# Supplementary material for: Dominant negative ATP5F1A variants disrupt oxidative phosphorylation causing neurological disorders
Source: EMBO Mol Med. 2025 Aug 26;17(10):2562–85. doi: 10.1038/s44321-025-00290-8 (PMC12514044; doi:10.1038/s44321-025-00290-8)
Supplement: Supplementary file 3 — Source data Fig. 3 [file 44321_2025_290_MOESM3_ESM.zip]

Archive with 53 entries (40 files):
- Figure 3/
- Figure 3/.DS_Store
- __MACOSX/
- __MACOSX/Figure 3/
- __MACOSX/Figure 3/._.DS_Store
- Figure 3/Fig. 3D/
- Figure 3/Fig. 3D/Fig 3D_Growth.xlsx
- __MACOSX/Figure 3/Fig. 3D/
- __MACOSX/Figure 3/Fig. 3D/._Fig 3D_Growth.xlsx
- Figure 3/Fig. 3E/
- Figure 3/Fig. 3E/Fig 3E_2_del het.tif
- __MACOSX/Figure 3/Fig. 3E/
- __MACOSX/Figure 3/Fig. 3E/._Fig 3E_2_del het.tif
- Figure 3/Fig. 3E/Fig 3E_6_R167Q dead emb.tif
- __MACOSX/Figure 3/Fig. 3E/._Fig 3E_6_R167Q dead emb.tif
- Figure 3/Fig. 3E/.DS_Store
- __MACOSX/Figure 3/Fig. 3E/._.DS_Store
- Figure 3/Fig. 3E/Fig 3E_1_WT.tif
- __MACOSX/Figure 3/Fig. 3E/._Fig 3E_1_WT.tif
- Figure 3/Fig. 3E/Fig 3E_Image processing and cropping.pptx
- __MACOSX/Figure 3/Fig. 3E/._Fig 3E_Image processing and cropping.pptx
- Figure 3/Fig. 3E/Fig 3E_3_P316L het.tif
- __MACOSX/Figure 3/Fig. 3E/._Fig 3E_3_P316L het.tif
- Figure 3/Fig. 3E/Fig 3E_5_R167Q het.tif
- __MACOSX/Figure 3/Fig. 3E/._Fig 3E_5_R167Q het.tif
- Figure 3/Fig. 3E/Fig 3E_Readme.docx
- __MACOSX/Figure 3/Fig. 3E/._Fig 3E_Readme.docx
- Figure 3/Fig. 3E/Fig 3E_4_S331F het.tif
- __MACOSX/Figure 3/Fig. 3E/._Fig 3E_4_S331F het.tif
- Figure 3/Fig. 3G/
- Figure 3/Fig. 3G/Fig 3G_1_Speed_P316L.xlsx
- __MACOSX/Figure 3/Fig. 3G/
- __MACOSX/Figure 3/Fig. 3G/._Fig 3G_1_Speed_P316L.xlsx
- Figure 3/Fig. 3G/Fig 3G_3_Speed_R167Q.xlsx
- __MACOSX/Figure 3/Fig. 3G/._Fig 3G_3_Speed_R167Q.xlsx
- Figure 3/Fig. 3G/Fig 3G_2_Speed_S331F.xlsx
- __MACOSX/Figure 3/Fig. 3G/._Fig 3G_2_Speed_S331F.xlsx
- Figure 3/Fig. 3F/
- Figure 3/Fig. 3F/Fig 3F_1_Length_P316L.xlsx
- __MACOSX/Figure 3/Fig. 3F/
- __MACOSX/Figure 3/Fig. 3F/._Fig 3F_1_Length_P316L.xlsx
- Figure 3/Fig. 3F/.DS_Store
- __MACOSX/Figure 3/Fig. 3F/._.DS_Store
- Figure 3/Fig. 3F/Fig 3F_3_Length_R167Q.xlsx
- __MACOSX/Figure 3/Fig. 3F/._Fig 3F_3_Length_R167Q.xlsx
- Figure 3/Fig. 3F/Fig 3F_2_Length_S331F.xlsx
- __MACOSX/Figure 3/Fig. 3F/._Fig 3F_2_Length_S331F.xlsx
- Figure 3/Fig. 3A/
- Figure 3/Fig. 3A/Fig 3A_Multiple Sequence Alignment_Marvel.pptx
- __MACOSX/Figure 3/Fig. 3A/
- __MACOSX/Figure 3/Fig. 3A/._Fig 3A_Multiple Sequence Alignment_Marvel.pptx
- Figure 3/Fig. 3A/Fig 3A_Multiple Sequence Alignment_DIOPT.pdf
- __MACOSX/Figure 3/Fig. 3A/._Fig 3A_Multiple Sequence Alignment_DIOPT.pdf
