# Supplementary material for: Dominant negative ATP5F1A variants disrupt oxidative phosphorylation causing neurological disorders
Source: EMBO Mol Med. 2025 Aug 26;17(10):2562–85. doi: 10.1038/s44321-025-00290-8 (PMC12514044; doi:10.1038/s44321-025-00290-8)
Supplement: Supplementary file 3 — Source data Fig. 3 [file 44321_2025_290_MOESM3_ESM.zip › Figure 3/Fig. 3D/Fig 3D_Growth.xlsx]

## Sheet: Growth_combined
Growth Assay - 72 hours post embryo lay
Replicate #1
Genotype	adult	young adult	L4	L3	L2	L1	dead embs	total
RQ/+	0	0	0	0	0	4.8	95.2	100
SF/+	0	0	0	50	10	0	40	100
PL/+	0	0	100	0	0	0	0	100
del/ +	70.8	25	0	0	0	0	4.2	100
WT	88.4	11.6	0	0	0	0	0	100
RR/+	93.9	6.1	0	0	0	0	0	100
SS/+	60	35	0	0	0	0	5	100
PP/+	45	55	0	0	0	0	0	100
Replicate #2
Genotype	adult	young adult	L4	L3	L2	L1	dead embs	total
RQ/+	0	0	0	0	2.63158	2.63158	94.7368	100
SF/+	0	0	5.3	94.7	0	0	0	100
PL/+	0	0	60.7	21.4	3.6	0	14.3	100
del/ +	71	19.3	0	0	0	0	9.7	100
WT	56.6	39.6	0	0	0	0	3.8	100
RR/+	82.9	17.1	0	0	0	0	0	100
SS/+	81.2	9.4	0	0	0	0	9.4	100
PP/+	88	12	0	0	0	0	0	100
Replicate #3
Genotype	adult	young adult	L4	L3	L2	L1	dead embs	total
RQ/+	0	0	0	5.26	1.75	0	92.98	99.99
SF/+	0	0	0	82.35	5.88	0	11.76	99.99
PL/+	0	0	71.4	9.5	0	0	19.05	99.95
del/ +	82	10.3	0	0	0	0	7.7	100
WT	90.9	7.6	0	0	0	0	1.5	100
RR/+	100	0	0	0	0	0	0	100
SS/+	100	0	0	0	0	0	0	100
PP/+	96.55	3.45	0	0	0	0	0	100
Replicate #4
Genotype	adult	young adult	L4	L3	L2	L1	dead embs	total
RQ/+	0	0	0	0	2.89855	0	97.1014	100
SF/+	0	0	5	70	5	0	20	100
PL/+	0	10	90	0	0	0	0	100
del/ +	93.48	0	0	0	0	0	6.52174	100.002
WT	98.28	1.72414	0	0	0	0	0	100.004
RR/+	96.77	0	0	0	0	0	3.22581	99.9958
SS/+	93.76	3.125	0	0	0	0	3.125	100.01
PP/+	94.12	2.94118	0	0	0	0	2.94118	100.002
Combined average of replicates
Genotype	adult	young adult	L4	L3	L2	L1	dead embs	total
RQ/+	0	0	0	1.315	1.82003	1.85789	95.0046	99.9975
SF/+	0	0	2.575	74.2625	5.22	0	17.94	99.9975
PL/+	0	2.5	80.525	7.725	0.9	0	8.3375	99.9875
del/ +	79.32	13.65	0	0	0	0	7.03043	100
WT	83.545	15.131	0	0	0	0	1.325	100.001
RR/+	93.3925	5.8	0	0	0	0	0.806452	99.999
SS/+	83.74	11.8812	0	0	0	0	4.38125	100.002
PP/+	80.9175	18.3478	0	0	0	0	0.735294	100.001
Combined average of replicates arranged according to genotype for plotting
Genotype	adult	young adult	L4	L3	L2	L1	dead embryos	total
WT	83.545	15.131	0	0	0	0	1.325	100.001
del/ +	79.32	13.65	0	0	0	0	7.03043	100
PP/+	80.9175	18.3478	0	0	0	0	0.735294	100.001
SS/+	83.74	11.8812	0	0	0	0	4.38125	100.002
RR/+	93.3925	5.8	0	0	0	0	0.806452	99.999
PL/+	0	2.5	80.525	7.725	0.9	0	8.3375	99.9875
SF/+	0	0	2.575	74.2625	5.22	0	17.94	99.9975
RQ/+	0	0	0	1.315	1.82003	1.85789	95.0046	99.9975

## Sheet: Replicate #1
Replicate #1
Growth at 72 hours post embryo lay
RAW counts
	adult herm	adult male	ya herm	ya male	L4 herm	L4 male	L3	L2	L1	dead embryos	total
RQ/+										13	13
									1	7	8
SF/+							3	1		3	7
							2			1	3
PL/+					1	3					4
					1	2					3
					2	3					5
del/ +	2	4	4							1	11
	4	5	2								11
	1	1									2
WT	9	8	2								19
	11	7	2								20
	2	1	1								4
RR/+	7	10	1								18
	5	9	1								15
SS/+	9	8	2							1	20
	4	3	12							1	20
PP/+	3	6	11								20
											0
Counts
	adult herm	adult male	ya herm	ya male	L4 herm	L4 male	L3	L2	L1	dead emb	total worms
RQ/+	0	0	0	0	0	0	0		1	20	21
SF/+	0	0	0	0	0	0	5	1	0	4	10
PL/+	0	0	0	0	4	8	0	0	0	0	12
del/ +	17	0	6	0	0	0	0	0	0	1	24
WT	38	0	5	0	0	0	0	0	0	0	43
RR/+	31	0	2	0	0	0	0	0	0	0	33
SS/+	24	0	14	0	0	0	0	0	0	2	40
PP/+	9	0	11	0	0	0	0	0	0	0	20
Percentages
	adult herm	adult male	ya herm	ya male	L4 herm	L4 male	L3	L2	L1	dead emb	total
RQ/+	0	0	0	0	0	0	0	0	4.7619	95.2381	100
SF/+	0	0	0	0	0	0	50	10	0	40	100
PL/+	0	0	0	0	33.3333	66.6667	0	0	0	0	100
del/ +	70.8333	0	25	0	0	0	0	0	0	4.16667	100
WT	88.3721	0	11.6279	0	0	0	0	0	0	0	100
RR/+	93.9394	0	6.06061	0	0	0	0	0	0	0	100
SS/+	60	0	35	0	0	0	0	0	0	5	100
PP/+	45	0	55	0	0	0	0	0	0	0	100
Percentage (arranged)
	adult	young adult	L4	L3	L2	L1	dead embs	total
RQ/+	0	0	0	0	0	4.8	95.2	100
SF/+	0	0	0	50	10	0	40	100
PL/+	0	0	100	0	0	0	0	100
del/ +	70.8	25	0	0	0	0	4.2	100
WT	88.4	11.6	0	0	0	0	0	100
RR/+	93.9	6.1	0	0	0	0	0	100
SS/+	60	35	0	0	0	0	5	100
PP/+	45	55	0	0	0	0	0	100

## Sheet: Replicate #2
Replicate #2
Growth at 72 hours post embryo lay
RAW counts
	adult herm	adult male	ya herm	ya male	L4 herm	L4 male	L3	L2	L1	dead embryos	total
RQ/+								1		15	16
									1	18	19
										3	3
SF/+							7			0	7
					1		5			0	6
							6			0	6
PL/+					4	3	3			1	11
						1	2	1		2	6
					3	6	1			1	11
del/ +	1	7	3							1	12
	7	4	2	1						1	15
	2	1								1	4
WT	2	10	6							0	18
	1	9	7							1	18
	1	7	8							1	17
RR/+	5	10	3							0	18
	3	11	3							0	17
SS/+	4	8	1							2	15
	7	7	2							1	17
PP/+	3	5	2							0	10
	10	4	1							0	15
Counts
	adult herm	adult male	ya herm	ya male	L4 herm	L4 male	L3	L2	L1	dead embs	total worms
RQ/+	0	0	0	0	0	0	0	1	1	36	38
SF/+	0	0	0	0	1	0	18	0	0	0	19
PL/+	0	0	0	0	7	10	6	1	0	4	28
del/ +	10	12	5	1	0	0	0	0	0	3	31
WT	4	26	21	0	0	0	0	0	0	2	53
RR/+	8	21	6	0	0	0	0	0	0	0	35
SS/+	11	15	3	0	0	0	0	0	0	3	32
PP/+	13	9	3	0	0	0	0	0	0	0	25
Percentages
	adult herm	adult male	ya herm	ya male	L4 herm	L4 male	L3	L2	L1	dead embs	total
RQ/+	0	0	0	0	0	0	0	2.63158	2.63158	94.7368	100
SF/+	0	0	0	0	5.26316	0	94.7368	0	0	0	100
PL/+	0	0	0	0	25	35.7143	21.4286	3.57143	0	14.2857	100
del/ +	32.2581	38.7097	16.129	3.22581	0	0	0	0	0	9.67742	100
WT	7.54717	49.0566	39.6226	0	0	0	0	0	0	3.77358	100
RR/+	22.8571	60	17.1429	0	0	0	0	0	0	0	100
SS/+	34.375	46.875	9.375	0	0	0	0	0	0	9.375	100
PP/+	52	36	12	0	0	0	0	0	0	0	100
Percentage (arranged)
	adult	young adult	L4	L3	L2	L1	dead embs	total
RQ/+	0	0	0	0	2.63158	2.63158	94.7368	100
SF/+	0	0	5.3	94.7	0	0	0	100
PL/+	0	0	60.7	21.4	3.6	0	14.3	100
del/ +	71	19.3	0	0	0	0	9.7	100
WT	56.6	39.6	0	0	0	0	3.8	100
RR/+	82.9	17.1	0	0	0	0	0	100
SS/+	81.2	9.4	0	0	0	0	9.4	100
PP/+	88	12	0	0	0	0	0	100

## Sheet: Replicate #3
Replicate #3
Growth at 72 hours post embryo lay
RAW counts
	adult herm	adult male	ya herm	ya male	L4 herm	L4 male	L3	L2	L1	dead embryos	total
RQ/+							1			16	17
							2	1		14	17
										23	23
SF/+							3	1		0	4
							6			0	6
							5			2	7
PL/+					1	4				1	6
						3				2	5
					3	4	2			1	10
del/+	3	4	1							1	9
	6	6	2							1	15
	4	9	1							1	15
WT	10	7	1	1						0	19
	13	9	2							1	25
	16	5	1							0	22
RR/+	10	10								0	20
	11	8								0	19
SS/+	5	9								0	14
										0	0
PP/+	10	4	1							0	15
	6	8								0	14
Counts
	adult herm	adult male	ya herm	ya male	L4 herm	L4 male	L3	L2	L1	dead embs	total worms
RQ/+	0	0	0	0	0	0	3	1	0	53	57
SF/+	0	0	0	0	0	0	14	1	0	2	17
PL/+	0	0	0	0	4	11	2	0	0	4	21
del/ +	13	19	4	0	0	0	0	0	0	3	39
WT	39	21	4	1	0	0	0	0	0	1	66
RR/+	21	18	0	0	0	0	0	0	0	0	39
SS/+	5	9	0	0	0	0	0	0	0	0	14
PP/+	16	12	1	0	0	0	0	0	0	0	29
Percentages
	adult herm	adult male	ya herm	ya male	L4 herm	L4 male	L3	L2	L1	dead embs	total
RQ/+	0	0	0	0	0	0	5.26316	1.75439	0	92.9825	100
SF/+	0	0	0	0	0	0	82.3529	5.88235	0	11.7647	100
PL/+	0	0	0	0	19.0476	52.381	9.52381	0	0	19.0476	100
del/ +	33.3333	48.7179	10.2564	0	0	0	0	0	0	7.69231	100
WT	59.0909	31.8182	6.06061	1.51515	0	0	0	0	0	1.51515	100
RR/+	53.8462	46.1538	0	0	0	0	0	0	0	0	100
SS/+	35.7143	64.2857	0	0	0	0	0	0	0	0	100
PP/+	55.1724	41.3793	3.44828	0	0	0	0	0	0	0	100
Percentage (arranged)
	adult	young adult	L4	L3	L2	L1	dead embs	total
RQ/+	0	0	0	5.26	1.75	0	92.98	99.99
SF/+	0	0	0	82.35	5.88	0	11.76	99.99
PL/+	0	0	71.4	9.5	0	0	19.05	99.95
del/ +	82	10.3	0	0	0	0	7.7	100
WT	90.9	7.6	0	0	0	0	1.5	100
RR/+	100	0	0	0	0	0	0	100
SS/+	100	0	0	0	0	0	0	100
PP/+	96.55	3.45	0	0	0	0	0	100

## Sheet: Replicate #4
Replicate #4
Growth at 72 hours post embryo lay
RAW counts
	adult herm	adult male	ya herm	ya male	L4 herm	L4 male	L3	L2	L1	dead embryos	total
RQ/+								2		20	22
										17	17
										30	30
SF/+							3			0	3
							3			1	4
						1	8	1		3	13
PL/+				1	4	5				0	10
					1	5				0	6
					6	1	1			0	8
del/+	4	6								0	10
	7	12								0	19
	9	5								0	14
WT	12	7								0	19
	10	9								0	19
	9	10	1							0	20
RR/+	10	7								1	18
	4	9								0	13
SS/+	11	7	1							0	19
	6	6								1	13
PP/+	14	8								1	23
	13	7								0	20
Counts
	adult herm	adult male	ya herm	ya male	L4 herm	L4 male	L3	L2	L1	dead embs	total worms
RQ/+	0	0	0	0	0	0	0	2	0	67	69
SF/+	0	0	0	0	0	1	14	1	0	4	20
PL/+	0	0	0	1	4	5	0	0	0	0	10
del/ +	20	23	0	0	0	0	0	0	0	3	46
WT	31	26	1	0	0	0	0	0	0	0	58
RR/+	14	16	0	0	0	0	0	0	0	1	31
SS/+	17	13	1	0	0	0	0	0	0	1	32
PP/+	17	15	1	0	0	0	0	0	0	1	34
Percentages
	adult herm	adult male	ya herm	ya male	L4 herm	L4 male	L3	L2	L1	dead embs	total
RQ/+	0	0	0	0	0	0	0	2.89855	0	97.1014	100
SF/+	0	0	0	0	0	5	70	5	0	20	100
PL/+	0	0	0	10	40	50	0	0	0	0	100
del/ +	43.4783	50	0	0	0	0	0	0	0	6.52174	100
WT	53.4483	44.8276	1.72414	0	0	0	0	0	0	0	100
RR/+	45.1613	51.6129	0	0	0	0	0	0	0	3.22581	100
SS/+	53.125	40.625	3.125	0	0	0	0	0	0	3.125	100
PP/+	50	44.1176	2.94118	0	0	0	0	0	0	2.94118	100
Percentage (arranged)
	adult	young adult	L4	L3	L2	L1	dead embs	total
RQ/+	0	0	0	0	2.89855	0	97.1014	100
SF/+	0	0	5	70	5	0	20	100
PL/+	0	10	90	0	0	0	0	100
del/ +	93.48	0	0	0	0	0	6.52174	100.002
WT	98.28	1.72414	0	0	0	0	0	100.004
RR/+	96.77	0	0	0	0	0	3.22581	99.9958
SS/+	93.76	3.125	0	0	0	0	3.125	100.01
PP/+	94.12	2.94118	0	0	0	0	2.94118	100.002

## Sheet: total n
Genotype	Replicate 1	Replicate 2	Replicate 3	Replicate 4	Total n
WT	43	53	66	58	220
del/ +	24	31	39	46	140
PP/+	20	25	29	34	108
SS/+	40	32	14	32	118
RR/+	33	35	39	31	138
PL/+	12	28	21	10	71
SF/+	10	19	17	20	66
RQ/+	21	38	57	69	185
