# Supplementary material for: Dominant negative ATP5F1A variants disrupt oxidative phosphorylation causing neurological disorders
Source: EMBO Mol Med. 2025 Aug 26;17(10):2562–85. doi: 10.1038/s44321-025-00290-8 (PMC12514044; doi:10.1038/s44321-025-00290-8)
Supplement: Supplementary file 3 — Source data Fig. 3 [file 44321_2025_290_MOESM3_ESM.zip › Figure 3/Fig. 3G/Fig 3G_1_Speed_P316L.xlsx]

## Sheet: Fig 3G_1_Speed_P316L
Speed measurements in µm/sec
Replicate 1
WT	P316P/+	P316L #1/+	P316L #2/+
153.89	137.69	117.43	120.55
161	51.99	164.55	210.3
209.31	106.23	149.27	42.15
171.05	122.69	149.89	150.68
197.79	106.62	103.32	166.62
162.5	138.89	195.78	160.93
123.77	69.35	39.18	91.59
173.99	137.41	107.48	171.08
136.67	97.7	140.34	171.49
127.32	255.39	155.95	136.2
125.9	198.99	93.13	152.01
136.88	43.7	115.48	164.08
116.94	209.78	149.85	54.8
194.93	166.97	176.44	119.82
90.59	87.59	165.25	87.52
120.5	118.45	80.72	148.32
	81.01	154.52	163.61
	142.15	151.5	107.65
	82.08	154.59
		47.37
		164.26
Replicate 2
WT	P316P/+	P316L #1/+	P316L #2/+
94.38	154.36	100.13	109.31
148.27	122.09	49.67	131.62
99.03	125.3	69.26	28.93
130.69	173.11	81.83	128.85
148.77	163.03	189.96	141.87
162.81	196.11	149.37	185.14
164.13	115.44	74.63	78.93
245.62	308.7	75.61	117.68
104.19	108.53	123.03	219.01
91.89	199.84	171.34	115.58
185.02	225.42	43.56	106.95
301.33	182.75	185.91	64.77
151.79	251.79	163.69	40.23
120.53	126.03	162.14	169.01
154.22	169.11	72.8	154.5
108.61	106.31	131.81	141.92
208.17	127.72	177.85	176.37
	205.42	184.07	98.37
	111.1	182.6	98.39
	181.85	185.57	102.31
	149.75	192.12	123.93
	217.49		181.08
	232.7		139.51
	108.5		187.39
Replicate 3
WT	P316P/+	P316L #1/+	P316L #2/+
136.78	254.68	122.87	105.14
188.07	127.73	70.88	146.57
186.24	161.89	112.84	77.35
264.35	164.61	163.9	140.38
152.27	275.47	163.04	114.2
237.64	215.81	137.35	135.47
234.82	132.79	175.13	74.11
158.7	251.98	150.1	100.4
238.24	127.06	91.61	128.24
153.93	134.37	148.74	152.6
196.95	200.68	172.39	134.17
236.17	289.74	163.3	23.87
136.91	240.44	173.14	55.19
134.18	188.97	221.79	88.34
83.38	354.59	210.07	110.63
191.99	160.77	118.34	129.5
153.59	113.55	232.02	198.01
192.87	197.78	149.83	58.8
189.38	122.29	154.82	111.45
118.6	178.99	53.87	147.22
146.35	218.9	126.13	140.93
87.98	303.19	200.23	67.55
140.47	162.03	186.99	99.49
152.47	169.79	83.56	110.22
127.4	233.39		106.36
98.1	218.23

## Sheet: total n
	WT	P316P/+	P316L #1/+	P316L #2/+
Biological replicates	3	3	3	3
Total n	59	69	66	67
