# Supplementary material for: Dominant negative ATP5F1A variants disrupt oxidative phosphorylation causing neurological disorders
Source: EMBO Mol Med. 2025 Aug 26;17(10):2562–85. doi: 10.1038/s44321-025-00290-8 (PMC12514044; doi:10.1038/s44321-025-00290-8)
Supplement: Supplementary file 3 — Source data Fig. 3 [file 44321_2025_290_MOESM3_ESM.zip › Figure 3/Fig. 3G/Fig 3G_3_Speed_R167Q.xlsx]

## Sheet: Fig 3G_3_Speed_R167Q
Speed measurements in µm/sec
Replicate 1
WT	del/+	R167R/+	R167Q #1/+	R167Q #2/+
166.83		192.59	100.67	7.11
244.74		118.67	113.85	71.42
136.54		207.21	134.57	50.1
199.59		147.6	108.48	46.19
147.6		127.94	109.97	55.22
220.61		126.74	99.01	46.29
126.01		152.4	118.38	51.8
162.8		199.65	82.99	62.25
172.42		141.44	90.26	55.56
175.15		153.19	86.41	104.27
105.61		172.88	86.83	57.79
148.33		157.84	101.24	93.25
169.51		150.62	81.7	42.92
146.95		91.45	53.2	84.72
209.75		180.76	59.47	69.83
145.57		155.55	87.52	85.46
144.41		126.52	103.81	56.52
139.65		147.6	82.88	91.68
138.6		182.14	53.83	86.5
136.45		143.43	110.83	82.07
136.43		147.45	69.84	80.15
143.9		147.49	58.63	73.5
117.03		139.86		96.24
151.96		99.6		86.94
123.92
193.46
Replicate 2
WT	del/+	R167R/+	R167Q #1/+	R167Q #2/+
157.91	206.43	174.26	90.02	118.47
170.93	148.4	189.04	67	45.7
192.96	215.52	179.77	51.39	65.08
99.39	178.74	133.72	67.08	72.53
116.94	227.73	207.94	118.46	47.78
214.4	213.99	175.79	105.98	110.97
111.56	81.92	175.01	108.46	93.51
45.69	177.53	207.85	106.54	85.8
105.67	174.26	206.85	141.47	66.42
81.74	104.61	172.34	110.39	36.17
127.65	184.39	183.26	78.34	106.81
147.52	73.78	208.19	85.45	120.63
112.27	129.98	181.95	75.48	56.13
205.87	80.5	211.32	113.27	61.24
118.77	82.46	222.43	147.38	128.38
130.13	125	65.19	84.63	49.01
171.24	152.27		106.98	57.95
120.91	173.52		80.9	88.22
168.85	104.59		63.14
116.09	169.94
188.38	157.18
193.68	118.29
161.95	122.87
197.57	128.72
116.62
178.22
Replicate 3
WT	del/+	R167R/+	R167Q #1/+	R167Q #2/+
86.82	118.34	78.81	61.5	44.36
153.84	151.75	136.97	68.98	81.44
42.51	87.09	99.49	64.12	30.34
60.46	87.8	153.79	70.4	34.61
129.2	88.09	88.7	55.37	47.34
138.91	45.84	132.47	74.51	67.17
40.06	65.9	144.18	77.72	70.37
91.51	111.94	146.25	54.02	55.04
134.04	143.01	164	83.53	64.79
140.65	101.32	154.8	42.94	87.92
119.48	101.29	154.65	71.12	96.83
54.72	195.61	106.42	54.51	66.04
113.05	80.56	103.32	25.29	68.87
142.43	139.92	103.31	52.24	66.17
81.4	115.93	137.26	69.88	74.57
137.7	111.72	171.61	48.52	77.66
90.44	81.53	128.9	65.61	44.51
112.34	104.11	187.94	43.64	71.67
99.19	124.03	79.73	32.73	19.1
52.84	144.98	125.97	73.31	29.89
144.29	114.75	134.03	77.67	57.95
153.65	136.13	116.12	58.47	57.52
130.19	157.81	109.2	66.93	76.18
94.91	143.84	93.72		59.84
130.88	160.89	156.38
87.84	133.25	111.47
100.22	123.36
	201.4
Replicate 4
WT	del/+	R167R/+	R167Q #1/+	R167Q #2/+
172.66	80.78	86.42	22.48	82.93
157.75	113.55	86.19	29.43	53.92
87.65	54.15	101.45	64.9	110.23
141.24	90.44	56.33	91.53	99.42
52.77	195.6	80.46	57.62	72.67
138.43	127.08	95.96	63.82	107.25
113.88	130.34	114.55	42.03	48.48
86.48	144.94	72.64	18.13	61.33
119.98	137.81	80.46	45.48	90.76
143.09	117.74	178.58	39.9	70.96
106.23	135.25	154.97	64.52	41.8
145.08	144	159.11	26.53	34.79
112.65	97.15	92.11	42.71	42.42
160.79	113.09	131.53	66.61	47.32
104.56	116.26	151.91		48.09
95.51	64.41	138.43		40.04
35.62	79.81	90.01		29.71
94.09	161.36	84.99		23.32
48.16	74.86	89.5		44.03
138.51	97.34	89.25		21.26
101.52	106.86	131.07		34.46
41.79	148.5	245.65		65.93
63.7	131.14	93.49		66.05
63.29		77.3
50.83		125.3
141.87		134.03
		85.92

## Sheet: Total n
	WT	del/+	R167R/+	R167Q #1/+	R167Q #2/+
Biological replicates	4	3	4	4	4
Total n	105	75	93	78	89
