# Supplementary material for: Dominant negative ATP5F1A variants disrupt oxidative phosphorylation causing neurological disorders
Source: EMBO Mol Med. 2025 Aug 26;17(10):2562–85. doi: 10.1038/s44321-025-00290-8 (PMC12514044; doi:10.1038/s44321-025-00290-8)
Supplement: Supplementary file 3 — Source data Fig. 3 [file 44321_2025_290_MOESM3_ESM.zip › Figure 3/Fig. 3F/Fig 3F_3_Length_R167Q.xlsx]

## Sheet: Fig 3F_3_Length_R167Q
Length measurements in µm
Replicate 1
WT	del/+	R167R/+	R167Q #1/+	R167Q #2/+
960.91		943.42	673.12	687.24
960.9		996.19	692.94	716.01
914.09		950.71	676.98	656.65
984.47		969.82	729.87	646.78
919.46		965.02	731.91	640.44
986.57		928.6	775.82	657.42
963.55		917.68	680.64	722.6
956.5		950.34	639.59	704.49
941.75		915.25	767.24	640.76
982.01		927.42	736.96	704.99
954.11		949.53	685.14	626.57
927.99		958.6	674.29	732.52
934.07		958.12	673.1	658.52
894.04		950.85	672.95	707.34
932.65		1018.28	687.71	681.22
951.85		916.39	683.03	714.31
908.05		980.83	678.91	647.39
898.9		916.29	659.8	740.73
929.28		931.86	621.75	764.25
955.93		969.47	668.91	710.69
968.71		969.37	659.49	700.2
935.32		945.33	602.68	695.61
1000.73		922.99		763.16
878		966.36		643.56
933.19
939.89
Replicate 2
WT	del/+	R167R/+	R167Q #1/+	R167Q #2/+
894.75		916.56	718.3	647.1
908.86		951.33	707.4	765.78
949.36		935.74	684.83	759.19
933.84		886.78	648.82	712.23
935.27		996.89	659.63	680.48
906.08		919.51	658.72	636.92
908.32		906.71	707.37	698.06
902.39		913.37	672.97	751.22
934.59		904.06	707.84	672.5
889.7		904.49	627.94	757.24
958.69		925.77	703.19	782.96
924.23		917.56	665.25	735.25
923.91		922.95	619.92	728.92
911.89		919.69	711.45	720.51
896.66		932.64	625.06	655.31
931.68		919.15	664.32	701.71
889.07		911.42	723	648.99
894.62		952.97	722.7	707.41
920.49		908.82	649.09	644.5
962.27		923.86	705.85	643.39
916.35		882.83	719.24	640.52
902.77		828.63		707.28
949.25		930.69		664.89
900.1		918.76		708.18
957.67		902.07		674.18
943.44		936.92		670.66
874.16		924.29
		889.9
Replicate 3
WT	del/+	R167R/+	R167Q #1/+	R167Q #2/+
903.91	872.46	887.1	640.72	585.44
890.23	922.66	835.23	627.6	615
902.12	960.62	843.01	622.8	618.93
930.56	955.9	900.81	647.2	628.26
914.94	904.92	854.92	708.51	658.82
910.69	900.66	914.98	638.55	675.62
901.37	929.22	866.58	717.95	622
930.18	916.35	869.65	664.46	634.4
893.53	934.81	939.17	701.17	586.71
919.74	887.7	937.14	685.49	563.94
912.66	947.27	888.46	757.16	636.37
941.02	910.39	982.33	658.98	694.41
886.31	919.46	870.37	667.18	558.33
940.55	920.14	918.74	626.93	578.73
942.5	869.49	903.97	649.03	665.18
937.1	909.7		645.1	610.71
939.36	834.26		619.81	554.37
944.24	903.05		665.2	521.79
862.63	917.25		651.24
903.62	919.05
893.32	902.94
910.1	911.51
879.2	927.37
912.73	926.61
939.68
837.02
Replicate 4
WT	del/+	R167R/+	R167Q #1/+	R167Q #2/+
996.01	914.06	915.16	700.24	747.5
969.01	912.58	909.7	696.89	751.09
959.91	896.12	902.16	688.55	732.3
913.01	934.52	947.32	708.11	671.91
935.94	924.93	909.54	674.98	709.77
945.33	889.69	1019.42	650.48	750.23
936.97	896.94	940.68	764.95	745.73
957.01	897.37	966.27	673.13	708.74
900.56	979.37	910.48	686.81	754.73
947.34	906.43	944.54	808.38	761.04
999.56	925.24	996.67	682.81	662.97
936.93	938.59	945.75	712.61	794.91
947.43	874.19	943.56	691.3	752.15
994.33	924.91	933.02	635.23	666.29
947.97	892.7	931.92	734.95	663.38
951.61	871.33	921.76	660.64	686.06
947.06	931.51	912.85	667.45	732.14
957.82	879.34	1030.73	731.5	727.47
1001.42	952.03	903.28	687.34	730.29
889.22	928.51	873.13	681.92	725.95
973.05	883.39	970.32	703.75	718.83
981.95	868.97	973.07	654.11	683.57
948.48	877.09	920.31	715.57	717.5
999.47	910.24	967.49		679.82
954.34	938.44	990.65
952.88	912.55	952.88
932.72	923.26
	961.23
Replicate 5
WT	del/+	R167R/+	R167Q #1/+	R167Q #2/+
1010.81	926.33	926.32	614.92	760.25
977.54	984.53	893.69	623.93	666.01
955.06	935.46	973.01	673.89	704.2
971.79	931.8	974.36	713.11	643.3
930.15	941.16	920.75	654.48	704.47
953.07	886.03	928.36	654.59	752.66
962.14	901.58	917.69	623.15	616.56
968.25	897.76	932.38	656.29	690.64
936.86	919.14	922.68	657.16	704.04
948.9	889.84	936.82	657.48	704.48
893.96	905.03	899.38	622.36	689.97
979.6	923.33	897.37	709.41	619.52
932.5	885.03	934.31	619.21	697.57
906.84	970.69	898.41	603.83	707.71
946.63	957.93	949.45		716.34
898.72	888.81	912.26		639.09
984.99	914.71	898.72		664.01
1034.82	899.8	914.51		617.25
948.07	921.79	888.89		641.51
937.56	907.25	956.19		677
990.9	935.31	939.6		654.97
937.26	917.04	951.6		687.23
965.2	943.3	889.28		701.52
976.78		893.43
918.84		859.07
973.86		948.39
		856.73
*Note 5 replicates were included as R167Q/+ animals are sick and difficult to work with. Only 3 replicates contained del/+ controls

## Sheet: total n
	WT	del/+	R167R/+	R167Q #1/+	R167Q #2/+
Biological replicate	5	3	5	5	5
Total n	132	75	120	99	115
