# Supplementary material for: Dominant negative ATP5F1A variants disrupt oxidative phosphorylation causing neurological disorders
Source: EMBO Mol Med. 2025 Aug 26;17(10):2562–85. doi: 10.1038/s44321-025-00290-8 (PMC12514044; doi:10.1038/s44321-025-00290-8)
Supplement: Supplementary file 3 — Source data Fig. 3 [file 44321_2025_290_MOESM3_ESM.zip › Figure 3/Fig. 3F/Fig 3F_2_Length_S331F.xlsx]

## Sheet: Fig 3F_2_Length_S331F
length in µm
Replicate 1
WT	del/+	S331S/+	S331F #1 /+	S331F #2/ +
966.91	941.5	969.19	788.38	787.17
983.03	963.59	947.79	719.87	735.77
875.69	930.86	989.24	713.1	767.3
969.73	971.41	958.85	709.86	771.92
979.01	966.21	974.06	729.8	775.76
979.25	995.21	941.16	729.5	760.73
984.05	965.97	1000.85	765.21	722.05
1008.51	1002.71	982.66	691.99	762.05
992.31	1022.43	934.46	742.73	764.78
977.61	956.43	955.16	714.17	702.13
948.13	982.58	964.54	677.31	681.89
1010.3	979.58	975.41	745.82	766.16
961.45	945.38	967.01	734.84	729.62
995.89	973.13	949.92	725.16	734.57
976.55	978.7	928.31	750.9	732.56
994.27	963.5	924.42	739.2	711.92
965.33	921.48	932.4	781.08	695.78
976.61	966.37	979.76	735.58	722.3
941.12	960.37	1010.89	735.31	757.72
989.45	963.98	997.18	769.75	732.31
997.19	963.86	950.28		703.1
973.78	958.48	994.18		724.34
1014.26	951.26	1000.43		771.87
971.72	914.3	969.47		735.25
990.11	964.09	959.18		772.85
990.57		935.15		723.12
971.76		920.4
1001.79		979.99
Replicate 2
WT	del/+	S331S/+	S331F #1 /+	S331F #2/ +
959.22	1028.42	998.04	739.47	699.83
1039.23	913.82	1062.99	649.34	708.76
923.94	959.08	917.47	686.07	765.77
1037.27	852.2	998.31	651.04	690.77
877.62	917.37	956.17	654.34	759.9
968.5	946.25	977.35	768.71	715.15
969.47	944.32	959.56	732.13	707.26
1054.33	1006.6	941.75	698.39	724.39
1008.38	1007.52	1007.39	765.54	698.59
888.73	966.09	977.97	714.26	760.49
1026.03	974.06	935.8	621.7	704.33
1077.86	929.82	963.52	658.77	659.33
981.02	884.8	991.51	711.24	626.97
924.88	892.1	987.6	783.32	659.14
1049.25	1058.84	1020.88		676.43
1098.39	910.43	1027.25		759.08
1090.39	1010.14	969.35		731.45
944.36	895.91	962.66		616.82
940.18	985.65	998.46		684.67
883.04	881.92	892.89		724.05
968.44	899.49	997		682.82
895.64	913.02	963.03		624.01
906.32		1001.64		607.92
984.79		970.5		610.95
862.28		951.46		628.79
		977.64		647
Replicate 3
WT	del/+	S331S/+	S331F #1 /+	S331F #2/ +
1038.76	984.39	1071.84	827.39	762.32
1102.02	943.95	1033.44	769.03	769.33
1029.16	976.32	1020.32	768.88	651.42
991.79	990.9	1019.41	802.87	696.99
1051.39	979.81	1011.81	718.77	734.67
1033.1	1077.87	973.21	812.93	754.52
990.85	966.23	1061.48	735.48	755.47
1066.34	1046.62	1085.58	779	717.06
1000.25	985.54	1076.59	776.39	752.83
1008.19	1022.86	976.73	748.97	791.41
1024.65	863.06	1045.83	786.43	738.08
1065.86	1033.51	1003.22	838.41	746.82
989.8	1081.08		763.56	784.7
1040.92	1100.06		785.59	776.59
1027.63	946.31		757.31	771.87
1064.79	1010.85		786.33	769.13
1027.9	946.8		792.21	722.52
1026.16	929.49		809.53	761.72
1016.23	1056.26		827.1	715.6
1016.28	943.26		829.06	753.67
1004.89	1017.97		806.24	744.88
1066.62			749.54	771.8
1009.85				735.82
1016.46				751.98
				782.35
				708.45
				736.41
Replicate 4
WT	del/+	S331S/+	S331F #1 /+	S331F #2/ +
1027.25	1036.52	894.5	733.23	745.3
1024.53	1005.83	1012.69	746.38	708.86
1049.39	1046.27	997.53	677.44	695.25
1071.35	989.14	987.6	724.14	694.38
1039.99	1085.54	1068.61	709.63	743.43
962.73	1028.7	993.44	720.57	715.69
988.1	988.78	1008.21	700.55	732.61
921.09	1040.81	934.03	756.29	687.04
1019.19	1061.76	1026.88	746.65	688.93
1038.56	962.09	1029.6	768.24	723.02
922.1	1018.65	1042.32	756.76	702.4
925.51	919.92	1077.26	755.92	772.75
892.33	1032.22	1055.81	700.14	666.95
983.34	1053.36	928.92	756.62	703.34
987.81	1013.05	918.75	758.25	708.78
946.33	954.57	918.91	780.97	693.16
	933.64	1009.67	796.02	667.25
	995.47	984.7	761.41	734.74
	911.38	1009.08	774.1	738.45
	1035.35	995.83	777.48	772.69
			773.39	797.95
			782.14	795.52

## Sheet: total n
	WT	del/+	S331S/+	S331F #1 /+	S331F #2/ +
Biological replicates	4	4	4	4	4
Total n	93	88	86	78	100
