# Supplementary material for: Dominant negative ATP5F1A variants disrupt oxidative phosphorylation causing neurological disorders
Source: EMBO Mol Med. 2025 Aug 26;17(10):2562–85. doi: 10.1038/s44321-025-00290-8 (PMC12514044; doi:10.1038/s44321-025-00290-8)
Supplement: Supplementary file 4 — Source data Fig. 4 [file 44321_2025_290_MOESM4_ESM.zip]

Archive with 65 entries (50 files):
- Figure 4/
- Figure 4/.DS_Store
- __MACOSX/
- __MACOSX/Figure 4/
- __MACOSX/Figure 4/._.DS_Store
- Figure 4/Fig. 4D/
- Figure 4/Fig. 4D/Fig 4D_MitoStress_R167Q.xlsx
- __MACOSX/Figure 4/Fig. 4D/
- __MACOSX/Figure 4/Fig. 4D/._Fig 4D_MitoStress_R167Q.xlsx
- Figure 4/Fig. 4C/
- Figure 4/Fig. 4C/Fig 4C_MitoStress_S331F.xlsx
- __MACOSX/Figure 4/Fig. 4C/
- __MACOSX/Figure 4/Fig. 4C/._Fig 4C_MitoStress_S331F.xlsx
- Figure 4/Fig. 4B/
- Figure 4/Fig. 4B/.DS_Store
- __MACOSX/Figure 4/Fig. 4B/
- __MACOSX/Figure 4/Fig. 4B/._.DS_Store
- Figure 4/Fig. 4B/Fig 4B_MitoStress_P316L.xlsx
- __MACOSX/Figure 4/Fig. 4B/._Fig 4B_MitoStress_P316L.xlsx
- Figure 4/Fig. 4E/
- Figure 4/Fig. 4E/.DS_Store
- __MACOSX/Figure 4/Fig. 4E/
- __MACOSX/Figure 4/Fig. 4E/._.DS_Store
- Figure 4/Fig. 4E/Fig 4E_Readme.docx
- __MACOSX/Figure 4/Fig. 4E/._Fig 4E_Readme.docx
- Figure 4/Fig. 4E/Fig 4E_1_MitoStress_P316P.tif
- __MACOSX/Figure 4/Fig. 4E/._Fig 4E_1_MitoStress_P316P.tif
- Figure 4/Fig. 4E/Fig 4E_Image processing and cropping.pptx
- __MACOSX/Figure 4/Fig. 4E/._Fig 4E_Image processing and cropping.pptx
- Figure 4/Fig. 4E/Fig 4E_2_MitoStress_P316L.tif
- __MACOSX/Figure 4/Fig. 4E/._Fig 4E_2_MitoStress_P316L.tif
- Figure 4/Fig. 4E/Fig 4E_3_MitoStress_P316L_1extra.tif
- __MACOSX/Figure 4/Fig. 4E/._Fig 4E_3_MitoStress_P316L_1extra.tif
- Figure 4/Fig. 4G/
- Figure 4/Fig. 4G/.DS_Store
- __MACOSX/Figure 4/Fig. 4G/
- __MACOSX/Figure 4/Fig. 4G/._.DS_Store
- Figure 4/Fig. 4G/Fig 4G_Image processing and cropping.pptx
- __MACOSX/Figure 4/Fig. 4G/._Fig 4G_Image processing and cropping.pptx
- Figure 4/Fig. 4G/Fig 4G_2_MitoStress_R167Q.tif
- __MACOSX/Figure 4/Fig. 4G/._Fig 4G_2_MitoStress_R167Q.tif
- Figure 4/Fig. 4G/Fig 4G_Readme.docx
- __MACOSX/Figure 4/Fig. 4G/._Fig 4G_Readme.docx
- Figure 4/Fig. 4G/Fig 4G_4_MitoStress_R167Q_2extra.tif
- __MACOSX/Figure 4/Fig. 4G/._Fig 4G_4_MitoStress_R167Q_2extra.tif
- Figure 4/Fig. 4G/Fig 4G_3_MitoStress_R167Q_1extra.tif
- __MACOSX/Figure 4/Fig. 4G/._Fig 4G_3_MitoStress_R167Q_1extra.tif
- Figure 4/Fig. 4G/Fig 4G_1_MitoStress_R167R.tif
- __MACOSX/Figure 4/Fig. 4G/._Fig 4G_1_MitoStress_R167R.tif
- Figure 4/Fig. 4F/
- Figure 4/Fig. 4F/Fig 4F_3_MitoStress_S331F_1extra.tif
- __MACOSX/Figure 4/Fig. 4F/
- __MACOSX/Figure 4/Fig. 4F/._Fig 4F_3_MitoStress_S331F_1extra.tif
- Figure 4/Fig. 4F/Fig 4F_4_MitoStress_S331F_2extra.tif
- __MACOSX/Figure 4/Fig. 4F/._Fig 4F_4_MitoStress_S331F_2extra.tif
- Figure 4/Fig. 4F/.DS_Store
- __MACOSX/Figure 4/Fig. 4F/._.DS_Store
- Figure 4/Fig. 4F/Fig 4F_Image processing and cropping.pptx
- __MACOSX/Figure 4/Fig. 4F/._Fig 4F_Image processing and cropping.pptx
- Figure 4/Fig. 4F/Fig 4F_2_MitoStress_S331F.tif
- __MACOSX/Figure 4/Fig. 4F/._Fig 4F_2_MitoStress_S331F.tif
- Figure 4/Fig. 4F/Fig 4F_1_MitoStress_S331S.tif
- __MACOSX/Figure 4/Fig. 4F/._Fig 4F_1_MitoStress_S331S.tif
- Figure 4/Fig. 4F/Fig 4F_Readme.docx
- __MACOSX/Figure 4/Fig. 4F/._Fig 4F_Readme.docx
