# Supplementary material for: Dominant negative ATP5F1A variants disrupt oxidative phosphorylation causing neurological disorders
Source: EMBO Mol Med. 2025 Aug 26;17(10):2562–85. doi: 10.1038/s44321-025-00290-8 (PMC12514044; doi:10.1038/s44321-025-00290-8)
Supplement: Supplementary file 4 — Source data Fig. 4 [file 44321_2025_290_MOESM4_ESM.zip › Figure 4/Fig. 4D/Fig 4D_MitoStress_R167Q.xlsx]

## Sheet: Fig 4D_MitoStress_R167Q
Relative hsp-6p::GFP expression normalized to body size
Replicate 1
WT	R167R/+	del/+	R167Q #1/+	R167Q #2/+	R167Q #1/+; 1 extra	R167Q #2/+; 1 extra	R167Q #1/+; 2 extra	R167Q #2/+; 2 extra
1.02116	0.982229	1.05774	2.1711	2.16421	2.1711	1.91104	1.25407	1.03603
0.995695	1.02832	1.22532		2.92716	2.5594	1.83741	1.32067	1.04208
0.983144	0.943094		2.5594
Replicate 2
WT	R167R/+	del/+	R167Q #1/+	R167Q #2/+	R167Q #1/+; 1 extra	R167Q #2/+; 1 extra	R167Q #1/+; 2 extra	R167Q #2/+; 2 extra
0.9976	0.988444	1.1285		6.21753	4.1471	2.00317	2.5176	2.24789
0.93783	1.04316	1.14442			4.28206	3.03845	2.46963	2.2071
1.06457	1.02227	1.19709					2.79831	1.84341
Replicate 3
WT	R167R/+	del/+	R167Q #1/+	R167Q #2/+	R167Q #1/+; 1 extra	R167Q #2/+; 1 extra	R167Q #1/+; 2 extra	R167Q #2/+; 2 extra
0.969386	0.854036	0.653869	18.0525	14.9559	6.81021	9.20829	4.68023	6.82021
0.934469	0.873686	1.02064	18.9042	14.5569	11.0836	9.90417	5.575	6.19923
1.0971	0.868458	0.715955	15.5314	14.1522	10.5317	12.8076	6.07904	5.55965
*Note: R167Q/+ animals are extremely sick and difficult to work with. As such, we only have two biological replicates for some R167Q genotypes.
Additionally, some wells were censored either because animals were out of focus or had autofluorescent lint particles that interfered with measurements

## Sheet: Total n
	WT	R167R/+	del/+	R167Q #1/+	R167Q #2/+	R167Q #1/+; 1 extra	R167Q #2/+; 1 extra	R167Q #1/+; 2 extra	R167Q #2/+; 2 extra
Biological replicates	3	3	3	2	3	3	3	3	3
Total number of wells	9	9	8	5	6	8	7	8	8
Total n	90	90	80	50	60	80	70	80	80
*Note: R167Q/+ animals are extremely sick and difficult to work with. As such, we only have two biological replicates for some R167Q genotypes.
Additionally, some wells were censored either because animals were out of focus or had autofluorescent lint particles that interfered with measurements
