# Supplementary material for: Dominant negative ATP5F1A variants disrupt oxidative phosphorylation causing neurological disorders
Source: EMBO Mol Med. 2025 Aug 26;17(10):2562–85. doi: 10.1038/s44321-025-00290-8 (PMC12514044; doi:10.1038/s44321-025-00290-8)
Supplement: Supplementary file 4 — Source data Fig. 4 [file 44321_2025_290_MOESM4_ESM.zip › Figure 4/Fig. 4C/Fig 4C_MitoStress_S331F.xlsx]

## Sheet: Fig 4C_MitoStress_S331F
Relative hsp-6p::GFP expression normalized to body size
Replicate 1
WT	S331S/+	del/+	S331F #1/+	S331F #2/+	S331F #1/+; 1 extra	S331F #2/+; 1 extra	S331F #1/+; 2 extra	S331F #2/+; 2 extra
1.00612	1.00293	1.16258	14.2669	15.206	6.00554	5.51263	3.5264	2.65139
1.03746	1.04496	1.16957	11.1587	11.8788		6.81529	3.62133	3.3289
0.956218	1.06084	1.05923	12.8375	15.5443
Replicate 2
WT	S331S/+	del/+	S331F #1/+	S331F #2/+	S331F #1/+; 1 extra	S331F #2/+; 1 extra	S331F #1/+; 2 extra	S331F #2/+; 2 extra
1.04603	0.945409	1.01587	27.8412	30.9943	10.3851		2.93529
0.929287	0.979381	1.05362	28.5984	34.1878	9.38155		2.88099
1.02468	1.00826	0.976018	23.463	33.9745
Replicate 3
WT	S331S/+	del/+	S331F #1/+	S331F #2/+	S331F #1/+; 1 extra	S331F #2/+; 1 extra	S331F #1/+; 2 extra	S331F #2/+; 2 extra
1.01028	1.03794		25.7985	38.6842	7.50756		2.75535	4.00338
1.01877	1.01323		29.2362	23.6989	8.76659	7.10904	3.92689	3.92389
0.970994	0.992791		30.7019	34.6204	5.85925	7.21105
Replicate 4
WT	S331S/+	del/+	S331F #1/+	S331F #2/+	S331F #1/+; 1 extra	S331F #2/+; 1 extra	S331F #1/+; 2 extra	S331F #2/+; 2 extra
0.968419	0.983859	1.12341	35.9782	29.6862	3.64936	5.92094	3.59409	3.23656
1.04579	0.972648	1.06842	35.1591	33.6877	8.1851	6.61632	2.90507	3.0604
0.985781	0.990722		32.9783	41.9989	5.75906	4.52779	2.96921	3.25941
*Note: some wells were censored either because animals were out of focus or had autofluorescent lint particles that interfered with measurements

## Sheet: Total n
	WT	S331S/+	del/+	S331F #1/+	S331F #2/+	S331F #1/+; 1 extra	S331F #2/+; 1 extra	S331F #1/+; 2 extra	S331F #2/+; 2 extra
Biological replicates	4	4	3	4	4	4	3	4	3
Total number of wells	12	12	8	12	12	9	7	9	7
Total n	120	120	80	120	120	90	70	90	70
*Note: some wells were censored either because animals were out of focus or had autofluorescent lint particles that interfered with measurements
