# Supplementary material for: Dominant negative ATP5F1A variants disrupt oxidative phosphorylation causing neurological disorders
Source: EMBO Mol Med. 2025 Aug 26;17(10):2562–85. doi: 10.1038/s44321-025-00290-8 (PMC12514044; doi:10.1038/s44321-025-00290-8)
Supplement: Supplementary file 4 — Source data Fig. 4 [file 44321_2025_290_MOESM4_ESM.zip › Figure 4/Fig. 4B/Fig 4B_MitoStress_P316L.xlsx]

## Sheet: Fig 4B_MitoStress_P316L
Relative hsp-6p::GFP expression normalized to body size
Replicate 1
WT	P316P/+	P316L #1/+	P316L #2/+	P316L #1/+; 1 extra	P316L #2/+; 1 extra
1.07964	0.883699	9.61636	10.1285	1.27843	1.61746
0.937614	0.945517	8.94606	7.69045	1.49116	1.55041
0.982749	0.938481	9.60673	10.154
Replicate 2
WT	P316P/+	P316L #1/+	P316L #2/+	P316L #1/+; 1 extra	P316L #2/+; 1 extra
1.26087	1.03321	21.4218	27.7154	1.81996	1.99582
0.938687	0.809801	22.3636	30.5635	1.7542	2.10901
0.800437	0.842159	22.8744	28.8263	2.47315	1.96193
Replicate 3
WT	P316P/+	P316L #1/+	P316L #2/+	P316L #1/+; 1 extra	P316L #2/+; 1 extra
1.003	0.757999	13.7306	15.4236	1.85834	2.10345
0.997001	0.766954	11.5891	19.6453	1.87643	2.63376
		11.6725	14.3102		2.31809
Replicate 4
WT	P316P/+	P316L #1/+	P316L #2/+	P316L #1/+; 1 extra	P316L #2/+; 1 extra
1.00193		11.0915	14.5385	1.57659	1.90548
1.02713	1.01594	10.1018	13.4312		2.16539
0.970945	1.02978	14.0467	20.183
*Note: some wells were censored either because animals were out of focus or had autofluorescent lint particles that interfered with measurements

## Sheet: total n
	WT	P316P/+	P316L #1/+	P316L #2/+	P316L #1/+; 1 extra	P316L #2/+; 1 extra
Biological replicates	4	4	4	4	4	4
Total number of wells	11	10	12	12	10	10
Total n	110	100	120	120	100	100
*Note: some wells were censored either because animals were out of focus or had autofluorescent lint particles that interfered with measurements
