# Supplementary material for: Dominant negative ATP5F1A variants disrupt oxidative phosphorylation causing neurological disorders
Source: EMBO Mol Med. 2025 Aug 26;17(10):2562–85. doi: 10.1038/s44321-025-00290-8 (PMC12514044; doi:10.1038/s44321-025-00290-8)
Supplement: Supplementary file 5 — Source data Fig. 5 [file 44321_2025_290_MOESM5_ESM.zip]

Archive with 23 entries (16 files):
- Figure 5/
- Figure 5/.DS_Store
- __MACOSX/
- __MACOSX/Figure 5/
- __MACOSX/Figure 5/._.DS_Store
- Figure 5/Fig. 5A/
- Figure 5/Fig. 5A/Fig 5A_Readme.docx
- __MACOSX/Figure 5/Fig. 5A/
- __MACOSX/Figure 5/Fig. 5A/._Fig 5A_Readme.docx
- Figure 5/Fig. 5A/Fig 5A_2_del_mitochondria.tif
- __MACOSX/Figure 5/Fig. 5A/._Fig 5A_2_del_mitochondria.tif
- Figure 5/Fig. 5A/Fig 5A_1_P316P_mitochondria.tif
- __MACOSX/Figure 5/Fig. 5A/._Fig 5A_1_P316P_mitochondria.tif
- Figure 5/Fig. 5A/Fig 5A_Image processing and cropping.pptx
- __MACOSX/Figure 5/Fig. 5A/._Fig 5A_Image processing and cropping.pptx
- Figure 5/Fig. 5A/Fig 5A_3_P316L_mitochondria.tif
- __MACOSX/Figure 5/Fig. 5A/._Fig 5A_3_P316L_mitochondria.tif
- Figure 5/Fig. 5B/
- Figure 5/Fig. 5B/Fig 5B_1_MitoMorphology_area.xlsx
- __MACOSX/Figure 5/Fig. 5B/
- __MACOSX/Figure 5/Fig. 5B/._Fig 5B_1_MitoMorphology_area.xlsx
- Figure 5/Fig. 5B/Fig 5B_2_MitoMorphology_minor axis.xlsx
- __MACOSX/Figure 5/Fig. 5B/._Fig 5B_2_MitoMorphology_minor axis.xlsx
