# Supplementary material for: Dominant negative ATP5F1A variants disrupt oxidative phosphorylation causing neurological disorders
Source: EMBO Mol Med. 2025 Aug 26;17(10):2562–85. doi: 10.1038/s44321-025-00290-8 (PMC12514044; doi:10.1038/s44321-025-00290-8)
Supplement: Supplementary file 5 — Source data Fig. 5 [file 44321_2025_290_MOESM5_ESM.zip › Figure 5/Fig. 5B/Fig 5B_1_MitoMorphology_area.xlsx]

## Sheet: Fig 5B_1_MitoMorphology_area
MitoMorphology_area
P316P	deletion /+	P316L /+
264.67	229.76	380.67
448.98	250.63	318.86
241.16	220.92	487.72
207.42	297.99	465.47
259.41	290.73	475.19
220.64	271.87	256.48
303.94	185.98	416.86
281.32	290.78	286.36
268.33	138.81	469.59
230.48	320.53	323.1
299.64	169.08	256.13
285.44	152.98	211.67
384.01	172.47	287.98
321.12	377.49	424.04
264.77	341.91	544.73
310.71	268.25	442.22
282.1	279.35	277.85
277.07	311.69	333.67
282.93	481.91	333.93
317.87	455.22	321.38
278.13	214.14	426.06
	247.92	248.33
		335.76
*animals imaged across three separate days

## Sheet: total n
	P316P	deletion /+	P316L /+
Biological replicates	3	3	3
Total n	21	22	23
