# Supplementary material for: Dominant negative ATP5F1A variants disrupt oxidative phosphorylation causing neurological disorders
Source: EMBO Mol Med. 2025 Aug 26;17(10):2562–85. doi: 10.1038/s44321-025-00290-8 (PMC12514044; doi:10.1038/s44321-025-00290-8)
Supplement: Supplementary file 5 — Source data Fig. 5 [file 44321_2025_290_MOESM5_ESM.zip › Figure 5/Fig. 5B/Fig 5B_2_MitoMorphology_minor axis.xlsx]

## Sheet: Fig 5B_2_MitoMorphology_minor a
MitoMorphology_minor axis
P316P	deletion /+	P316L /+
9.67	8.73	10.13
9.77	9.16	10.12
8.89	8.77	13.3
7.85	8.93	11.74
9.87	9.79	11.23
7.88	8.58	8.76
8.61	7.77	11.19
8.34	8.79	9.39
9.02	7.77	10.86
8.02	9.08	9.71
9.56	8.65	8.92
8.73	8.1	10.69
10.16	8.25	8.76
9.32	12.13	9.95
9.35	9.15	10.93
9.27	8.44	12.09
9.72	8.82	10.61
8.88	9.97	12.93
9.84	11.39	9.46
10.18	9.29	8.04
8.21	7.99	10.73
	8.93	8.34
		9.33
*animals imaged across three separate days

## Sheet: Total n
	P316P	deletion /+	P316L /+
Biological replicates	3	3	3
Total n	21	22	23
