# Supplementary material for: Dominant negative ATP5F1A variants disrupt oxidative phosphorylation causing neurological disorders
Source: EMBO Mol Med. 2025 Aug 26;17(10):2562–85. doi: 10.1038/s44321-025-00290-8 (PMC12514044; doi:10.1038/s44321-025-00290-8)
Supplement: Supplementary file 6 — Source data Fig. 6 [file 44321_2025_290_MOESM6_ESM.zip]

Archive with 61 entries (48 files):
- Figure 6/
- Figure 6/.DS_Store
- __MACOSX/
- __MACOSX/Figure 6/
- __MACOSX/Figure 6/._.DS_Store
- Figure 6/Fig. 6F/
- Figure 6/Fig. 6F/Fig 6F_Topographical heatmap.xlsx
- __MACOSX/Figure 6/Fig. 6F/
- __MACOSX/Figure 6/Fig. 6F/._Fig 6F_Topographical heatmap.xlsx
- Figure 6/Fig. 6C/
- Figure 6/Fig. 6C/Fig 6C_ATP5F1B .tif
- __MACOSX/Figure 6/Fig. 6C/
- __MACOSX/Figure 6/Fig. 6C/._Fig 6C_ATP5F1B .tif
- Figure 6/Fig. 6C/Fig 6C_Citrate Synthase.tif
- __MACOSX/Figure 6/Fig. 6C/._Fig 6C_Citrate Synthase.tif
- Figure 6/Fig. 6C/Image cropping_Western blot.pptx
- __MACOSX/Figure 6/Fig. 6C/._Image cropping_Western blot.pptx
- Figure 6/Fig. 6C/Fig 6C_ATP5O.tif
- __MACOSX/Figure 6/Fig. 6C/._Fig 6C_ATP5O.tif
- Figure 6/Fig. 6C/README.txt
- __MACOSX/Figure 6/Fig. 6C/._README.txt
- Figure 6/Fig. 6C/Fig 6C_ATP5F1A .tif
- __MACOSX/Figure 6/Fig. 6C/._Fig 6C_ATP5F1A .tif
- Figure 6/Fig. 6D/
- Figure 6/Fig. 6D/Fig 6D_Unprocessed_proteomics_matrix.xlsx
- __MACOSX/Figure 6/Fig. 6D/
- __MACOSX/Figure 6/Fig. 6D/._Fig 6D_Unprocessed_proteomics_matrix.xlsx
- Figure 6/Fig. 6D/Fig 6D_Relative complex abundance.xlsx
- __MACOSX/Figure 6/Fig. 6D/._Fig 6D_Relative complex abundance.xlsx
- Figure 6/Fig. 6E/
- Figure 6/Fig. 6E/Fig 6E_Relative ATP5F1A.xlsx
- __MACOSX/Figure 6/Fig. 6E/
- __MACOSX/Figure 6/Fig. 6E/._Fig 6E_Relative ATP5F1A.xlsx
- Figure 6/Fig. 6B/
- Figure 6/Fig. 6B/Fig 6B_Proband 1_Complex II.tif
- __MACOSX/Figure 6/Fig. 6B/
- __MACOSX/Figure 6/Fig. 6B/._Fig 6B_Proband 1_Complex II.tif
- Figure 6/Fig. 6B/Fig 6B_Proband 6_Complex V.tif
- __MACOSX/Figure 6/Fig. 6B/._Fig 6B_Proband 6_Complex V.tif
- Figure 6/Fig. 6B/Fig 6B_Proband 6_Complex II.tif
- __MACOSX/Figure 6/Fig. 6B/._Fig 6B_Proband 6_Complex II.tif
- Figure 6/Fig. 6B/Fig 6B_Proband 1_Complex V.tif
- __MACOSX/Figure 6/Fig. 6B/._Fig 6B_Proband 1_Complex V.tif
- Figure 6/Fig. 6B/Image cropping_Proband 4.pptx
- __MACOSX/Figure 6/Fig. 6B/._Image cropping_Proband 4.pptx
- Figure 6/Fig. 6B/Image cropping_Proband 6.pptx
- __MACOSX/Figure 6/Fig. 6B/._Image cropping_Proband 6.pptx
- Figure 6/Fig. 6B/README.txt
- __MACOSX/Figure 6/Fig. 6B/._README.txt
- Figure 6/Fig. 6B/Fig 6B_Proband 6_Complex I.tif
- __MACOSX/Figure 6/Fig. 6B/._Fig 6B_Proband 6_Complex I.tif
- Figure 6/Fig. 6B/Fig 6B_Proband 1_Complex IV.tif
- __MACOSX/Figure 6/Fig. 6B/._Fig 6B_Proband 1_Complex IV.tif
- Figure 6/Fig. 6B/Fig 6B_Proband 6_Complex IV.tif
- __MACOSX/Figure 6/Fig. 6B/._Fig 6B_Proband 6_Complex IV.tif
- Figure 6/Fig. 6B/Fig 6B_Proband 4_Complexes I II IV V.tif
- __MACOSX/Figure 6/Fig. 6B/._Fig 6B_Proband 4_Complexes I II IV V.tif
- Figure 6/Fig. 6B/Image cropping_Proband 1.pptx
- __MACOSX/Figure 6/Fig. 6B/._Image cropping_Proband 1.pptx
- Figure 6/Fig. 6B/Fig 6B_Proband 1_Complex I.tif
- __MACOSX/Figure 6/Fig. 6B/._Fig 6B_Proband 1_Complex I.tif
