# Supplementary material for: Dominant negative ATP5F1A variants disrupt oxidative phosphorylation causing neurological disorders
Source: EMBO Mol Med. 2025 Aug 26;17(10):2562–85. doi: 10.1038/s44321-025-00290-8 (PMC12514044; doi:10.1038/s44321-025-00290-8)
Supplement: Supplementary file 6 — Source data Fig. 6 [file 44321_2025_290_MOESM6_ESM.zip › Figure 6/Fig. 6F/Fig 6F_Topographical heatmap.xlsx]

## Sheet: Sheet1
Proband 1		Proband 2		Proband 4		Proband 6		ATP5PO		ATP5F1D
genename	logfc	genename	logfc	genename	logfc	genename	logfc	genename	logfc	genename	logfc
ATP5F1A	-1.05433	ATP5PD	-0.847747	ATP5F1A	-1.17394	ATP5F1A	-1.18433	ATP5F1A	-0.0705	ATP5F1A	-2.40708
ATP5F1B	-1.02475	ATP5MG	-1.16236	ATP5F1B	-1.15428	ATP5F1B	-1.16484	ATP5F1B	-0.0432929	ATP5F1B	-2.26688
ATP5F1C	-0.806905	ATP8	-2.50454	ATP5F1C	-1.00005	ATP5F1C	-0.925348	ATP5F1C	-0.0219116	ATP5F1C	-2.52316
ATP5F1D	-0.773951	ATP5MC1	-2.2335	ATP5F1D	-0.961378	ATP5F1D	-0.541985	ATP5F1D	0.0483224	ATP5F1D	-1.66071
ATP5ME	-0.524368	ATP5F1B	-0.732649	ATP5ME	-0.512181	ATP5ME	-0.391931	ATP5MF	-2.73063	ATP5MF	-2.4432
ATP5MF	-1.17486	ATP5PF	-1.49527	ATP5MF	-1.55898	ATP5MF	-1.32867	ATP5MF	-2.42502	ATP5MF	-2.26465
ATP5MF	-1.28933	ATP5PB	-0.929753	ATP5MF	-1.37747	ATP5MF	-1.40189	ATP5MG	-2.16874	ATP5MG	-1.9728
ATP5MG	-1.04323	ATP5F1A	-0.856735	ATP5MG	-1.10106	ATP5MG	-1.06288	ATP5PB	-2.51189	ATP5PB	-2.41442
ATP5MPL	-0.819206	ATP5F1D	-0.173484	ATP5MJ	-1.08192	ATP5MPL	-0.863148	ATP5PD	-2.59828	ATP5PD	-2.41693
ATP5PB	-1.26614	ATP5F1C	-0.540847	ATP5PB	-1.14592	ATP5PB	-1.22279	ATP5PO	-2.93608	ATP5PF	-1.91521
ATP5PD	-1.32761	ATP5PO	-0.978936	ATP5PD	-1.28631	ATP5PD	-1.23763	DMAC2L	0.0808898	ATP5PO	-2.67186
ATP5PF	-1.1541	ATP5MF	-1.06799	ATP5PF	-0.604738	ATP5PF	-0.47479			DMAC2L	0.46567
ATP5PO	-1.34227	ATP5MF	-0.682981	ATP5PO	-1.5706	ATP5PO	-1.53678
DMAC2L	0.662766	ATP5MJ	-0.576185	DMAC2L	0.210999	DMAC2L	0.358837
		ATP5F1E	-0.31095
		ATP5ME	-0.709479
		ATP5MK	-0.435676
		DMAC2L	0.188865
