# Supplementary material for: Dominant negative ATP5F1A variants disrupt oxidative phosphorylation causing neurological disorders
Source: EMBO Mol Med. 2025 Aug 26;17(10):2562–85. doi: 10.1038/s44321-025-00290-8 (PMC12514044; doi:10.1038/s44321-025-00290-8)
Supplement: Supplementary file 6 — Source data Fig. 6 [file 44321_2025_290_MOESM6_ESM.zip › Figure 6/Fig. 6C/README.txt]

After transfer of the western blot gel to the PVDF membrane and incubation with the appropiate primary and secondary antibodies, the blot is visualized by ECL using 
lab-prepared reagents. The blot is then imaged using the iBright CL1000 gel imaging system (ThermoScientific) and images are saved as .tif files. Using the membrane overlay
application, the protein standards are visualized and use for sizing bands of interest. The area containing the bands of interest are "cut" using the cropping tool within 
the imaging softwares GIMP or Microsoft Photos and then copied. The copied images from the western blot assays are assembled as one image in PowerPoint. Please refer to the 
PowerPoint presentations that illustrate with the use of red boxes the regions which are cropped and then copied to generate the final image used for the submitted paper.
