# Supplementary material for: Dominant negative ATP5F1A variants disrupt oxidative phosphorylation causing neurological disorders
Source: EMBO Mol Med. 2025 Aug 26;17(10):2562–85. doi: 10.1038/s44321-025-00290-8 (PMC12514044; doi:10.1038/s44321-025-00290-8)
Supplement: Supplementary file 6 — Source data Fig. 6 [file 44321_2025_290_MOESM6_ESM.zip › Figure 6/Fig. 6D/Fig 6D_Unprocessed_proteomics_matrix.xlsx]

## Sheet: Probands1,4,6,ATP5F1D,ATP5PO
Unfiltered and unprocessed proteomics matrix
PG.Genes	PG.ProteinGroups	PG.ProteinDescriptions	PG.UniProtIds	N: [1] Johan_250121_run2_ATP5F1D_replicate1.raw.PG.NrOfStrippedSequencesUsedForQuantification	N: [2] Johan_250121_run2_ATP5F1D_replicate2.raw.PG.NrOfStrippedSequencesUsedForQuantification	N: [3] Johan_250121_run2_ATP5F1D_replicate3.raw.PG.NrOfStrippedSequencesUsedForQuantification	N: [4] Johan_250121_run2_ATP5PO_replicate1.raw.PG.NrOfStrippedSequencesUsedForQuantification	N: [5] Johan_250121_run2_ATP5PO_replicate2.raw.PG.NrOfStrippedSequencesUsedForQuantification	N: [6] Johan_250121_run2_ATP5PO_replicate3.raw.PG.NrOfStrippedSequencesUsedForQuantification	N: [10] Johan_250121_run2_Proband1_replicate1.raw.PG.NrOfStrippedSequencesUsedForQuantification	N: [11] Johan_250121_run2_Proband1_replicate2.raw.PG.NrOfStrippedSequencesUsedForQuantification	N: [12] Johan_250121_run2_Proband1_replicate3.raw.PG.NrOfStrippedSequencesUsedForQuantification	N: [13] Johan_250121_run2_Proband6_replicate1.raw.PG.NrOfStrippedSequencesUsedForQuantification	N: [14] Johan_250121_run2_Proband6_replicate2.raw.PG.NrOfStrippedSequencesUsedForQuantification	N: [15] Johan_250121_run2_Proband6_replicate3.raw.PG.NrOfStrippedSequencesUsedForQuantification	N: [16] Johan_250121_run2_Proband4_replicate1_.raw.PG.NrOfStrippedSequencesUsedForQuantification	N: [17] Johan_250121_run2_Proband4_replicate2.raw.PG.NrOfStrippedSequencesUsedForQuantification	N: [18] Johan_250121_run2_Proband4_replicate3.raw.PG.NrOfStrippedSequencesUsedForQuantification	N: [19] Johan_250121_run2_Control1_5147.raw.PG.NrOfStrippedSequencesUsedForQuantification	N: [20] Johan_250121_run2_Control2_5156.raw.PG.NrOfStrippedSequencesUsedForQuantification	N: [21] Johan_250121_run2_Control3_5164.raw.PG.NrOfStrippedSequencesUsedForQuantification	N: [22] Johan_250121_run2_Control4_5202.raw.PG.NrOfStrippedSequencesUsedForQuantification	N: [23] Johan_250121_run2_Control5_5203.raw.PG.NrOfStrippedSequencesUsedForQuantification	[1] Johan_250121_run2_ATP5F1D_replicate1.raw.PG.MS2Quantity	[2] Johan_250121_run2_ATP5F1D_replicate2.raw.PG.MS2Quantity	[3] Johan_250121_run2_ATP5F1D_replicate3.raw.PG.MS2Quantity	[4] Johan_250121_run2_ATP5PO_replicate1.raw.PG.MS2Quantity	[5] Johan_250121_run2_ATP5PO_replicate2.raw.PG.MS2Quantity	[6] Johan_250121_run2_ATP5PO_replicate3.raw.PG.MS2Quantity	[10] Johan_250121_run2_Proband1_replicate1.raw.PG.MS2Quantity	[11] Johan_250121_run2_Proband1_replicate2.raw.PG.MS2Quantity	[12] Johan_250121_run2_Proband1_replicate3.raw.PG.MS2Quantity	[13] Johan_250121_run2_Proband6_replicate1.raw.PG.MS2Quantity	[14] Johan_250121_run2_Proband6_replicate2.raw.PG.MS2Quantity	[15] Johan_250121_run2_Proband6_replicate3.raw.PG.MS2Quantity	[16] Johan_250121_run2_Proband4_replicate1_1345A.raw.PG.MS2Quantity	[17] Johan_250121_run2_Proband4_replicate2_1345B.raw.PG.MS2Quantity	[18] Johan_250121_run2_Proband4_replicate3_.raw.PG.MS2Quantity	[19] Johan_250121_run2_Control1_5147.raw.PG.MS2Quantity	[20] Johan_250121_run2_Control2_5156.raw.PG.MS2Quantity	[21] Johan_250121_run2_Control3_5164.raw.PG.MS2Quantity	[22] Johan_250121_run2_Control4_5202.raw.PG.MS2Quantity	[23] Johan_250121_run2_Control5_5203.raw.PG.MS2Quantity
A2M	P01023	Alpha-2-macroglobulin	P01023	9	7	7	8	5	8	9	7	7	7	5	5	7	6	7	11	11	13	13	12	191805	203176	197998	47036.8	48841.8	47560.7	219813	225404	221820	203960	233579	244780	571625	563388	548537	708510	199063	162382	163473	418316
AAAS	Q9NRG9	Aladin	Q9NRG9	15	13	15	12	11	13	13	12	12	11	12	13	13	10	10	13	15	12	13	11	27611.3	25940.8	27188.9	24850.5	27452.5	27079.4	27836.9	28772.3	22963.2	25384.7	23930.5	23537.6	25071.8	24425.4	23822.7	27055.5	24600.4	25665.9	28709.2	21864.2
AACS	Q86V21	Acetoacetyl-CoA synthetase	Q86V21	16	14	15	15	15	15	15	14	15	13	14	13	13	14	13	15	15	14	17	14	41489.7	39782.9	41412.3	43746.1	45693.7	45161.2	33632.4	33669	31545.2	31163.7	30433	29646.2	31115.6	31150.5	32126.5	35238.7	45213	32413.4	47390.2	32512.8
AAGAB	Q6PD74	Alpha- and gamma-adaptin-binding protein p34	Q6PD74	5	5	5	5	5	5	5	5	5	5	5	5	4	4	5	5	5	5	5	4	33595.4	35605.4	35010.2	34684.6	35178.2	34567.5	28015	29864.4	28630.7	31192.9	32171.8	30953.1	27531.6	27956.7	27188.7	29406.1	35614.8	33635.5	33425	28274
AAK1	Q2M2I8	AP2-associated protein kinase 1	Q2M2I8	21	19	21	20	18	20	20	20	20	19	20	19	21	20	20	20	20	18	21	21	51766.3	50008.7	52687.6	47686.4	50005.7	48768.6	42552.2	43130.7	40949.6	39582.5	39645.2	40225.3	43589.8	45287.8	46924.9	41382.2	52162.7	46489.3	45796.1	41869.1
AAMDC	Q9H7C9	Mth938 domain-containing protein	Q9H7C9	5	3	5	3	3	4	3	4	4	2	2	2	2	2	3	6	5	3	5	2	89810.5	89931.1	83558.5	81310.9	87671.2	77590.6	74948.5	84845.5	79338.8	63300	60087.6	58472.9	59119.9	57455.6	55930.1	50779.9	107328	78080.6	93060.1	81172.7
AAMP	Q13685	Angio-associated migratory cell protein	Q13685	9	8	9	6	7	9	9	9	7	7	7	7	8	7	8	9	10	8	9	8	33647.8	36270.6	35927.2	30350.2	30437.4	31448.7	34562.3	34353.5	33128.5	31609.4	29814.7	31371.9	23960.8	24799.7	25358.9	30858.3	43321.2	33045.2	39719.6	28889.3
AAR2	Q9Y312	Protein AAR2 homolog	Q9Y312	9	8	7	8	8	8	8	9	8	9	8	8	8	8	9	8	9	9	8	7	22060.6	21431.2	22747.4	20722.5	21524.3	22101.2	22773.4	22016.2	21428.3	23998.8	25336.3	25334.7	22889.9	21787.1	22484.9	25905.7	21615.8	21848.8	18905.9	22035.2
AARS1	P49588	Alanine--tRNA ligase, cytoplasmic	P49588	39	38	40	38	37	39	38	38	36	37	38	38	38	38	38	40	38	39	39	38	245938	242435	246051	297162	287453	295946	241668	244115	245103	294985	292958	295259	374058	372025	383190	336688	225897	276897	304514	350540
AARS2	Q5JTZ9	Alanine--tRNA ligase, mitochondrial	Q5JTZ9	21	19	20	21	21	21	20	22	21	23	23	23	19	20	20	23	20	23	22	21	23586	24571.6	24984.3	21792.2	22645.4	22572.3	29231.2	29010.4	28124.4	31004	31214.9	31599.6	21759.2	21543.4	21272.9	22375.4	21937.8	23810.4	26137	26117.9
AARSD1	Q9BTE6	Alanyl-tRNA editing protein Aarsd1	Q9BTE6	17	16	15	14	15	16	16	16	16	15	15	15	16	16	16	16	16	16	17	14	36194.6	36756.4	36728.8	37580.3	39911.1	38704.6	52036.9	50547.5	49579.4	38557.8	38583.6	38264.4	36211.9	37178	37709.5	36921.4	42056.2	33852.3	38855.6	32563.1
AASDHPPT	Q9NRN7	L-aminoadipate-semialdehyde dehydrogenase-phosphopantetheinyl transferase	Q9NRN7	11	11	11	10	11	10	11	11	9	9	10	9	9	9	9	10	10	10	10	9	21705.6	21704.7	23465.3	21501.4	18168.5	17144.2	19946.9	21121.1	19528.1	17886.9	17339.2	17171.2	16452	15575.1	16305.9	21828.1	23632.9	23168.8	20214.7	17991.3
AASS	Q9UDR5	Alpha-aminoadipic semialdehyde synthase, mitochondrial	Q9UDR5	3	5	4	8	7	7	6	8	9	9	10	10	8	8	9	13	7	10	5	12	15643.7	16280.8	17658.4	21596.6	22822.1	21986.2	20696.2	20673.2	18107.7	23825.8	23995	23016.5	23167.9	24059.6	20535.3	38718.5	22571.1	29283.5	17719.5	32675.1
AATF	Q9NY61	Protein AATF	Q9NY61	11	12	11	11	10	12	12	11	10	11	11	11	12	10	12	12	12	11	12	10	33640	33867.5	33765.4	35719.5	36834.5	34776.5	34505.2	32272.1	35397.3	40352.5	38842.6	38223.5	33090.5	33932.3	32607.7	33170.1	35091	27133.6	33718.1	31567
ABAT	P80404	4-aminobutyrate aminotransferase, mitochondrial	P80404	4	5	5	3	3	4	4	4	4	3	2	1	3	4	3	4	4	5	3	5	7866.63	7885.31	7795.38	4382.82	4475.68	3632.07	6194.24	5875.73	6836.55	4656.68	5032.89	4657.87	4429.26	5102.77	4814.11	11022.1	9290.09	16376.8	4706.16	9814.35
ABCA1	O95477	Phospholipid-transporting ATPase ABCA1	O95477	2	0	1	0	0	0	1	1	3	1	2	2	2	2	2	7	2	2	1	3	13589.8	NaN	7887.12	NaN	NaN	NaN	15463.1	17428.9	21901.4	10947.3	15407.2	13410.3	20461.2	18372.1	21567.8	32261.3	16629.7	21406	28203.4	49893.4
ABCA8	O94911;O94911-1	ABC-type organic anion transporter ABCA8;Isoform 1 of ABC-type organic anion transporter ABCA8	O94911;O94911-1	0	0	0	0	0	0	0	0	0	0	0	0	0	0	0	2	0	0	0	0	NaN	NaN	NaN	NaN	NaN	NaN	NaN	NaN	NaN	NaN	NaN	NaN	NaN	NaN	NaN	27017	NaN	NaN	NaN	NaN
ABCB10	Q9NRK6	ATP-binding cassette sub-family B member 10, mitochondrial	Q9NRK6	6	4	8	6	6	8	7	5	7	5	7	5	7	9	8	8	7	4	7	8	13572.5	14919	13901.8	17593.9	17498.1	18005.5	15504.9	16410.5	14724.7	15070.3	15430	15989.8	14949.2	15557.7	14897.2	13602.1	11406.5	14547.9	16009	15060.4
ABCB6	Q9NP58;Q9NP58-4	ATP-binding cassette sub-family B member 6;Isoform 2 of ATP-binding cassette sub-family B member 6	Q9NP58;Q9NP58-4	10	10	11	11	11	12	11	11	13	12	14	14	12	13	12	12	10	12	10	14	11391.8	11436.7	11626	14811.8	15511.4	16227.6	14643.2	14646.9	13823.3	19328.1	19976.6	20214.3	18353.2	18654.8	19085.5	22890.5	9190.48	19784.1	11287.6	21176.9
ABCB7	O75027;O75027-2	Iron-sulfur clusters transporter ABCB7, mitochondrial;Isoform 2 of Iron-sulfur clusters transporter ABCB7, mitochondrial	O75027;O75027-2	9	9	9	8	9	11	9	9	8	7	8	6	8	9	7	10	11	8	10	9	22507.9	21070.7	22963.8	23836.7	21464	22348.6	25623.4	23918.1	23198.3	19310.6	20887.7	20738.6	16884.2	16938	17753.9	18924.3	21015.7	21462.3	21859.4	18203
ABCB8	Q9NUT2;Q9NUT2-2;Q9NUT2-3;Q9NUT2-4;Q9NUT2-5	Mitochondrial potassium channel ATP-binding subunit;Isoform 2 of Mitochondrial potassium channel ATP-binding subunit;Isoform 3 of Mitochondrial potassium channel ATP-binding subunit;Isoform 4 of Mitochondrial potassium channel ATP-binding subunit;Isoform 5 of Mitochondrial potassium channel ATP-binding subunit	Q9NUT2;Q9NUT2-2;Q9NUT2-3;Q9NUT2-4;Q9NUT2-5	10	10	8	9	9	9	10	9	9	8	12	11	10	9	9	7	12	9	8	8	14947.3	14194.1	15405.7	15583.5	16304.3	15949.2	18559.5	16934.8	17734.9	15141.6	14965.1	14493.4	17136.9	17545.8	18222	9208.35	14226.6	18069.8	15792.1	18029.2
ABCC1	P33527	Multidrug resistance-associated protein 1	P33527	39	38	38	35	36	36	40	38	38	38	37	35	38	40	39	42	39	44	40	39	32781.5	32602	33123.6	27761.6	28435.7	27906	43993.2	43276	44270.1	29646.8	28485.8	28353.8	39895.9	40481.3	40448.1	53721.8	36031.8	55703.3	42729.3	46517.2
ABCC10	Q5T3U5;Q5T3U5-2	ATP-binding cassette sub-family C member 10;Isoform 2 of ATP-binding cassette sub-family C member 10	Q5T3U5;Q5T3U5-2	0	1	0	0	1	1	1	1	1	2	1	2	1	1	1	2	1	1	0	0	NaN	5451.86	NaN	NaN	6304.09	6856.95	4545.71	4871.81	4313.11	7552.71	8819.81	7211.67	7388.87	8962.68	7358.38	7172.11	3781.45	8253.99	NaN	NaN
ABCC3	O15438	ATP-binding cassette sub-family C member 3	O15438	6	7	7	7	5	5	11	9	8	12	12	7	12	11	13	19	19	20	16	18	22532.6	23887.2	21194.7	18819.1	21278.2	21732.5	28871.8	29671.2	30093.2	24641.8	23406.2	25968.6	28616.7	28024.5	28487.8	35832.4	36966	43774.9	35762.8	35070.4
ABCC4	O15439;O15439-2	ATP-binding cassette sub-family C member 4;Isoform 2 of ATP-binding cassette sub-family C member 4	O15439;O15439-2	18	17	18	19	21	20	23	22	23	20	18	21	21	22	22	24	23	23	21	21	14343.9	14255	14736.7	16725.2	16517.3	16289.3	20223.1	20933.3	21096.6	17756.3	18014.7	18079.4	20435.2	19303.2	18328.2	24375.9	19359.8	20421.7	16416.8	21065.2
ABCD1	P33897	ATP-binding cassette sub-family D member 1	P33897	10	10	11	8	7	9	10	11	11	10	11	10	11	11	10	11	9	12	10	10	17778.5	19813.3	18606	16275.9	15301.2	16837.7	22897.2	22235.3	20718.8	20342	18920	19694.3	21644	21396.2	21767.5	26332.6	16452.2	26935	17956.3	23625.1
ABCD3	P28288	ATP-binding cassette sub-family D member 3	P28288	20	18	19	19	21	18	20	20	19	20	20	19	18	21	19	20	19	19	20	17	67254.4	67028.2	67030.5	67631.6	68647	66790.9	69470	67310.8	70652.7	68452.2	69635.5	70172.6	68313.9	69689.5	70587.8	57209	60145.2	64736.4	55652.7	57778.5
ABCD4	O14678	Lysosomal cobalamin transporter ABCD4	O14678	2	1	2	2	2	3	3	2	2	3	2	2	1	1	1	2	2	2	2	3	9256.14	4928.62	7426.1	6087.29	13931	12112.8	10874.6	7381.12	6358.62	9511.74	9601.32	10239.8	4203.1	8625.52	5811.54	10298.6	4429.43	12969.3	7279.66	4763.11
ABCE1	P61221	ATP-binding cassette sub-family E member 1	P61221	28	25	25	26	26	26	28	28	26	25	26	26	25	26	27	27	29	25	27	25	138957	139500	144906	148195	140603	137226	144588	141978	149208	150966	155981	158566	152417	150963	154213	129934	143136	130618	144524	129154
ABCF1	Q8NE71;Q8NE71-2	ATP-binding cassette sub-family F member 1;Isoform 2 of ATP-binding cassette sub-family F member 1	Q8NE71;Q8NE71-2	25	22	24	22	24	23	23	24	21	23	22	22	22	24	21	27	27	24	26	23	107016	103541	104230	105892	103219	102324	99934.4	100527	103807	105774	103542	104866	99085	100603	99972.8	116078	125117	116176	118976	107845
ABCF2	Q9UG63;Q9UG63-2	ATP-binding cassette sub-family F member 2;Isoform 2 of ATP-binding cassette sub-family F member 2	Q9UG63;Q9UG63-2	23	21	24	24	22	24	22	24	20	21	21	19	22	22	23	24	23	20	23	20	98926	97033.7	99112.2	107183	110779	109007	82812.8	79919	82689.7	94956.5	94946	96517.5	82072.8	81348.3	84089.7	83631.3	108818	82942	92787.6	63958.4
ABCF3	Q9NUQ8	ATP-binding cassette sub-family F member 3	Q9NUQ8	21	20	21	21	20	20	21	21	21	20	22	19	20	19	21	25	24	21	23	21	45543.8	47613.7	48484.6	46702.2	46952.7	48058.4	59200.6	58257.6	55950.6	52831.2	53430.1	54384.1	46797.3	45790.7	46662.9	48968.8	56321.6	54933.1	48236.7	48666
ABHD10	Q9NUJ1	Palmitoyl-protein thioesterase ABHD10, mitochondrial	Q9NUJ1	11	10	10	12	12	10	12	13	11	11	11	10	11	12	10	10	11	11	13	12	46177	46390.1	46256.5	53387.4	50559.1	52389.2	54028.5	55352.8	52826.5	54780.6	57933.2	58763.8	53291.6	54732.5	54358.8	53963	45528	55899	53890	61347.5
ABHD11	Q8NFV4	Protein ABHD11	Q8NFV4	8	9	9	8	9	9	8	7	8	7	9	7	5	6	6	9	9	9	8	7	14004.1	15232.6	15383.5	21360.2	20752.9	21569.5	20586.7	22083.5	19570.6	24221.8	27637.8	24145.1	14911	12274.9	10974.4	26515.7	25099.7	24612.1	24210.3	24598.9
ABHD12	Q8N2K0;Q8N2K0-2	Lysophosphatidylserine lipase ABHD12;Isoform 2 of Lysophosphatidylserine lipase ABHD12	Q8N2K0;Q8N2K0-2	9	9	9	9	9	9	9	8	9	9	9	9	9	8	9	9	9	9	9	8	47427.2	44484	47861.3	41770.6	43086.2	41853.3	31363.7	32769.5	27672.9	28522.8	27845.6	28653.4	21740.8	23567.8	23145.3	27226.2	58525.2	37976.8	38839.8	27848.6
ABHD13	Q7L211	Protein ABHD13	Q7L211	2	4	2	2	3	3	4	3	4	4	5	5	3	4	3	5	5	2	2	2	9348.92	6486.75	9666.5	8993.47	8414.71	6930.72	6782.62	7903.73	8417.67	9430.93	8494.39	7654.73	7492.65	9047.7	8113.51	8991.48	9665.5	9705.42	6596.97	6413.36
ABHD14B	Q96IU4	Putative protein-lysine deacylase ABHD14B	Q96IU4	6	6	7	7	6	6	6	6	7	7	7	7	7	7	7	6	6	7	6	6	85984.8	89566.5	83628.5	115787	111216	110486	122046	139756	125991	147444	149226	130195	152539	154080	141712	111770	85009.6	115117	80991.1	86488.4
ABHD16A	O95870	Phosphatidylserine lipase ABHD16A	O95870	12	12	8	11	11	11	13	13	12	9	13	11	12	11	11	14	14	14	14	12	28347.9	24864.1	27911.6	27386.8	27736.7	24121.2	34509.5	34169.9	30298.7	32332.7	32897.4	31692.3	32300.9	30307.2	30128.4	37434.4	37062.1	39390.8	32745.8	39081.9
ABHD17B	Q5VST6	Alpha/beta hydrolase domain-containing protein 17B	Q5VST6	3	3	1	2	1	2	1	1	2	1	2	2	2	2	1	3	2	3	2	1	8821.72	8783.14	11141.6	8558.05	8491.51	10577.2	7100.51	7952.24	6777.13	7855.48	6605.77	6894.64	6671.78	8305.98	5312.16	10644.6	8320.27	10149.9	8959.78	11313.3
ABHD4	Q8TB40	(Lyso)-N-acylphosphatidylethanolamine lipase	Q8TB40	3	3	3	3	3	3	3	3	3	3	3	3	3	3	4	4	3	2	3	2	7847.06	7138.54	7166.03	13348.9	13049	12840.7	9891.9	9608.81	8888.42	11173.7	10654.3	9543.43	22275.6	22693.2	22216.9	10086.7	8173.54	6217.32	11454.2	14648.8
ABHD6	Q9BV23	Monoacylglycerol lipase ABHD6	Q9BV23	2	0	1	1	2	0	1	2	2	1	3	2	2	1	0	1	2	1	2	2	22419.1	NaN	23998.1	26010	23480	NaN	26021.7	22176.1	21234.4	23475.5	26428	28537.8	22868.8	21185.4	NaN	17059.4	16518.1	22262.3	15295.6	24617.5
ABI1	Q8IZP0;Q8IZP0-10;Q8IZP0-2;Q8IZP0-3;Q8IZP0-4;Q8IZP0-5;Q8IZP0-6;Q8IZP0-7;Q8IZP0-8;Q8IZP0-9	Abl interactor 1;Isoform 10 of Abl interactor 1;Isoform 2 of Abl interactor 1;Isoform 3 of Abl interactor 1;Isoform 4 of Abl interactor 1;Isoform 5 of Abl interactor 1;Isoform 6 of Abl interactor 1;Isoform 7 of Abl interactor 1;Isoform 8 of Abl interactor 1;Isoform 9 of Abl interactor 1	Q8IZP0;Q8IZP0-10;Q8IZP0-2;Q8IZP0-3;Q8IZP0-4;Q8IZP0-5;Q8IZP0-6;Q8IZP0-7;Q8IZP0-8;Q8IZP0-9	14	12	14	15	13	14	12	13	14	13	13	13	14	14	12	14	14	14	13	14	69775.2	70528.7	70629.8	69342.5	73116.1	71009.6	65713.6	67206	67370	65959.7	65462.7	62562.1	74920.7	74476.2	75458.7	58157.2	67381.5	62873.7	64720.6	73532.5
ABI2	Q9NYB9;Q9NYB9-2;Q9NYB9-4	Abl interactor 2;Isoform 2 of Abl interactor 2;Isoform 4 of Abl interactor 2	Q9NYB9;Q9NYB9-2;Q9NYB9-4	6	6	5	6	5	7	6	5	6	5	5	4	7	7	5	7	8	6	5	7	31320.6	30700.5	30888.4	32291.2	30930.9	31164.7	21059.9	24392.8	21404.8	18817.4	19712.2	18048.9	29950.4	29052.8	30399.5	25406.7	34653.9	25541.9	34866.6	36718
ABL1	P00519;P00519-2	Tyrosine-protein kinase ABL1;Isoform IB of Tyrosine-protein kinase ABL1	P00519;P00519-2	4	4	3	3	3	3	3	6	4	4	3	3	4	3	3	5	5	4	5	3	7339.71	10414.8	8648.66	6945.26	8976.28	8132.71	4198.11	7023.29	6669.69	6527.68	4805.27	7617.92	11304	11771.2	10821.5	11047.1	8446.27	9177.66	6956.09	10341.3
ABL2	P42684;P42684-10;P42684-2;P42684-3;P42684-4;P42684-5;P42684-6;P42684-7	Tyrosine-protein kinase ABL2;Isoform 10 of Tyrosine-protein kinase ABL2;Isoform 2 of Tyrosine-protein kinase ABL2;Isoform 3 of Tyrosine-protein kinase ABL2;Isoform 4 of Tyrosine-protein kinase ABL2;Isoform 5 of Tyrosine-protein kinase ABL2;Isoform 6 of Tyrosine-protein kinase ABL2;Isoform 7 of Tyrosine-protein kinase ABL2	P42684;P42684-10;P42684-2;P42684-3;P42684-4;P42684-5;P42684-6;P42684-7	4	3	4	2	3	3	3	3	3	3	3	2	3	2	3	3	4	2	3	3	17213.2	17767.5	16486.5	17913.7	18166	17285.4	12744.6	10514.4	13132.2	13160.7	12101.7	9907.32	15250.2	12304.6	13082.1	14881.5	19799.9	18818.2	15003.5	9077.43
ABLIM1	O14639;O14639-2;O14639-3;O14639-4;O14639-5;O14639-6	Actin-binding LIM protein 1;Isoform 2 of Actin-binding LIM protein 1;Isoform 3 of Actin-binding LIM protein 1;Isoform 4 of Actin-binding LIM protein 1;Isoform 5 of Actin-binding LIM protein 1;Isoform 6 of Actin-binding LIM protein 1	O14639;O14639-2;O14639-3;O14639-4;O14639-5;O14639-6	6	7	5	1	1	2	2	2	2	0	0	0	1	2	1	3	1	3	2	0	16747	16558.9	15353.5	2313.52	4116.52	2947.81	6218.04	5907.53	6237.35	NaN	NaN	NaN	3303.66	5948.37	3821.42	9950.24	5046.1	9485.45	5600.14	NaN
ABLIM3	O94929-2;O94929-3	Isoform 2 of Actin-binding LIM protein 3;Isoform 3 of Actin-binding LIM protein 3	O94929-2;O94929-3	3	2	3	2	3	3	6	5	6	2	3	3	1	0	1	4	9	7	9	6	8891.82	7235.11	6700.19	5730.33	5486.12	7009.49	22480.1	21350.2	20460.2	9912.76	8192.97	8275.96	3288.86	NaN	3474.46	13499.4	19937.9	15880.1	20928.3	13006.3
ABR	Q12979-2	Isoform Short of Active breakpoint cluster region-related protein	Q12979-2	18	18	19	20	16	18	17	16	17	18	17	17	15	18	17	18	19	18	18	18	43224.4	43131.9	43363.1	37723.4	37160.1	37545.1	37183.2	38824.5	37625.1	37378.9	37066.3	36658.8	36834.5	35879.7	36693.9	36511.3	43584	41462.8	40366.1	42740.3
ABRACL	Q9P1F3	Costars family protein ABRACL	Q9P1F3	3	2	2	3	2	2	2	2	2	2	2	2	2	2	2	2	2	2	2	2	72137.2	78199.8	70321.1	53346.2	41818.1	36638.2	59866.3	61320.7	107609	91518.4	114867	93066.7	65446.9	66054.9	53888.2	65251.8	96054.8	44190	78205.9	57199.6
ABRAXAS2	Q15018	BRISC complex subunit Abraxas 2	Q15018	9	8	10	9	8	10	9	11	10	9	9	8	10	11	9	9	10	9	10	9	25507.8	24871.8	25265.4	23705	27271.1	22984	26555.1	26762.2	25144.9	23716.1	24827.9	25332.6	27937.9	28120.2	27279.2	24279.1	26319.3	26409.6	22657	24153.5
ABT1	Q9ULW3	Activator of basal transcription 1	Q9ULW3	5	4	5	3	4	5	0	4	3	3	4	3	3	3	3	5	5	4	6	5	28078.7	30608.3	28312.6	29243.8	29421.4	28804.8	NaN	22884.1	23025.1	22750.7	22639.1	22684.1	20164.9	21825.6	20055.2	20393.2	28035.2	17006.9	28959.5	22271.9
ACAA1	P09110	3-ketoacyl-CoA thiolase, peroxisomal	P09110	15	13	14	15	13	15	15	15	15	15	14	15	14	15	13	17	15	16	13	12	54746.3	53801.1	54946.4	60493.3	67181.3	69096.8	86701.1	84996.4	83808.2	97619.8	95660.8	97300.4	87482.8	87964.4	89774.3	81127.3	68137.9	100270	71914.1	81818.5
ACAA2	P42765	3-ketoacyl-CoA thiolase, mitochondrial	P42765	18	16	15	17	16	16	17	17	18	16	17	16	16	16	16	17	16	17	15	16	202247	183426	191740	248562	265274	262402	241362	236772	229362	308839	314146	326857	276247	280938	283207	201795	130828	178624	142759	247546
ACACA	Q13085;Q13085-4	Acetyl-CoA carboxylase 1;Isoform 4 of Acetyl-CoA carboxylase 1	Q13085;Q13085-4	63	63	63	68	62	61	56	55	58	53	56	55	63	58	57	64	68	67	65	60	28951.2	29352.2	29185.7	29721.1	29089	28764.1	27147.6	26279.5	26566.5	22304.9	21609.7	21257.7	24993.1	25283.2	25231.8	27521.5	34736.4	31868.2	34426.6	28364.2
ACAD10	Q6JQN1;Q6JQN1-5	Acyl-CoA dehydrogenase family member 10;Isoform 5 of Acyl-CoA dehydrogenase family member 10	Q6JQN1;Q6JQN1-5	5	5	6	0	6	4	6	5	4	5	2	5	5	5	5	3	4	6	5	10	5272.85	5346.44	4674.02	NaN	4038.66	3680.02	4780.65	4111.66	4378.51	4588.08	4642.43	4035.47	3827.73	3829.97	3226.27	4015.19	5212.42	4691.62	5352.04	9000.23
ACAD11	Q709F0	Acyl-CoA dehydrogenase family member 11	Q709F0	5	7	2	8	7	7	6	7	7	8	6	10	8	7	8	11	12	11	11	5	9284.01	9409.62	8902.36	21296.5	21799.8	21242.9	16504.8	18288.5	13877.4	20613.8	23421.5	22052.7	19389.4	19672.7	19273	29085.7	35856	29888.5	28043.5	10952.9
ACAD8	Q9UKU7	Isobutyryl-CoA dehydrogenase, mitochondrial	Q9UKU7	5	6	5	5	4	5	5	5	5	6	7	6	7	5	6	7	5	7	6	7	12853.6	12368.9	15030.1	13887.5	11393.4	13903.8	21346	21087.6	22917.6	24454.1	22989.6	24151.1	23981.4	24275.3	22194.5	22446.9	9264.46	24131.1	15122.1	28218.1
ACAD9	Q9H845	Complex I assembly factor ACAD9, mitochondrial	Q9H845	25	22	24	22	23	25	24	25	24	23	23	21	21	22	22	24	25	24	25	22	65387.5	63698.9	65693	57386	58711.8	58126.7	78945	76258.5	75677.7	67634.6	65978.4	68988.2	68475.1	68073.2	67979.6	57242.1	60684.7	63409.7	68266.9	77948.8
ACADM	P11310;P11310-2	Medium-chain specific acyl-CoA dehydrogenase, mitochondrial;Isoform 2 of Medium-chain specific acyl-CoA dehydrogenase, mitochondrial	P11310;P11310-2	13	10	14	11	9	13	10	14	12	10	13	13	13	11	11	13	14	10	13	13	80349.6	76825.7	80865.2	72018.6	67726.2	71510.2	74121.7	74142.3	68749.9	106309	105388	111110	88848.1	85558.8	88101.3	67501.9	91206.1	88507.7	80994.4	103647
ACADS	P16219	Short-chain specific acyl-CoA dehydrogenase, mitochondrial	P16219	11	12	10	8	9	9	11	11	12	8	8	10	8	9	9	10	9	11	9	11	22910.2	23078.7	24073.9	17439.4	18849.4	18783.1	30434.9	31521.2	30220.5	18027.9	17591.9	17304.1	17172.6	17411	17048.2	28676.7	21512.1	29770.7	15960.9	33683.4
ACADSB	P45954	Short/branched chain specific acyl-CoA dehydrogenase, mitochondrial	P45954	12	11	14	10	10	12	10	12	10	10	10	10	10	11	10	13	12	11	11	11	36169.5	34744.9	35006	35526.2	36833.3	33472.4	40019.8	39312	37218.1	28563.6	29824.9	30381.3	36444.1	37013.6	37234.9	43322.5	41120	50443.8	19426.1	58076.6
ACADVL	P49748;P49748-2;P49748-3	Very long-chain specific acyl-CoA dehydrogenase, mitochondrial;Isoform 2 of Very long-chain specific acyl-CoA dehydrogenase, mitochondrial;Isoform 3 of Very long-chain specific acyl-CoA dehydrogenase, mitochondrial	P49748;P49748-2;P49748-3	32	31	29	31	32	31	30	33	32	28	30	31	28	29	30	33	31	31	31	32	292115	285342	296556	276289	284129	284294	393324	388931	379482	254036	249920	257614	239383	241745	241914	266609	311969	292857	260859	333690
ACAN	P16112;P16112-2	Aggrecan core protein;Isoform 2 of Aggrecan core protein	P16112;P16112-2	0	0	0	2	2	2	0	0	0	0	0	0	0	0	0	0	4	3	2	0	NaN	NaN	NaN	9639.59	11220.3	11266.3	NaN	NaN	NaN	NaN	NaN	NaN	NaN	NaN	NaN	NaN	35109.2	10700.7	10314.8	NaN
ACAP2	Q15057	Arf-GAP with coiled-coil, ANK repeat and PH domain-containing protein 2	Q15057	16	17	19	17	16	16	17	18	19	20	17	17	18	18	16	18	19	17	17	18	51478.3	51542.6	50708.2	47198.8	48110.6	48329.4	62812.2	61805.5	64078.6	58897.2	56673.9	58965.7	57508.8	56196.1	57936.4	61770.8	56475.5	73066.8	51066.7	61309.5
ACAP3	Q96P50;Q96P50-1;Q96P50-4	Arf-GAP with coiled-coil, ANK repeat and PH domain-containing protein 3;Isoform 2 of Arf-GAP with coiled-coil, ANK repeat and PH domain-containing protein 3;Isoform 3 of Arf-GAP with coiled-coil, ANK repeat and PH domain-containing protein 3	Q96P50;Q96P50-1;Q96P50-4	2	2	2	0	4	0	3	3	3	3	3	4	2	1	1	2	2	1	1	1	14258.4	14262	14858.7	NaN	10543.7	NaN	18205.3	15195.3	16282.5	13517.6	16903.3	17321.3	13716.4	13521.2	15048.2	15179.1	16971.8	13592.9	15702.3	24744.2
ACAT1	P24752	Acetyl-CoA acetyltransferase, mitochondrial	P24752	16	17	18	18	17	17	17	18	17	17	18	16	17	16	17	18	18	18	19	17	163939	156655	159833	168097	171223	165712	236805	228671	233402	143305	143548	150431	168640	171828	172662	222470	204195	249615	228049	271552
ACAT2	Q9BWD1	Acetyl-CoA acetyltransferase, cytosolic	Q9BWD1	11	8	10	10	8	11	9	10	9	8	8	8	11	8	10	12	11	8	11	10	143499	134561	139105	137424	157415	149799	139103	139567	136878	100255	96353.6	97416	127624	134081	133204	112254	134175	131365	120396	118494
ACBD3	Q9H3P7	Golgi resident protein GCP60	Q9H3P7	16	16	16	16	17	16	16	17	16	17	17	17	17	17	16	16	18	16	16	16	109876	108763	109413	104484	112260	105227	105938	102170	101115	117357	112102	115347	109595	115330	111643	95170	106504	106082	99740.3	94369.6
ACBD5	Q5T8D3-2;Q5T8D3-3	Isoform 2 of Acyl-CoA-binding domain-containing protein 5;Isoform 3 of Acyl-CoA-binding domain-containing protein 5	Q5T8D3-2;Q5T8D3-3	12	12	11	11	12	12	12	12	12	12	12	11	12	12	12	11	11	11	11	11	29362.1	31045.5	31096.6	34484.3	33204.3	34664.7	34500.8	34517.2	36040.2	36675.1	35085.7	37329.7	34920.5	36926.7	36719.8	22467.9	25385.6	25151	22159.2	26739.9
ACBD6	Q9BR61	Acyl-CoA-binding domain-containing protein 6	Q9BR61	10	9	10	9	9	8	9	8	7	8	9	7	8	8	8	10	10	8	9	7	24834.4	24866.4	27067.7	26629.6	27288.3	27346.2	25675	24582.4	23000.9	22319.1	23377.7	23807.7	23996.6	22224.4	23893.3	22506.2	21069.9	17690.5	17093.5	20278.5
ACD	Q96AP0;Q96AP0-2	Adrenocortical dysplasia protein homolog;Isoform 2 of Adrenocortical dysplasia protein homolog	Q96AP0;Q96AP0-2	2	2	2	2	1	2	1	2	2	2	2	2	2	2	2	2	2	2	2	2	16920.4	15801.2	16678.6	12552.9	13514	12946.3	21779.8	21177.7	15348.4	17136.7	16742.8	18223.4	20957.9	16137.6	17934.3	17333.1	13005	15143.9	13794.4	19140.9
ACE	P12821	Angiotensin-converting enzyme	P12821	5	3	5	4	2	1	11	13	12	0	3	2	9	9	7	17	6	18	7	18	18382.8	14968.8	16753.8	13275.5	22656.8	23823.2	44276.2	38182.2	39253.9	NaN	13173.2	14434.9	31433.5	30189.6	31455	86157.8	16631.8	86095.6	27491.2	139771
ACIN1	Q9UKV3	Apoptotic chromatin condensation inducer in the nucleus	Q9UKV3	22	21	22	22	23	24	23	23	24	21	22	24	21	22	22	27	26	22	28	25	51184.5	54193	54820.3	52042.7	54134.1	52389.7	59310.7	58492.7	56624	58311.1	57510.3	57644.1	52321.4	49630	52042.9	53730.1	44243.5	46451.8	55516	61187.4
ACLY	P53396	ATP-citrate synthase	P53396	48	46	50	49	45	47	47	48	47	44	45	46	46	46	44	50	48	48	48	45	320651	310026	319526	384909	374147	379051	367910	361934	359176	379582	375519	383471	359096	359708	362193	353665	418825	440460	354343	333400
ACO1	P21399	Cytoplasmic aconitate hydratase	P21399	31	31	32	30	28	29	32	32	31	27	27	29	29	29	28	35	35	31	33	29	61463.1	58599	59443.9	45643.7	49637.8	46844.6	73693.1	74825	69909	47274.7	45453.6	46431.1	52845.6	53042.9	51804.1	76648	145865	120958	156137	104421
ACO2	Q99798	Aconitate hydratase, mitochondrial	Q99798	35	33	36	33	32	35	33	33	33	33	32	32	33	34	31	37	37	34	35	36	123238	120771	119839	127016	130481	129796	143752	140455	146113	136246	136956	138450	132451	135526	136721	122489	117054	141215	127912	159101
ACOT1	Q86TX2	Acyl-coenzyme A thioesterase 1	Q86TX2	20	18	18	18	17	18	19	19	19	19	20	19	20	18	19	21	21	20	19	19	47836.3	48012.9	52996.8	94703.4	87213.1	83090.4	79084.5	77791.1	75240	57075	58337.3	59126	95826.4	97225.3	93687.9	60809.6	74888.5	86402.2	60457.4	77495
ACOT11	Q8WXI4-2	Isoform 2 of Acyl-coenzyme A thioesterase 11	Q8WXI4-2	3	3	1	0	1	0	3	2	3	4	4	3	1	1	1	2	0	2	4	2	7379.99	7163.63	8486.7	NaN	6808.6	NaN	13755.5	9962.29	7901.79	9126.58	9529.27	9654.75	7050.46	5604.38	7923.62	5224.94	NaN	7356.23	7064.74	7928.11
ACOT13	Q9NPJ3	Acyl-coenzyme A thioesterase 13	Q9NPJ3	5	5	5	4	4	4	4	4	4	4	5	4	4	4	4	5	4	4	3	4	71441.4	67759.9	71899	73528.3	72615.2	70911.8	67311.3	76583.4	56297.7	63735.7	71382.2	61450	57302.2	60277	52169.7	67616	40449.8	74855.5	62705.8	70319.7
ACOT7	O00154-4	Isoform 4 of Cytosolic acyl coenzyme A thioester hydrolase	O00154-4	13	13	13	13	14	13	13	14	13	13	15	13	13	13	13	13	13	13	13	13	219210	225836	233747	230858	231999	228406	169028	165170	157847	152232	150669	152406	143701	143238	146548	185346	237644	191585	285343	198567
ACOT8	O14734	Acyl-coenzyme A thioesterase 8	O14734	6	5	6	4	5	6	4	5	4	5	5	5	5	5	5	6	6	5	5	6	29186.7	26309.1	28036.1	22159.8	27652.5	25334.8	23362.8	28564.4	22933.3	34949	35377.1	37033	34687.9	38348.4	36409	27529.5	28237.6	34428.7	27192.6	27877.8
ACOT9	Q9Y305;Q9Y305-2;Q9Y305-4	Acyl-coenzyme A thioesterase 9, mitochondrial;Isoform 2 of Acyl-coenzyme A thioesterase 9, mitochondrial;Isoform 4 of Acyl-coenzyme A thioesterase 9, mitochondrial	Q9Y305;Q9Y305-2;Q9Y305-4	17	15	15	19	16	18	19	18	17	15	16	16	16	15	16	18	19	16	17	16	100367	99770.7	98037.6	97120	101136	99837.6	130359	130431	125446	132657	128446	126406	107236	108573	106391	107644	107075	120883	97118	129090
ACOX1	Q15067-2	Isoform 2 of Peroxisomal acyl-coenzyme A oxidase 1	Q15067-2	20	18	18	19	17	16	18	19	19	17	17	17	18	18	19	19	20	19	18	15	33346.8	34730.6	34409.9	33310.6	35326.7	34006.8	33890.9	34918	32991.5	35472.4	34895.9	33834.9	40456.2	40308.9	39882.2	36783.9	45348	33124.3	32314.5	32006.2
ACOX2	Q99424	Peroxisomal acyl-coenzyme A oxidase 2	Q99424	11	10	10	9	11	8	10	8	10	8	7	9	10	12	10	11	5	10	8	12	13030	12492.4	13095.4	14389.5	13546.8	14742.6	17436	16390.1	16622.4	13028.9	12106	12722.7	19749.1	17805.3	19149.4	18116.4	6914.38	16361	11686.8	16543.1
ACOX3	O15254	Peroxisomal acyl-coenzyme A oxidase 3	O15254	15	15	14	18	17	16	14	15	15	17	16	16	16	18	16	14	17	17	16	16	20746.9	22167	21495.2	37035.1	36806.3	37625.4	22578.1	21691.4	21757.6	35740.5	35374.3	34913.8	40958.8	40842.3	40130.1	24400.8	25364.2	33661.2	23706.4	31489.6
ACP1	P24666	Low molecular weight phosphotyrosine protein phosphatase	P24666	7	7	7	7	7	7	7	7	7	7	7	7	7	7	7	7	7	7	7	7	320534	333900	320245	278517	272838	267863	282893	291684	307073	299855	300825	297689	317916	305629	291483	275909	270811	275633	280719	289295
ACP2	P11117	Lysosomal acid phosphatase	P11117	9	8	8	8	8	8	8	8	8	9	9	8	8	7	8	9	9	9	8	8	47541.1	48222.6	49293.2	46607	52897	47538.8	49044.6	48654.6	48132.9	60794.9	59684.8	58091	63973.5	62493.7	62726.9	63676.9	58967.2	50663.2	39274.1	36662.8
ACP3	P15309;P15309-2	Prostatic acid phosphatase;Isoform 2 of Prostatic acid phosphatase	P15309;P15309-2	0	0	0	0	0	0	0	0	0	0	0	0	0	0	0	1	4	6	4	0	NaN	NaN	NaN	NaN	NaN	NaN	NaN	NaN	NaN	NaN	NaN	NaN	NaN	NaN	NaN	3255.67	5123.06	10934.3	10120.7	NaN
ACP6	Q9NPH0	Lysophosphatidic acid phosphatase type 6	Q9NPH0	3	3	3	0	0	0	3	3	2	3	3	3	2	4	2	2	0	0	2	0	10269.2	11325.2	12081.8	NaN	NaN	NaN	12586.2	11045.3	12796.1	13607.7	14134.8	14576.8	12090	11479.9	10692.9	8778.39	NaN	NaN	13135.3	NaN
ACSF2	Q96CM8;Q96CM8-2;Q96CM8-3	Medium-chain acyl-CoA ligase ACSF2, mitochondrial;Isoform 2 of Medium-chain acyl-CoA ligase ACSF2, mitochondrial;Isoform 3 of Medium-chain acyl-CoA ligase ACSF2, mitochondrial	Q96CM8;Q96CM8-2;Q96CM8-3	15	14	15	14	15	13	15	15	14	13	14	13	14	15	14	14	14	17	14	15	28735.5	28633.3	28646.5	20465	20994.6	19345.5	28317.7	27489.5	26247.4	31504.1	30450.4	30403.8	29284.6	29244.7	30222	28946.6	22736.3	30166	19410.2	34444.2
ACSF3	Q4G176	Malonate--CoA ligase ACSF3, mitochondrial	Q4G176	5	5	6	4	6	8	6	8	6	6	7	8	6	6	7	10	7	7	9	7	14389.2	12457.3	13581.6	11698.7	11696.4	11246	18527.2	19235.6	20010.7	15257.3	14940.1	14031.3	18812	18744.5	20075.3	21008.2	17459.1	22561.4	21975.3	26787.4
ACSL1	P33121	Long-chain-fatty-acid--CoA ligase 1	P33121	25	27	26	25	26	26	27	26	26	23	26	25	25	27	26	27	24	28	27	26	34908.3	34667.9	34520.4	35765.9	38410.7	35303	46244.4	45583.4	45293	39153.6	39152.5	39314.2	42976	43190.5	42120.4	48052.7	39594.6	46967.4	41505.4	53971.2
ACSL3	O95573	Fatty acid CoA ligase Acsl3	O95573	29	28	28	29	28	30	28	29	27	25	27	27	28	29	28	29	29	27	29	25	125686	120074	124752	142272	147788	145107	122478	122157	112121	125583	123590	126589	131317	130898	130915	114041	145037	130302	160179	113081
ACSL4	O60488;O60488-2	Long-chain-fatty-acid--CoA ligase 4;Isoform Short of Long-chain-fatty-acid--CoA ligase 4	O60488;O60488-2	26	25	25	24	25	26	25	24	24	24	24	24	24	25	25	24	27	25	24	23	78190.8	77513.7	78789.4	73701.2	76500.8	75308.4	80521.5	80138.3	76681.9	75034.6	73502.1	74146.4	67811.8	68592.3	68879.5	59773.1	88592.8	77461.6	80942.5	43900.9
ACSS1	Q9NUB1;Q9NUB1-2;Q9NUB1-3	Acetyl-coenzyme A synthetase 2-like, mitochondrial;Isoform 2 of Acetyl-coenzyme A synthetase 2-like, mitochondrial;Isoform 3 of Acetyl-coenzyme A synthetase 2-like, mitochondrial	Q9NUB1;Q9NUB1-2;Q9NUB1-3	0	0	1	1	2	2	0	0	1	2	1	1	0	0	0	0	0	1	0	1	NaN	NaN	24636.3	21607.7	31649.5	28464.7	NaN	NaN	20987.2	22380.7	25425	24291.8	NaN	NaN	NaN	NaN	NaN	23725.2	NaN	34677.1
ACSS2	Q9NR19;Q9NR19-2	Acetyl-coenzyme A synthetase, cytoplasmic;Isoform 2 of Acetyl-coenzyme A synthetase, cytoplasmic	Q9NR19;Q9NR19-2	12	13	12	10	12	13	11	11	14	7	9	9	11	11	12	13	14	16	13	13	25778.8	27267.5	26432.9	26702.1	27264.1	25420.6	28902.8	29440	28739.7	21035.3	21293.3	20984.5	23815.3	22950.9	25014	31429.2	33145.7	38113.7	27635.1	33651.8
ACSS3	Q9H6R3	Acyl-CoA synthetase short-chain family member 3, mitochondrial	Q9H6R3	0	0	2	0	0	0	5	5	5	3	2	2	2	2	2	4	1	4	1	4	NaN	NaN	12862.5	NaN	NaN	NaN	18797.9	19178.2	17821.1	11754.8	14127.5	11669	15733.6	13869.6	15223.8	10849	10873.6	16611.9	11339.7	15763
ACTA1	P68133	Actin, alpha skeletal muscle	P68133	2	2	2	2	2	2	2	2	2	2	2	2	2	2	2	2	2	2	2	2	407170	318269	372359	453972	461497	413071	377097	276130	269427	324943	383183	414857	492803	506199	390617	348285	373182	429324	386090	337341
ACTA2	P62736	Actin, aortic smooth muscle	P62736	11	11	11	11	11	13	11	12	12	11	11	12	11	12	11	12	12	11	11	11	2387740	1937070	2092910	5102400	3784430	3666630	633419	835829	1178910	2136610	2371200	2244850	2837910	2776200	2722340	2096520	1743930	4000060	1812550	2200070
ACTB	P60709	Actin, cytoplasmic 1	P60709	34	33	33	33	33	35	34	33	31	31	32	31	33	33	33	32	33	34	35	34	15685400	13286900	15257300	15674300	15842400	15821600	11989900	11718900	11804000	13098500	13222100	13257200	16014000	16984500	16810000	13240200	14296700	13658500	13847700	12474600
ACTBL2	Q562R1	Beta-actin-like protein 2	Q562R1	7	7	7	7	7	7	7	6	7	7	7	7	7	7	7	7	7	7	7	7	2238750	1972150	2092950	2020720	2157750	1915540	1702420	1905850	1492680	1561010	1655270	1810830	2277900	2207260	2413160	1775990	1994860	2013710	1994930	2033840
ACTG1	P63261	Actin, cytoplasmic 2	P63261	3	3	3	3	3	3	2	3	3	3	3	3	3	3	3	3	3	3	3	3	11022900	8690610	7950100	7973620	6646490	7727510	5234260	5150070	5103250	5337520	5721760	5945010	6910640	6587550	7818350	5890700	7532940	5429130	6162730	4471460
ACTL6A	O96019	Actin-like protein 6A	O96019	16	15	17	14	17	15	16	17	15	15	15	16	14	16	15	17	16	15	17	15	65695.7	66500.9	67467.7	61500	63115.5	63951.2	60543.4	61864	63487	67863	64911	65798.5	61242.6	62143	62174.3	64270.6	54905.6	53816.5	64831.4	68678
ACTN1	P12814	Alpha-actinin-1	P12814	63	59	63	58	62	60	59	60	59	57	59	57	57	60	59	61	64	58	62	56	1521630	1426210	1531680	1420090	1441100	1413800	883611	859611	834527	1236530	1273060	1323720	1415550	1422230	1432470	1132750	1457400	1260720	1194260	965595
ACTN1	P12814-2	Isoform 2 of Alpha-actinin-1	P12814-2	3	2	3	2	2	2	2	2	2	3	2	2	2	2	2	3	3	3	3	3	257854	253388	261933	195104	198847	209922	78187.7	77081	68571.8	112434	108375	113880	180656	182104	182099	365782	440813	488010	315881	354522
ACTN2	P35609;P35609-2	Alpha-actinin-2;Isoform 2 of Alpha-actinin-2	P35609;P35609-2	2	2	2	2	2	2	2	2	2	2	2	2	2	2	2	2	2	2	2	2	71113.6	48289.9	76059	57495.9	52240.2	68740.5	45837.2	40371.2	33843.7	20583.4	55482.8	60866.8	81503.4	59942.4	80479.9	52325	67064.1	52922	49779.6	42806.4
ACTN4	O43707	Alpha-actinin-4	O43707	44	41	43	40	42	41	40	42	40	41	41	41	39	40	40	41	45	40	43	38	851633	802389	836135	821271	808195	811602	651559	651029	645784	745685	757910	774367	736394	739590	747662	584456	874080	673183	733587	523246
ACTR10	Q9NZ32	Actin-related protein 10	Q9NZ32	14	13	13	14	14	13	15	15	13	12	14	15	14	13	14	15	14	15	12	13	43249.8	43554.1	45207.5	49321.4	47324.9	45705.9	44832.3	44438.4	48251	46651	48488.8	47639.9	43905.9	44856.1	45831.3	36853.3	45803.7	42454	41619.6	38804.9
ACTR1A	P61163	Alpha-centractin	P61163	11	12	12	11	9	12	11	11	11	10	10	10	10	9	10	9	10	11	10	10	235579	231192	238678	256557	261635	269414	245843	243061	241273	237607	242980	250111	228231	231965	236192	206948	242392	227040	236477	213476
ACTR1B	P42025	Beta-centractin	P42025	15	14	14	15	16	16	15	14	15	14	13	13	13	14	14	15	15	14	14	13	174083	169844	179722	183871	183452	174964	193334	203938	172201	157272	167195	169508	169866	173711	163946	160610	180415	177576	157084	129074
ACTR2	P61160	Actin-related protein 2	P61160	14	14	14	14	14	14	14	14	14	14	14	14	14	14	14	14	15	14	15	15	557601	527656	542583	574332	557724	560830	558429	533462	567489	599874	609276	620317	613877	601362	610944	504157	577915	566567	504656	472337
ACTR3	P61158	Actin-related protein 3	P61158	22	22	24	23	23	23	23	25	23	23	24	23	25	23	23	23	25	23	25	24	641677	623797	645719	679548	637426	638054	647303	630856	638147	659993	672468	672121	679079	674404	670240	575099	688276	635798	606037	534260
ACTR5	Q9H9F9	Actin-related protein 5	Q9H9F9	5	5	5	5	5	5	4	4	5	5	3	4	3	5	4	5	3	3	4	5	11391	12785	12750.1	10843.2	12559.6	11304.7	9641.55	7713.15	8936.69	10956	10649.1	9850.82	10072.6	9817.87	9486.89	9590.09	9017.52	7685.02	11557.7	12205.1
ACTR6	Q9GZN1	Actin-related protein 6	Q9GZN1	4	4	5	4	5	4	4	4	5	5	5	4	4	4	3	5	3	4	4	4	9957.07	9538.76	8909.13	9169.36	9612.37	10465.5	9149.7	8156.04	9794.17	10983.5	10192.7	10287.6	8829.66	9116.83	10747.8	10330.8	7433.48	8838.33	9037.8	9260.11
ACTR8	Q9H981	Actin-related protein 8	Q9H981	7	7	5	6	7	6	6	6	6	5	7	6	6	7	6	6	8	5	5	5	10479.4	9701.94	11220.3	9923.06	10756.8	11591.2	11459.8	10091.7	9624.94	10598.2	8993.33	9390.98	8723.73	7106.89	7808.03	9168.21	11558.9	8701.82	10300	9340.77
ACVR1	Q04771	Activin receptor type-1	Q04771	6	5	5	5	5	5	4	4	6	5	5	4	5	4	5	6	4	5	5	5	19182.7	21873	18669.2	22550.9	23259.3	24061.1	22917.5	23394.5	21259.2	21765.6	20280.9	21000.6	23055.5	22859.1	22170.1	28615.5	22060.7	27448.8	20419.5	22238.8
ACVRL1	P37023	Serine/threonine-protein kinase receptor R3	P37023	2	1	2	2	2	2	2	2	2	2	1	2	2	1	2	2	2	2	2	2	6844.59	7162.89	4757.58	9910.19	12481.7	12532.1	9335.93	10679.5	8288.15	5290.23	5815.3	5303.84	6933.39	7913.1	8079.61	9653.4	8918.28	11415.7	12403.2	11048.6
ACY1	Q03154	Aminoacylase-1	Q03154	12	11	10	11	10	11	10	11	11	10	11	11	10	10	12	12	10	10	9	10	30015.9	30824.8	32018	26128.9	30297.3	28539.6	40672.9	40378.2	38126.9	37167	37259	38132.5	38714.4	38803.3	38691.2	36080.2	28178.6	31581.3	28976	24997.6
ACYP1	P07311	Acylphosphatase-1	P07311	5	5	5	6	4	5	5	4	6	5	5	4	5	5	5	5	5	5	5	5	48921.2	54169.7	50117.2	45502.5	44843.8	44065.9	53632	64571	63282.8	40542.1	43971.7	39841.8	39208.9	35348.5	31432.3	51489.6	72446.4	65026.1	54161.4	61546.5
ADA	P00813	Adenosine deaminase	P00813	14	13	14	12	13	14	13	13	14	14	12	12	13	13	13	13	11	13	11	12	47062.7	46648.3	47583.4	20970.3	22169.1	22594.9	40703.8	42039.5	40265.6	33665.2	31724.3	30723.2	42999.8	40143.3	37582.6	23367.8	16963.9	30946.4	11313.1	49549.7
ADAL	Q6DHV7	Adenosine deaminase-like protein	Q6DHV7	3	3	5	2	3	3	4	5	3	3	3	3	4	4	3	3	4	3	4	4	5417.47	8966.82	7631.06	6242.81	6136.99	5463.24	10014.4	8061.08	10165.5	11256.8	10784.4	14690.6	11385.6	11078.4	8092.53	7391.78	7737.54	9652.75	7047.96	6840.95
ADAM10	O14672	Disintegrin and metalloproteinase domain-containing protein 10	O14672	20	20	23	23	22	22	23	23	23	22	20	22	23	22	23	24	24	22	25	25	42485.5	42919.2	44296	45597.4	46500.7	45517.9	68355.6	68727.7	66496.7	48900.7	50364.2	51417.3	53566.8	53988.9	53270.1	69047.4	65221.8	67229.3	62350.8	80673.7
ADAM12	O43184	Disintegrin and metalloproteinase domain-containing protein 12	O43184	4	3	4	5	7	5	4	4	4	4	5	4	6	6	6	5	2	3	2	3	16864.8	14701	19379	21003	22384.4	22060.6	21957.3	23845.1	23339.8	26568	25317.9	27117.8	41648.9	41881.8	44104.9	17156.5	10714	12603.6	6661.2	16688.4
ADAM15	Q13444;Q13444-10;Q13444-12;Q13444-2;Q13444-3;Q13444-4;Q13444-5;Q13444-6;Q13444-7;Q13444-8;Q13444-9	Disintegrin and metalloproteinase domain-containing protein 15;Isoform 10 of Disintegrin and metalloproteinase domain-containing protein 15;Isoform 12 of Disintegrin and metalloproteinase domain-containing protein 15;Isoform 2 of Disintegrin and metalloproteinase domain-containing protein 15;Isoform 3 of Disintegrin and metalloproteinase domain-containing protein 15;Isoform 4 of Disintegrin and m…	Q13444;Q13444-10;Q13444-12;Q13444-2;Q13444-3;Q13444-4;Q13444-5;Q13444-6;Q13444-7;Q13444-8;Q13444-9	4	3	4	4	4	5	3	3	2	4	2	3	3	2	3	6	4	4	5	3	14546.6	17128.6	18025.2	23152.1	24005	22736.4	20340.8	18032.9	18574.3	14899.8	13346.8	14181	11326.1	10799.4	11638	17165.4	18238	23027.8	22383.9	20060.6
ADAM17	P78536	Disintegrin and metalloproteinase domain-containing protein 17	P78536	10	8	7	8	7	7	7	8	9	6	8	9	9	10	9	8	7	7	7	8	10451.9	9792.91	10019.9	10187.2	10449.6	9179.23	16507.6	18079.1	17521.6	16400.6	17056	16190.5	16684.6	15216.7	15427.9	18404.1	11516.2	15927.7	15081.5	17144.4
ADAM33	Q9BZ11;Q9BZ11-2	Disintegrin and metalloproteinase domain-containing protein 33;Isoform 2 of Disintegrin and metalloproteinase domain-containing protein 33	Q9BZ11;Q9BZ11-2	2	1	2	3	3	3	3	3	3	1	0	1	2	1	2	3	1	3	3	4	13228.9	9440.72	11158.7	17013.3	16519.2	19144.3	15245.6	13736.1	14355.3	9805.5	NaN	7660.13	11136.9	10412	10672	16535.8	10749.6	16412.2	14999.6	23763.9
ADAM9	Q13443	Disintegrin and metalloproteinase domain-containing protein 9	Q13443	18	17	18	16	16	16	16	15	17	13	16	14	16	14	15	18	18	17	19	17	64921.4	65910	62573.3	45402.7	48740.3	47287.9	64388.2	62722.7	66815.4	43073.3	40368.6	41297.4	39207.5	41392.4	41095.4	57429.1	94059.2	58548.6	75538.1	73734.2
ADAMTS1	Q9UHI8	A disintegrin and metalloproteinase with thrombospondin motifs 1	Q9UHI8	5	7	6	4	6	5	0	1	1	5	5	5	6	5	7	7	9	8	7	5	11249.1	11526.2	10832	12078.2	9238.36	11930.9	NaN	5171.41	9434.6	13193.5	11477.2	11715.5	11261.3	12944.7	11587.6	17070.5	33894.2	21767.6	16694.7	13203.3
ADAMTS12	P58397	A disintegrin and metalloproteinase with thrombospondin motifs 12	P58397	2	1	1	3	3	2	0	1	2	3	3	3	1	2	2	3	5	3	5	0	1677	4480.6	3688.5	4752.89	4413.52	3598.16	NaN	3112.53	3253.48	5949.92	4669.33	5565.33	5320.75	3303.14	4317.96	5424.57	11715.3	3836.82	6539.33	NaN
ADAMTS2	O95450	A disintegrin and metalloproteinase with thrombospondin motifs 2	O95450	3	4	4	3	4	4	1	2	3	5	5	5	2	2	2	2	4	3	2	3	9062.61	9275.01	9450.11	9332.67	9659.41	9326.28	7537.06	4233	3606.25	9229.21	9094.42	8201.78	7122.97	6974.77	6474.15	4344.72	5215.45	5556.9	4431.63	7127.36
ADAMTSL1	Q8N6G6;Q8N6G6-4	ADAMTS-like protein 1;Isoform 4 of ADAMTS-like protein 1	Q8N6G6;Q8N6G6-4	3	3	3	3	3	3	3	3	2	2	2	3	2	1	3	2	2	1	3	2	7440.32	10052.9	10417.3	12249	12030.8	11903	6221.88	7136	6523.91	6314.69	7413.39	5967.51	5522.24	4497.18	4279.54	5795.98	6910.83	4412.18	5368.99	5125.58
ADAR	P55265;P55265-4	Double-stranded RNA-specific adenosine deaminase;Isoform 4 of Double-stranded RNA-specific adenosine deaminase	P55265;P55265-4	31	32	31	34	29	32	30	30	30	27	28	29	30	31	32	32	32	31	32	30	59329.1	57952.1	58412.9	60971.2	62342.7	61114.8	60483.7	57914.2	56440.1	56618.7	55723.6	57273	58268.9	57528.7	56352.8	57070.1	54168.9	53595.2	65310.5	61819.5
ADARB1	P78563;P78563-2;P78563-3;P78563-4;P78563-5;P78563-6	Double-stranded RNA-specific editase 1;Isoform 2 of Double-stranded RNA-specific editase 1;Isoform 3 of Double-stranded RNA-specific editase 1;Isoform 4 of Double-stranded RNA-specific editase 1;Isoform 5 of Double-stranded RNA-specific editase 1;Isoform 6 of Double-stranded RNA-specific editase 1	P78563;P78563-2;P78563-3;P78563-4;P78563-5;P78563-6	3	3	3	6	5	6	1	0	0	4	5	4	5	5	5	6	2	4	2	3	34524.7	28770.1	26365.2	44136.5	46864.7	45539.2	12418.9	NaN	NaN	29596.9	31087.7	31911.7	43465.1	44862.2	43517.4	43836.8	13944.3	33225.7	41282.5	24439.7
ADCY3	O60266	Adenylate cyclase type 3	O60266	2	3	0	2	1	2	2	2	3	1	0	1	0	3	2	3	2	2	1	1	9625.52	10541.2	NaN	11400.5	10334.5	11503.7	9909.17	11080.6	10380.1	9428.05	NaN	10219.1	NaN	9813.3	14310.1	13807.8	11575.6	12095.1	8723.39	6824.54
ADCY7	P51828	Adenylate cyclase type 7	P51828	2	1	0	3	3	4	3	3	3	3	3	3	3	2	2	1	2	1	2	3	3906.85	2614.81	NaN	10397.9	9032.94	6510.93	8460.86	7849.26	7975.1	9251.93	10369.7	9116.84	6149.81	8161.11	6687.9	6887.07	1882.91	2839.94	5461.92	8086.15
ADCY9	O60503	Adenylate cyclase type 9	O60503	8	8	7	9	10	9	6	6	8	4	7	5	7	8	10	10	9	11	6	11	8144.86	8391.35	7833.15	9051.55	8056.73	8830.87	8240.88	8589.99	8958.47	5795.49	6853.76	6157.6	9321	9688.75	8980.98	13104.4	8157.08	15298.7	6075.78	10998.9
ADD1	P35611;P35611-3	Alpha-adducin;Isoform 3 of Alpha-adducin	P35611;P35611-3	21	19	20	21	20	22	20	22	19	18	18	20	19	20	18	24	24	22	23	24	90403.6	92353.8	93354.4	105627	106030	98432.4	91226.8	92052.3	92395.2	71883.4	73200.3	72883.4	88864	89416.2	87254.6	178761	118555	180493	153414	242378
ADD3	Q9UEY8-2	Isoform 1 of Gamma-adducin	Q9UEY8-2	24	19	18	20	20	22	22	22	20	19	20	18	20	18	20	24	23	26	24	24	58148.3	59788.6	57666.1	58449.8	56571	60114.1	65132.6	63420.5	69262.3	47600.3	47687.8	48859.2	59554	61254.1	60197.6	137425	81299.5	136136	128844	202693
ADGRA2	Q96PE1;Q96PE1-2	Adhesion G protein-coupled receptor A2;Isoform 2 of Adhesion G protein-coupled receptor A2	Q96PE1;Q96PE1-2	8	6	8	8	8	6	7	8	7	4	8	8	8	8	8	8	4	7	7	9	7906.41	8456.73	8250.93	8332.4	10150.8	9380.76	7889.17	7335.01	8100.07	6680.67	6410.74	6397.95	14793.2	14811.1	15222.4	11393.2	5368	14844.3	11670.9	24147.1
ADGRE5	P48960;P48960-2;P48960-3	Adhesion G protein-coupled receptor E5;Isoform 2 of Adhesion G protein-coupled receptor E5;Isoform 3 of Adhesion G protein-coupled receptor E5	P48960;P48960-2;P48960-3	12	11	11	12	12	12	11	12	11	9	11	11	10	7	9	13	13	12	13	10	37485.3	38628.2	38964.5	63377.3	58112.8	62863.4	46804.4	46193.6	50295.6	42444.6	42224.6	42156.9	26753	25392.8	26375.4	49726.3	111053	47549.7	76504.7	41342.4
ADH1B	P00325	All-trans-retinol dehydrogenase [NAD(+)] ADH1B	P00325	8	9	10	12	12	11	13	12	13	2	1	1	5	0	3	15	0	16	11	15	10332.9	11351.1	10781.5	31649.1	34377.7	32032.7	57505.3	57257	50896	18263.7	4547.01	35539.6	5317.32	NaN	8391.41	355457	NaN	181952	20019.1	293852
ADH5	P11766	Alcohol dehydrogenase class-3	P11766	17	16	17	21	15	18	16	19	16	15	18	15	18	17	18	20	18	18	19	16	290404	269341	285104	287221	268458	282390	414546	422872	411644	357071	350675	363116	431280	415150	440968	512125	377135	497236	393334	494740
ADI1	Q9BV57	Acireductone dioxygenase	Q9BV57	8	9	9	8	8	9	8	7	9	8	8	8	8	8	8	7	7	8	8	9	47309	49669.5	47295.2	49083	45303.9	47231	61553.1	63897.4	66704.8	42257.3	40000.8	39285.6	39210.4	39907.6	37866.1	41826.8	54368.9	43618.6	48913.3	43961.5
ADISSP	Q9GZN8;Q9GZN8-2	Adipose-secreted signaling protein;Isoform 2 of Adipose-secreted signaling protein	Q9GZN8;Q9GZN8-2	7	6	7	6	6	6	6	6	7	6	6	7	6	7	5	6	7	6	7	6	30113.4	30264.1	32381.5	31505	35753.9	30919	37815.8	35095.5	35049.6	27678.7	27714.2	25962.8	26634.1	27346.6	27172.9	27189	27922.2	29837.3	46822.2	29560.2
ADK	P55263	Adenosine kinase	P55263	17	13	15	14	15	14	16	17	15	13	14	13	12	12	10	20	18	17	17	14	113976	112939	116623	85606.4	82683.2	84881.2	102929	106279	98533.1	71399.8	72062.9	72758.6	66861.5	67865	69157.7	100379	125786	101597	114214	92829.7
ADM	P35318	Pro-adrenomedullin	P35318	2	3	2	0	1	1	0	0	0	0	0	0	2	0	0	0	0	0	0	0	46171.8	38228.4	43414.2	NaN	27825.8	22655	NaN	NaN	NaN	NaN	NaN	NaN	26520.4	NaN	NaN	NaN	NaN	NaN	NaN	NaN
ADNP	Q9H2P0	Activity-dependent neuroprotector homeobox protein	Q9H2P0	17	17	18	15	16	18	15	14	14	15	14	14	17	18	16	18	19	15	17	16	23733.2	24523.8	24305.7	21391	21808	21875.8	20767.5	20167.8	21101.2	20428.2	20245.7	21768.8	19720.3	19563.1	20167	20930	19475.6	16029.8	24495.5	25721.2
ADO	Q96SZ5	2-aminoethanethiol dioxygenase	Q96SZ5	9	7	8	7	8	9	8	8	8	8	8	7	8	8	8	8	9	8	8	8	24542.5	26334.4	26307.5	28449.4	29111.4	28190.3	32936.4	32508.2	32764.5	32183.5	32492.1	31533.7	32381.4	33195.9	34502.1	28523.2	17137.8	25686.7	20301	26757.1
ADPGK	Q9BRR6;Q9BRR6-2	ADP-dependent glucokinase;Isoform 2 of ADP-dependent glucokinase	Q9BRR6;Q9BRR6-2	14	14	14	14	15	14	13	14	13	13	15	14	14	14	13	14	15	14	14	13	56230.7	52569.3	57513.3	45994.7	46666.7	47691	51375.6	53426	43892.2	45665.1	44006.1	44476	47632.9	47991.9	46317.8	54070.4	54915.2	62501.2	58153.5	57793.8
ADPRH	P54922	ADP-ribosylhydrolase ARH1	P54922	0	0	0	1	1	1	0	0	1	1	2	3	2	3	2	0	1	1	0	0	NaN	NaN	NaN	11994.3	11351.1	10712.8	NaN	NaN	3667.5	11615.7	13957.6	14798.2	10210	11158.6	11197.2	NaN	11428.5	6069.41	NaN	NaN
ADPRS	Q9NX46	ADP-ribosylhydrolase ARH3	Q9NX46	12	12	13	12	11	12	13	13	13	12	11	11	12	11	13	12	12	11	13	12	50078.9	48439.2	48216.8	44078.7	45427.2	43634.3	53334.6	54369.1	51567.6	54869.6	52832.5	51830.3	50286.1	51241.6	49834.2	51167.4	49794.6	52874.7	47653.7	50314.4
ADRM1	Q16186	Proteasomal ubiquitin receptor ADRM1	Q16186	5	3	3	6	2	3	4	3	4	2	5	3	3	2	2	5	3	3	4	4	93171.6	46654.1	68822	57679	69877	71239.3	73850.3	84345.2	62355.1	72990.1	52097.5	69504.6	56202.2	69726.2	65478.8	83985.6	97416.4	82647.6	93383.6	76880.1
ADSL	P30566	Adenylosuccinate lyase	P30566	17	18	20	17	18	19	18	18	18	18	18	18	18	18	18	19	20	17	21	18	45968.6	43784.7	46153.5	49094.2	43211.5	44331.6	48020.2	47288.6	48130	44469.2	46640.8	45367.3	47657.5	47003.7	46415.7	43920.4	47232	44329.6	46822.2	40653.3
ADSS2	P30520	Adenylosuccinate synthetase isozyme 2	P30520	18	17	17	17	17	18	17	17	17	17	17	17	17	17	17	19	19	17	19	17	151124	152732	150722	156180	141640	144440	161291	156203	161490	152897	153893	160507	135542	136748	141233	135261	159801	136559	151552	132561
AEBP1	Q8IUX7	Adipocyte enhancer-binding protein 1	Q8IUX7	17	17	16	16	17	16	17	17	19	16	19	19	17	19	17	18	17	17	17	17	12364.7	12658.6	12560.3	16478.6	16697.1	17185.2	20409.7	19716	19474.4	23604.6	22506.4	22931.7	17721.6	18833.1	18900.4	20449.8	19655.3	18587.5	16658.2	21117
AFAP1	Q8N556;Q8N556-2	Actin filament-associated protein 1;Isoform 2 of Actin filament-associated protein 1	Q8N556;Q8N556-2	19	17	16	18	19	19	17	17	17	13	15	14	16	17	15	19	17	19	18	16	59784	58907.5	60505.4	66222	68557.6	66313.1	41392.8	41461.6	40923.4	30322.5	29776.5	29447	38643.5	38745.9	40224.3	83231.4	55888.1	75756.9	67510.8	35676.3
AFDN	P55196;P55196-5	Afadin;Isoform 5 of Afadin	P55196;P55196-5	38	36	37	33	34	36	35	35	34	29	34	31	32	31	30	33	31	32	34	33	17148.7	17185.6	17216.6	15121.9	15051.7	15163.7	16576.9	16196.7	16027.1	13113.3	12917	13083	13288.9	14002.6	13439.3	13789.1	11744.3	13148.2	18082.4	13443.4
AFF4	Q9UHB7	AF4/FMR2 family member 4	Q9UHB7	3	3	2	3	2	3	3	4	3	3	4	3	4	4	4	4	3	4	3	2	10610.6	10590	9595.33	10222.7	11159.8	11104.1	10013.5	11276.9	11156.6	11376.2	12325.4	10520.2	9868.33	9735.32	9880.3	10075.5	10464.4	9528.5	8915.18	8533.61
AFG2A	Q8NB90	ATPase family gene 2 protein homolog A	Q8NB90	20	20	21	19	18	20	22	20	21	21	20	18	19	20	19	20	20	18	20	17	38325	39412	38961.7	44907.9	44491.9	44830.3	50182.3	50020.2	49830.4	52266.3	50657.2	52346.4	43082.5	42115	43663.3	33003.2	37553.9	35770.4	32339	38650.9
AFG2B	Q9BVQ7	ATPase family gene 2 protein homolog B	Q9BVQ7	18	20	19	19	18	18	19	20	17	18	21	20	18	19	19	20	22	19	19	17	31307.6	32688.6	30755	32252	35114.7	32609.1	42987.1	43133.4	43983	40678.9	37436.3	38883.9	32854.6	31770.5	34877.2	27170.7	31502.1	29831.1	27643.4	32745.3
AFG3L2	Q9Y4W6	AFG3-like protein 2	Q9Y4W6	25	21	24	20	21	24	22	25	21	19	22	21	19	20	22	23	23	24	22	22	41114.1	41030.4	41977.7	41813	42436.3	41801.6	49392.7	48809	49391.1	52755.3	51531.8	51319.8	49386	48267.7	49732.8	43993.9	34721.2	46524.7	39308.3	52758.4
AFTPH	Q6ULP2;Q6ULP2-6;Q6ULP2-8;Q6ULP2-9	Aftiphilin;Isoform 2 of Aftiphilin;Isoform 4 of Aftiphilin;Isoform 5 of Aftiphilin	Q6ULP2;Q6ULP2-6;Q6ULP2-8;Q6ULP2-9	7	9	7	7	7	5	5	5	7	7	6	6	7	9	7	7	7	8	8	7	9191.3	9425.28	8712.72	8120.8	9087.98	7716.78	6451.12	6866.92	7193.96	7016.32	6375.46	7192.15	6642.55	7899.24	6471.92	6770.33	8881.68	7408.24	7752.89	6884.36
AGA	P20933	N(4)-(beta-N-acetylglucosaminyl)-L-asparaginase	P20933	5	3	4	4	3	5	3	3	3	3	4	4	3	3	4	5	5	4	5	3	71645.8	69285.7	67775.6	53334	62999	58685.9	59670.8	60838	54980.5	56204	53815.7	52161.2	64579.7	66567.2	59614.8	100977	134257	135540	107828	116705
AGAP3	Q96P47;Q96P47-2;Q96P47-4	Arf-GAP with GTPase, ANK repeat and PH domain-containing protein 3;Isoform 2 of Arf-GAP with GTPase, ANK repeat and PH domain-containing protein 3;Isoform 4 of Arf-GAP with GTPase, ANK repeat and PH domain-containing protein 3	Q96P47;Q96P47-2;Q96P47-4	8	7	7	6	7	8	6	6	5	6	7	6	7	7	6	8	8	7	7	5	13581.2	14196.3	13408	12573.1	14037	14752	13933.7	14413.1	14444.7	16784.9	15555	14586.5	13478.8	13915.5	14355.7	13967.6	13832.6	13312	11675.3	10015.5
AGFG1	P52594;P52594-2;P52594-3;P52594-4	Arf-GAP domain and FG repeat-containing protein 1;Isoform 2 of Arf-GAP domain and FG repeat-containing protein 1;Isoform 3 of Arf-GAP domain and FG repeat-containing protein 1;Isoform 4 of Arf-GAP domain and FG repeat-containing protein 1	P52594;P52594-2;P52594-3;P52594-4	9	11	10	11	9	10	10	10	10	9	11	11	10	10	10	10	10	10	10	10	33653	33134.8	34192.9	37258.7	35671.5	36615.2	34622.2	35382.7	32373.1	30711	30137.9	31048.1	40410.3	41333.5	41924.1	45291.5	42992.4	51474.8	48022.9	40761
AGFG2	O95081	Arf-GAP domain and FG repeat-containing protein 2	O95081	5	4	5	5	5	4	2	4	4	3	3	3	3	3	2	2	4	4	4	4	9823.45	10172.6	9913.65	14017.7	13327.1	13194	11500.4	9873.65	9643.54	11698.1	10693.5	9896.89	10846.2	10387.1	10345.1	10767.3	14107.5	10685.6	14134.6	11267.7
AGGF1	Q8N302	Angiogenic factor with G patch and FHA domains 1	Q8N302	3	3	2	0	1	2	2	1	0	2	2	1	0	0	1	2	2	0	0	1	3918.53	4045.71	4047.38	NaN	4144.54	3177.39	3159.84	4675.37	NaN	3719.36	4589.24	4564.95	NaN	NaN	7729.85	3208.72	2606.69	NaN	NaN	2374.17
AGK	Q53H12	Acylglycerol kinase, mitochondrial	Q53H12	17	17	17	17	15	16	17	17	15	15	17	16	16	16	14	17	17	17	16	14	52454.4	53429.6	54362.6	47767.2	48896.3	49470.1	60499.9	57307	56716.9	53335.6	50050.3	53414	52476.5	52682.1	52779.2	51676.9	53515.9	60593.2	54862.6	64238.4
AGL	P35573	Glycogen debranching enzyme	P35573	39	35	39	38	37	35	38	40	38	40	37	40	39	40	42	41	34	39	36	31	19523.1	19348.1	20442.3	20616.3	20994.7	20835.5	23308.6	22745.1	22344.6	23429.4	23966.7	24501.9	29316.5	30762.3	29733.4	22120.4	21371.3	27426.7	19103.8	23123.5
AGO1	Q9UL18	Protein argonaute-1	Q9UL18	8	8	7	7	6	7	5	7	7	7	5	5	6	6	7	8	6	7	7	8	28804.4	29107.1	29141.9	29900.4	28583	28603.2	32053.3	30521.2	30740.3	33116.1	33715.9	31070	32794.4	34221.4	33253.3	32910.7	20609.9	32636.2	26567.1	29190.4
AGO2	Q9UKV8	Protein argonaute-2	Q9UKV8	18	15	17	16	16	18	14	15	15	15	15	15	15	16	15	19	19	16	15	16	28050.9	29517.4	29588.5	29291.7	29583.4	29243	33451.4	33574	31694.8	36415.5	34812.8	35321	32744.4	33452.1	33173.6	42216.1	28504	35148.6	28827.1	36316.9
AGO3	Q9H9G7	Protein argonaute-3	Q9H9G7	17	18	17	15	17	18	17	18	17	16	17	17	19	18	17	17	12	17	18	17	24354	23942	24468.2	23938.5	23436.9	23218.5	26794.1	27435.4	25414.8	32223.3	30802.8	32004.5	32347.6	32408.7	32498.9	30762.6	20766.4	27285.8	22016.5	31554.5
AGPAT1	Q99943	1-acyl-sn-glycerol-3-phosphate acyltransferase alpha	Q99943	3	3	3	4	3	3	3	3	4	3	3	3	3	3	3	4	3	3	3	3	66821.6	69690.6	64438.8	69788.2	74536.6	73774.1	67506.4	73641.2	70323.2	88699.3	79737	91531.7	79516.3	78212.8	80245.1	83322.2	73804.8	93674.9	84786.3	83698.8
AGPAT2	O15120	1-acyl-sn-glycerol-3-phosphate acyltransferase beta	O15120	3	5	4	4	4	3	5	3	3	5	3	4	3	4	4	4	3	3	3	3	44743.9	41425.4	39049.3	63787.4	53191.7	48104.5	48382.7	47504.5	47566.2	48124.7	58986.6	59595.2	44363.3	51881.1	52435	59761.5	51412.2	61947.3	43356.3	56681.1
AGPAT3	Q9NRZ7;Q9NRZ7-2;Q9NRZ7-3	1-acyl-sn-glycerol-3-phosphate acyltransferase gamma;Isoform 2 of 1-acyl-sn-glycerol-3-phosphate acyltransferase gamma;Isoform 3 of 1-acyl-sn-glycerol-3-phosphate acyltransferase gamma	Q9NRZ7;Q9NRZ7-2;Q9NRZ7-3	9	10	8	9	10	7	8	8	8	9	8	7	9	7	9	10	9	10	11	10	22544.9	21952.6	22748.5	19909.2	23838.4	23438.7	25352.9	24058.4	22102.1	23839.3	20521	21359.6	28419.9	28168.2	27847.6	29103.2	30323	30565.5	26347.6	30038.3
AGPAT4	Q9NRZ5	1-acyl-sn-glycerol-3-phosphate acyltransferase delta	Q9NRZ5	10	12	9	9	9	11	10	10	11	11	11	11	11	12	12	11	3	10	7	5	12922.5	11934.2	13865.4	17457.6	17387.2	16689.2	16462.9	16536	15855.9	26467.7	23716.2	23553	22473	21039.5	22226.1	16126	5980.68	11556.7	9285.68	11635.1
AGPAT5	Q9NUQ2	1-acyl-sn-glycerol-3-phosphate acyltransferase epsilon	Q9NUQ2	7	6	5	5	5	5	6	6	5	4	5	5	5	4	4	6	5	6	7	5	15440.2	15177.2	14612.4	10197.4	10901.3	10836.4	15464	15493.7	15732.8	16548.2	14242.7	14061.9	11795.6	11891	12417.6	16705.7	13672.9	12068.8	13333.3	13047.6
AGPS	O00116	Alkyldihydroxyacetonephosphate synthase, peroxisomal	O00116	22	22	22	24	22	24	21	23	21	21	22	21	23	21	21	22	22	22	22	20	77191.5	77560.1	78000.2	87372.5	87791.3	89818.9	75748.5	75615.9	76019.4	89662.1	85946.2	86984.5	88053.9	88468.9	90945.9	63315.6	53742.5	63570.1	63392.9	64240.1
AGRN	O00468;O00468-3;O00468-4;O00468-5;O00468-6;O00468-7	Agrin;Isoform 3 of Agrin;Isoform 4 of Agrin;Isoform 5 of Agrin;Isoform 6 of Agrin;Isoform 7 of Agrin	O00468;O00468-3;O00468-4;O00468-5;O00468-6;O00468-7	13	12	13	4	6	10	5	5	6	3	6	5	8	7	4	18	26	16	22	11	75261.5	89800.2	83676.9	64448	52765	40225.5	57719.8	54368.1	44795.3	36921.4	42314.3	34621.5	48461.5	57568.1	55966.1	85957.5	191363	133487	128750	92527.5
AGTRAP	Q6RW13	Type-1 angiotensin II receptor-associated protein	Q6RW13	3	3	3	3	3	3	3	3	3	3	3	3	3	3	3	3	3	3	3	3	40150.5	46673.9	45523.5	62898.5	48625.4	58094.4	57659	57080.9	55837.3	66843.1	65195.1	70468.1	75697.9	81922.2	78759.6	71411.5	67526.7	99824.5	70475.8	76926.8
AHCTF1	Q8WYP5;Q8WYP5-2;Q8WYP5-3	Protein ELYS;Isoform 2 of Protein ELYS;Isoform 3 of Protein ELYS	Q8WYP5;Q8WYP5-2;Q8WYP5-3	50	48	48	48	45	46	44	37	47	42	43	44	42	44	43	49	45	45	46	43	24009.8	25244.8	25179.8	24143.9	24513.9	24014.1	22558.2	22045	22387.7	23409.8	22699.8	23166.5	21562.4	21995	22153	23363.9	19693.5	20921.5	23626.9	24785.8
AHCY	P23526	Adenosylhomocysteinase	P23526	19	19	19	20	18	18	19	20	18	18	19	19	17	18	17	20	20	19	21	19	378915	377476	382060	365463	372027	380250	354295	348312	340602	388442	385518	389858	312983	307215	312055	327162	441066	347413	371951	301571
AHCYL1	O43865	S-adenosylhomocysteine hydrolase-like protein 1	O43865	12	10	11	11	10	11	11	12	11	11	11	12	11	11	12	12	12	11	12	12	59462.8	57068.6	58335.1	63228.8	52828.3	59295.8	66564.9	68763.8	69184.6	66346.5	66945.8	65138.8	66300.1	65689.1	68848.4	95505.7	59747.5	82453.4	63455.2	78381.2
AHCYL2	Q96HN2;Q96HN2-2	Adenosylhomocysteinase 3;Isoform 2 of Adenosylhomocysteinase 3	Q96HN2;Q96HN2-2	13	12	13	12	13	12	13	12	11	11	12	11	12	12	13	14	14	13	13	13	61995.8	62983.9	64619.3	62189.3	60184.6	63152	80138.6	77230.3	76711.8	72996	73234.5	76647.7	73265.6	74866.5	75351.7	101265	64416.9	84562.2	65235	83789.5
AHDC1	Q5TGY3	Transcription factor Gibbin	Q5TGY3	4	4	3	3	4	3	2	2	3	1	2	1	3	3	2	2	1	1	3	4	9632	10321.1	10123.8	7004.05	7880.25	7618.1	5163.61	4698.53	4571.45	4058.43	5403.01	3835.24	7770.66	7780.24	7462.43	7198.04	9073.15	7272.99	9215.47	13090.1
AHNAK	Q09666	Neuroblast differentiation-associated protein AHNAK	Q09666	297	264	279	268	272	286	282	309	265	248	264	264	263	264	266	301	298	285	316	273	627907	621861	635222	752451	715453	731993	660492	652092	662355	502740	521574	531279	663291	661488	680574	693717	651529	659410	646148	794496
AHNAK2	Q8IVF2-3	Isoform 3 of Protein AHNAK2	Q8IVF2-3	134	134	130	129	126	133	137	137	142	136	137	136	127	120	122	155	142	127	146	150	38865.4	39551.5	40005.4	77667.3	78090.1	77948.7	62215.8	60385.5	61771.7	55063.1	54040.7	54477.1	37794.5	38082.7	37949.2	69163.3	45389.2	52116.6	54167.3	113577
AHR	P35869	Aryl hydrocarbon receptor	P35869	6	3	3	2	3	2	5	4	5	6	6	4	5	3	3	5	3	3	3	6	11972.3	12475.8	11692.9	16394.9	9143.95	9707.87	15550.4	14976.3	18943.9	16416.5	14150.2	16297.4	11302.9	10302.5	13531.5	25223.5	8287.85	16077	10374.9	34112.3
AHSA1	O95433	Activator of 90 kDa heat shock protein ATPase homolog 1	O95433	13	14	14	14	13	14	14	13	13	13	13	13	13	13	13	14	14	13	14	13	143772	140978	142180	127703	128870	130795	141316	142728	138135	138059	136117	141892	128248	131733	132823	148629	164251	144262	149486	145538
AIDA	Q96BJ3	Axin interactor, dorsalization-associated protein	Q96BJ3	9	9	9	9	9	9	9	9	9	9	9	9	9	9	9	10	10	9	9	9	64416.2	62968.5	63135.9	65160	68831.4	67258.3	84885	84591	81898.2	75259.5	73721.3	73219.9	71070.5	70335.2	71483.5	88035	66107.9	95338.7	66718.1	88249.7
AIFM1	O95831;O95831-3	Apoptosis-inducing factor 1, mitochondrial;Isoform 3 of Apoptosis-inducing factor 1, mitochondrial	O95831;O95831-3	18	16	17	18	18	19	19	19	18	14	18	17	18	18	17	18	18	19	18	18	87238.6	87225.1	89017	100962	98648.7	100770	113474	108705	107723	123721	122156	124807	117382	117005	120160	107971	103616	118251	104068	110737
AIFM2	Q9BRQ8	Ferroptosis suppressor protein 1	Q9BRQ8	7	8	9	9	9	10	9	10	9	9	9	9	9	8	8	10	10	9	9	10	17677.1	17035.2	16827.1	22387.6	21442.1	22105.1	23222.3	24139.7	22197.4	18068.8	18327.5	17811.2	17213.1	17197.5	16386.5	30685.8	23972.3	33665.3	31213.3	26563.6
AIG1	Q9NVV5;Q9NVV5-3;Q9NVV5-4	Androgen-induced gene 1 protein;Isoform 3 of Androgen-induced gene 1 protein;Isoform 4 of Androgen-induced gene 1 protein	Q9NVV5;Q9NVV5-3;Q9NVV5-4	2	1	1	2	1	2	1	1	1	1	2	1	1	1	2	2	2	1	2	1	25276.7	21719.1	26211.6	23398.4	24967.2	23933.7	32868.9	28919.3	24412.9	23186	23114.7	20795.8	22397.8	23799.4	21020	26960.1	33571	31217.2	29995.8	25745.8
AIMP1	Q12904	Aminoacyl tRNA synthase complex-interacting multifunctional protein 1	Q12904	19	19	19	19	18	19	19	19	19	18	19	19	19	18	19	19	19	19	18	19	116546	109040	113555	122861	120449	119302	116010	118886	123595	130593	137225	136449	134429	136727	135175	113423	114363	113145	112272	113889
AIMP2	Q13155	Aminoacyl tRNA synthase complex-interacting multifunctional protein 2	Q13155	8	7	8	7	7	8	7	7	7	7	7	7	7	7	7	8	8	7	8	8	182728	176671	182481	200709	215864	212814	196390	196781	185215	200699	199101	218885	215471	215743	213455	180611	176168	161434	183484	183003
AIP	O00170	AH receptor-interacting protein	O00170	12	11	11	13	12	12	12	12	12	11	13	13	11	11	11	12	11	13	13	13	78065	82665.8	80969.1	78401.4	80790.7	82149.7	79021.3	81931.9	86003.3	85196.2	81912.1	76829.3	86080.3	84028.3	85235.1	81202.8	62181.4	75765.9	71897.2	86546.5
AIRIM	Q9NX04;Q9NX04-2	AFG2-interacting ribosome maturation factor;Isoform 2 of AFG2-interacting ribosome maturation factor	Q9NX04;Q9NX04-2	2	1	1	0	2	2	1	0	1	0	1	1	1	1	0	2	2	0	0	1	4157.42	1755.75	2752.29	NaN	2915.47	4709.7	2977.47	NaN	1485.23	NaN	3578.33	1295.83	3945.53	5629.47	NaN	3815.93	2349.41	NaN	NaN	1271.82
AK1	P00568	Adenylate kinase isoenzyme 1	P00568	8	7	8	7	7	8	7	7	7	7	7	7	7	7	8	8	8	7	7	7	203880	204777	204278	192460	187432	188186	237570	225467	232568	179705	189765	192840	210679	214350	213022	270617	160087	213003	137064	197170
AK2	P54819;P54819-2	Adenylate kinase 2, mitochondrial;Isoform 2 of Adenylate kinase 2, mitochondrial	P54819;P54819-2	15	14	14	13	14	15	14	13	13	14	14	13	13	13	14	14	15	14	14	13	95965.4	104701	99522.9	111341	99948.9	100078	98834.6	113050	120362	112007	128226	112964	122696	111687	99536.4	117775	96725.5	110226	110259	129988
AK3	Q9UIJ7	GTP:AMP phosphotransferase AK3, mitochondrial	Q9UIJ7	13	11	12	10	11	13	12	12	11	11	11	11	12	12	12	14	13	12	13	13	71646.6	75210.8	73637.4	54723.9	49480.5	52740.8	95040.1	100609	97987	55869.6	63858.4	59032.7	65890.6	64020.6	56422.5	108515	65518.1	93820.9	63124.3	91019.2
AK4	P27144	Adenylate kinase 4, mitochondrial	P27144	7	5	7	6	5	7	7	7	6	6	4	6	5	6	5	8	7	5	7	5	24270.9	25621.4	23668.6	28774.2	29580	29339.4	34155	35823.9	35555.7	24423.1	25764.2	22101.6	35624.8	34558.7	31083.4	25098.7	10480.4	25033.7	28527.8	13606.8
AK5	Q9Y6K8;Q9Y6K8-3	Adenylate kinase isoenzyme 5;Isoform 3 of Adenylate kinase isoenzyme 5	Q9Y6K8;Q9Y6K8-3	14	14	14	14	14	14	14	14	14	14	14	14	13	14	13	14	15	14	14	14	163139	161212	161723	128327	125116	125203	156920	154585	157811	77035.5	73203.5	78946	73582.4	72971.9	73818.7	50495.5	117334	53409.6	94966.5	82786.9
AK6	Q9Y3D8;Q9Y3D8-2	Adenylate kinase isoenzyme 6;Isoform 2 of Adenylate kinase isoenzyme 6	Q9Y3D8;Q9Y3D8-2	6	6	6	5	6	5	5	4	6	5	6	6	5	5	5	5	6	4	6	6	31329.5	37396.5	37181.2	31706.7	31830.1	33592.6	22243.1	23974	28430.5	29459.7	31101.8	23969.8	26040.6	21545.9	18994.6	30358.7	41181.1	24934.4	32520.3	26215.4
AKAP1	Q92667;Q92667-2	A-kinase anchor protein 1, mitochondrial;Isoform 2 of A-kinase anchor protein 1, mitochondrial	Q92667;Q92667-2	6	5	6	5	6	5	4	4	5	6	4	5	5	7	5	5	6	6	5	5	19024.1	21850.7	22930.4	23179.3	25445.1	27354.6	19282.6	21562.5	20201	19505.5	23514.3	22539.3	21441.2	23430.1	28410	21473.7	19527.7	20386.1	20026.9	19724.4
AKAP10	O43572	A-kinase anchor protein 10, mitochondrial	O43572	4	4	5	3	4	5	4	4	4	3	4	2	3	4	4	5	5	4	5	5	11932.4	12196.8	12115.1	10595	13549.9	10608.6	13043.4	13606.1	12657.8	13440.9	11585.3	12196	10648.2	11317.1	11923.2	13326.1	12824.2	13758.1	11955.9	12974.4
AKAP11	Q9UKA4	A-kinase anchor protein 11	Q9UKA4	17	18	16	20	15	20	13	17	17	17	18	16	17	17	16	20	20	17	20	11	8571.85	9456.08	9338.67	9772.19	9942.92	10287.3	8455.46	8401.25	8249.38	9257.93	7935.53	8967.37	8757.6	9163.08	9150.17	8515.19	11611.3	8242.77	9853.08	7092.82
AKAP12	Q02952	A-kinase anchor protein 12	Q02952	70	63	69	63	68	69	63	64	62	57	59	61	65	69	68	85	78	79	81	73	41708.6	45048	42141	61391.7	58930.1	60682.7	41116.5	39967.3	41711.5	48476.5	49292.7	49688.1	66223.8	64703.8	68108	214600	100252	191814	127319	169783
AKAP13	Q12802	A-kinase anchor protein 13	Q12802	31	32	33	30	30	28	34	36	34	28	25	28	22	26	28	38	34	38	34	31	13186.3	14390.6	13142.4	13424.7	12757.5	12575.4	16086.3	16901.2	16746	11579.5	11246.4	11236.7	10605.1	10767.3	10939.8	15509.2	16083.4	18995.1	15803.7	17271.7
AKAP17A	Q02040	A-kinase anchor protein 17A	Q02040	9	7	8	8	6	8	7	8	6	6	8	7	6	7	7	10	8	7	9	7	30916.6	29915	30932.3	30881.4	32192.8	32295.1	33687.8	35050.8	33192.8	33256.1	33293.6	35182.6	32219.7	30072	31418.7	33878.9	30604.8	29776	36210.3	40502.5
AKAP2	Q9Y2D5-6	Isoform 4 of A-kinase anchor protein 2	Q9Y2D5-6	34	35	33	37	34	36	33	32	34	35	34	33	35	35	35	38	35	34	36	31	87070.5	86686.1	84314.9	78647.1	76305.1	78486.4	89741.7	91275.6	92031.1	67833.2	65242.4	65640.3	116701	117850	118463	89768.4	87487.6	86169.5	77786.4	61867.1
AKAP8	O43823	A-kinase anchor protein 8	O43823	15	13	14	14	13	15	13	13	11	13	13	13	12	14	13	15	14	13	14	13	14654.2	15710.8	15528.3	14785.8	14227.3	14604.6	14020.7	14036.9	13692.4	13509.3	14495.6	14092.9	12826.1	12248	13441.4	12813.5	13381.6	11621	13362.5	16250.2
AKAP8L	Q9ULX6	A-kinase anchor protein 8-like	Q9ULX6	8	8	9	9	8	9	9	9	10	8	10	10	9	9	9	8	9	8	9	10	21816.4	21875.3	21503.5	18589.2	21829.9	22279	24000.9	23844.2	24014.8	26903.4	25957.3	26796.5	21601.7	21670	22600.5	23483.2	24302	20486	22295.1	31523.1
AKAP9	Q99996;Q99996-1	A-kinase anchor protein 9;Isoform 1 of A-kinase anchor protein 9	Q99996;Q99996-1	61	61	53	51	60	49	44	47	50	53	50	44	55	55	55	53	54	42	44	47	15827.9	16626.6	15831.9	15712.5	16273.1	15742.1	13874.1	13270.7	13187.4	14854.4	13713.8	13645.8	15844.1	16034.4	15729.5	13013.4	15275	13829	14072.8	14611.8
AKR1A1	P14550	Aldo-keto reductase family 1 member A1	P14550	18	17	18	18	17	17	17	17	18	17	17	17	17	17	17	19	18	17	18	18	179944	177936	179604	173764	171410	170619	217750	220341	220680	222710	222880	227363	196151	191671	188599	240609	202907	261919	210436	221559
AKR1B1	P15121	Aldo-keto reductase family 1 member B1	P15121	19	20	20	16	16	17	17	19	19	19	18	17	18	17	18	18	17	19	18	17	133360	137640	143573	111027	100330	102749	153236	154143	153538	133439	135378	129602	135804	131526	124924	127788	148815	171730	180576	135056
AKR1C1	Q04828	Aldo-keto reductase family 1 member C1	Q04828	15	13	12	13	14	15	14	16	16	14	13	14	15	15	15	16	15	15	15	17	41665.6	42825	43202.3	90964.9	80722.6	82696.4	207510	203948	204138	134282	142656	138257	66542.9	62710.1	61943.8	182192	30968.7	182775	81950.9	241311
AKR1C2	P52895	Aldo-keto reductase family 1 member C2	P52895	1	2	1	3	2	2	2	3	3	2	2	2	1	2	1	2	1	3	2	2	14904.2	14150.7	16188.5	33394.2	30761.8	26692.5	40440.3	44270.1	44001.9	43254.2	42774.4	41726.8	13102.2	11056.9	14058.8	16389.8	9455.38	59792.2	15369.7	31579
AKR1C3	P42330	Aldo-keto reductase family 1 member C3	P42330	4	4	2	6	6	6	8	7	6	5	6	6	5	5	6	6	4	7	6	6	5633.82	1875.26	5209.02	37819.9	41949.5	41563.3	57064.5	60931.9	54651.3	15522.8	14889	15244.1	19523.7	18380.2	16618.1	28777.7	7315.32	73009.9	31143.1	66256.9
AKR7A2	O43488	Aflatoxin B1 aldehyde reductase member 2	O43488	9	9	9	9	9	9	8	8	8	9	9	9	9	9	9	9	9	9	9	9	198919	200446	198958	210996	217990	206147	283869	285044	279905	190020	200456	199115	224820	228440	223635	250116	163314	243568	211829	231126
AKT1	P31749	RAC-alpha serine/threonine-protein kinase	P31749	17	16	15	17	16	15	16	16	16	15	17	15	15	17	16	17	16	16	18	15	44153.4	47408.2	45191.5	45808.8	43234.1	43108.1	42324	41021	44666.5	43884	44668.4	45230.9	47742.9	47379.7	49022	43320.8	42320.5	42370.3	39962.2	49499.3
AKT1S1	Q96B36	Proline-rich AKT1 substrate 1	Q96B36	7	7	7	7	7	6	7	6	7	7	7	7	7	7	6	8	9	6	8	7	71208.8	78617.1	69969.9	66818.8	68608.8	75308.8	67684.5	71571.2	73896.5	74857.7	68434.1	68586.3	69386.4	72096.1	71999.5	61729	76770.3	64721.3	70807.7	49124.3
AKT2	P31751	RAC-beta serine/threonine-protein kinase	P31751	11	11	11	11	10	11	10	10	11	11	10	11	11	11	11	11	12	11	11	11	25124.4	28922.7	27925	29027.6	28924.8	28157.5	31132.3	30652.6	31035.4	27812.1	27230.9	26813.1	25282.2	24330.8	25881.9	27319.6	28132.7	29867.7	28539.8	36051.9
AKT3	Q9Y243;Q9Y243-2	RAC-gamma serine/threonine-protein kinase;Isoform 2 of RAC-gamma serine/threonine-protein kinase	Q9Y243;Q9Y243-2	9	9	7	6	7	7	8	8	6	6	9	8	7	7	9	7	8	7	7	5	23315.1	24202.3	23426.5	20352.4	21645.4	20226.5	20864.4	20619.1	21902.9	27835.7	26652.6	26997.5	28389.2	29895.7	30915.4	20527.6	17953.1	20395.8	19042.3	19010.7
AKTIP	Q9H8T0;Q9H8T0-2	AKT-interacting protein;Isoform 2 of AKT-interacting protein	Q9H8T0;Q9H8T0-2	4	4	4	4	4	5	5	4	4	4	4	4	5	4	5	4	4	5	4	4	19899.5	19666.6	18742.5	20799.8	22412.8	20631.6	15026.5	16906.4	15734.4	19670.2	18756.1	19453.6	22562.3	22137.3	22297.6	18267.8	17270.8	15734.9	15451	17056.9
ALAD	P13716	Delta-aminolevulinic acid dehydratase	P13716	12	10	11	8	11	10	12	12	12	9	11	11	10	11	12	12	13	11	12	12	40586	38312.4	39484.9	41501	43794.6	42500.8	72178.8	76035.6	67090.4	48022.8	45505	49102	48919.4	51755.4	49470.3	80185.3	68020.8	74909.8	69752	61561.1
ALB	P02768	Albumin	P02768	12	12	13	14	11	11	10	11	12	13	15	12	14	11	13	12	12	11	12	11	43609.2	40661.4	57965.8	55022.4	39275.9	43710.6	45482.7	41063.2	52990.3	49934.2	56175.6	58641.1	66153	66420.9	58005.6	45613.9	35676.5	38821.6	59711.1	48822
ALCAM	Q13740-2	Isoform 2 of CD166 antigen	Q13740-2	14	14	14	14	13	13	12	12	12	12	14	13	13	13	13	11	12	12	13	12	130302	129812	135692	114521	103514	106081	70884	66429.8	68237.2	64780.8	63382.1	62279.2	68885.9	69054.8	67483.7	60444.8	78100.9	47481.7	110790	72959.5
ALDH16A1	Q8IZ83	Aldehyde dehydrogenase family 16 member A1	Q8IZ83	18	17	17	17	17	18	17	17	17	17	17	18	17	18	17	18	16	17	18	18	37586.1	38395.3	39838.4	35964.7	36712.2	36520.7	62472.9	58693.3	58782.7	44289.5	42854.8	43249.3	44470.8	43643.9	44245.7	48779.7	26526	40027.2	45230.8	48631.2
ALDH18A1	P54886;P54886-2	Delta-1-pyrroline-5-carboxylate synthase;Isoform Short of Delta-1-pyrroline-5-carboxylate synthase	P54886;P54886-2	33	30	31	30	29	31	30	32	30	29	30	31	31	30	30	31	33	32	33	31	156088	157825	164167	142485	142882	143478	114801	110757	107356	130196	130294	132285	116871	116106	115598	115711	175286	134601	120238	139147
ALDH1A1	P00352	Aldehyde dehydrogenase 1A1	P00352	5	2	3	11	10	7	0	2	0	4	2	0	0	0	0	24	25	24	22	24	3354.56	3810.21	3235.31	11565.7	11646.1	12537.7	NaN	6002.38	NaN	4999.45	7396.91	NaN	NaN	NaN	NaN	209876	630076	548460	54702	173059
ALDH1A3	P47895	Retinaldehyde dehydrogenase 3	P47895	2	0	1	3	3	3	3	3	3	3	3	3	2	1	0	3	0	4	0	3	3961.54	NaN	1838.37	23049.5	25244.7	23048.2	9804.07	8911.85	9572.9	39293	36814.5	38300.5	4949.13	6312.35	NaN	16045.1	NaN	4824.6	NaN	15938.1
ALDH1B1	P30837	Aldehyde dehydrogenase X, mitochondrial	P30837	21	18	20	19	20	20	20	20	18	18	19	20	21	18	18	20	18	21	19	16	111273	106811	110171	145172	152730	151332	73199.2	73139	69161.2	138891	140460	141388	168172	170117	171666	79568.1	89671.5	134967	62655.1	44676.5
ALDH1L2	Q3SY69	Mitochondrial 10-formyltetrahydrofolate dehydrogenase	Q3SY69	46	46	46	46	47	47	47	47	45	43	46	46	46	46	46	47	44	46	48	46	104974	101482	105151	138747	137519	137212	92044.2	92570.5	90757.2	179850	179985	182568	224295	224078	227732	183235	73298.2	164064	112509	220629
ALDH2	P05091	Aldehyde dehydrogenase, mitochondrial	P05091	20	21	21	22	21	21	21	21	20	20	21	21	21	21	20	22	21	21	21	21	43547.9	44803.3	44708.2	93270	100053	96306.3	61780.8	60483.4	58604	126628	126590	131826	97068.6	96902.2	97424.2	160995	55513	125744	64681.1	137911
ALDH3A2	P51648;P51648-2	Aldehyde dehydrogenase family 3 member A2;Isoform 2 of Aldehyde dehydrogenase family 3 member A2	P51648;P51648-2	11	12	12	12	12	12	12	11	12	13	12	11	12	12	12	12	11	12	11	12	28684.7	28247.9	29322.1	46074.6	50435.6	48813.2	43833.4	44244.1	44241.1	35658.1	34971.3	35667.2	35626.4	36981.2	36349	46159.9	26094	38139.2	37538.9	51848.7
ALDH3B1	P43353	Aldehyde dehydrogenase family 3 member B1	P43353	5	5	4	3	4	4	7	7	7	6	6	6	3	5	4	7	4	7	5	7	12897.5	14084.3	14260	20314.5	14836.4	17428.9	35132.4	36991.5	36111.3	25734.7	24262.6	24018.9	14741.9	13532.8	12614.6	22713.5	12611.1	35331	12148.1	32766.7
ALDH4A1	P30038	Delta-1-pyrroline-5-carboxylate dehydrogenase, mitochondrial	P30038	15	14	12	15	13	17	15	18	14	11	15	14	15	13	14	18	19	14	15	13	25844.5	26657.1	26538.5	31165.4	31839.8	32625.7	29768.4	29304.8	29555	25392	26083.1	26133.4	24293.9	23809.5	25156.9	35343.7	42454.7	37602.3	32283.2	31198.4
ALDH6A1	Q02252;Q02252-2	Methylmalonate-semialdehyde dehydrogenase [acylating], mitochondrial;Isoform 2 of Methylmalonate-semialdehyde dehydrogenase [acylating], mitochondrial	Q02252;Q02252-2	19	18	18	16	17	20	19	20	18	17	18	18	17	17	19	21	19	19	21	19	31989.7	30826.8	30971.4	32267.5	33375.4	33329.9	56913.7	57596.2	56294.2	40784.1	39165.7	40160.8	49366.2	48806.4	49027.9	67884.3	27674.4	66114.5	43063.8	75606.9
ALDH7A1	P49419-2	Isoform 2 of Alpha-aminoadipic semialdehyde dehydrogenase	P49419-2	24	23	24	24	24	24	25	24	24	24	24	24	24	24	24	25	24	25	24	24	128813	126059	128401	118835	112619	114413	206604	202822	206091	159669	162907	164507	223854	227728	225441	256845	140965	170922	140405	257105
ALDH9A1	P49189	4-trimethylaminobutyraldehyde dehydrogenase	P49189	22	20	22	20	17	20	22	21	20	18	21	18	20	18	20	25	22	22	22	21	179511	170425	176675	158559	163173	166201	249042	250610	233222	179055	192345	196084	180256	190759	195681	255607	216801	313891	226464	280138
ALDOA	P04075	Fructose-bisphosphate aldolase A	P04075	22	23	23	24	24	22	23	24	19	18	20	21	20	23	20	25	27	22	26	18	1487160	1273760	1451780	1339880	1237500	1244200	1084620	1116250	1109720	1058520	1178790	1203760	1239560	1276800	1288270	1112090	1615260	1193600	1196640	954749
ALDOC	P09972	Fructose-bisphosphate aldolase C	P09972	14	14	14	14	13	13	13	13	11	12	9	10	11	13	13	14	14	12	11	10	146523	147203	150019	130932	139584	138241	111489	110762	104459	79125.9	82333	88367.8	132320	134858	136160	110377	93733	103081	72637.8	72341.5
ALG1	Q9BT22	Chitobiosyldiphosphodolichol beta-mannosyltransferase	Q9BT22	12	9	11	8	7	10	10	9	8	7	7	9	9	8	9	10	11	7	10	9	28451.3	26730	29206.3	28871	31849.9	30892	35437.6	34222.8	30814.7	30583.1	30941.4	31567.3	31975.6	33393.7	32367.2	29314	31086.4	31487.9	31081.9	28311.9
ALG10;ALG10B	Q5BKT4;Q5I7T1	Dol-P-Glc:Glc(2)Man(9)GlcNAc(2)-PP-Dol alpha-1,2-glucosyltransferase;Putative Dol-P-Glc:Glc(2)Man(9)GlcNAc(2)-PP-Dol alpha-1,2-glucosyltransferase	Q5BKT4;Q5I7T1	3	2	2	2	2	3	2	3	2	2	2	1	2	3	3	3	3	0	2	2	15861.8	15430.5	19593.3	13297.7	13778.8	12114.5	16578.5	15749.4	15476	19924.7	17849.1	21812	20975.6	19180.3	21338.3	14102.7	8599.61	NaN	13355.5	15365.3
ALG11	Q2TAA5	GDP-Man:Man(3)GlcNAc(2)-PP-Dol alpha-1,2-mannosyltransferase	Q2TAA5	8	7	7	8	8	9	7	8	7	7	8	8	6	8	7	8	7	7	7	7	37207.9	38777.7	35474.4	36098.9	38855.6	35731.6	33396	33428.4	33536.9	46505	45596.8	46419.4	46037.3	44315.5	45606.3	44122.2	37912	43191.5	29351.8	38039.5
ALG12	Q9BV10	Dol-P-Man:Man(7)GlcNAc(2)-PP-Dol alpha-1,6-mannosyltransferase	Q9BV10	5	3	6	5	5	5	4	4	3	4	6	5	3	3	5	6	5	4	4	5	18176.1	18140.3	16376.6	17195.2	18026.4	15930.9	18762.5	17893.4	15650.2	18226.6	19248.5	21587.7	20356.1	21836.4	22312.6	26938.7	15433.5	23493.2	11779.1	16429.8
ALG13	Q9NP73-2	Isoform 2 of Putative bifunctional UDP-N-acetylglucosamine transferase and deubiquitinase ALG13	Q9NP73-2	2	3	3	3	3	4	2	3	2	3	3	3	2	3	3	3	2	3	4	3	138581	100177	128149	91427.2	100330	112022	100124	129405	133385	108178	99895.7	83587.8	125730	103388	102814	141333	188691	127740	112508	71209.3
ALG14	Q96F25	UDP-N-acetylglucosamine transferase subunit ALG14 homolog	Q96F25	1	2	1	2	1	2	2	2	2	1	2	2	2	2	2	1	1	2	2	1	13758.3	9936.28	12242.7	13155.3	13725.8	11886.7	16881.4	12218.6	13909.3	9794.95	11634.9	15854.5	15683.5	12068	11324.6	10642.4	11757.8	12176.8	15984.1	9342.4
ALG2	Q9H553	Alpha-1,3/1,6-mannosyltransferase ALG2	Q9H553	15	13	14	11	12	13	12	14	13	11	13	10	12	13	11	15	13	13	12	13	43050.5	42368.2	43194	43652.5	46218.8	46471.2	50043.4	47889.4	46988.6	55341.4	52264.9	56136.5	53822.6	53594.5	52722.8	52324.1	43027.3	55660.9	37865.1	43006.6
ALG3	Q92685	Dol-P-Man:Man(5)GlcNAc(2)-PP-Dol alpha-1,3-mannosyltransferase	Q92685	1	1	1	1	1	2	1	2	1	2	2	1	1	1	2	2	2	2	1	1	46647.6	48000	50577.6	45664.7	53436.2	48357	54397.3	56319.7	62549.9	68407.9	69293	73406.9	55138.4	57657.2	53473.4	59668.3	73364.6	71806.8	65566.4	55601.8
ALG5	Q9Y673	Dolichyl-phosphate beta-glucosyltransferase	Q9Y673	13	11	12	12	14	13	12	13	13	12	12	12	13	13	13	14	14	13	13	12	36321.9	38440.2	37487.9	40022.3	37627.2	37661.1	39457.3	40827.7	41515.5	52502.2	51751.5	51805.5	52937.5	51720.8	51996.4	43367.5	38154.4	43006.1	36795.7	39589.8
ALG6	Q9Y672	Dolichyl pyrophosphate Man9GlcNAc2 alpha-1,3-glucosyltransferase	Q9Y672	2	2	2	2	2	2	2	3	3	2	2	2	2	2	2	2	2	3	2	2	32989.1	30977	31221.3	32400.1	30191.6	32403	37439.6	37198.6	34199	35759.4	35007.6	34036.5	36317	36195.2	36140.2	34262	33573.9	31329.4	35473.6	43818.8
ALG8	Q9BVK2;Q9BVK2-2	Probable dolichyl pyrophosphate Glc1Man9GlcNAc2 alpha-1,3-glucosyltransferase;Isoform 2 of Probable dolichyl pyrophosphate Glc1Man9GlcNAc2 alpha-1,3-glucosyltransferase	Q9BVK2;Q9BVK2-2	4	4	4	2	2	4	4	4	4	4	4	4	3	4	3	4	4	4	4	4	31221.2	30330.1	34495.9	27503.3	27469.8	30006.8	34215.3	33491	34473.2	34146.6	31460.6	32225	37159.6	34623.8	35124.6	33352.1	33581.4	34914.1	34344.2	30048.5
ALG9	Q9H6U8;Q9H6U8-3	Alpha-1,2-mannosyltransferase ALG9;Isoform 3 of Alpha-1,2-mannosyltransferase ALG9	Q9H6U8;Q9H6U8-3	6	5	5	6	5	7	3	4	5	6	6	6	6	6	6	6	7	5	5	6	39505.1	42806.7	41468.3	46899.4	45490.3	43074.4	37025.5	37118.8	36715.1	48199.5	43276.2	41228.2	43653.6	46000	46985.6	37220.2	34595.6	36865.8	29514.6	39123.3
ALKBH1	Q13686	Nucleic acid dioxygenase ALKBH1	Q13686	2	2	3	3	3	3	1	2	1	1	2	2	0	1	2	1	3	0	2	1	11205.9	8658.75	10544.9	17351.7	9535.03	8755.1	9054.77	10060.1	11878.9	7201.43	9233.16	15309.5	NaN	10756.4	10039.4	8786.89	10149.1	NaN	8735.98	7865.14
ALKBH3	Q96Q83	Alpha-ketoglutarate-dependent dioxygenase alkB homolog 3	Q96Q83	3	4	3	3	3	3	2	2	3	2	3	2	2	3	2	3	2	2	2	2	10034.9	10193.7	9528.77	9312.67	9862.71	9681.19	9222.4	9582.16	9290.81	7737.78	8398.95	8819.62	7998.41	7753.23	8827.92	8146.75	7963.82	7956.6	6043.46	7086.81
ALKBH4	Q9NXW9	Alpha-ketoglutarate-dependent dioxygenase alkB homolog 4	Q9NXW9	4	5	6	3	3	4	7	6	7	6	6	5	6	6	4	5	3	6	4	6	15394.4	14198	13520.1	11163.8	13008.3	11741.3	18117.2	17596.2	14879.3	15245	15514.6	15285.7	14130.1	14480.2	13941	16918.4	12227.6	12633.2	15341.7	20164
ALKBH5	Q6P6C2	RNA demethylase ALKBH5	Q6P6C2	4	3	4	4	3	5	3	3	3	2	3	3	3	3	3	5	4	3	4	3	19661.6	18479.7	21472.5	25172.4	21183.4	21259.7	15664.6	13013.1	20480.5	19919.8	16813.5	19591.6	17268.2	16976.8	18149.9	23967.3	12822.2	14226.4	13552	14680.9
ALKBH6	Q3KRA9;Q3KRA9-2	Alpha-ketoglutarate-dependent dioxygenase alkB homolog 6;Isoform 2 of Alpha-ketoglutarate-dependent dioxygenase alkB homolog 6	Q3KRA9;Q3KRA9-2	2	2	2	1	2	2	1	2	2	2	1	1	1	1	1	2	2	2	2	1	20296.8	20417.9	20042.1	18774.4	19303.1	18620.5	19579.3	19202.5	21530.2	19587.9	19084.2	17701.7	14538.4	14143.3	15251	17498.4	22022.4	17452	10414.3	14762.6
ALPK2	Q86TB3	Alpha-protein kinase 2	Q86TB3	1	1	2	1	1	1	1	1	1	1	1	1	1	1	1	1	0	1	0	1	7282.62	8745.43	8200.14	8088.88	11008.4	10276.6	9667.19	9195.1	10790.5	8655.86	7498.7	7692.06	12959.4	12784.4	12887.9	3052.16	NaN	5349.04	NaN	5679.94
ALPL	P05186;P05186-2;P05186-3	Alkaline phosphatase, tissue-nonspecific isozyme;Isoform 2 of Alkaline phosphatase, tissue-nonspecific isozyme;Isoform 3 of Alkaline phosphatase, tissue-nonspecific isozyme	P05186;P05186-2;P05186-3	4	4	3	5	5	4	0	0	0	5	5	5	0	0	0	5	5	5	5	4	6520.71	5774.94	8575.46	10717.2	7529.97	11475.5	NaN	NaN	NaN	12319.4	11899.3	11994.1	NaN	NaN	NaN	18770.6	8443.64	25823.1	19731.3	9834.26
ALS2	Q96Q42	Alsin	Q96Q42	6	8	5	5	5	8	9	7	9	5	4	6	7	5	5	5	6	5	5	7	13855.2	14251.8	12927.4	11447.8	11845.7	11477.7	13252.3	13456.8	14542.4	9947.3	10421.3	9145.61	10639.3	11340.8	12566.6	9618.45	11182.2	11396.3	11461.6	12320.1
ALYREF	Q86V81	THO complex subunit 4	Q86V81	9	8	8	8	9	9	9	9	8	8	9	8	7	9	9	9	9	9	9	8	300294	281592	276488	272984	260100	265231	260938	258814	305759	328192	317395	320350	289443	286596	267781	278976	250947	245529	299097	322820
AMACR	Q9UHK6;Q9UHK6-5	Alpha-methylacyl-CoA racemase;Isoform 4 of Alpha-methylacyl-CoA racemase	Q9UHK6;Q9UHK6-5	3	3	3	2	3	2	2	3	2	2	2	3	2	3	1	3	2	2	3	1	15278	14611.7	15734.1	17428.6	16561.1	7890.53	20714	19775.4	18441.3	24307.6	23575.3	24352.7	16629.6	17776.2	13680.5	16869.7	14927	14176.2	11895.5	18675.6
AMDHD2	Q9Y303;Q9Y303-2;Q9Y303-3	N-acetylglucosamine-6-phosphate deacetylase;Isoform 2 of N-acetylglucosamine-6-phosphate deacetylase;Isoform 3 of N-acetylglucosamine-6-phosphate deacetylase	Q9Y303;Q9Y303-2;Q9Y303-3	7	7	7	8	7	6	8	7	8	8	8	8	7	8	6	6	6	7	7	7	23660.9	22847.6	23206.2	24072	24504.5	22943.1	33968.1	31936.5	31678.4	32396.8	35516	33952.1	28391.8	28423.5	30061.4	20543	26514.7	23937.1	26893.2	26796.2
AMFR	Q9UKV5	E3 ubiquitin-protein ligase AMFR	Q9UKV5	12	13	12	11	12	12	12	12	12	12	11	11	12	11	12	12	12	11	12	10	30988.4	31183.3	31804.2	30225	30519.3	30183.8	29189.6	29380.2	30181.7	26718.8	25757	26643.3	24044.3	24347.9	24311.1	25492	30801.6	25440.8	26023.1	24865.2
AMOTL1	Q8IY63;Q8IY63-2	Angiomotin-like protein 1;Isoform 2 of Angiomotin-like protein 1	Q8IY63;Q8IY63-2	2	3	3	2	3	3	3	3	3	3	3	3	3	4	4	3	3	4	5	2	10001	9429.69	10652.1	10486.9	9497.59	11903.7	8589.04	11702.3	12920.8	12414.8	10979.1	11183.6	13581	12945	12486.4	14069.6	13779.2	14397.8	15172.9	11012.3
AMOTL2	Q9Y2J4;Q9Y2J4-2;Q9Y2J4-4	Angiomotin-like protein 2;Isoform 2 of Angiomotin-like protein 2;Isoform 4 of Angiomotin-like protein 2	Q9Y2J4;Q9Y2J4-2;Q9Y2J4-4	8	6	10	7	8	9	4	7	5	6	8	6	7	7	6	7	6	8	6	5	10764.8	12290.9	11271.3	9554.27	11867.1	10572.6	5850.99	6086.6	5538.83	8627.69	7947.6	6273.77	8769.05	9703.48	9369.22	10795.2	7456.38	10693.3	4307.26	5796.79
AMPD2	Q01433	AMP deaminase 2	Q01433	23	22	23	20	21	23	22	21	23	21	21	22	23	22	24	25	24	23	24	21	78661.2	80738	82481.9	61643.4	62574.1	59674.2	65945.9	64540.8	63731.8	67018.9	65734.9	65416.2	78383	78725.2	78547	70327.8	70337.1	65771.3	63820.6	56275.1
AMPD3	Q01432;Q01432-4;Q01432-5	AMP deaminase 3;Isoform 2 of AMP deaminase 3;Isoform 3 of AMP deaminase 3	Q01432;Q01432-4;Q01432-5	6	6	6	3	2	3	3	4	3	3	3	2	2	3	4	7	6	7	4	3	18799.9	19076.8	19464.5	4616.23	7094.65	7297.25	10851.1	12049.3	11449.3	5328.85	6542.82	4791.87	9209.19	10995.5	9590.69	16084.2	17810.5	19276.7	11445.8	8795.98
AMPH	P49418;P49418-2	Amphiphysin;Isoform 2 of Amphiphysin	P49418;P49418-2	13	14	12	12	14	13	12	13	12	12	12	10	12	13	12	12	8	10	8	11	29591.8	28266.2	30199	36618.6	38084.3	38530.6	23115.4	22995.5	22538.2	20842.4	20738.6	20754	32760	33187	33598.6	17185.5	11637.2	12035.6	13396.9	20383
AMZ2	Q86W34	Archaemetzincin-2	Q86W34	3	3	3	3	3	3	3	3	3	3	3	3	3	3	3	3	3	3	3	3	21402.2	18282.9	19244	25117.3	28465	23553.2	26184.5	25363.2	24086.7	16753.6	22891.3	21339.8	23877.9	23244.2	21513.8	14589	20338.2	10169.5	20833	15563.6
ANAPC1	Q9H1A4	Anaphase-promoting complex subunit 1	Q9H1A4	21	24	24	23	23	24	23	24	24	25	26	22	23	26	23	24	21	24	24	20	31441.8	33081.7	32212.8	31714.7	32846.6	33882.8	31995.1	30428.4	30106.4	32695.7	31325.1	33356.2	31679.2	32561.7	31416.6	33140	26289.4	30363.5	30754.6	33781.1
ANAPC10	Q9UM13	Anaphase-promoting complex subunit 10	Q9UM13	1	3	1	2	1	1	1	2	1	2	3	2	1	1	1	1	1	0	1	1	20581.6	20375.6	20228.4	21363.8	23595.7	20819.1	22632.8	19648.5	20838.1	20809.1	21486.3	23055.8	19791.7	16754.8	18118.9	20865.7	14499.5	NaN	16548.1	16615.6
ANAPC16	Q96DE5	Anaphase-promoting complex subunit 16	Q96DE5	3	3	3	2	2	3	0	0	1	0	2	2	2	0	2	2	2	2	3	2	9999.69	10755.7	14565.8	14731.6	8498.89	8378.03	NaN	NaN	10246.2	NaN	9474.31	6289.64	10305.5	NaN	6888.78	7477.8	9510.98	7393.87	6762.47	6870.88
ANAPC2	Q9UJX6;Q9UJX6-2	Anaphase-promoting complex subunit 2;Isoform 2 of Anaphase-promoting complex subunit 2	Q9UJX6;Q9UJX6-2	17	16	16	16	18	15	17	17	17	13	15	14	16	16	15	17	17	15	17	13	32731.8	33646.5	34476	36822.6	37009.8	36386.5	34894.3	33367.5	34848.7	35171.5	34652.8	37639.6	36168.9	35752.6	35707	36234.4	29211.2	33364.3	32852.6	37943.4
ANAPC4	Q9UJX5;Q9UJX5-3	Anaphase-promoting complex subunit 4;Isoform 3 of Anaphase-promoting complex subunit 4	Q9UJX5;Q9UJX5-3	15	14	15	15	16	14	15	14	13	13	15	14	13	13	14	14	14	13	13	11	19559.4	19519.5	19520.1	18710.3	19484.5	19599	18798.5	18865.5	18085.7	19675.4	19418.6	19054.9	19623.8	19232	20005.5	19201.2	15735	19199.7	17911.2	20409.7
ANAPC5	Q9UJX4	Anaphase-promoting complex subunit 5	Q9UJX4	13	15	17	17	14	14	14	16	14	14	15	14	14	13	14	16	14	15	16	16	10567.8	10640.3	9451	10422.8	10682.9	10472.4	10070.3	9734.48	10608.9	11459.8	11107.5	10711.9	10937.6	11059.5	10998.1	11765.4	9292.95	10602.9	10922.2	10277.1
ANAPC7	Q9UJX3;Q9UJX3-2	Anaphase-promoting complex subunit 7;Isoform 2 of Anaphase-promoting complex subunit 7	Q9UJX3;Q9UJX3-2	20	16	20	17	16	20	16	19	16	17	17	18	18	17	18	20	18	18	20	20	24915.9	24067.3	24512.6	25264.8	26696.4	25425.5	25405	24611.4	23902.8	24738.1	25024.6	24552.6	21423	23062.7	22056.5	25322.7	25671.6	23915.3	23583.7	22271.3
ANGEL2	Q5VTE6;Q5VTE6-2	Protein angel homolog 2;Isoform 2 of Protein angel homolog 2	Q5VTE6;Q5VTE6-2	3	1	2	2	1	2	3	2	3	3	2	2	4	3	3	3	1	2	3	2	6325.84	6086.7	6454.04	7886.69	6003.04	3974.33	6152.21	5178.96	5896.8	2001.31	7064.75	6686.16	6047.54	7400.45	7782.29	6770.99	3484.07	6516.38	6236.5	3254.49
ANGPTL2	Q9UKU9	Angiopoietin-related protein 2	Q9UKU9	4	2	5	3	2	1	5	4	6	3	3	3	0	2	3	7	0	6	6	9	10227.4	11083.6	9379.88	10749	9951.85	6133.74	20687.7	22746.8	23731	9175.49	8412.74	8555.99	NaN	11381.7	9988.84	33306.9	NaN	30538	26074.6	65105.1
ANK2	Q01484;Q01484-2;Q01484-5	Ankyrin-2;Isoform 2 of Ankyrin-2;Isoform 4 of Ankyrin-2	Q01484;Q01484-2;Q01484-5	3	5	4	4	5	5	5	5	5	4	5	5	5	5	5	5	3	5	3	3	24707.4	24253.7	22347.9	34343.3	40204.2	36830.1	37990.6	38320.5	35888	35262.5	31315	32147.8	29070.1	29522.5	27222.9	25865.3	19817.1	30757.4	20593.3	24983.7
ANKFY1	Q9P2R3	Rabankyrin-5	Q9P2R3	36	33	34	34	32	35	33	32	35	29	33	32	32	30	34	35	36	32	35	32	40172.7	40309.6	40491	38077.8	39097.9	39815.7	47463.2	47210.3	44698.8	39667.2	39625.7	38986.2	43968.9	43099.3	43138.2	47771	41133.2	46772.3	39286.7	40304.1
ANKH	Q9HCJ1	Progressive ankylosis protein homolog	Q9HCJ1	0	0	0	0	2	3	1	3	3	3	3	3	2	3	3	3	2	3	3	3	NaN	NaN	NaN	NaN	6011.8	8070.35	11410.3	8822.42	10404.2	30067	27994.3	29558.3	19026.1	19569.5	19810.4	41429	12110.2	35237.4	20404.5	11977.1
ANKHD1	Q8IWZ3;Q8IWZ3-4;Q8IWZ3-6	Ankyrin repeat and KH domain-containing protein 1;Isoform 4 of Ankyrin repeat and KH domain-containing protein 1;Isoform 6 of Ankyrin repeat and KH domain-containing protein 1	Q8IWZ3;Q8IWZ3-4;Q8IWZ3-6	16	13	16	13	14	13	14	13	11	13	12	12	15	13	12	15	19	15	15	13	20716.2	21969.2	19789.7	20094.1	21640.2	20614.9	19098.8	18091.1	17965.9	18984.9	17786.7	18065.1	18810.4	18656.1	18901	20146.1	21033.8	17374.2	18703.4	20498.6
ANKIB1	Q9P2G1	Ankyrin repeat and IBR domain-containing protein 1	Q9P2G1	4	4	4	3	4	3	4	4	4	4	3	3	4	3	3	4	3	3	3	2	7801.32	8143.89	7555.3	8851.76	8956.79	7299.45	7667.17	7800.53	8779.84	9036.42	9513.1	8414.48	7472.23	7553.37	7869.08	8344.31	7354.34	10942.2	6780.13	9633.94
ANKLE2	Q86XL3	Ankyrin repeat and LEM domain-containing protein 2	Q86XL3	32	29	26	23	25	28	27	27	27	26	27	27	28	27	27	30	26	26	26	22	26326.6	27715.6	27371.9	21879.2	21698.5	21783.9	22550.5	22503.7	22978.2	26220.3	25998.6	26399.3	31070.8	30712.4	30988.3	17785.2	22570.6	24422	18174.8	17381
ANKMY2	Q8IV38	Ankyrin repeat and MYND domain-containing protein 2	Q8IV38	12	9	10	11	9	10	11	13	12	10	13	12	9	10	10	11	13	11	12	11	17972.5	18003.4	18314	16187.2	17487.4	16219.1	19830.2	19101.6	18327.5	13373	13783.2	14260.7	11971.2	11432.4	11736.8	15521	20105.9	14952.9	19707.8	18766.3
ANKRD13A	Q8IZ07	Ankyrin repeat domain-containing protein 13A	Q8IZ07	20	18	19	19	19	20	20	20	19	15	18	17	17	20	19	19	20	20	19	18	59772.4	60056.9	60156	49858.6	46852.6	45612.3	42479.4	42283.9	42840.5	25582.3	27168.7	26749.8	42000.6	42338.1	41901.7	33747.1	56439.9	39607.8	39916.8	39860
ANKRD13D	Q6ZTN6	Ankyrin repeat domain-containing protein 13D	Q6ZTN6	1	2	1	2	2	2	1	4	2	1	1	1	2	2	2	3	3	3	3	1	113258	110457	106998	93237.3	95710.2	88240.2	85925.6	75087	78132	42865.4	50592.5	52178.7	82927.5	86852.6	73543.9	70506	143090	70131.9	70177.5	63536.1
ANKRD17	O75179;O75179-2;O75179-7	Ankyrin repeat domain-containing protein 17;Isoform 2 of Ankyrin repeat domain-containing protein 17;Isoform 7 of Ankyrin repeat domain-containing protein 17	O75179;O75179-2;O75179-7	34	32	35	30	30	30	31	31	30	32	30	31	31	28	31	33	32	30	34	31	32042.1	33051.9	34132.4	32879.8	33971.7	33749	29876.9	29950.2	28719.2	29675	29937.3	30205.4	30012.6	29319.2	29571.6	29387.6	34580.3	28244.5	31617.6	28346.2
ANKRD27	Q96NW4	Ankyrin repeat domain-containing protein 27	Q96NW4	4	4	4	4	3	5	3	4	4	3	4	4	3	3	4	4	4	4	2	3	14295.3	15513.5	15063.5	15128.9	13089	16624.6	13359.9	15079.8	16117.5	13635.2	13494.4	13215.5	10842.8	12956.9	13091.1	12677.2	14235.2	13846.1	11551.7	16158.5
ANKRD28	O15084	Serine/threonine-protein phosphatase 6 regulatory ankyrin repeat subunit A	O15084	15	16	16	14	15	15	17	15	18	12	14	14	15	16	15	14	16	15	19	14	21068.8	21532	22211.6	15766.3	17599.8	16949.2	22797.3	22116.5	22361	17646.4	15581.7	16905.9	17765.1	18313.2	18353.4	16364.9	17579.6	15090.4	21015.1	18711.5
ANKRD40	Q6AI12	Ankyrin repeat domain-containing protein 40	Q6AI12	3	4	3	3	3	3	2	2	2	2	3	3	3	3	3	4	3	3	2	3	15971	16990.3	15282.5	15436.6	17446.3	17213.4	10117.5	11293	9184.59	13236.2	12296.9	12781.6	12020.4	12780.1	11644	13570.4	10112.4	12374	11372.8	9952.79
ANKRD50	Q9ULJ7	Ankyrin repeat domain-containing protein 50	Q9ULJ7	6	6	7	7	5	6	3	3	1	4	5	5	4	6	4	5	5	5	2	4	11139.8	12634.7	12513.2	12925.7	12128.6	13681.6	10783	10574.1	8872.74	11228.5	11539.9	11777	14316.2	12322.9	12632.3	10309.9	9338.33	8332.19	9920.97	8113.74
ANKRD52	Q8NB46	Serine/threonine-protein phosphatase 6 regulatory ankyrin repeat subunit C	Q8NB46	8	6	8	7	7	8	6	6	6	6	8	6	5	4	5	7	8	8	6	2	18388.2	16020.1	17693.6	18473.8	18727.2	18396.4	12523.2	11977.3	10867.1	13429.2	12725.1	11853.9	10994.7	10544.1	9694.74	13428.1	16638	14545.8	11461.3	6975.58
ANKS1A	Q92625	Ankyrin repeat and SAM domain-containing protein 1A	Q92625	4	5	5	4	6	4	5	6	6	4	5	3	4	7	7	5	6	5	5	4	10715.8	10657.2	9614.23	8622.41	8621.45	9307	7992.25	8554.74	8358.37	8407.5	6748.32	7238.72	7758.41	8719.7	8515.73	8099.39	9539.06	9672.75	10781.3	9561.03
ANKS3	Q6ZW76;Q6ZW76-2	Ankyrin repeat and SAM domain-containing protein 3;Isoform 2 of Ankyrin repeat and SAM domain-containing protein 3	Q6ZW76;Q6ZW76-2	4	4	2	2	2	3	4	3	3	4	4	4	4	4	5	4	3	5	4	3	8282.14	8737.13	9421.42	8624.88	6586.6	7063.36	10655.5	10561.8	10047.6	12486.8	12216.1	12731.4	12684.2	13948	11769.1	10892.1	8196.52	10857.6	8874.4	9676.92
ANKZF1	Q9H8Y5	tRNA endonuclease ANKZF1	Q9H8Y5	10	12	12	11	12	11	12	12	11	12	10	10	9	12	11	10	9	8	11	9	21594.7	21467.7	21869.5	18390.2	18089.2	17585.3	17847.9	18209.6	18416.2	18635.9	18644.3	19101.5	17705.1	17399	17474.9	14118.9	14049.4	14072	16313.6	14633.2
ANLN	Q9NQW6	Anillin	Q9NQW6	13	13	13	12	11	15	11	11	10	10	11	11	8	8	7	14	14	12	10	2	35195.6	33381.6	33030.8	29085.2	29315	28347.8	16179.4	15675.4	15776.8	13348.2	12876.9	12872.8	9722.58	10309.1	10122.6	27716.6	30040.5	24742.7	12417.7	13752.9
ANO10	Q9NW15	Anoctamin-10	Q9NW15	17	17	17	16	17	17	17	16	17	17	16	16	17	18	16	17	18	17	16	14	60454.3	60673.9	61924.6	66791.8	67050.6	68823.2	47838.4	47177.7	47685.1	61027.6	59531.1	59698	58943.3	60912.6	61734.8	42176.3	87101.1	67138.4	54073.2	48966.6
ANO6	Q4KMQ2;Q4KMQ2-2;Q4KMQ2-3	Anoctamin-6;Isoform 2 of Anoctamin-6;Isoform 3 of Anoctamin-6	Q4KMQ2;Q4KMQ2-2;Q4KMQ2-3	15	13	16	16	15	16	17	17	15	14	15	17	17	15	17	17	17	15	16	15	27813.8	26923.6	27650.2	29369.8	30926.8	31231.4	37646.3	36352.4	37578.7	37336.2	36999.6	37435.1	34066.2	34229	33346.7	35877.7	23476.7	32819.3	20678.7	33228.5
ANP32A	P39687	Acidic leucine-rich nuclear phosphoprotein 32 family member A	P39687	8	8	8	7	7	9	8	9	7	8	7	7	8	8	8	8	10	8	9	8	302576	295868	292661	294286	303687	283499	298773	303574	317354	371580	384980	398088	320638	324334	324797	302820	250680	252050	343393	361421
ANP32B	Q92688;Q92688-2	Acidic leucine-rich nuclear phosphoprotein 32 family member B;Isoform 2 of Acidic leucine-rich nuclear phosphoprotein 32 family member B	Q92688;Q92688-2	5	4	5	4	4	5	4	4	3	3	3	3	3	3	3	5	5	3	4	4	437353	491876	480930	536218	499700	497879	516857	499619	537124	707288	728393	761697	594182	590928	631637	536356	449408	481251	645182	667826
ANP32E	Q9BTT0-3	Isoform 3 of Acidic leucine-rich nuclear phosphoprotein 32 family member E	Q9BTT0-3	6	6	6	7	6	6	7	6	6	6	6	6	6	6	7	6	6	6	7	6	158800	159052	156156	153141	156519	141437	134461	124437	136660	146409	145568	147131	144806	142222	144867	110495	119606	92227.2	156958	144253
ANPEP	P15144	Aminopeptidase N	P15144	40	36	40	33	37	40	38	44	37	36	39	40	36	35	37	43	42	39	45	41	296008	289513	292979	322614	326766	324863	741418	712561	722467	770296	779251	783490	411206	407344	413848	601018	616943	1226670	749530	897181
ANTXR1	Q9H6X2;Q9H6X2-5	Anthrax toxin receptor 1;Isoform 5 of Anthrax toxin receptor 1	Q9H6X2;Q9H6X2-5	7	6	8	5	4	8	7	9	7	7	8	8	7	6	6	9	4	7	4	5	20741.7	16533.8	20499.1	17482.6	14653.9	19267.2	23046	25909	22345.7	26607.8	25957.4	23309.8	29995	30172.5	27345	25845.5	21909.8	15596.4	22741.7	31858.1
ANTXR2	P58335-4	Isoform 4 of Anthrax toxin receptor 2	P58335-4	12	8	12	11	8	10	10	11	9	6	9	8	7	7	8	12	10	11	10	9	35427.8	33949.5	34606.4	29550.1	30564.8	31102.1	33431.4	32927.6	30612.2	30059.6	27877.9	29096.1	25268.6	24289.1	23573.1	35618	33994.5	39206.2	36308	49395.7
ANXA1	P04083	Annexin A1	P04083	26	24	26	25	25	26	27	26	26	25	27	25	23	25	25	26	26	25	27	25	1646850	1567480	1647550	1768210	1777790	1809490	2207390	2246300	2200380	1928140	1919330	1934860	1521630	1488750	1464520	1500930	1775430	1658240	1543550	1685400
ANXA11	P50995;P50995-2	Annexin A11;Isoform 2 of Annexin A11	P50995;P50995-2	18	17	18	18	18	18	18	19	18	18	18	18	18	18	18	21	20	19	20	18	286670	284960	290454	362122	360355	356479	317437	315263	322148	230789	236700	236920	355653	345522	348228	476310	495892	453531	409495	488358
ANXA2	P07355	Annexin A2	P07355	36	31	34	32	36	36	33	38	35	30	30	28	31	33	32	36	35	34	36	32	6572960	6128020	6467060	6899970	6519500	6606720	8250750	8088380	7777880	6373780	6743390	6937500	7648020	7598430	7727010	7640960	7100630	6288420	7209980	7258470
ANXA3	P12429	Annexin A3	P12429	9	9	8	9	7	8	9	8	9	1	3	3	4	7	6	5	5	6	5	6	42916.8	42551.1	44908.1	37449.6	37096.5	37648.7	42681.2	40840.3	42864.5	9583.1	11089.4	12877.4	22785.7	28958.7	24857.6	23792.5	22528	28808	20082.3	25977.6
ANXA4	P09525;P09525-3	Annexin A4;Isoform 3 of Annexin A4	P09525;P09525-3	20	17	21	18	18	19	20	22	18	17	19	17	20	17	20	20	20	20	20	19	239720	236868	242323	254842	249592	264080	426266	428241	401550	278898	289643	290227	300488	292245	303120	380496	352210	448969	325516	414600
ANXA5	P08758	Annexin A5	P08758	28	24	24	25	26	28	30	29	28	25	25	26	26	27	25	28	27	27	28	29	2691220	2546020	2563640	2201860	2214040	2324960	3888470	3995960	3700360	2697170	2870630	2926170	2658650	2656410	2673530	3374690	2691260	3403230	3116490	3887940
ANXA6	P08133	Annexin A6	P08133	48	45	46	44	43	45	44	44	45	41	42	42	43	42	42	49	47	46	46	41	1041200	1019860	1037700	1071770	1071700	1078100	942223	925540	917784	1047000	1049240	1076240	1075620	1064110	1080220	1140590	1121800	1090030	954114	911067
ANXA7	P20073;P20073-2	Annexin A7;Isoform 2 of Annexin A7	P20073;P20073-2	17	15	16	17	16	16	17	17	17	16	16	16	16	16	17	17	17	17	17	16	215507	227936	220634	255370	261111	254020	278458	282349	280740	238567	234288	226061	258361	254188	237194	279583	311027	300044	310881	303124
AOX1	Q06278	Aldehyde oxidase	Q06278	10	6	4	9	10	9	7	9	8	2	2	2	3	5	5	11	10	12	10	9	11337	10774.6	11214.8	11473.9	13258.3	13589.8	14915.1	15336.3	14275.8	4273.44	4185.5	2932.19	7302.25	6746.96	6892.7	20600.6	15246.8	22420.9	18974.5	13159.7
AP1B1	Q10567;Q10567-2	AP-1 complex subunit beta-1;Isoform B of AP-1 complex subunit beta-1	Q10567;Q10567-2	43	40	43	43	40	42	41	45	41	40	41	42	42	41	41	43	45	43	42	43	183704	178269	183359	196164	198662	199163	192309	185396	187715	172286	178134	178419	180324	182188	182256	174153	214184	193119	196868	169404
AP1G1	O43747	AP-1 complex subunit gamma-1	O43747	28	26	27	28	27	27	27	28	27	27	26	27	25	27	26	28	27	26	28	27	93062	91647.4	92643.2	91820.9	96410.1	92972.1	95712.4	91724.1	91135	89302	87977.8	89020.3	86470.8	86251	86131.6	79627.1	101797	83256.3	90493	73274.5
AP1M1	Q9BXS5;Q9BXS5-2	AP-1 complex subunit mu-1;Isoform 2 of AP-1 complex subunit mu-1	Q9BXS5;Q9BXS5-2	19	16	18	18	18	18	19	17	18	17	18	18	17	18	16	20	19	18	19	18	102178	113676	105747	104190	111204	111623	105505	104497	108795	91255	91197.1	92986.2	97352.9	94078.8	96695.4	81409.7	114585	92197.7	100250	91435
AP1S1	P61966	AP-1 complex subunit sigma-1A	P61966	4	4	4	4	4	5	4	4	4	4	4	3	4	5	3	4	4	3	4	3	39238.8	49019.4	42156.8	42215.9	39759.6	41118.8	35651.8	39082.1	43023.3	33899.2	36565.9	34211.5	44631.5	40798.8	35887.9	35327.1	48910.4	34454.3	42981.4	36869.5
AP1S2	P56377	AP-1 complex subunit sigma-2	P56377	5	5	5	5	5	5	5	5	5	5	5	5	5	5	5	5	5	5	5	5	35215.7	42537.3	40686.7	44844.1	38719.4	43234.6	30531.3	33180.7	39383.2	43551.9	48695.7	45054	35173.7	31344.2	30678.4	34874.6	33169.6	27405.9	29986.8	35187.5
AP2A1	O95782;O95782-2	AP-2 complex subunit alpha-1;Isoform B of AP-2 complex subunit alpha-1	O95782;O95782-2	33	32	33	33	32	32	33	32	32	29	31	30	31	32	31	33	32	32	32	32	255835	245422	249088	267914	290902	288240	270217	270776	259398	260736	256812	260834	265187	257525	261028	290372	308060	297567	255929	251496
AP2A2	O94973	AP-2 complex subunit alpha-2	O94973	40	39	41	41	39	40	39	39	40	40	41	38	40	40	41	41	43	38	39	38	151790	149030	153358	172226	179976	173733	170868	168156	160435	169950	167718	170453	185569	184831	187088	152083	134783	149367	130213	141841
AP2B1	P63010;P63010-2	AP-2 complex subunit beta;Isoform 2 of AP-2 complex subunit beta	P63010;P63010-2	27	24	26	26	26	25	26	26	26	24	25	24	24	26	25	27	26	26	25	24	185935	184064	180741	198386	203367	206517	201943	201235	195987	191815	193079	195162	203138	194858	198991	186000	190095	193603	173407	183246
AP2M1	Q96CW1-2	Isoform 2 of AP-2 complex subunit mu	Q96CW1-2	18	18	20	18	18	18	18	18	18	18	19	18	18	18	18	17	20	17	18	17	160487	159794	159082	181553	182641	184234	176183	176525	171062	178397	179013	182947	178953	180530	178797	170472	174415	180744	157206	161036
AP2S1	P53680	AP-2 complex subunit sigma	P53680	7	5	5	6	5	5	5	6	6	4	5	5	5	6	5	7	6	6	6	5	151077	203809	177834	261667	179909	224903	147395	173071	186540	197246	215578	186531	212308	182321	176253	199260	198194	211764	161789	190709
AP3B1	O00203;O00203-3	AP-3 complex subunit beta-1;Isoform 2 of AP-3 complex subunit beta-1	O00203;O00203-3	37	35	36	35	35	35	36	36	35	33	35	35	34	34	35	36	36	35	36	33	104477	102762	106947	101524	100471	101483	110996	109076	107393	104211	104629	108508	101453	102554	101880	109632	112904	113126	102907	98944
AP3D1	O14617;O14617-5	AP-3 complex subunit delta-1;Isoform 5 of AP-3 complex subunit delta-1	O14617;O14617-5	41	39	40	43	39	40	39	35	41	37	40	39	39	38	37	44	39	42	40	35	79447.2	79054.7	79177.1	73599.2	80735.5	74991.2	84981.9	85398.9	84378.5	83792	82273.7	83973.2	77123.2	78818.6	77817.6	87712.1	88643.9	86008.4	78295.1	76219
AP3M1	Q9Y2T2	AP-3 complex subunit mu-1	Q9Y2T2	14	15	15	15	14	14	15	15	14	15	15	15	14	15	14	15	15	15	14	13	79900.1	78390.1	80540.7	81534.1	80876.6	82606.9	90943	89152.8	85317.2	77207.5	78564.1	76481.7	73343.6	76381	75436.1	85109.3	88930.6	85792.3	78040.4	73925.8
AP3M2	P53677	AP-3 complex subunit mu-2	P53677	12	12	11	10	11	12	11	11	11	13	11	12	12	11	12	12	12	12	13	12	41748.4	40999.7	43120.3	32210.2	31804.3	32502.1	37641.7	37497.7	35064.8	44986.4	44432.3	46733.8	42721.3	44754.5	45607.3	38011.5	34246.6	45915.3	41148.7	39722.2
AP3S1	Q92572	AP-3 complex subunit sigma-1	Q92572	7	6	6	7	7	6	7	7	7	6	6	6	6	6	6	7	6	7	6	6	101867	103571	104373	100721	100948	101963	87720.9	96197.7	100665	91568.6	94223.8	87648.4	103039	98060.5	91188.7	111708	110718	113417	94976.3	107794
AP4B1	Q9Y6B7	AP-4 complex subunit beta-1	Q9Y6B7	12	10	11	9	6	12	10	13	11	7	9	12	11	9	9	12	13	9	10	5	10864.2	11070.2	11558.8	10627.4	10269.6	9798.58	10038.8	9865.35	9693.31	12029.1	11108.5	11123	11288.9	11699.7	11340.6	9758.03	9339.28	9179.22	9851.7	8924.4
AP4E1	Q9UPM8	AP-4 complex subunit epsilon-1	Q9UPM8	8	13	13	9	11	9	9	10	11	12	11	11	12	12	12	10	11	11	10	5	10217.2	10653.6	11357.9	9532.64	10792.2	10020.8	9991.71	9738.7	9750.42	10965.5	9823.63	10497.5	12143.3	12511.7	12229.8	10152.4	9110.91	8551	9240.47	6603.67
AP4M1	O00189	AP-4 complex subunit mu-1	O00189	6	6	6	6	6	6	6	6	6	7	6	6	6	6	6	6	6	6	6	6	16308	17242.7	16201.8	15197.3	16514	15655.8	15519.6	15547.8	16313.1	17941.5	16680.6	16471.8	17705	17803	18016.8	15355.2	13486.3	14844.5	14858.8	14411.4
AP4S1	Q9Y587	AP-4 complex subunit sigma-1	Q9Y587	2	2	2	2	2	2	2	2	1	2	2	1	2	2	2	2	2	2	2	2	11933.9	14037.1	12421.7	11316.9	11754.4	12381.3	8835.08	11204.6	12432	14342	12900	13521.4	15192.1	14121.2	12565.7	12860.3	11183.4	11105.2	13999.8	11624.6
AP5B1	Q2VPB7	AP-5 complex subunit beta-1	Q2VPB7	3	4	3	3	3	3	3	3	3	3	4	3	3	3	3	4	2	4	3	3	4833.36	5514.07	5180.38	5858.02	6030.65	4389.31	3914.88	3825.56	4967.48	8647.82	7452.78	7639.16	8305.52	8185.23	6700.66	5451.55	1398.91	5125.42	5035.51	6990.89
AP5Z1	O43299	AP-5 complex subunit zeta-1	O43299	8	8	7	7	8	8	7	6	6	8	7	7	6	7	6	7	6	8	7	6	12094.6	14491	13672.7	13367.9	13659.6	14082.2	10896.9	11858.3	12636.6	15735.7	16351	15815.3	12482.8	12880.9	14165.1	13850.9	12110.7	11993.4	12653.4	13551.3
APAF1	O14727;O14727-4	Apoptotic protease-activating factor 1;Isoform 4 of Apoptotic protease-activating factor 1	O14727;O14727-4	19	19	17	16	17	17	18	18	18	15	18	15	16	16	17	19	19	16	16	16	21239.5	20271.6	21148.7	17636.6	17344.2	18095.5	21575.6	21634.3	21061.1	21255.2	20332.2	20738.1	23543.2	23800.3	22585.5	22888.9	17739.8	19675.7	18598	19614.7
APBA1	Q02410;Q02410-2	Amyloid-beta A4 precursor protein-binding family A member 1;Isoform 2 of Amyloid-beta A4 precursor protein-binding family A member 1	Q02410;Q02410-2	2	1	2	1	1	0	0	0	2	1	1	1	1	0	1	1	2	2	1	0	6263.06	5098.98	5705.6	1874.59	2518.76	NaN	NaN	NaN	1941.59	4284.27	3181.3	2674.82	3596.89	NaN	1221.03	3210.32	7767.54	6727.72	3121.54	NaN
APBA3	O96018	Amyloid-beta A4 precursor protein-binding family A member 3	O96018	1	1	1	1	1	1	1	1	2	1	1	1	1	1	1	1	1	1	1	1	22510.8	18791	22025.6	18792.9	20264.6	17346.3	24374.4	25226.4	23599.5	20111.8	18916.6	20731.8	21191.2	20162.6	18227.1	18400.8	21941.7	19927.6	23233.8	15595.9
APBB1	O00213;O00213-2	Amyloid beta precursor protein binding family B member 1;Isoform 2 of Amyloid beta precursor protein binding family B member 1	O00213;O00213-2	7	8	6	6	7	7	8	7	7	7	7	7	7	7	7	7	7	7	6	6	15146.1	16988.3	15738.5	11990.1	15024	15833.1	17793.7	18219.8	17025.1	15100.6	13438.4	13266.2	11294.9	11428.7	10534.2	12275.2	15654.5	11509.4	10855.7	10359.7
APBB1IP	Q7Z5R6	Amyloid beta A4 precursor protein-binding family B member 1-interacting protein	Q7Z5R6	3	1	1	9	7	8	5	8	6	7	7	8	9	10	8	8	7	8	7	2	2517.66	6098.15	5807.92	12738.7	14415.5	12062.9	12959	12809.6	13021.8	18924.4	17002.2	17890	27077	28978.4	27471.9	15513	19620.7	27188.4	13094.2	7327.04
APBB2	Q92870;Q92870-4	Amyloid beta precursor protein binding family B member 2;Isoform 4 of Amyloid beta precursor protein binding family B member 2	Q92870;Q92870-4	4	5	4	3	2	2	2	3	3	3	3	3	2	2	4	4	4	3	4	1	11902.6	11155.9	12996.1	13216.3	13682.2	12161.4	6259.68	8184.76	9021.05	10865	9552.17	9999.06	12696.1	12409.5	12021	12385.8	15097.9	13136	14129.8	4640.69
APCDD1L	Q8NCL9	Protein APCDD1-like	Q8NCL9	2	1	2	1	0	0	2	0	2	5	4	4	1	1	2	5	5	4	5	4	11345.3	7139.07	13674.8	11426.3	NaN	NaN	10870.1	NaN	11997	17448.3	17574.8	16735.4	13424	11978.6	10194.8	14658.1	25257.4	15276.8	21592.8	16717.4
APEH	P13798	Acylamino-acid-releasing enzyme	P13798	17	17	17	16	17	16	18	18	18	17	16	16	17	17	16	18	19	20	17	16	113535	102773	116896	120991	119619	119636	159067	160629	158275	101756	100520	105228	117126	117356	117313	133730	139528	136074	144729	145778
APEX1	P27695	DNA-(apurinic or apyrimidinic site) endonuclease	P27695	16	12	15	14	15	16	16	15	15	14	16	15	15	15	15	18	18	15	17	14	248138	221768	234765	240163	232277	234869	261029	263528	257777	318622	309050	312237	298772	299387	290262	276639	212760	237991	267106	313232
APH1A	Q96BI3;Q96BI3-2	Gamma-secretase subunit APH-1A;Isoform 2 of Gamma-secretase subunit APH-1A	Q96BI3;Q96BI3-2	2	1	1	1	1	1	1	1	1	1	1	1	2	1	1	2	2	1	1	1	39989.5	41170.5	43963.9	40515.8	37161.2	34378.7	47254.4	39781.8	43096.3	42402.1	42707.6	40939.4	40208.2	40221.6	39318.9	41791	37368.1	50262.6	44713.3	51963.5
API5	Q9BZZ5	Apoptosis inhibitor 5	Q9BZZ5	20	20	21	21	19	20	20	20	20	19	22	20	19	21	21	20	19	22	19	20	118360	117003	120472	118726	119832	118239	125840	124408	125896	133186	131390	134005	120857	121471	120636	112626	107383	100882	117744	128826
APIP	Q96GX9	Methylthioribulose-1-phosphate dehydratase	Q96GX9	9	9	8	7	7	8	8	9	9	7	7	7	8	8	8	9	8	9	9	8	45543.1	44982.8	45047.1	22153	22878.1	23605.2	44140.8	45007.5	42908.1	17394.5	18688.8	17098.9	32968.8	32639	33964.4	38085.2	33885.9	35858.8	37204.5	50908.5
APLF	Q8IW19	Aprataxin and PNK-like factor	Q8IW19	1	1	0	1	1	1	1	1	2	2	2	2	2	2	2	1	1	1	2	1	28912.7	32382.8	NaN	28892.1	25457.4	18407.5	27933.1	28506.6	38727.7	23467.3	24930.6	25259.5	29078.4	26213.7	29268.9	26076.7	24770	25862.8	33290.4	30335.3
APLP2	Q06481;Q06481-2;Q06481-3;Q06481-4;Q06481-6	Amyloid beta precursor like protein 2;Isoform 2 of Amyloid beta precursor like protein 2;Isoform 3 of Amyloid beta precursor like protein 2;Isoform 4 of Amyloid beta precursor like protein 2;Isoform 6 of Amyloid beta precursor like protein 2	Q06481;Q06481-2;Q06481-3;Q06481-4;Q06481-6	9	8	6	9	9	10	8	8	9	8	8	8	8	7	6	9	10	6	8	4	13924.8	13420.8	14089.2	21019.9	21469.9	19590.9	11860.2	13601.3	11818.3	15260.6	15573.7	14488.7	13199.1	12552	11742.9	14361.5	21990.1	10700.2	12745.2	11730.2
APMAP	Q9HDC9	Adipocyte plasma membrane-associated protein	Q9HDC9	24	21	23	23	21	23	20	22	21	20	21	21	21	20	22	22	22	21	22	22	240038	248234	239696	246752	249564	246407	254799	253090	266631	262852	250285	254600	225989	228093	225280	231796	256139	270476	258875	250804
APOA1	P02647	Apolipoprotein A-I	P02647	1	1	1	1	1	2	2	2	1	1	1	2	1	1	2	2	3	1	2	0	8448.52	8479.7	5182.91	9800.99	12018	9898.23	5879.53	6422.55	8104.7	6619.77	8330.17	6039.46	35495.3	35168.5	26980.2	30185.3	27777.5	24161.7	3.00784	NaN
APOB	P04114	Apolipoprotein B-100	P04114	4	4	4	4	5	3	3	3	5	5	4	4	3	4	6	5	5	4	4	3	58688.1	58405	59131.2	49108.8	53751.9	52131.4	24384.2	23406.6	17083.2	31990.3	26856.8	32770.2	56413.7	61044.1	53245.4	77980.7	46606.2	34393.1	32410.3	34140.3
APOBEC3B	Q9UH17	DNA dC->dU-editing enzyme APOBEC-3B	Q9UH17	9	7	9	10	9	10	10	10	8	7	8	8	6	4	5	9	10	6	10	10	10840.8	10813	10977.2	18708.8	18147.9	21909.3	13663.6	15433.5	15728.3	16321.4	14762.2	14540.4	5296.24	6669.95	6659.69	14778.2	28663.2	12237.2	22206.6	13442.9
APOBEC3C	Q9NRW3	DNA dC->dU-editing enzyme APOBEC-3C	Q9NRW3	5	6	5	7	6	7	8	7	5	5	6	6	4	4	5	4	8	5	4	8	34985.4	33322.8	38032.4	56202.1	48852.6	46739.9	53745.2	52590.9	55260	41340.1	41099.9	39335	32816	35086.2	34316.8	32559.5	55916.8	45446	53236.2	56992
APOL2	Q9BQE5	Apolipoprotein L2	Q9BQE5	6	5	5	6	6	5	5	5	6	5	6	6	5	6	5	6	5	5	6	6	42339.1	39549.6	46966.8	55424.1	49723.2	49617.6	26332.6	29548.3	26944.9	43808.8	41162.1	41256.8	42276.4	42368.1	45258.7	22995.3	84218.1	53591.7	69677.5	73083.4
APOL3	O95236;O95236-2	Apolipoprotein L3;Isoform 2 of Apolipoprotein L3	O95236;O95236-2	0	0	0	0	0	0	0	0	0	0	0	0	0	1	1	1	1	1	1	2	NaN	NaN	NaN	NaN	NaN	NaN	NaN	NaN	NaN	NaN	NaN	NaN	NaN	5355.62	3700.16	9694.96	10835.2	9864.1	14553.6	28147.8
APOO	Q9BUR5;Q9BUR5-2	MICOS complex subunit MIC26;Isoform 2 of MICOS complex subunit MIC26	Q9BUR5;Q9BUR5-2	4	4	4	4	4	4	4	4	4	4	4	4	4	4	4	4	4	4	4	4	50359.9	58227.1	54035.1	57068	52827.6	52455.3	48812.4	52364.7	54572.1	55557	59854.9	53230.6	57958	52901.8	47247.6	62213	48984.6	58665.1	56571	69915.8
APOOL	Q6UXV4	MICOS complex subunit MIC27	Q6UXV4	13	13	13	13	13	13	13	13	13	13	13	13	13	13	13	13	13	13	13	13	33615.5	34502.7	33267.9	26647.6	30237.3	28968.6	38563.3	37739.6	35053	34847.1	34915.1	35551.7	34239.4	35345.8	33150.3	40023.6	31905.8	42052.6	30203.3	34966.9
APP	P05067;P05067-9	Amyloid-beta precursor protein;Isoform L-APP752 of Amyloid-beta precursor protein	P05067;P05067-9	10	9	10	9	8	10	11	10	9	9	9	9	11	11	9	10	9	9	9	10	17823.7	18350.6	17675.4	16715.7	17582.1	16486.6	16030.5	15138.1	17635	19515.5	16171.3	16490.6	17941.7	18589.4	18225.2	18122.5	16977.1	15856	15412.8	20248.2
APPBP2	Q92624	Amyloid protein-binding protein 2	Q92624	5	4	4	4	3	5	3	4	4	3	4	4	3	3	4	4	4	4	5	4	7105.48	6575.89	7288.12	7975.6	6517.06	7586.67	8225.15	6904.93	9003.99	9805.78	7564.5	8691.53	7473.73	6342.03	6405.16	6994.47	11550.9	8693.47	7817.68	8526.26
APPL1	Q9UKG1	DCC-interacting protein 13-alpha	Q9UKG1	22	20	20	21	21	20	21	22	21	19	20	21	21	21	21	21	21	20	19	20	38368.3	37052.9	37353.8	37961.6	37485.6	38167.1	45177.4	45947.8	44767	41636.7	42221.8	41810.9	45042.2	45490.5	45144.6	46030.7	29639.2	41245.8	33275.2	49134.7
APPL2	Q8NEU8	DCC-interacting protein 13-beta	Q8NEU8	32	30	30	32	32	31	32	32	31	31	31	32	31	31	31	31	31	31	32	31	69757.9	68059.8	67887.7	73703.2	78991.6	75315	111574	111708	108642	77365.5	77005.2	76582.8	67993.2	69270.6	68809.2	58128.4	42873.1	64825.6	43877.6	61521.6
APRT	P07741	Adenine phosphoribosyltransferase	P07741	10	10	10	11	10	10	10	10	10	10	10	9	10	9	10	11	10	10	10	9	141688	165629	150574	121605	117495	122260	167927	192733	197012	127142	142508	120908	152863	134292	118874	218237	140534	214206	190192	208298
APTX	Q7Z2E3;Q7Z2E3-7;Q7Z2E3-8	Aprataxin;Isoform 7 of Aprataxin;Isoform 8 of Aprataxin	Q7Z2E3;Q7Z2E3-7;Q7Z2E3-8	3	2	3	1	1	3	1	1	2	2	3	3	2	2	2	3	3	2	2	2	6707.95	5047.15	4918.23	5482.4	6817.94	1078.69	6277.08	7578.05	6769.7	8076.52	6742	6724.46	6907.94	10168.6	9414.38	7525.39	7588.88	8105.54	10080.6	10255.9
AQR	O60306	RNA helicase aquarius	O60306	27	24	24	26	27	27	24	26	24	24	25	26	22	20	21	24	22	23	24	21	21626	21559.6	22277.5	22827.6	22712.9	21320.3	22407.1	20870.9	20837.9	23830.9	24191.7	24555.2	18901.3	18750.6	18568.4	21160.9	18911.6	18322.7	19477.8	18099.5
AR	P10275	Androgen receptor	P10275	0	0	0	0	0	0	0	0	0	0	0	0	0	0	0	2	2	1	2	3	NaN	NaN	NaN	NaN	NaN	NaN	NaN	NaN	NaN	NaN	NaN	NaN	NaN	NaN	NaN	3613.24	5063.59	4164.93	6438.59	4090.15
ARAF	P10398	Serine/threonine-protein kinase A-Raf	P10398	14	13	15	15	13	14	12	14	13	12	13	13	14	14	13	13	12	14	13	13	30878.4	29609.4	30982.7	30568.4	30108.2	29765.8	31217.5	31235.5	29721.8	27922.8	28094.3	29057.3	33625.8	33392.6	33006.5	32113.1	29148.4	32691.6	33330.8	34907.8
ARAP1	Q96P48;Q96P48-3	Arf-GAP with Rho-GAP domain, ANK repeat and PH domain-containing protein 1;Isoform 3 of Arf-GAP with Rho-GAP domain, ANK repeat and PH domain-containing protein 1	Q96P48;Q96P48-3	22	22	23	20	19	22	20	23	21	20	19	18	20	19	21	24	23	21	23	22	19142.5	19505	19947.7	21529	22513.4	21230.7	23562.7	23557.4	23501.3	21481.5	21459.6	20359.7	23991	23527	24560.1	24582.2	20739.3	23605.9	23092.7	24225.5
ARAP3	Q8WWN8	Arf-GAP with Rho-GAP domain, ANK repeat and PH domain-containing protein 3	Q8WWN8	8	7	8	4	7	6	5	5	5	3	4	2	7	7	4	8	7	7	7	6	21676.7	21129.6	21272.5	13972	12843.6	12625.4	13248.4	12095.6	11165.7	8330.82	8833.31	9770.75	15291.7	13671.2	15025.9	19828.3	18542.7	19353.3	15567.1	19089.5
ARCN1	P48444	Coatomer subunit delta	P48444	27	22	24	21	22	27	23	24	23	20	22	22	21	21	24	27	29	23	26	23	361308	344398	359208	356094	344034	353069	344315	351456	326034	359655	359642	361924	366734	358100	365025	354234	368584	343347	347158	357807
ARF1	P84077	ADP-ribosylation factor 1	P84077	10	10	10	10	12	9	11	10	10	9	10	10	10	10	10	10	10	11	10	10	1387820	1312990	1437170	1450630	1322270	1234530	1277550	1320680	1263100	1294170	1374340	1296060	1331750	1379460	1329790	1305080	1396300	1365180	1344210	1250050
ARF4	P18085	ADP-ribosylation factor 4	P18085	6	6	6	6	6	6	7	6	6	6	6	6	6	6	6	6	6	6	6	6	1886810	1861490	1843330	1892570	1931220	1889260	1704860	1712440	1757210	2221650	2162500	2184320	2196090	2155530	2176310	1769850	1949150	1971830	1636480	1621930
ARF5	P84085	ADP-ribosylation factor 5	P84085	4	4	4	3	4	4	4	4	3	3	3	3	3	3	3	4	4	4	5	4	234857	231008	241221	229406	219555	211837	224370	212163	239072	246636	236378	241244	262502	260403	260032	194975	167327	164440	173905	219287
ARF6	P62330	ADP-ribosylation factor 6	P62330	8	8	8	8	7	7	7	8	7	7	8	7	8	7	7	8	8	8	7	7	223726	219997	231620	248534	223531	235512	250612	250875	273584	224931	220202	233528	242742	246731	250581	271776	265248	263488	233100	296939
ARFGAP1	Q8N6T3	ADP-ribosylation factor GTPase-activating protein 1	Q8N6T3	14	13	13	13	13	12	12	13	13	11	12	12	12	13	13	13	13	12	13	12	43099.3	39752.3	41889.9	42336.4	45208.7	42115.3	40442.1	39390	36591.9	36398.5	36599.7	36348.6	44552	46439.3	45334.5	31826.8	42091.4	34964.4	41225.2	38133.4
ARFGAP2	Q8N6H7	ADP-ribosylation factor GTPase-activating protein 2	Q8N6H7	19	19	20	20	19	20	19	18	19	19	19	18	19	18	20	17	19	17	19	19	42944.9	43029.5	43499	42555.8	43712.4	44507.1	38032.9	38247.1	35636.9	40139	40373.5	40284	41721.8	42917.9	43013.6	40195.1	42355.3	37281.6	43188.9	42663.3
ARFGAP3	Q9NP61;Q9NP61-2	ADP-ribosylation factor GTPase-activating protein 3;Isoform 2 of ADP-ribosylation factor GTPase-activating protein 3	Q9NP61;Q9NP61-2	16	15	15	15	16	16	14	15	11	13	15	15	16	16	15	17	15	16	17	13	82894.8	82788	84583	84741.5	83330.5	83354.2	59379.3	58006.7	56117.5	61499.9	65196.7	65026.1	84773.1	85014.8	87097.6	69448.6	79715	73298.6	66071.1	72429.5
ARFGEF1	Q9Y6D6	Brefeldin A-inhibited guanine nucleotide-exchange protein 1	Q9Y6D6	30	30	30	30	31	31	30	30	31	30	29	30	29	29	31	32	32	29	32	26	20977	21144.8	21534.2	20856.1	20999.7	20421.9	22497	22632.2	22399.1	20714.7	21127.5	20673.2	22681.2	23156.2	23285.3	17110.6	20286.2	18698.5	18840.8	18740.6
ARFGEF2	Q9Y6D5	Brefeldin A-inhibited guanine nucleotide-exchange protein 2	Q9Y6D5	44	41	42	38	40	41	39	37	42	42	40	38	40	39	41	39	43	40	38	35	21889.1	22404.1	22213.3	21965.6	22615.8	22009.9	21870.3	21692.3	21200.8	20091.9	20112	20461.9	21244.7	21020.5	21467.8	18976.7	23539.4	21508.1	21988.1	18900.1
ARFIP1	P53367	Arfaptin-1	P53367	2	2	2	2	2	2	2	2	2	2	2	2	2	2	2	2	2	2	2	2	117613	117574	120956	122589	130711	125941	118229	119596	114607	122324	122654	117127	146718	143569	151708	134176	119655	131803	118461	133487
ARFIP1	P53367-2	Isoform A of Arfaptin-1	P53367-2	13	13	13	13	13	12	13	13	13	12	13	13	13	13	13	13	12	13	13	13	68887.9	69171.2	66467.5	69509.1	68468.7	68178.2	62722	66894.2	67785.2	70695.2	72818.6	71046.3	76300.3	77207.1	75824.7	68039.8	62826.2	67709.9	66932.4	66289.3
ARFIP2	P53365	Arfaptin-2	P53365	8	9	8	7	9	9	7	7	7	6	6	8	8	8	8	9	8	7	9	6	24609.2	22702.5	24434.9	22343	21922.7	22159.2	19210.3	19653.8	18288.9	18516.8	21330.2	19466.2	21909.8	21838.5	21702.3	16954.6	22735.6	19656.7	24548.3	17880.4
ARFRP1	Q13795	ADP-ribosylation factor-related protein 1	Q13795	7	6	6	7	5	7	5	5	7	6	6	6	7	7	5	6	7	7	6	5	14989.8	14725.3	14497.9	16379.8	15421.1	16268.5	14070.9	14487.9	14285.6	18914.8	18297.9	18054.9	17014.8	17168.3	18907.6	12719.6	16818.8	11980.4	15185	8525.28
ARG1	P05089;P05089-2	Arginase-1;Isoform 2 of Arginase-1	P05089;P05089-2	2	0	4	1	1	2	2	2	0	0	1	1	1	1	1	3	3	1	3	1	14607.5	NaN	30765.9	4239.01	6114.97	12401.2	12683.7	20711.5	NaN	NaN	6180.88	7610.68	12103.8	6269.73	7916.62	20283.3	22846.8	6019.6	11080.7	5527.82
ARGLU1	Q9NWB6;Q9NWB6-2;Q9NWB6-3	Arginine and glutamate-rich protein 1;Isoform 2 of Arginine and glutamate-rich protein 1;Isoform 3 of Arginine and glutamate-rich protein 1	Q9NWB6;Q9NWB6-2;Q9NWB6-3	1	1	1	1	1	2	1	1	1	1	1	1	1	1	1	1	1	1	1	1	97578.3	69845	79153.9	75342.6	73245.3	64242.4	84114.1	81807.6	87324.9	123561	134266	128949	91834.7	92442.7	107926	125706	85441.5	106654	122015	130859
ARHGAP1	Q07960	Rho GTPase-activating protein 1	Q07960	20	19	21	20	20	20	20	21	20	21	22	21	21	21	20	21	20	21	20	20	232711	214888	232435	222601	215912	219869	252244	252554	223845	248325	253372	260459	271794	280750	281243	228158	244755	294107	213979	232798
ARHGAP10	A1A4S6	Rho GTPase-activating protein 10	A1A4S6	15	15	16	14	13	15	14	15	14	12	12	14	13	15	16	18	16	17	17	17	18157.5	17497.4	17629.7	17034.9	16955.1	17676.2	18952.7	17951.8	16777.9	16457.4	15834.2	16184.4	18888.6	19358.1	19156.1	30154.7	24472.9	34586.6	23102.3	29489.9
ARHGAP12	Q8IWW6;Q8IWW6-2;Q8IWW6-4	Rho GTPase-activating protein 12;Isoform 2 of Rho GTPase-activating protein 12;Isoform 4 of Rho GTPase-activating protein 12	Q8IWW6;Q8IWW6-2;Q8IWW6-4	12	10	11	12	11	11	14	13	12	10	12	12	12	12	11	12	12	13	12	13	15057.1	14937.5	15329.7	16165.8	15896.9	15428.4	19085.8	19376.9	19059.4	14533.6	14841.1	14822	15160	14761.5	16219.7	17774.8	16005	17489.9	16837.2	20749.3
ARHGAP17	Q68EM7;Q68EM7-5;Q68EM7-6	Rho GTPase-activating protein 17;Isoform 5 of Rho GTPase-activating protein 17;Isoform 6 of Rho GTPase-activating protein 17	Q68EM7;Q68EM7-5;Q68EM7-6	20	18	19	19	18	20	18	20	19	18	18	18	18	19	20	19	19	18	21	19	55331.4	55532.9	53407.3	55336.8	57517.8	54829.4	54266.3	54055.5	55107.2	47647.4	46669.4	45952.4	49645.4	48840.4	50346.8	57788.5	53067.2	60669.3	53160	67709.6
ARHGAP18	Q8N392	Rho GTPase-activating protein 18	Q8N392	23	22	24	23	21	21	22	22	22	23	22	21	21	21	22	27	27	23	25	22	31185	32455.6	31382.3	28868.1	30860.3	28741.4	48652.1	48055.3	46268.2	42042.8	41762.6	41538.2	23821.7	24819.1	24211.4	50550.1	60392.8	35562	48313.7	28316.2
ARHGAP21	Q5T5U3	Rho GTPase-activating protein 21	Q5T5U3	18	19	15	18	18	17	17	19	18	18	18	18	17	17	18	17	18	16	18	17	12518.2	12998.4	12830.9	13639.6	14398.9	14298.9	14560.5	13963.7	14636.9	14257.9	13381.3	12981.2	14962.7	15383.2	15450	15200.6	12226	13417.4	15449	15965.9
ARHGAP22	Q7Z5H3;Q7Z5H3-2;Q7Z5H3-5	Rho GTPase-activating protein 22;Isoform 2 of Rho GTPase-activating protein 22;Isoform 5 of Rho GTPase-activating protein 22	Q7Z5H3;Q7Z5H3-2;Q7Z5H3-5	9	11	9	10	10	10	12	10	11	9	10	9	8	9	11	9	12	9	9	7	12246.9	12181.6	12111.1	12213	12649.3	12565.2	12633.3	13150.4	11941.1	11537.3	11769	11307.5	9326.67	8814.01	9708.23	9214.84	17880.9	9264.39	12342.4	6159.5
ARHGAP23	Q9P227	Rho GTPase-activating protein 23	Q9P227	7	7	8	5	8	7	6	6	5	5	6	6	6	6	4	7	10	8	6	5	9004.06	9884.08	7049.6	9690.49	10779.2	11526.5	8758.4	10485.4	7441.27	7709.45	6367.37	9154.44	8033.23	8317.72	9032.78	9492.69	10082.8	11889.2	8003.29	8929.69
ARHGAP24	Q8N264	Rho GTPase-activating protein 24	Q8N264	2	3	4	4	3	4	3	3	4	4	4	4	4	3	4	3	2	2	4	3	14015	13491.6	12598.9	14433.1	15439.1	15657.8	13285.8	14159.3	14125.5	15012.1	13104.3	13047.8	15376.1	15784.7	15626.5	5918.87	7737.4	8622.79	6783.35	7277.11
ARHGAP26	Q9UNA1;Q9UNA1-2	Rho GTPase-activating protein 26;Isoform 2 of Rho GTPase-activating protein 26	Q9UNA1;Q9UNA1-2	4	2	2	2	0	0	0	0	1	1	0	2	3	2	4	8	0	6	4	6	6361.87	5180.93	6299.1	5834.06	NaN	NaN	NaN	NaN	4572.97	6188.81	NaN	5817.98	7664.37	8086.29	6854.04	23573.8	NaN	20596.7	8199.13	21299.9
ARHGAP28	Q9P2N2;Q9P2N2-5	Rho GTPase-activating protein 28;Isoform 5 of Rho GTPase-activating protein 28	Q9P2N2;Q9P2N2-5	0	1	2	0	1	0	2	2	2	1	1	2	4	3	3	5	3	5	7	5	NaN	14692.5	15395.4	NaN	18437.1	NaN	16833.6	32674.1	13704.4	22796.1	7807.56	13616.6	7488.44	17670.8	18003.5	19842.5	13347.5	19607.2	16682.6	26688.1
ARHGAP29	Q52LW3	Rho GTPase-activating protein 29	Q52LW3	37	35	38	33	30	33	36	38	34	23	24	23	21	25	21	35	40	31	40	26	37686	36091.3	37479.6	23173.3	25625.6	24360.6	41592.9	40801.4	39629.1	13721.9	13524.1	14213.6	11874.4	12150.7	12460.7	29455.3	52719.8	24913.4	47275.7	18547.2
ARHGAP31	Q2M1Z3	Rho GTPase-activating protein 31	Q2M1Z3	10	9	8	8	8	9	5	4	6	7	8	7	9	7	8	6	5	3	4	4	19797	19076.6	20776.1	25296.7	26870.8	24499.4	13258.5	12263.2	13678.2	19457.4	17436	17595.3	20672.5	21651.1	21872.7	9086.76	10476.2	8364.38	10020.9	8743.94
ARHGAP35	Q9NRY4	Rho GTPase-activating protein 35	Q9NRY4	32	33	33	33	31	34	32	32	32	26	31	29	30	29	30	34	30	31	30	29	28576.5	28205	28632.9	30408.9	31446	32324.9	27482.5	27623.7	25285.1	23437.6	22851	23099.8	24517	24439.3	24557.3	29621.1	22120.1	21623.7	21918.5	24434
ARHGAP5	Q13017;Q13017-2	Rho GTPase-activating protein 5;Isoform 2 of Rho GTPase-activating protein 5	Q13017;Q13017-2	27	24	26	26	24	26	25	24	26	21	26	25	28	26	26	23	24	26	22	23	16983.3	17582.7	17191.4	17947.7	17950.4	18192.1	17771.3	17556.2	17245.7	14900.7	14711.5	14330.7	16653.9	17198.7	17519.6	15372.4	15126.5	17168.6	12554.4	13915.6
ARHGAP6	O43182;O43182-2;O43182-4;O43182-5	Rho GTPase-activating protein 6;Isoform 1 of Rho GTPase-activating protein 6;Isoform 4 of Rho GTPase-activating protein 6;Isoform 5 of Rho GTPase-activating protein 6	O43182;O43182-2;O43182-4;O43182-5	2	2	0	0	0	0	1	1	2	0	1	0	0	0	1	4	4	4	5	5	2981.69	843.69	NaN	NaN	NaN	NaN	2039.97	2763.13	2340.02	NaN	15256.8	NaN	NaN	NaN	6908.41	4007.73	4424.94	3891.78	834.603	3371.67
ARHGDIA	P52565	Rho GDP-dissociation inhibitor 1	P52565	8	8	8	9	7	8	8	8	8	8	8	8	8	8	8	7	8	8	8	8	977754	907327	979116	975174	936423	921011	1000870	977367	961025	884166	930618	915745	896284	890638	911261	850584	944531	872637	961712	931738
ARHGEF1	Q92888;Q92888-3	Rho guanine nucleotide exchange factor 1;Isoform 3 of Rho guanine nucleotide exchange factor 1	Q92888;Q92888-3	30	31	32	31	30	30	29	29	31	31	32	31	31	31	30	32	31	32	32	29	47309	48539.7	49345.8	47469.9	47866.3	47415.6	45593.7	45037.3	46641.4	48179.4	47912.7	47300.1	47868.1	49249.8	48489.5	46862.6	47331.5	47854.6	47418.5	51932.4
ARHGEF10	O15013;O15013-4;O15013-5;O15013-6	Rho guanine nucleotide exchange factor 10;Isoform 4 of Rho guanine nucleotide exchange factor 10;Isoform 5 of Rho guanine nucleotide exchange factor 10;Isoform 2 of Rho guanine nucleotide exchange factor 10	O15013;O15013-4;O15013-5;O15013-6	25	25	23	23	26	24	24	24	23	22	22	22	23	25	24	26	25	25	24	21	28811.3	28168.5	29600.4	27996.4	28926.4	29412.7	26680.8	26146.4	25788.7	24124.8	24204	23769.1	28408.7	28838.4	29358.1	32253.4	24690.3	28805.5	26917.5	24179.2
ARHGEF10L	Q9HCE6;Q9HCE6-2;Q9HCE6-3	Rho guanine nucleotide exchange factor 10-like protein;Isoform 2 of Rho guanine nucleotide exchange factor 10-like protein;Isoform 3 of Rho guanine nucleotide exchange factor 10-like protein	Q9HCE6;Q9HCE6-2;Q9HCE6-3	3	2	4	3	3	4	3	2	3	2	2	3	3	2	3	3	3	2	3	2	22284.8	22617.9	18559.6	29078.2	25570.6	28468	21213.6	18036.2	26871	23142.3	23483	25085	24219.5	22959.5	23328.7	25901.3	33156.7	26690.6	24413.3	22349.9
ARHGEF11	O15085;O15085-2	Rho guanine nucleotide exchange factor 11;Isoform 2 of Rho guanine nucleotide exchange factor 11	O15085;O15085-2	16	16	17	15	17	15	15	17	15	17	16	16	16	16	16	18	17	15	15	14	11059.7	11891.9	11668.8	12842.4	12131.4	12831.1	12755	12212.7	12396.6	13278.3	12418.3	12658.8	14489.5	14522.7	14225.3	14511.5	11528.2	14381.4	10719.3	15340.1
ARHGEF12	Q9NZN5;Q9NZN5-2	Rho guanine nucleotide exchange factor 12;Isoform 2 of Rho guanine nucleotide exchange factor 12	Q9NZN5;Q9NZN5-2	28	25	24	25	24	25	27	25	24	26	22	23	24	24	24	26	30	24	23	26	21811.4	22132	21873.8	21828.6	20506.2	22378	20452.6	20446.5	22243.7	17012.2	16528.3	16750.6	18489	18418.4	19952	19185.4	23589.1	22151.3	22557.4	22258.2
ARHGEF17	Q96PE2	Rho guanine nucleotide exchange factor 17	Q96PE2	41	37	39	33	36	41	28	30	30	29	27	26	37	38	38	37	41	37	39	33	26790	26845.4	26267.3	26414.8	27821	27050.2	19587.6	19232.5	19692.2	16822.1	17054.7	16835	30668.8	30130.7	31086	28197.7	34273.6	28384.9	27114	22098.2
ARHGEF18	Q6ZSZ5;Q6ZSZ5-1;Q6ZSZ5-2;Q6ZSZ5-5;Q6ZSZ5-6	Rho guanine nucleotide exchange factor 18;Isoform 5 of Rho guanine nucleotide exchange factor 18;Isoform 4 of Rho guanine nucleotide exchange factor 18;Isoform 2 of Rho guanine nucleotide exchange factor 18;Isoform 3 of Rho guanine nucleotide exchange factor 18	Q6ZSZ5;Q6ZSZ5-1;Q6ZSZ5-2;Q6ZSZ5-5;Q6ZSZ5-6	12	11	12	10	12	12	10	10	11	10	11	11	8	11	9	12	13	12	12	11	17813.5	19792.3	18677.7	16573.8	18488	16708.4	14560.6	14309.5	13894.5	14801.4	14199.6	14295.4	14960.6	14461.9	15912.1	14630.4	15537.9	14522.7	15635.8	15279.4
ARHGEF2	Q92974;Q92974-2;Q92974-3	Rho guanine nucleotide exchange factor 2;Isoform 2 of Rho guanine nucleotide exchange factor 2;Isoform 3 of Rho guanine nucleotide exchange factor 2	Q92974;Q92974-2;Q92974-3	35	33	32	35	35	33	30	29	29	30	33	30	31	33	32	35	34	32	33	32	99638.6	99376.1	98669.7	115218	120940	116184	51122.2	50909.9	52429	71584.5	68273.5	67842.4	97309.3	95376.2	95966.9	107881	91260.3	83094.8	102814	90645.5
ARHGEF28	Q8N1W1;Q8N1W1-4;Q8N1W1-5;Q8N1W1-6	Rho guanine nucleotide exchange factor 28;Isoform 4 of Rho guanine nucleotide exchange factor 28;Isoform 5 of Rho guanine nucleotide exchange factor 28;Isoform 6 of Rho guanine nucleotide exchange factor 28	Q8N1W1;Q8N1W1-4;Q8N1W1-5;Q8N1W1-6	4	4	4	2	2	3	3	3	3	0	0	0	1	0	0	2	5	3	4	0	23261.3	28193.7	19525.8	11981.9	15869.6	10204.1	17617	20616.6	13951.2	NaN	NaN	NaN	16692.9	NaN	NaN	8342.75	40689.3	18262.3	22609	NaN
ARHGEF40	Q8TER5	Rho guanine nucleotide exchange factor 40	Q8TER5	27	28	28	29	30	29	27	27	27	26	26	28	27	29	28	31	30	29	28	23	22896.1	23170.9	23635.3	23009	24825.2	24634.9	23433.3	23751.1	22795.5	23238.6	22615.7	22366.2	23015.7	23326	22937.4	18800.4	17183.2	18276.9	18747.1	16789.3
ARHGEF6	Q15052;Q15052-2	Rho guanine nucleotide exchange factor 6;Isoform 2 of Rho guanine nucleotide exchange factor 6	Q15052;Q15052-2	10	9	8	7	10	9	6	6	5	6	4	6	7	8	8	7	5	7	7	4	24193.1	24174.1	22116.7	26236.4	29636.7	26270.8	23033.9	22017.2	21506.2	20823.6	19524	21563.7	23688.2	24026.9	24415.3	15229	12351	16221.9	20311.1	16687
ARHGEF7	Q14155-5	Isoform 5 of Rho guanine nucleotide exchange factor 7	Q14155-5	21	19	21	18	20	21	20	21	19	17	20	19	20	20	19	21	20	20	21	20	41241.5	40240.3	40299	33544.4	39409.1	36741.4	41271	40545.1	36325.9	37965.2	35844.1	36894	40600.8	40039.8	40040.1	49241.5	34367.8	44201.3	40809.7	43852.6
ARID1A	O14497	AT-rich interactive domain-containing protein 1A	O14497	33	32	33	28	29	31	24	26	25	30	27	29	29	28	27	32	35	27	33	27	25860.4	26708.7	25451.1	21860	22498.3	23383.5	17707.8	18794.7	17673.3	18992.6	18545	19130	18596.4	19275	19926.6	21041.3	20226	19717.9	22466.9	21303.8
ARID1B	Q8NFD5;Q8NFD5-1;Q8NFD5-2;Q8NFD5-3	AT-rich interactive domain-containing protein 1B;Isoform 1 of AT-rich interactive domain-containing protein 1B;Isoform 2 of AT-rich interactive domain-containing protein 1B;Isoform 3 of AT-rich interactive domain-containing protein 1B	Q8NFD5;Q8NFD5-1;Q8NFD5-2;Q8NFD5-3	17	15	18	19	17	14	15	16	16	16	16	15	16	18	16	16	11	17	16	18	17934.8	19373.9	18076.8	18311.5	18956.7	18835	18488.1	19132.6	18479.3	20216.9	19926.5	20454.3	21608.1	21378.6	20615.4	20237.6	13556.2	17103.6	17398.1	21801.9
ARID2	Q68CP9;Q68CP9-3	AT-rich interactive domain-containing protein 2;Isoform 2 of AT-rich interactive domain-containing protein 2	Q68CP9;Q68CP9-3	9	8	8	8	7	9	8	7	7	9	10	10	10	9	9	9	8	7	9	7	12346.8	12110.7	11212.4	10556.9	12447.1	12191.2	11302.7	10548.3	11307.6	11346.6	11248.9	12029.9	11099	11411.1	11409.3	9934.27	7950.55	7928.01	11110.2	10333
ARID3A	Q99856	AT-rich interactive domain-containing protein 3A	Q99856	2	2	2	2	0	2	1	2	1	0	0	0	1	3	0	2	3	2	4	1	16935.6	17331.3	16378.2	13522.9	NaN	13605.8	15545.8	15770	17792.9	NaN	NaN	NaN	11857.2	14364.7	NaN	9852.07	22102.4	14632.3	17849.4	8282.99
ARID4A	P29374;P29374-2;P29374-3	AT-rich interactive domain-containing protein 4A;Isoform II of AT-rich interactive domain-containing protein 4A;Isoform III of AT-rich interactive domain-containing protein 4A	P29374;P29374-2;P29374-3	1	2	1	2	2	1	1	1	2	2	4	2	2	2	3	1	0	2	3	1	2264.4	4322.54	4142.14	4233.87	3363.83	7360.2	3600.42	4015.91	5567.67	4906.56	4845.67	4853.12	5734.61	6502.2	6290.75	4997.16	NaN	3281.07	5684	7701.3
ARID4B	Q4LE39;Q4LE39-2;Q4LE39-3	AT-rich interactive domain-containing protein 4B;Isoform 2 of AT-rich interactive domain-containing protein 4B;Isoform 3 of AT-rich interactive domain-containing protein 4B	Q4LE39;Q4LE39-2;Q4LE39-3	4	3	4	3	4	3	3	3	4	3	4	5	3	4	4	4	2	2	3	3	16758.6	15357.2	13221.3	15024	12730.3	15187	13603	12674.8	14660.5	14863.6	16136.2	16835.7	18630.1	15369.1	14394.2	16047.3	10079.5	19171.8	14410.4	25577.6
ARID5B	Q14865	AT-rich interactive domain-containing protein 5B	Q14865	11	11	9	9	8	7	7	5	8	5	7	5	9	9	9	15	9	15	12	13	10527.9	10774.5	10678	11695.1	10437.6	10615	10074.2	10618	10110.2	9319.15	8645.31	6983.21	12762.6	12246.3	12530.1	15290.2	12142.9	14214.8	16373.9	17967.8
ARIH1	Q9Y4X5	E3 ubiquitin-protein ligase ARIH1	Q9Y4X5	13	12	13	12	12	15	14	14	11	11	13	13	13	12	13	14	15	14	15	14	63690.1	61903.5	66042.7	60122.6	57342	58129.4	61281.6	63546.3	63404.9	61277.9	61806.4	62173.2	66244.9	62815.4	64613.6	69176.7	66553.8	63165.4	64666.3	70831.2
ARIH2	O95376	E3 ubiquitin-protein ligase ARIH2	O95376	10	10	9	10	9	10	10	9	10	10	9	10	9	10	10	10	8	9	10	10	16814.7	17652	16492.2	17183.7	18281.7	17681.5	14905.1	14754.3	14467.6	15929.6	14846	15084.8	16619.5	17018.5	17666.8	15117.7	17095.2	13977.6	16782.9	15699.2
ARK2N	Q96B23-2	Isoform 2 of Protein ARK2N	Q96B23-2	5	6	5	6	6	5	4	5	6	6	6	6	6	6	6	5	6	5	5	6	20770.1	19662.6	20699.5	21344.6	23472.3	23180.3	18019.5	17308	14593.6	20601.4	18186.8	19393	19961.5	20744.2	21619	15669.1	21226.4	16334.9	19416.1	15050.3
ARL1	P40616;P40616-2	ADP-ribosylation factor-like protein 1;Isoform 2 of ADP-ribosylation factor-like protein 1	P40616;P40616-2	10	10	11	10	10	10	10	10	10	10	10	10	10	10	10	10	10	10	10	10	205158	198133	206361	203690	178333	188447	174135	180198	197141	193873	200996	198777	204087	209083	212921	170967	234916	218545	198417	163130
ARL10	Q8N8L6	ADP-ribosylation factor-like protein 10	Q8N8L6	3	3	0	5	3	3	4	4	5	5	4	4	3	5	2	3	4	5	0	4	9365.08	6916.55	NaN	10322.2	11814.1	10158.5	9795.33	8220.42	8548.67	12254.1	12066.5	11179	7790.01	9198.76	8724.35	7659.39	9379.58	8215.55	NaN	9027.14
ARL14EP	Q8N8R7	ARL14 effector protein	Q8N8R7	2	2	2	2	2	2	2	2	2	2	1	2	1	2	2	1	0	1	1	2	13899.6	14699.7	15692.4	13716.8	14988.5	11173.9	10464.5	10644.8	10422.2	11209.4	12422	11007.7	13385.4	14641.7	14476.9	13656.9	NaN	10664	11306.1	12491.6
ARL15	Q9NXU5	ADP-ribosylation factor-like protein 15	Q9NXU5	2	3	3	3	3	3	3	3	3	3	3	3	3	4	3	4	3	4	3	3	10237.3	10846.4	9037.52	6367.74	11861.1	11456.1	13416.3	14049.1	10677.2	14390.1	11045	11203.1	13310	10879.6	11078.9	19511.2	12123.7	18281.5	9628.76	18935
ARL2	P36404	ADP-ribosylation factor-like protein 2	P36404	8	8	8	9	9	9	9	8	9	7	7	7	8	9	9	9	9	8	8	8	88408	87380	87517.3	105563	99389.8	101315	93206	98496.7	102079	80155.5	83443.3	81726.8	79518.1	82616.4	82086	76880.9	77640.9	72243.3	77949	72589.8
ARL2BP	Q9Y2Y0;Q9Y2Y0-2	ADP-ribosylation factor-like protein 2-binding protein;Isoform 2 of ADP-ribosylation factor-like protein 2-binding protein	Q9Y2Y0;Q9Y2Y0-2	5	7	5	6	6	5	6	5	5	4	6	4	5	4	5	5	5	5	5	5	34851.7	43829.9	38636.6	45354.5	34435.6	39118.6	27268	33135.9	38090.2	34382.5	36047.4	30802.7	42846.1	35834.8	30321	34524.1	36819.6	30439.5	29540.9	34319.8
ARL3	P36405	ADP-ribosylation factor-like protein 3	P36405	10	10	10	10	9	9	9	9	10	9	9	9	10	10	9	9	9	9	9	9	190853	195645	182927	176867	182190	185441	163231	178697	183279	162271	167392	169365	201943	182294	174391	181628	170471	166862	225186	205076
ARL5A	Q9Y689	ADP-ribosylation factor-like protein 5A	Q9Y689	3	3	3	2	3	3	2	3	2	3	2	2	3	3	3	3	2	3	2	2	12993.4	13354.1	14986.6	15500.7	14369.5	13920.1	12228.1	11629.7	11069.4	11257.6	11998.1	15526.4	11107.6	11659.7	10938.3	14126.8	10472.2	10232	11083.9	6392.75
ARL5B	Q96KC2	ADP-ribosylation factor-like protein 5B	Q96KC2	3	3	3	2	3	3	2	2	1	2	2	2	3	3	3	2	3	3	2	1	29283.6	29152	30514.5	30546.3	29229.1	26374.4	20644.3	23287.7	70143.6	25727.8	38349.3	29111.4	27892.7	27399	27130.4	25101	21569.4	24244.9	21546.9	26821
ARL6	Q9H0F7;Q9H0F7-2	ADP-ribosylation factor-like protein 6;Isoform 2 of ADP-ribosylation factor-like protein 6	Q9H0F7;Q9H0F7-2	2	2	1	2	1	2	2	1	1	3	3	2	2	1	3	3	2	1	2	2	12181.2	16033.3	20194.2	28683	13249.4	21529.5	21214.2	10270.4	23390.2	22036.2	28283.1	28176.6	26142.2	14903.9	22531.5	21277.6	24704.7	26574.4	24837.4	46265
ARL6IP4	Q66PJ3;Q66PJ3-1	ADP-ribosylation factor-like protein 6-interacting protein 4;Isoform 1 of ADP-ribosylation factor-like protein 6-interacting protein 4	Q66PJ3;Q66PJ3-1	4	4	4	3	3	3	4	3	4	5	4	4	5	4	4	4	5	5	4	4	31882.7	38757.7	35627.2	32052.1	33363.1	30815.6	32831.1	34110.6	35377.2	42756.2	41908	42473.3	42166.3	42844.9	44184.4	34964.6	32275.6	30815.5	39415.7	48474.6
ARL6IP5	O75915	PRA1 family protein 3	O75915	7	4	7	5	5	7	5	7	5	4	4	6	6	4	5	7	6	6	7	7	416720	359352	349771	359125	416876	433500	495224	538379	489980	406312	369264	306605	327988	377233	354081	634760	529548	488824	645380	576312
ARL6IP6	Q8N6S5	ADP-ribosylation factor-like protein 6-interacting protein 6	Q8N6S5	3	3	3	3	3	3	4	3	3	3	3	3	4	3	3	3	3	3	3	3	46979.9	45888	47948.9	45286.4	51522.1	56985.9	50639.6	52688.7	48532.2	39854	37484.4	37917.9	43150.2	46223.3	45474.4	39219.6	26706.3	34296.1	38555.7	47003.7
ARL8A	Q96BM9	ADP-ribosylation factor-like protein 8A	Q96BM9	4	4	4	4	4	4	4	4	3	4	4	4	4	4	3	5	4	4	5	4	32569.2	31721.4	30356.2	32543.8	33475.7	35119.7	29743.4	33467.8	30065.3	31380.5	34183.3	34193.9	32787.3	31908	31395.6	40147.7	28348.4	36263.5	30523.3	36058.1
ARL8B	Q9NVJ2	ADP-ribosylation factor-like protein 8B	Q9NVJ2	10	9	9	9	10	9	10	10	10	9	9	10	10	10	9	10	10	10	9	8	109714	116629	116294	119311	112683	108107	132978	137259	131006	143234	143422	137591	129437	133972	127840	156137	111395	161744	115492	130439
ARMC1	Q9NVT9	Armadillo repeat-containing protein 1	Q9NVT9	9	9	9	9	9	9	9	9	8	7	7	7	8	8	8	9	9	9	8	7	37166.5	39482.6	40221	42761	39796.1	38670.2	31563.7	34599.6	34511.1	29570.8	34225.4	30379.3	35813.5	34836.6	31771.3	31798.6	36390.3	32739.4	33722.2	37417.7
ARMC10	Q8N2F6;Q8N2F6-2;Q8N2F6-3;Q8N2F6-4	Armadillo repeat-containing protein 10;Isoform 2 of Armadillo repeat-containing protein 10;Isoform 3 of Armadillo repeat-containing protein 10;Isoform 4 of Armadillo repeat-containing protein 10	Q8N2F6;Q8N2F6-2;Q8N2F6-3;Q8N2F6-4	9	8	9	8	8	9	9	8	8	7	8	9	8	9	8	9	8	9	8	7	19560.9	20057.4	18766.6	22094.5	23048.9	22126.9	22334.6	25153.8	23611.6	25756	25465.6	23307.3	25218.2	23316.5	22075.5	28053.5	22009.7	27217.8	24842.8	25012.7
ARMC6	Q6NXE6;Q6NXE6-2	Armadillo repeat-containing protein 6;Isoform 2 of Armadillo repeat-containing protein 6	Q6NXE6;Q6NXE6-2	12	11	10	11	11	9	9	9	10	10	11	10	8	7	9	11	11	9	11	11	32113.3	35313.5	33350.2	33734.6	33551.8	34323.3	31658.3	29802.5	32796.3	37262.2	34717	36170.5	24616.7	23863.4	24022.1	28952.2	33244.1	23338	35679.5	33712.4
ARMC8	Q8IUR7;Q8IUR7-7	Armadillo repeat-containing protein 8;Isoform 7 of Armadillo repeat-containing protein 8	Q8IUR7;Q8IUR7-7	18	17	17	16	16	15	19	20	15	18	15	16	17	14	17	20	18	15	17	16	30856	32758	32373.3	31852.7	32054.9	32123.7	29558.4	29830.9	29961.9	27595.9	28897.5	28809.3	31123.4	32346.3	31763.6	30453	32159	29296.8	31203.8	29184.3
ARMC9	Q7Z3E5	LisH domain-containing protein ARMC9	Q7Z3E5	16	16	17	16	14	14	23	25	24	19	20	17	17	16	18	24	26	23	24	24	14094.1	16198.6	15685.3	13872.1	14475.9	14408.3	55098.4	54479.9	54078.9	21782.1	21059.8	20437.3	16859.2	16300.3	16992.4	43411.6	53657.8	46058.8	42667.6	49482.7
ARMCX1	Q9P291	Armadillo repeat-containing X-linked protein 1	Q9P291	13	12	13	12	12	12	12	12	12	13	12	13	12	11	10	13	13	12	12	11	28052.9	28337.1	27519	25899.4	28117.1	26537.9	37632.2	37636.6	37060	38337.4	37929	37313.1	28717.8	28884.7	28899.2	27088.3	27709.1	29142.1	21772.4	28222.3
ARMCX2	Q7L311	Armadillo repeat-containing X-linked protein 2	Q7L311	9	10	9	9	11	12	9	12	11	10	9	10	10	10	10	12	12	9	11	9	24449.5	24707.5	25453.2	24470.4	24889.2	24171.1	28933.6	29697.5	30634.8	30256.8	32903.7	34124.7	26338.3	27556.7	27305.5	21881.5	23389.9	26597.4	17952.5	24035.2
ARMCX3	Q9UH62	Armadillo repeat-containing X-linked protein 3	Q9UH62	13	12	14	13	13	13	13	13	13	13	12	12	13	12	13	14	14	13	14	11	63717.2	66237.6	65186.5	64003.2	65162.9	61457.4	68405.9	68941.3	64566.8	71707.7	72906.9	72719.4	70510.6	71441	71953.1	64094.6	67872.7	57009.4	61107.6	63223.7
ARMH3	Q5T2E6	Armadillo-like helical domain-containing protein 3	Q5T2E6	11	9	12	10	12	11	11	11	10	9	12	11	10	10	10	12	12	12	11	11	22305.5	23656.3	22972.1	22058.1	20651.1	19409.5	24233.9	25207.1	24566.1	22183.1	20697.8	21036.9	21778.7	23722.4	21879.1	23635.6	20504	21322.2	20836.8	21423.3
ARMT1	Q9H993	Damage-control phosphatase ARMT1	Q9H993	16	14	15	16	14	14	14	14	15	14	15	13	15	15	15	15	16	15	15	14	37359.6	36049.1	37194.6	34116.9	34932	35894	34443.4	34819.5	34691.4	36757.4	34320.7	35886.2	38736	37424.1	39204.8	37257.5	40707.7	39985.2	42010.2	35297.6
ARNT	P27540;P27540-2;P27540-3;P27540-4	Aryl hydrocarbon receptor nuclear translocator;Isoform 2 of Aryl hydrocarbon receptor nuclear translocator;Isoform 3 of Aryl hydrocarbon receptor nuclear translocator;Isoform 4 of Aryl hydrocarbon receptor nuclear translocator	P27540;P27540-2;P27540-3;P27540-4	10	8	9	7	7	9	7	6	10	6	6	9	9	8	9	8	11	9	10	10	13980.3	11608.3	12262.8	11635.6	12615	11039.2	12107.4	13372.2	12159.9	12027.3	10453.5	12205.4	12378.3	13296.5	12608.4	13275.8	10563.2	13370.5	13040.8	15669.4
ARNT2	Q9HBZ2;Q9HBZ2-2	Aryl hydrocarbon receptor nuclear translocator 2;Isoform 2 of Aryl hydrocarbon receptor nuclear translocator 2	Q9HBZ2;Q9HBZ2-2	1	1	2	0	0	0	0	0	2	1	0	0	0	1	0	0	0	0	0	0	13099.8	8311.48	11026.4	NaN	NaN	NaN	NaN	NaN	7527.89	7658.82	NaN	NaN	NaN	8396.31	NaN	NaN	NaN	NaN	NaN	NaN
ARPC1A	Q92747	Actin-related protein 2/3 complex subunit 1A	Q92747	18	18	18	17	18	18	18	17	17	16	18	18	17	17	17	18	18	17	18	17	129879	120144	127596	126503	121060	118571	114744	115090	106732	119139	122405	124531	111709	115939	112330	110230	122476	120606	121928	99027.5
ARPC1B	O15143	Actin-related protein 2/3 complex subunit 1B	O15143	15	13	15	13	13	14	13	13	13	12	12	12	13	13	13	14	14	13	14	13	278786	242104	255635	289549	292671	300508	295747	322496	253557	271947	267290	267091	269382	282093	271003	264185	321515	308477	283852	203084
ARPC2	O15144	Actin-related protein 2/3 complex subunit 2	O15144	21	21	21	19	20	21	20	20	20	18	22	21	20	20	20	21	22	22	22	22	355604	340169	355313	354153	351904	356581	350195	350397	338866	355961	354134	360967	361564	364419	367111	327384	390367	364296	334673	304932
ARPC3	O15145	Actin-related protein 2/3 complex subunit 3	O15145	6	5	5	6	5	6	6	5	7	5	5	6	5	5	5	6	6	6	5	5	126389	131360	116422	123564	143566	137109	104485	119482	110700	88508.7	124549	106929	126423	108718	98915.3	109183	134475	104138	109954	101370
ARPC4	P59998	Actin-related protein 2/3 complex subunit 4	P59998	8	7	8	9	7	7	7	7	7	7	7	7	7	7	7	7	8	7	8	7	430190	505373	427690	522363	469427	536248	376484	453640	476459	466199	528131	447472	516898	462668	396962	450298	528697	469042	443554	333540
ARPC5	O15511	Actin-related protein 2/3 complex subunit 5	O15511	8	8	8	9	8	8	8	8	8	8	8	8	8	8	8	8	8	8	8	9	316852	332277	320028	324917	344602	307262	263585	297209	319878	312586	337308	305436	301538	285477	248427	304341	314438	304784	301393	273505
ARPC5L	Q9BPX5	Actin-related protein 2/3 complex subunit 5-like protein	Q9BPX5	5	7	6	6	6	6	5	6	6	6	6	7	6	7	6	5	6	6	6	6	73521.9	91905.5	75770.7	91128.6	83600.8	77736.2	61276.4	82307.2	86487.9	77156.3	92296.8	69676	79199	68607.7	61516.7	87614.9	97719.2	82868.1	90638	86793.3
ARPIN	Q7Z6K5-2	Isoform C15orf38-AP3S2 of Arpin	Q7Z6K5-2	6	7	6	6	6	7	5	5	5	5	5	5	5	5	5	5	6	6	6	5	61303.1	62499.3	60219	68698.5	69686.2	67884.8	57122.3	60178.1	59911.3	65387	64432.5	63823.5	72468.2	74419.3	74420.1	75226.4	42426.9	62718.8	57792.5	86470.4
ARPP19	P56211;P56211-2	cAMP-regulated phosphoprotein 19;Isoform ARPP-16 of cAMP-regulated phosphoprotein 19	P56211;P56211-2	2	1	2	0	0	2	0	0	1	1	1	2	1	1	1	2	2	1	1	1	21211.5	17642.1	15833.3	NaN	NaN	17946.9	NaN	NaN	14453.4	19477.2	20927.5	19490	24881.1	27896	21376	14751.7	11361.5	12381.6	15639.7	17587.9
ARRB1	P49407	Beta-arrestin-1	P49407	7	8	7	7	6	6	7	6	7	6	7	5	7	5	7	10	10	10	9	9	15697.1	15734.6	15851.5	16085.3	14168.7	15514.2	13582.2	12795.9	13669.9	12533.3	10585.4	10724.3	15293.9	14924.5	15269.4	26052.9	14436.1	26635.1	19126.5	26775.7
ARRB2	P32121;P32121-3;P32121-4	Beta-arrestin-2;Isoform 2 of Beta-arrestin-2;Isoform 4 of Beta-arrestin-2	P32121;P32121-3;P32121-4	1	3	2	1	2	0	4	2	2	2	2	1	0	0	0	0	0	1	2	1	14333.2	16609.4	18555.8	15154.2	17003.8	NaN	20875.5	16980.8	19359	13786.5	17942.3	15473.2	NaN	NaN	NaN	NaN	NaN	8025.94	14589.3	12705
ARRDC1	Q8N5I2	Arrestin domain-containing protein 1	Q8N5I2	2	2	2	3	3	3	4	3	3	2	2	3	3	2	2	3	3	2	2	4	13603.8	13469.9	12279.1	13168.2	14209	13254.8	10229.9	9637.65	8910.18	13648.8	14244.6	14832.4	7421.56	5437.29	12317.8	15752.4	16220.4	15875.9	12611.1	17839.2
ARSA	P15289;P15289-2	Arylsulfatase A;Isoform 2 of Arylsulfatase A	P15289;P15289-2	6	6	7	7	7	7	7	8	6	5	7	6	7	7	7	7	6	7	7	5	94399.6	95987.2	89564	99056.8	99253	103395	87760.3	86306.9	86347.4	80649.4	79445.7	78625.3	159704	159809	156748	148391	72030.9	162258	70029.7	62441.5
ARSB	P15848	Arylsulfatase B	P15848	8	8	8	7	7	6	7	7	8	8	8	8	9	8	9	8	8	8	7	7	39085	39514.4	41015.8	48070.1	52424.9	50409.7	40284.5	39558.7	36693.4	59054.6	56985.9	57280.8	59582.2	59819.6	57533.7	83760.2	73706.6	74731.8	34574.5	35572.9
ARSK	Q6UWY0	Arylsulfatase K	Q6UWY0	5	4	5	5	5	5	3	5	5	2	3	3	5	5	5	5	5	5	5	5	12992	13518.5	13485.6	10160.5	10933.4	10888.6	10825.2	11139.8	10004.2	8833.95	7768.59	8511.34	12481.4	10778.8	11443.2	15454.1	16806.2	14518.7	12843.1	11785.1
ARV1	Q9H2C2	Protein ARV1	Q9H2C2	2	2	1	1	1	3	2	2	2	2	1	1	2	1	1	1	2	1	2	1	8698.97	9464.02	7316.41	10016.2	10361.9	10545.1	12862.1	14289.1	12776.4	10938.7	12005.2	10389.9	10757.7	10674.9	10835.7	9473.5	11506.1	10177.7	10306.6	3766.84
AS3MT	Q9HBK9	Arsenite methyltransferase	Q9HBK9	12	10	11	8	12	10	4	6	5	4	6	5	4	5	3	9	5	3	8	6	23259.1	23289.4	23985.1	21374.5	22924.2	22048.3	11247.8	11342.8	12055.9	13766.9	12044.9	13952	10541.1	12527.8	12459.1	16919.4	11998.2	8245.19	15873.9	13917.4
ASAH1	Q13510;Q13510-2	Acid ceramidase;Isoform 2 of Acid ceramidase	Q13510;Q13510-2	8	8	8	8	8	8	8	8	8	8	8	8	8	8	8	9	8	8	8	8	85584.3	85370.7	85905.7	108228	109597	112166	95653.5	98333.1	98808.1	129971	126234	126033	121757	122439	121248	144326	83701	115329	62606.1	92499.3
ASAP1	Q9ULH1;Q9ULH1-2	Arf-GAP with SH3 domain, ANK repeat and PH domain-containing protein 1;Isoform 1 of Arf-GAP with SH3 domain, ANK repeat and PH domain-containing protein 1	Q9ULH1;Q9ULH1-2	23	20	21	21	19	23	22	20	21	19	20	21	20	20	21	23	23	22	24	22	34764.3	37420.3	36871	32987.3	32916.1	32259.1	34125.6	34659.3	33825	25000.6	25602.2	24620.5	31745.2	32052.3	32087.8	46354.1	46302.6	44039.2	41697.3	36645
ASAP2	O43150-2	Isoform 2 of Arf-GAP with SH3 domain, ANK repeat and PH domain-containing protein 2	O43150-2	20	17	21	18	20	18	20	21	20	16	18	16	18	18	16	17	21	20	21	17	17408.4	18117.3	17684.8	17513.1	18652.6	18639.2	24446.4	24592.1	23888.9	12948.5	13013.4	13325.9	16511.9	16650.4	17354.3	20504.4	24546.9	21651.8	21112.1	21402.5
ASAP3	Q8TDY4;Q8TDY4-3	Arf-GAP with SH3 domain, ANK repeat and PH domain-containing protein 3;Isoform 3 of Arf-GAP with SH3 domain, ANK repeat and PH domain-containing protein 3	Q8TDY4;Q8TDY4-3	4	4	3	5	3	4	0	2	3	4	1	4	5	5	5	6	5	6	4	6	9118.12	8598.55	10181.2	6764.79	10132.8	7557.8	NaN	8546.15	7263.92	8467.18	10286.8	7644.7	14598.8	13702.7	15153	26030.4	13687	24538.4	15030.1	29529.3
ASB1	Q9Y576	Ankyrin repeat and SOCS box protein 1	Q9Y576	5	6	5	3	6	6	4	5	4	7	6	5	5	4	5	5	5	5	7	3	10528.4	12771.1	12611.7	14233.2	13971.5	14659.9	12974.3	12753.8	15158.3	18065.9	13966.4	15017.8	13860.4	13159.5	12806.1	14553.7	13876.2	11841.6	12899.5	9545.57
ASB3	Q9Y575;Q9Y575-2;Q9Y575-3	Ankyrin repeat and SOCS box protein 3;Isoform 2 of Ankyrin repeat and SOCS box protein 3;Isoform 3 of Ankyrin repeat and SOCS box protein 3	Q9Y575;Q9Y575-2;Q9Y575-3	1	1	1	1	1	1	1	1	2	2	0	0	0	1	1	1	1	1	1	0	13944.4	13936.5	14125.6	8448.6	13196.9	13674.5	13325.3	14951.6	8210.91	6083.53	NaN	NaN	NaN	8267.44	6025.18	11337.7	12328.9	9833.93	11168.8	NaN
ASB6	Q9NWX5	Ankyrin repeat and SOCS box protein 6	Q9NWX5	4	4	4	3	3	3	3	4	3	5	4	4	3	3	2	3	6	3	5	2	16572.2	16106.9	16796.2	19923.2	18316.9	15388.2	16892.5	16236.2	16195.7	20078.5	19638.6	20373.7	16297.5	15682	12823.5	13741.3	22302.8	16014	14798.5	12521.7
ASCC1	Q8N9N2-2	Isoform 2 of Activating signal cointegrator 1 complex subunit 1	Q8N9N2-2	10	8	9	9	7	10	9	9	9	8	9	9	8	9	9	10	10	9	10	7	39897.1	39573.1	42092.5	42014.3	42039.7	42997.2	42145.7	42207.8	42857.4	41989.9	39201.1	40539.7	40290.7	37541	39289	34997.4	36577.4	35301.9	40808.5	41112.6
ASCC2	Q9H1I8	Activating signal cointegrator 1 complex subunit 2	Q9H1I8	16	16	16	16	14	16	16	15	16	15	16	15	16	16	15	16	17	16	15	16	35369.3	35440.8	36268.9	36845.9	37409.8	36788.6	40353.4	39365.2	39991.4	34360.9	34352.6	35392.8	33408.4	33814	32201.1	31359.9	38395.1	34212	35416.7	33612
ASCC3	Q8N3C0	Activating signal cointegrator 1 complex subunit 3	Q8N3C0	67	63	66	61	63	67	63	66	60	61	59	60	59	61	59	67	64	64	65	58	35285.7	35997.7	35752.2	36599.6	37607	37173.5	39639.5	39933	38328.1	35166	33649.9	33669.8	31881.7	31531.4	31480.1	30806.2	38439.6	35674.2	33903.4	30939
ASF1A	Q9Y294	Histone chaperone ASF1A	Q9Y294	4	4	4	4	3	4	4	3	3	3	4	5	3	3	3	3	3	3	4	4	32044.7	34195.8	32178	25718.8	26967.5	29501.1	29158.7	29294.1	29360.3	23075.7	30493.2	29082	25121.3	24354.4	27174.5	24425	25489.8	20623.4	31545.9	32216.5
ASH2L	Q9UBL3;Q9UBL3-3	Set1/Ash2 histone methyltransferase complex subunit ASH2;Isoform 3 of Set1/Ash2 histone methyltransferase complex subunit ASH2	Q9UBL3;Q9UBL3-3	13	12	13	10	11	12	9	14	12	13	14	10	10	11	11	12	11	13	13	12	17793.4	17791	18029.8	18204.9	18615.1	18297.1	16513.6	17742.7	17063.9	20280.7	19253.4	20380.4	19575.3	19316.8	17973.6	17968.2	14044.9	15338.5	16812	20110.6
ASL	P04424;P04424-2	Argininosuccinate lyase;Isoform 2 of Argininosuccinate lyase	P04424;P04424-2	13	13	13	12	13	13	13	13	12	12	12	12	12	13	13	12	14	13	12	12	73231.9	74631.9	73881.4	66076.1	66465.1	66770.9	88274.2	88248.4	89644.4	59234.6	61074.1	63134.8	66993.1	67785.6	69671.8	50374.9	66276.4	76682	58835.3	69394
ASMTL	O95671	Probable bifunctional dTTP/UTP pyrophosphatase/methyltransferase protein	O95671	20	21	21	20	20	19	21	21	19	20	21	20	20	21	21	19	19	21	21	20	36872.8	35328.2	36825.3	39628.7	37091.1	37088.9	27838.1	26783.9	25212.3	29770.7	29158.1	30515.3	40714.4	41818.1	42776	31668.1	27774.2	36363	28909.1	41256.8
ASNS	P08243;P08243-2	Asparagine synthetase [glutamine-hydrolyzing];Isoform 2 of Asparagine synthetase [glutamine-hydrolyzing]	P08243;P08243-2	21	19	21	20	20	21	20	20	20	20	20	20	19	19	19	22	20	20	21	19	175159	175226	173058	225027	230024	228078	117252	117052	112908	187221	192234	194523	245336	247044	253577	190616	67224.5	132166	175948	98627.3
ASPH	Q12797;Q12797-10	Aspartyl/asparaginyl beta-hydroxylase;Isoform 10 of Aspartyl/asparaginyl beta-hydroxylase	Q12797;Q12797-10	27	25	25	22	24	25	25	26	27	24	24	24	26	23	24	26	25	26	25	25	128432	125825	127399	97720.1	94875.8	89974.1	162327	163093	161779	123634	127675	125440	129734	133769	134704	197625	210687	242004	216690	174228
ASPSCR1	Q9BZE9;Q9BZE9-2	Tether containing UBX domain for GLUT4;Isoform 2 of Tether containing UBX domain for GLUT4	Q9BZE9;Q9BZE9-2	15	12	13	15	15	14	11	12	11	11	12	11	12	14	13	17	14	14	13	13	32103.3	33533.4	33535.7	34136.3	34293.2	33177.6	33212.2	33076.2	32422	34859.4	36187	37432.6	38388	38264.2	37045.1	26730.4	28364.7	26506.5	28168.4	28529.3
ASS1	P00966	Argininosuccinate synthase	P00966	19	15	18	15	15	16	16	18	15	15	16	15	16	15	16	20	19	18	19	18	168047	166791	174566	104466	96742.1	94476.8	223808	214058	213266	107881	110647	109718	147499	148572	146457	327655	171236	303360	269545	313470
ASXL2	Q76L83;Q76L83-2	Putative Polycomb group protein ASXL2;Isoform 2 of Putative Polycomb group protein ASXL2	Q76L83;Q76L83-2	1	2	1	1	2	1	1	2	1	1	1	1	1	2	2	1	2	1	2	1	11320.5	12300.2	9192.47	12863.3	12081.8	9371.22	10948.6	11837.8	11478.5	13241.9	12679.8	12388.7	8968.63	10876.3	9680.2	10182	7420.44	8773.25	12875.3	5679.79
ATAD1	Q8NBU5	Outer mitochondrial transmembrane helix translocase	Q8NBU5	13	12	12	13	13	13	13	12	13	12	11	12	12	12	12	12	13	13	13	13	49290.2	51016	51509.5	56510	54984	53921.8	54908.5	55568.2	57845.9	50690.7	48706.8	50189.2	63601.8	60043.6	61205.1	46341.8	47052.3	53982.2	47060	51353.4
ATAD2	Q6PL18	ATPase family AAA domain-containing protein 2	Q6PL18	4	4	4	4	4	4	3	4	4	3	4	4	3	4	4	4	4	3	3	1	32785.2	34417.7	32711.9	27719.3	29000.9	31179.5	19659.9	19639.1	21315.4	28255.2	25219.7	26079.8	20214.7	17607.4	19806.4	31545	25292.8	20320.6	13051.4	8190.72
ATAD3A	Q9NVI7-2	Isoform 2 of ATPase family AAA domain-containing protein 3A	Q9NVI7-2	22	20	20	20	21	20	19	19	21	18	19	18	18	20	19	22	21	19	20	19	183396	182063	182187	192840	193130	191340	229514	225424	231838	221311	215102	216356	196566	197811	195960	152340	201834	193722	192749	213174
ATAD3B	Q5T9A4	ATPase family AAA domain-containing protein 3B	Q5T9A4	8	9	9	6	6	6	8	10	9	8	8	9	7	6	5	6	10	8	10	10	10202	10678.7	10411.7	10137	7237.89	7128.19	9686.06	9384.37	9256.01	7832.84	7895.99	8660.29	6832.63	6903.71	5957.16	3552.47	18205.5	14679.3	11326.4	17286.2
ATE1	O95260	Arginyl-tRNA--protein transferase 1	O95260	9	10	9	9	10	9	10	9	9	10	9	10	10	9	9	10	8	10	10	9	14590.4	14595.6	14658.5	13539.1	15370.3	14924.3	18489.4	18618.5	18186.5	19382	17843.6	17972.1	17100.2	19131.5	19169.4	20126.8	16989.4	18027.9	18336.3	20058.9
ATE1	O95260-2	Isoform ATE1-2 of Arginyl-tRNA--protein transferase 1	O95260-2	2	2	2	2	2	2	2	2	2	2	2	2	2	2	2	2	2	2	2	2	22055.7	27615.9	22404.9	23721.2	26266.4	24281.7	30787.9	29645.4	35551.9	37814.6	34684.9	37492.6	30779.6	33362.4	34242.5	34328.3	25436.7	30459.6	30459.7	34669.7
ATF2	P15336;P15336-3;P15336-5;P15336-7	Cyclic AMP-dependent transcription factor ATF-2;Isoform 3 of Cyclic AMP-dependent transcription factor ATF-2;Isoform 5 of Cyclic AMP-dependent transcription factor ATF-2;Isoform 7 of Cyclic AMP-dependent transcription factor ATF-2	P15336;P15336-3;P15336-5;P15336-7	3	3	3	3	4	3	3	3	3	3	3	3	3	3	3	3	3	3	4	3	11635.4	13052	10215	14189.8	13564.4	14074.4	10469.6	10646.9	11975.5	13209.8	11308.4	11585.3	10163.2	10756.8	9992.66	10041.5	9910.52	8181.18	10838.3	12192.6
ATF6	P18850	Cyclic AMP-dependent transcription factor ATF-6 alpha	P18850	3	3	2	2	2	2	1	1	1	1	1	1	1	1	0	3	3	2	3	1	7697.6	6974.12	8128.97	6827.7	6603.31	5863.14	2374.13	3562.76	4445.1	5000.95	5012.8	4920.55	4019.78	4269.55	NaN	6442.56	11756.5	7854.48	8006.14	6059.62
ATF6B	Q99941;Q99941-2	Cyclic AMP-dependent transcription factor ATF-6 beta;Isoform 1 of Cyclic AMP-dependent transcription factor ATF-6 beta	Q99941;Q99941-2	3	4	4	4	2	3	3	3	2	2	3	4	3	3	3	4	4	2	5	1	16685.8	11919.6	15920.2	11266	15620.1	12795.8	10077.1	8729.86	9368.02	10770.6	10260.4	10210.9	11179.7	10286.5	12220.7	7584.76	17728.2	8305.36	12555.5	9327.93
ATF7	P17544;P17544-1;P17544-2;P17544-3	Cyclic AMP-dependent transcription factor ATF-7;Isoform 6 of Cyclic AMP-dependent transcription factor ATF-7;Isoform 2 of Cyclic AMP-dependent transcription factor ATF-7;Isoform 3 of Cyclic AMP-dependent transcription factor ATF-7	P17544;P17544-1;P17544-2;P17544-3	1	3	1	1	2	2	2	1	2	1	2	1	2	1	2	2	2	1	2	1	12898.9	14001.5	12040.1	16987.6	17075.6	18313	11570.2	8887.14	12115	14270.1	14164.5	11447.8	16063.4	14037.1	15907.9	14766	15151.4	14983	17385.1	10785.5
ATF7IP	Q6VMQ6;Q6VMQ6-2;Q6VMQ6-4;Q6VMQ6-5	Activating transcription factor 7-interacting protein 1;Isoform 2 of Activating transcription factor 7-interacting protein 1;Isoform 3 of Activating transcription factor 7-interacting protein 1;Isoform 4 of Activating transcription factor 7-interacting protein 1	Q6VMQ6;Q6VMQ6-2;Q6VMQ6-4;Q6VMQ6-5	7	10	11	8	7	9	8	7	8	8	10	9	8	8	7	9	7	6	7	5	20663	21322.5	21058	17815.5	19496.1	18044.2	17376.3	17225	16371.9	18223.8	17165.7	18557.3	15476.5	16470.3	15763.7	14711.6	14231	14255.1	15016.9	12626.6
ATG101	Q9BSB4	Autophagy-related protein 101	Q9BSB4	5	5	4	6	5	3	4	4	4	4	4	4	3	3	4	4	4	5	5	3	25735.5	25533.3	26671.1	21647.4	26724	27259.2	19666.2	21755.5	21689.3	25320.6	21982	20237.9	22138.2	21690.8	20549.2	25659.6	26047.1	25536.8	23705.4	16925.9
ATG12	O94817	Ubiquitin-like protein ATG12	O94817	3	2	3	3	2	3	2	2	2	2	2	3	3	2	3	3	3	3	2	2	32135.1	26301.7	27519.5	19116.9	27347.4	29546	23664.1	25852.6	27159.2	23431.1	15032.8	15988.3	27369.2	24729.8	22780.4	39096.1	30515.7	22292.7	15817.1	36538.9
ATG13	O75143;O75143-2;O75143-5	Autophagy-related protein 13;Isoform 2 of Autophagy-related protein 13;Isoform 5 of Autophagy-related protein 13	O75143;O75143-2;O75143-5	6	6	7	6	7	6	6	6	6	6	6	7	7	7	7	6	6	7	6	5	18281.3	20402.9	19803.8	21647.1	20811.7	21572.4	17883.9	17484.5	16399.8	19525.9	16981.7	18723.2	17761.5	19054.7	20048.2	17084.8	16171.8	17126.2	19712.5	15574.2
ATG14	Q6ZNE5	Beclin 1-associated autophagy-related key regulator	Q6ZNE5	3	5	4	2	3	5	5	5	4	4	3	2	5	4	3	5	3	5	2	1	7077.6	7507.28	9568.27	12389.8	9138.32	9063.8	8550.47	9096.51	8012.97	8875.84	8499.97	9450.52	8158.1	9720.39	9368.9	6332.8	7596.09	8082.27	7468.02	8029.11
ATG16L1	Q676U5	Autophagy-related protein 16-1	Q676U5	11	12	9	7	10	12	10	9	10	9	9	9	9	9	9	12	12	10	9	7	20576.1	22154.7	22963.4	19616.3	22194.8	20209.5	24027	19639.6	21398.9	25464.4	22966	23924.3	22740.5	22745.8	22212.8	19831.5	22073	21954.3	20488.9	21997.2
ATG2A	Q2TAZ0;Q2TAZ0-3	Autophagy-related protein 2 homolog A;Isoform 2 of Autophagy-related protein 2 homolog A	Q2TAZ0;Q2TAZ0-3	5	7	5	5	6	7	5	6	5	3	4	4	5	4	6	6	8	6	5	5	20506.8	17953.9	20288.3	20351.5	19402.4	19245.3	20822.6	19389.6	18987.6	17412.4	13369.4	13161.5	15911	17119.9	16394.6	19135.1	21843.6	20222.1	17153.5	15882.7
ATG2B	Q96BY7	Autophagy-related protein 2 homolog B	Q96BY7	18	15	16	17	18	18	14	17	18	19	16	20	18	18	19	19	14	17	20	15	31641.8	31753.1	30410.2	30262.1	30630.2	30527.7	27862.5	26091.6	27016.5	30005.9	29594.1	29862.5	33769.4	33227.2	32626.3	30252.6	26433	27480.5	26898.1	32255.1
ATG3	Q9NT62	Ubiquitin-like-conjugating enzyme ATG3	Q9NT62	9	9	10	10	9	9	10	9	9	10	9	9	9	9	9	9	9	10	10	9	86388.5	86346.1	84278.2	88045.5	83807.9	83940.3	96457.9	95097.6	103287	109484	108130	106801	99624.9	95463.9	95453.3	97157.6	103577	100117	97008.1	109762
ATG4B	Q9Y4P1;Q9Y4P1-2;Q9Y4P1-6	Cysteine protease ATG4B;Isoform 2 of Cysteine protease ATG4B;Isoform 6 of Cysteine protease ATG4B	Q9Y4P1;Q9Y4P1-2;Q9Y4P1-6	10	9	9	10	9	8	9	9	10	9	9	9	8	9	8	9	9	9	9	7	40765.6	41403.2	38578.9	32678.7	34138.1	34569.4	37914.8	39953	38778.5	38666.4	38340.6	35912.9	33692	34546.1	34146.3	25232.3	37612.3	33009.7	31231.3	31302.6
ATG5	Q9H1Y0	Autophagy protein 5	Q9H1Y0	12	11	11	11	11	11	11	10	11	11	10	11	10	11	10	12	12	11	11	12	26980.9	25370.6	24926.8	23676.7	24655.5	23271.5	25895.2	25919.1	25584.8	27109.2	26313.6	27028.2	26638.9	26443.6	25922.7	24277.6	23512.8	26516.6	23307	26415.9
ATG7	O95352	Ubiquitin-like modifier-activating enzyme ATG7	O95352	25	25	25	26	26	24	27	25	25	24	26	26	27	23	25	25	26	25	26	26	37138.1	36398.5	38079	37665.5	37790.7	36607	44616.8	44705.6	44110.5	37373	36237.9	37715.2	46443.5	45906.9	45812.3	45796.4	46240.9	50770.6	53524.5	45567.7
ATG9A	Q7Z3C6	Autophagy-related protein 9A	Q7Z3C6	10	10	11	11	10	11	10	11	9	9	10	10	11	10	9	10	10	8	10	8	25312.4	24951	26286.8	32700.2	31104.5	30921.2	23097.5	23147.2	24620.6	25261.1	25137.3	24926.7	30408.5	29305.9	30705.6	20145.6	20026.3	18095.6	19262.2	18164.1
ATIC	P31939	Bifunctional purine biosynthesis protein ATIC	P31939	34	29	30	33	31	32	29	30	33	28	30	29	29	31	29	34	30	29	30	30	210846	206642	211135	231575	233696	227206	225607	222347	220787	220008	220994	229803	229858	228809	227087	195980	274376	229720	295361	223605
ATL1	Q8WXF7;Q8WXF7-2	Atlastin-1;Isoform 2 of Atlastin-1	Q8WXF7;Q8WXF7-2	12	12	12	10	9	10	13	11	11	11	11	11	9	9	10	14	14	13	14	12	12515.9	12872	12932.4	8817.04	10220.6	9646.97	14652.9	14752.9	12502.4	9705.65	9078.34	8494.42	6721.64	7607.61	6791.45	19086.3	21399.1	28507.9	22092.1	21476
ATL2	Q8NHH9;Q8NHH9-2;Q8NHH9-4;Q8NHH9-5	Atlastin-2;Isoform 2 of Atlastin-2;Isoform 4 of Atlastin-2;Isoform 5 of Atlastin-2	Q8NHH9;Q8NHH9-2;Q8NHH9-4;Q8NHH9-5	10	7	7	8	8	9	6	9	9	7	7	8	8	7	7	8	10	5	10	8	34321.5	32513.3	33279.4	31308	34381.4	32929.8	30512.5	27721.4	27218.3	32631.3	32174.3	32300.8	33484.6	32198.2	34620.6	26912.5	28720.5	22245.9	29659.2	26098.6
ATL3	Q6DD88	Atlastin-3	Q6DD88	31	29	29	28	30	28	29	31	29	28	29	29	29	29	29	29	29	32	29	30	101857	103711	107904	139695	127870	134477	122604	117460	118345	130514	135564	136538	131061	126298	133823	102054	97627.6	112335	97397	111627
ATM	Q13315	Serine-protein kinase ATM	Q13315	26	26	28	26	25	25	22	23	27	26	28	26	28	28	28	39	9	28	26	29	12861.3	14249.6	13522.7	13059.1	13148.4	13598.8	11018	11320.1	11203.7	13931.9	12590.7	13893.4	15000.4	15233.8	15171	21251.6	7103.01	14797.3	12974	17839.5
ATN1	P54259	Atrophin-1	P54259	1	1	0	0	1	2	1	1	1	1	1	1	0	1	1	1	2	1	2	2	2705.85	3153.19	NaN	NaN	2770.55	3168.93	1706.91	1249.09	1330.22	3431.93	2163.52	2626.9	NaN	2165.96	2510.61	5663.7	2932.32	5619.14	6480.65	3976.84
ATOX1	O00244	Copper transport protein ATOX1	O00244	5	5	5	5	5	5	6	6	5	5	5	5	5	5	5	6	5	5	5	5	51498.6	64227.4	60402.2	58947.3	52423.7	47073.5	55425.8	63608.2	68225.3	60220.3	73399.7	63941.3	50159.5	46293.9	44918.4	55206.8	57063.5	59004.6	56555.3	58911.5
ATP11A	P98196	Phospholipid-transporting ATPase IH	P98196	2	2	2	2	2	2	3	2	3	2	2	1	1	3	1	2	1	2	2	2	16058.5	13305	13202.1	15164.9	17512.8	16246.5	15090	16716.3	12663.4	15121	17604.9	14953.2	11915	14821.9	15088.4	18512.1	11581.3	14303.6	12750.3	11131.7
ATP11B	Q9Y2G3	Phospholipid-transporting ATPase IF	Q9Y2G3	7	8	7	7	8	8	7	7	7	7	6	7	7	8	7	7	9	9	7	8	13905.4	13006.2	16326	15779.9	15192.9	14900.3	15200.4	14874.1	14868.8	13589.7	13620.7	12466	17706.3	17006.1	17085.3	15372.4	13335.8	15066.9	11782.8	12108.6
ATP11C	Q8NB49-3	Isoform 3 of Phospholipid-transporting ATPase IG	Q8NB49-3	20	20	17	20	20	20	17	16	15	18	19	17	19	22	21	20	19	18	16	18	19842	19416.7	20290.9	23718.4	23790.3	23635.9	16870.7	16095.5	15584.1	16470.2	16807.9	16636.2	21635	21429.4	22030.1	19300	16203.1	19012.2	17427.1	18038.5
ATP13A1	Q9HD20	Endoplasmic reticulum transmembrane helix translocase	Q9HD20	37	37	37	38	37	38	38	39	39	37	38	39	38	39	40	39	39	36	38	36	47047.6	45453.2	47772.7	44824.1	46456.1	44454	48739.6	48611.9	48034.7	58940.7	59331.7	61283.2	56935.9	56739.2	57194	50435.5	58423.5	46068.5	47292.3	43282.8
ATP13A3	Q9H7F0	Polyamine-transporting ATPase 13A3	Q9H7F0	16	16	15	15	15	17	12	12	15	13	12	9	8	11	11	14	16	16	13	7	14636.3	14363.1	13474.6	13819.2	14302.5	14038.9	11025.2	10695.9	10306.6	9846.47	9155.98	9106.41	10293.8	9338	9184.79	14279	18169.2	16726	12832.5	9651.41
ATP1A1	P05023;P05023-4	Sodium/potassium-transporting ATPase subunit alpha-1;Isoform 4 of Sodium/potassium-transporting ATPase subunit alpha-1	P05023;P05023-4	32	31	31	33	32	33	31	31	31	30	32	30	31	30	31	35	36	31	34	31	212836	216907	213737	210811	208952	210414	251857	247688	256328	212221	212611	214283	199165	199866	204712	259295	299787	306894	277963	302258
ATP1B1	P05026;P05026-2	Sodium/potassium-transporting ATPase subunit beta-1;Isoform 2 of Sodium/potassium-transporting ATPase subunit beta-1	P05026;P05026-2	7	6	7	7	7	7	7	7	7	6	7	7	7	7	7	7	6	6	6	5	53857	56658.7	54424.5	44889.8	45861.2	48304.9	57679.1	59099.4	56093.5	44386.6	42964.2	42539.9	64463.8	60715.6	62605.2	38716.7	51485.3	21962.1	29963.7	33475.4
ATP1B3	P54709	Sodium/potassium-transporting ATPase subunit beta-3	P54709	12	10	10	9	10	10	11	11	12	9	10	11	9	10	9	11	11	11	11	10	180054	178723	177465	167111	178637	177177	215672	210878	212114	173717	171088	175015	149194	145658	147438	232281	266586	287270	254219	284781
ATP2A2	P16615	Sarcoplasmic/endoplasmic reticulum calcium ATPase 2	P16615	43	40	41	41	39	42	41	41	44	37	40	38	40	41	40	41	42	41	41	39	240474	227727	242905	242917	238553	245871	262896	258330	255795	258786	256560	259981	307440	309793	316014	280349	285477	313350	296105	278583
ATP2B1	P20020;P20020-1;P20020-4;P20020-6	Plasma membrane calcium-transporting ATPase 1;Isoform D of Plasma membrane calcium-transporting ATPase 1;Isoform C of Plasma membrane calcium-transporting ATPase 1;Isoform K of Plasma membrane calcium-transporting ATPase 1	P20020;P20020-1;P20020-4;P20020-6	33	26	29	28	26	30	30	30	29	27	28	28	25	27	28	35	35	31	35	32	95986.2	92960.5	95502.6	88099.6	86219.3	88755.2	102847	99634.5	100559	73020.4	73022.8	75628.1	69127.5	70226.8	70098.3	127328	119883	149018	104962	123681
ATP2B4	P23634;P23634-6;P23634-7;P23634-8	Plasma membrane calcium-transporting ATPase 4;Isoform XB of Plasma membrane calcium-transporting ATPase 4;Isoform ZB of Plasma membrane calcium-transporting ATPase 4;Isoform ZD of Plasma membrane calcium-transporting ATPase 4	P23634;P23634-6;P23634-7;P23634-8	24	23	24	22	25	24	25	23	23	24	24	22	23	23	23	24	24	25	24	24	208115	199282	207737	170677	169171	175853	181151	175443	171692	105686	104227	106459	101434	101362	103124	197565	223758	222480	147118	207374
ATP2C1	P98194;P98194-4	Calcium-transporting ATPase type 2C member 1;Isoform 4 of Calcium-transporting ATPase type 2C member 1	P98194;P98194-4	20	20	17	20	19	20	19	22	18	19	19	19	20	17	19	20	21	19	18	18	29545.4	29941.9	28914.5	24948.8	26732.5	26494.2	23052.8	23494.6	23828.5	23787.6	24085.3	23590.7	24051.7	24805.5	24056.7	26793.8	32145.9	27501.2	29652.6	23814.7
ATP5F1A	P25705	ATP synthase subunit alpha, mitochondrial	P25705	24	21	22	22	24	24	21	23	23	22	22	21	22	22	21	25	25	23	26	25	200672	192060	201071	1049910	1049800	1048480	569603	560043	554764	487024	503756	519058	479618	490537	484778	1094260	1149560	1252810	1193000	1146180
ATP5F1B	P06576	ATP synthase subunit beta, mitochondrial	P06576	26	25	25	25	26	26	26	26	25	24	25	25	25	25	25	26	26	26	27	26	216747	210963	217627	1046550	1071060	1046670	577265	556576	561961	504145	492034	512895	480930	488439	485244	1107890	1112820	1240040	1147310	1146520
ATP5F1C	P36542-2	Isoform Heart of ATP synthase subunit gamma, mitochondrial	P36542-2	6	7	7	7	7	7	7	7	7	7	7	7	7	7	7	8	7	7	7	7	53941.8	50025.3	54001.6	319590	312346	306585	199650	196757	180399	171781	169972	178895	160824	153821	158438	324713	330335	353203	328193	344585
ATP5F1D	P30049	ATP synthase subunit delta, mitochondrial	P30049	3	3	3	5	4	4	4	4	5	4	5	5	4	4	5	4	4	5	4	5	55763.3	37443.2	49219.2	178403	146329	159199	87866.5	94658.6	107072	106528	118954	107345	91777.3	74945.4	72466.3	173894	173987	167962	149982	158109
ATP5ME	P56385	ATP synthase subunit e, mitochondrial	P56385	0	0	0	0	0	0	0	2	3	2	3	3	3	2	4	3	3	3	3	3	NaN	NaN	NaN	NaN	NaN	NaN	NaN	20469.6	25517.6	21421.3	30300.9	22840.6	24548.8	20637.6	19973.9	34557.1	26673.6	31787.2	28072.8	46662.7
ATP5MF	P56134-2;P56134-4	Isoform 2 of ATP synthase subunit f, mitochondrial;Isoform 4 of ATP synthase subunit f, mitochondrial	P56134-2;P56134-4	1	1	1	1	1	1	1	1	1	1	1	0	1	1	1	1	2	1	1	1	46043.4	56908.1	51228.2	49785	47725	35961.1	125637	142770	143382	118152	124661	NaN	109379	98395.8	88853.2	332937	280816	326028	283624	327578
ATP5MF	P56134;P56134-3	ATP synthase subunit f, mitochondrial;Isoform 3 of ATP synthase subunit f, mitochondrial	P56134;P56134-3	3	3	3	3	4	3	3	3	3	3	3	3	3	3	3	4	4	4	4	3	67513.8	73567.4	66290.6	62998.1	67392.4	64293.8	136043	155671	161968	139587	142983	128237	146618	132856	121164	371798	333028	363735	354537	426178
ATP5MG	O75964	ATP synthase subunit g, mitochondrial	O75964	2	2	3	2	2	2	4	4	3	2	3	2	2	2	2	3	5	4	5	4	17532.2	28978.3	22075.7	21831.8	19492.1	20292.1	42099.4	50003.2	50467.6	40786.4	57629.3	40913.1	47586.5	41757.8	39179.5	91004	97917.4	104091	86083.2	110945
ATP5MJ	P56378	ATP synthase subunit ATP5MJ, mitochondrial	P56378	0	0	0	0	0	0	1	2	1	1	2	2	2	1	1	3	3	2	3	1	NaN	NaN	NaN	NaN	NaN	NaN	6044.46	7431.27	10647.8	6700.38	8746.19	7023.63	7662.45	6609.27	4519.88	13348.7	14624.2	15529.6	13391.3	12321.7
ATP5PB	P24539	ATP synthase F(0) complex subunit B1, mitochondrial	P24539	5	5	7	3	3	7	6	7	7	6	7	7	6	5	7	8	8	9	7	9	6907.02	8999.06	5618.68	8183.03	6745.27	5978.46	14909.4	17647.8	19813.2	17084.4	20362	15463.8	20750.3	17418.2	15306.1	48130.2	40041.9	46562.7	31945	44008.1
ATP5PD	O75947	ATP synthase subunit d, mitochondrial	O75947	6	7	6	6	8	6	8	9	8	8	8	9	8	9	7	12	11	10	9	8	10039.7	16325.1	10562.2	11856.9	10609.7	10921.7	22008.5	31229.2	33259	27339.8	35847	26518.8	32511.8	25265.8	25061.2	74296.4	68985.5	69878.9	58094.9	88134.4
ATP5PF	P18859;P18859-2	ATP synthase-coupling factor 6, mitochondrial;Isoform 2 of ATP synthase-coupling factor 6, mitochondrial	P18859;P18859-2	2	2	1	1	0	0	2	2	2	2	2	2	2	2	2	2	2	2	2	2	21485.9	20436.4	8812.63	8046.57	NaN	NaN	24829.3	22965	45285.2	42800.4	50370.5	46379.3	39044.9	42863.6	39965	65464.3	57215.6	75670.4	47839	90819.9
ATP5PO	P48047	ATP synthase subunit O, mitochondrial	P48047	8	7	6	6	7	6	8	8	8	8	8	8	8	8	6	8	8	8	8	8	26859	30859	25912.6	22492.9	26825.4	23778.4	67090	86804.1	80262	62939.9	75183.5	62154.8	69471.7	64760.2	53407.5	205811	184737	200454	196568	196913
ATP6AP1	Q15904	V-type proton ATPase subunit S1	Q15904	9	10	9	10	11	10	9	11	9	10	10	10	9	9	10	11	11	11	11	7	35052.7	34709.2	35949.8	36719.5	38558.7	36543	39212.2	36299.7	38478.6	34715.1	35547.2	35304.5	31693.9	31432.8	32471	32347.3	45396.9	34841.5	34234.2	29050.3
ATP6AP2	O75787;O75787-2	Renin receptor;Isoform 2 of Renin receptor	O75787;O75787-2	10	8	9	8	8	10	8	9	8	7	8	8	6	8	7	10	10	8	10	8	23154.4	24564.2	22687.4	22992.7	24066.9	25831.6	21966.3	21999.7	21320.3	21055.2	21380.7	19992.1	16556.1	16474.5	16316.6	17676.2	25631.5	20768.1	21655.4	14919
ATP6V0A1	Q93050-3	Isoform 3 of V-type proton ATPase 116 kDa subunit a 1	Q93050-3	17	16	18	15	18	18	18	18	15	15	16	13	15	16	15	17	19	17	17	16	38123.2	38164	39847.3	37688.4	39844.5	38340.4	43894.5	42889.2	41412.6	36694.9	36650.4	36311.7	34814.6	35611.1	36257.5	30454.4	44735.7	44761.7	34569.2	30965.7
ATP6V0A2	Q9Y487	V-type proton ATPase 116 kDa subunit a 2	Q9Y487	9	9	8	10	9	10	9	9	10	9	9	9	9	9	10	10	9	10	8	7	15896.7	16319.2	16171.4	15432.4	17870.9	16816.3	18395.1	18180.5	17075.3	17846.9	16557.6	16834.4	18903.3	20307.3	19813.8	19201	15948.7	16808.4	15798.2	14318.3
ATP6V0D1	P61421	V-type proton ATPase subunit d 1	P61421	11	10	10	11	10	10	10	10	11	10	10	11	10	10	10	11	11	10	10	10	85382.5	93665.2	87682.5	96055.6	93925.3	96446.3	95082.2	99154.2	104321	99640.1	108410	96593.1	94746.4	87011.6	80841.3	103424	131973	114481	88464.9	92420.7
ATP6V1A	P38606	V-type proton ATPase catalytic subunit A	P38606	34	32	33	33	32	33	33	35	32	30	33	32	32	34	32	36	34	35	35	32	131814	130465	132560	131630	125094	132863	136798	135012	136038	149002	151419	154922	142190	137990	143468	107399	142897	116680	114740	99839.8
ATP6V1B2	P21281	V-type proton ATPase subunit B, brain isoform	P21281	20	20	19	19	21	21	20	20	20	20	22	21	21	20	21	20	22	20	19	21	139726	140248	141866	141424	147012	144612	139060	140375	141285	159807	158795	157140	156623	156628	157523	112552	140383	114345	110152	105164
ATP6V1C1	P21283	V-type proton ATPase subunit C 1	P21283	16	16	16	17	18	17	16	16	17	16	16	17	16	17	17	17	17	16	17	17	56840.7	56391.8	54888.3	50230.1	54353.7	51107.8	58481.3	56099.7	59455.1	64359	62530.5	66111.1	58336.4	58876.1	59340	50913.4	62444.6	58837.1	57304.7	51532.7
ATP6V1D	Q9Y5K8	V-type proton ATPase subunit D	Q9Y5K8	8	8	8	8	8	8	8	8	8	8	9	8	8	8	8	8	8	8	8	7	52066.6	52831.5	54607.4	52298.8	54008.1	52288.5	48180.2	47577.3	49189.3	53848.4	54591.7	54959.2	55986.1	55078	54510.4	47549.5	61008.1	48500.6	41513.4	36725.4
ATP6V1E1	P36543	V-type proton ATPase subunit E 1	P36543	11	7	9	7	8	10	7	7	6	7	9	9	9	8	8	11	9	9	9	8	69405.3	76666	69226.2	69750.2	66547.2	72450.7	56219	65791	71625	76547.3	79422.4	72922.1	73563.9	66004.6	56681.8	64429.7	70788.5	59532.3	59247.2	54712.6
ATP6V1F	Q16864;Q16864-2	V-type proton ATPase subunit F;Isoform 2 of V-type proton ATPase subunit F	Q16864;Q16864-2	3	3	3	3	4	4	3	4	3	3	4	3	3	3	3	3	4	4	3	3	28646.8	36296.3	28512.9	34690.2	28737.4	33155.1	19575.2	27908	33995.5	28232.2	39432.1	31585.4	33815.1	30512.1	27396.4	29466.5	37300.1	27420.3	25528.7	21803.4
ATP6V1G1	O75348	V-type proton ATPase subunit G 1	O75348	3	3	2	3	2	2	3	2	3	2	2	2	2	2	2	3	2	2	2	2	50788.6	66904.5	53371.8	55894.7	58388.4	50143.6	43732.5	56099.5	54372.9	55059.8	65652.9	53472.7	60538.1	57541.7	47292.1	44581.8	43056.4	30605	26158.7	27753.8
ATP6V1H	Q9UI12-2	Isoform 2 of V-type proton ATPase subunit H	Q9UI12-2	15	14	14	15	13	14	14	14	14	13	15	14	13	15	15	16	17	14	15	13	36250.5	33704.8	35093.4	37369.4	36931.6	36384	35523.9	35325.5	34582	40280.6	39328.3	39670.1	38476.7	39090.4	38925.8	28205.2	38707.8	28926.9	25566.9	20877.5
ATP7A	Q04656;Q04656-2;Q04656-3;Q04656-5	Copper-transporting ATPase 1;Isoform 1 of Copper-transporting ATPase 1;Isoform 2 of Copper-transporting ATPase 1;Isoform 5 of Copper-transporting ATPase 1	Q04656;Q04656-2;Q04656-3;Q04656-5	3	4	4	4	2	3	3	3	4	3	3	3	4	3	4	3	3	2	4	3	6622.04	8073.91	7037.61	8597.17	8339.69	7480.02	6191.63	6289.4	7809.97	6443.62	9829.3	8474	10866.9	8837.77	10489.5	7986.58	8064.54	10251	8515.27	11002.7
ATP8B1	O43520	Phospholipid-transporting ATPase IC	O43520	13	9	11	8	12	10	10	7	12	8	8	5	6	11	9	13	18	9	12	3	22222.9	23954.7	24157.1	24879.4	24382.5	23466.1	27989.4	25576.2	24348.9	20828.2	20548.3	19339.4	20543.2	19254.3	19543.2	25717.3	46014.4	25492.1	20359.5	13848.5
ATP8B2	P98198;P98198-3	Phospholipid-transporting ATPase ID;Isoform 3 of Phospholipid-transporting ATPase ID	P98198;P98198-3	4	4	1	3	4	3	4	3	4	3	4	4	4	3	4	4	3	5	2	4	10423.7	10509.5	12499.7	11693.9	9746.99	10126.3	12269.4	15926.6	13032.7	13591.3	14316.1	13786.6	12396.1	12780.5	12283.2	17987.6	14716.1	22422.4	10340.7	15972.1
ATP9A	O75110	Probable phospholipid-transporting ATPase IIA	O75110	10	8	9	10	8	10	10	11	11	6	9	10	9	10	10	14	10	13	11	10	14138.1	14598.4	15002.2	14429.7	15770.1	15031.4	23001.2	22750.9	23532.5	13675.9	13127.5	14177.5	14748.3	13904.7	14117.3	26784.1	20423.4	27275.3	23037.9	18997.2
ATP9B	O43861;O43861-2	Probable phospholipid-transporting ATPase IIB;Isoform 2 of Probable phospholipid-transporting ATPase IIB	O43861;O43861-2	6	5	7	4	6	6	6	7	5	6	5	6	6	8	7	6	6	6	3	5	24898.8	24288.8	20251.6	16612.7	25333.7	21897.4	22172.8	21987	19475.5	22280.1	16793.2	20293.7	23423.4	22793.3	22710.2	23492.5	20717.1	25159.6	20243.3	16283.8
ATPAF1	Q5TC12;Q5TC12-3	ATP synthase mitochondrial F1 complex assembly factor 1;Isoform 3 of ATP synthase mitochondrial F1 complex assembly factor 1	Q5TC12;Q5TC12-3	6	6	5	4	5	6	6	6	6	5	6	6	5	5	5	5	5	6	6	7	22090.5	24215.8	23663.7	20801.9	21065.2	21100.7	35739.3	35312.9	35771.3	33713	33348.9	31807.6	26259	25516.3	26934.4	18511.3	19033.2	18620.7	14874.7	17370.5
ATPAF2	Q8N5M1	ATP synthase mitochondrial F1 complex assembly factor 2	Q8N5M1	6	6	6	7	7	7	8	8	9	9	8	7	8	8	7	5	4	7	7	5	11877.5	11589.3	11526.5	19064.3	17984.8	17130	23311.6	23990	21216.9	23710.1	21730.8	22338.1	21268.2	19839.9	20190.2	10035.7	14853.1	14892.8	14240.9	15519.6
ATRN	O75882	Attractin	O75882	9	9	11	10	9	9	8	9	9	9	9	10	8	9	9	9	8	8	10	5	18605.9	18187.8	18568.2	15963.5	17964.1	17684.5	17988.2	17327.7	16364.5	15417.6	14227.3	14930.3	17649.7	17687.7	16871.4	16849.8	17349.1	17057.2	14433.5	15644
ATRX	P46100;P46100-3	Transcriptional regulator ATRX;Isoform 2 of Transcriptional regulator ATRX	P46100;P46100-3	22	23	25	20	20	23	21	18	21	21	19	20	20	22	21	21	21	18	21	22	17891.2	18349.4	18664.8	15134.1	15919.7	15596.9	16606.6	16245.4	15964.7	15726.2	15793.2	15364	17066.8	16727.2	16660.1	15847.6	15362.8	13622.3	17580.4	18879.6
ATXN1	P54253	Ataxin-1	P54253	3	2	3	2	4	3	3	3	2	3	3	2	3	4	3	3	0	2	1	2	5849.56	6618.53	5984.49	9246.31	8694.33	9563.06	6728.55	4858.16	7197.14	9103	9321.63	8434.68	10366.5	10580.3	10521.7	10132.7	NaN	6638.67	5804.12	8219.58
ATXN10	Q9UBB4	Ataxin-10	Q9UBB4	22	20	22	21	20	20	21	22	20	18	19	19	19	20	18	22	22	21	20	18	107182	106522	105244	91472.9	95124.4	92997	97469	98587.5	99380.8	81271.9	78982.4	78620.8	69643.8	71047.9	72773	100288	171844	100343	128102	83477.2
ATXN2	Q99700;Q99700-2;Q99700-4	Ataxin-2;Isoform 2 of Ataxin-2;Isoform 4 of Ataxin-2	Q99700;Q99700-2;Q99700-4	20	20	19	19	20	19	18	18	19	18	18	18	18	18	18	20	20	19	20	18	48950.2	49885.9	50137.7	47307.5	51493.2	48054.2	42332.5	40559.1	42067.9	39950.5	40466.1	39100.7	43533.2	45039.4	46096.4	43582.7	54803.3	47443.9	42246.6	41585.6
ATXN2L	Q8WWM7	Ataxin-2-like protein	Q8WWM7	23	24	23	24	24	23	23	23	23	22	24	24	23	23	24	22	24	22	24	23	80149.1	82674.7	82691.6	78882.2	80849.6	81084	67028.8	66265.7	65433.7	69197.6	74310.8	73657	78946.5	77472.8	77465.2	72626.4	73707.6	66859.2	75627.1	65507.7
ATXN3	P54252;P54252-1;P54252-4	Ataxin-3;Isoform 1 of Ataxin-3;Isoform 4 of Ataxin-3	P54252;P54252-1;P54252-4	9	9	9	8	8	9	8	9	9	8	9	8	9	8	8	7	7	8	8	8	26607.3	28924.9	25620.4	27526.7	29950.9	30201.2	29747.2	30868.5	31298.7	29637.4	30157.5	28531.4	32272.1	31709.5	30998.8	25905.2	19298.9	23572.8	24370.6	29258.6
AUH	Q13825	Methylglutaconyl-CoA hydratase, mitochondrial	Q13825	5	5	5	4	4	3	6	6	5	6	6	5	5	5	6	6	5	6	5	6	14261.8	14034.3	12208.4	12646.8	11485.2	13139.2	26713	24135.7	25858.3	16495.9	19242.8	17153.8	17425.7	14726.1	18070.7	30406.3	14586.5	32618.3	20014.2	41700.2
AUP1	Q9Y679	Lipid droplet-regulating VLDL assembly factor AUP1	Q9Y679	6	6	7	6	6	6	5	6	5	6	7	6	6	6	6	7	6	6	6	4	35048.4	31459.3	33057.9	33513.3	37172.2	36136.3	36049.7	35882.2	37706.6	49273.6	49303.5	49402.9	38236.7	38229	38882.6	36043.5	48342	38114.1	40398.8	30002.2
AVEN	Q9NQS1	Cell death regulator Aven	Q9NQS1	5	5	4	5	5	6	2	2	2	4	5	3	5	5	5	6	6	5	6	5	29280.8	25816.7	27226.6	37993.1	39463.8	37093.8	15412.5	15112.4	14326.8	17497.3	17214.1	18946.6	37876.6	36645.2	36951.4	30402.2	26328	29391.5	29802	29420.6
AVL9	Q8NBF6	Late secretory pathway protein AVL9 homolog	Q8NBF6	11	10	11	12	10	10	7	9	9	8	7	8	8	8	8	9	10	9	11	8	23436.4	24099	24406.3	22500.6	24969.5	23649.2	21655.9	19591.1	20843	18305	18624.5	18907.6	17678.4	17607.6	17788.4	21796.6	31656.4	23399.3	25761.5	20406.8
AXL	P30530;P30530-2	Tyrosine-protein kinase receptor UFO;Isoform Short of Tyrosine-protein kinase receptor UFO	P30530;P30530-2	16	14	14	14	14	14	13	15	14	14	15	15	14	14	14	16	16	14	13	15	38032.4	37572.5	37711.5	32881.5	34851.7	34197.7	28295.2	26712.4	26066.1	34687.8	34085.1	35788.9	22630.3	23267.2	23265.7	28821.7	45947.5	17313.2	28596.2	32651.3
AZGP1	P25311	Zinc-alpha-2-glycoprotein	P25311	3	3	3	0	2	0	2	3	4	3	2	3	2	3	3	4	4	3	2	4	8156.51	7710.72	13818.1	NaN	4680.84	NaN	6143.01	13153.1	9316.07	10316.5	8122.17	11334.2	5162.13	7854.74	6491.15	21916.2	15187	5185.68	7028.6	45591.2
AZI2	Q9H6S1	5-azacytidine-induced protein 2	Q9H6S1	3	3	5	2	3	5	2	4	3	3	3	3	5	3	4	4	4	3	5	4	12200.1	12239.2	12660.7	13610.9	13562.8	14680.8	11184.1	10448	11093.2	13605.7	11534.8	11608.9	20202.7	20883.9	23146.8	17531.5	11346.3	14231	15616.7	15965
B2M	P61769	Beta-2-microglobulin	P61769	1	2	1	1	2	2	1	1	1	1	1	1	1	1	1	2	2	1	2	1	111908	106107	111797	141231	91088.2	81190.8	90384.8	108329	120368	118617	150480	120557	107230	86493.3	71365.4	149729	136646	171439	154018	122826
B3GALT6	Q96L58	Beta-1,3-galactosyltransferase 6	Q96L58	6	8	7	6	7	8	5	5	5	5	7	5	7	6	6	5	6	6	6	3	21805	20512.8	23711.8	21336.9	20813.4	20017.1	17965	18383.6	16987.8	19762.4	19197.9	18167.3	19786.5	20918.1	20485.2	17573.6	19755.5	19516.5	18193.2	13215.9
B3GAT3	O94766;O94766-2	Galactosylgalactosylxylosylprotein 3-beta-glucuronosyltransferase 3;Isoform 2 of Galactosylgalactosylxylosylprotein 3-beta-glucuronosyltransferase 3	O94766;O94766-2	6	7	4	7	6	8	4	6	6	5	6	6	6	7	6	7	9	6	8	6	14033.9	13603.4	13492.4	23708.6	26812.8	26405.7	20612.4	21115.3	18446.7	25632.2	24887.5	24430.8	19469.4	19175.8	20417.4	21940.9	45806.1	26451.2	28606.9	15883.9
B3GLCT	Q6Y288	Beta-1,3-glucosyltransferase	Q6Y288	5	6	5	6	7	6	7	9	7	8	9	8	6	6	6	7	6	7	4	5	17018.1	16513	16590.3	19646.2	19285.3	19683.7	17997.8	17561.5	18144.6	22105.2	22454.1	23273.7	19963.3	18418.8	18885.2	17050.1	11623.4	12882.9	6283.74	12537.7
B3GNT9	Q6UX72	UDP-GlcNAc:betaGal beta-1,3-N-acetylglucosaminyltransferase 9	Q6UX72	1	1	1	2	1	2	1	1	1	1	1	1	1	1	1	2	2	1	1	1	6706.14	7247.42	9564.28	10278.1	11500.7	12299.9	12950.1	12079.6	11789.9	15336	14341.3	15545.9	12161.5	15621.2	14057	9621.75	9354.67	11764.3	7922.11	8158.18
B4GALT1	P15291	Beta-1,4-galactosyltransferase 1	P15291	9	8	9	8	8	8	8	9	7	7	8	8	7	7	8	7	9	7	7	6	75320.7	75000.7	75623.8	87732.7	91885.3	91303.4	56453.7	56319.5	53125	123994	118420	123021	96173.2	100419	98499.3	46571.5	72099.3	55397.5	59984.6	24430.2
B4GALT4	O60513	Beta-1,4-galactosyltransferase 4	O60513	0	4	3	2	2	4	2	2	2	2	1	1	2	2	2	4	2	1	0	1	NaN	18972.2	16364.2	19502.8	22416.7	19071.6	14685.5	11753.9	15584.8	13033.9	13528.4	13777.3	18028.1	20479.5	16754.2	17608.9	15798.8	20776.3	NaN	16785.5
B4GALT7	Q9UBV7	Beta-1,4-galactosyltransferase 7	Q9UBV7	5	5	5	5	5	5	5	6	5	5	5	5	5	4	5	5	5	5	5	5	29981.9	29645.4	31255.1	31164.5	32675.9	32372.1	26417.5	25673.1	23353	27555	25635.8	26674.7	26703.7	28130.9	28460.3	24554.3	44896.5	29924.6	36037.8	21450.5
B4GAT1	O43505	Beta-1,4-glucuronyltransferase 1	O43505	6	5	7	6	5	7	6	6	6	6	4	5	4	5	5	7	6	5	7	5	17099.1	19484.1	17783.2	14517.3	15721.8	17032.6	22818.8	20886.3	23034.5	16024.6	14896.9	14186.2	16329.2	16327.8	15218.6	21658.9	23059.4	20942.9	25462.6	19507.1
BAALC	Q8WXS3;Q8WXS3-1	Brain and acute leukemia cytoplasmic protein;Isoform 2 of Brain and acute leukemia cytoplasmic protein	Q8WXS3;Q8WXS3-1	2	2	2	2	2	2	2	2	2	0	1	1	2	2	2	0	0	2	0	0	15099.4	21967.7	15525.4	15219.3	12720.6	11751.3	8674.77	9271.42	10984.2	NaN	5248.29	4179.77	11622.1	11101	9516.95	NaN	NaN	17468.1	NaN	NaN
BABAM1	Q9NWV8	BRISC and BRCA1-A complex member 1	Q9NWV8	6	6	6	6	6	5	5	6	6	6	6	6	6	6	6	5	6	5	6	6	29875.6	28872.1	25176.2	28204	31123.9	26243.5	30962.9	33176.6	30529.1	30336.8	31752.9	31347	30404.1	31918.2	31823.9	31856.8	28316.7	31668.8	27388.6	28313.4
BABAM2	Q9NXR7	BRISC and BRCA1-A complex member 2	Q9NXR7	7	6	6	6	8	7	7	8	7	6	8	6	6	6	6	7	8	8	8	6	58009.9	55919.6	62117.4	48497.4	59204.9	56234.6	65495.6	67037.9	58600.7	56716.9	55193.2	57131.9	62800.2	62098.1	64003	63717.9	68610.8	66447.7	62844.1	68407.8
BACH1	O14867	Transcription regulator protein BACH1	O14867	4	5	6	7	4	5	3	3	2	4	3	3	5	5	6	5	3	5	10	7	6427.53	7107.05	6099.18	5967.39	6954.69	6473.97	5870.91	6473.59	4405.59	6121.33	4758.99	5285.49	6532.43	6060.38	6514.25	9762.95	5981.25	8119.72	11630.5	8910.64
BAD	Q92934	Bcl2-associated agonist of cell death	Q92934	4	3	4	3	3	3	3	4	3	2	3	3	3	3	3	2	4	3	4	4	18058.7	19357.8	16961.7	18884.6	16789.4	19680.6	24060.7	19734.6	25196.3	25764.3	24160.3	26956.7	21375.6	16560.4	19864.1	26303.4	17467.4	17812.2	18464.3	18356.5
BAG1	Q99933;Q99933-3;Q99933-4	BAG family molecular chaperone regulator 1;Isoform 3 of BAG family molecular chaperone regulator 1;Isoform 4 of BAG family molecular chaperone regulator 1	Q99933;Q99933-3;Q99933-4	6	6	6	6	6	6	6	6	7	6	6	6	5	7	7	7	6	6	6	6	17549.5	20853.1	18967	20215.9	21248.5	20433.1	21564.5	20535.6	22096.1	28502.1	29613.4	30402.6	25859	24755.2	26568.6	21209.8	13638.7	21802.5	18111.4	28524.5
BAG2	O95816	BAG family molecular chaperone regulator 2	O95816	12	11	12	12	11	12	11	14	11	10	11	11	10	10	9	14	13	14	12	12	136379	155583	142438	206830	177538	185958	136564	164254	173413	113305	141723	122231	120779	106269	99101.8	333045	310621	397100	282692	297933
BAG3	O95817	BAG family molecular chaperone regulator 3	O95817	17	16	17	17	17	17	16	17	16	14	16	16	17	17	17	18	19	16	17	16	108516	106325	108348	103177	99511.1	102511	54780.7	54908.1	54888.9	67757.3	65940	66578.7	98414.2	93521	94264.1	84143.2	127455	94110.3	85987.4	69951.4
BAG4	O95429;O95429-2	BAG family molecular chaperone regulator 4;Isoform 2 of BAG family molecular chaperone regulator 4	O95429;O95429-2	3	3	3	3	2	3	3	2	2	2	3	3	3	3	3	4	3	3	3	3	21485.5	23895.8	22317.9	18396.5	18804.5	19699.8	20123.6	19456.2	19445.2	15281.8	14227.2	12586	17799.1	17757.5	18527.9	19133.7	17765.3	19912.5	21476.7	19673.5
BAG5	Q9UL15	BAG family molecular chaperone regulator 5	Q9UL15	14	14	16	13	14	14	13	15	13	15	16	14	14	15	13	16	16	15	13	14	18815.6	18668.1	17289.2	17071.1	18891.1	17106.6	19284.7	19619.5	22007.3	18001.9	17941.2	18082.5	17797	17440.6	18016.9	19850.6	19517.3	20086.4	21032.6	20814.8
BAG6	P46379;P46379-2;P46379-3	Large proline-rich protein BAG6;Isoform 2 of Large proline-rich protein BAG6;Isoform 3 of Large proline-rich protein BAG6	P46379;P46379-2;P46379-3	22	21	22	23	22	21	22	23	22	22	22	22	21	23	23	22	23	23	24	22	54184.5	58749	57308	60945.3	60895.8	59186.6	61357.7	60059.8	58893.4	55699.3	57008.7	56116.6	47885.3	47743.9	46274.6	48511.7	63197.7	51329.5	57483.6	45560.3
BAIAP2	Q9UQB8;Q9UQB8-2;Q9UQB8-3;Q9UQB8-4;Q9UQB8-5;Q9UQB8-6	Brain-specific angiogenesis inhibitor 1-associated protein 2;Isoform 2 of Brain-specific angiogenesis inhibitor 1-associated protein 2;Isoform 3 of Brain-specific angiogenesis inhibitor 1-associated protein 2;Isoform 4 of Brain-specific angiogenesis inhibitor 1-associated protein 2;Isoform 5 of Brain-specific angiogenesis inhibitor 1-associated protein 2;Isoform 6 of Brain-specific angiogenesis i…	Q9UQB8;Q9UQB8-2;Q9UQB8-3;Q9UQB8-4;Q9UQB8-5;Q9UQB8-6	11	9	10	11	9	12	13	12	12	9	13	11	9	8	8	10	10	11	12	9	24412.5	27245.6	25114.7	21255.7	20280.4	20848.5	34339.7	35716.7	36583.9	28348.5	26254.5	27396.6	13615.7	12222.3	12963.6	19571.8	22888.5	19506.7	21415.2	24376
BAIAP2L1	Q9UHR4	Brain-specific angiogenesis inhibitor 1-associated protein 2-like protein 1	Q9UHR4	3	3	4	3	3	3	0	0	0	3	3	3	2	3	3	3	4	2	3	0	20282.1	23109.3	22958.7	18994.5	20470.1	16390.2	NaN	NaN	NaN	18456.4	15898.8	14484.1	14059.5	13347.3	12419.8	15931.8	28897.5	18928.2	11685.7	NaN
BAK1	Q16611	Bcl-2 homologous antagonist/killer	Q16611	3	3	3	3	3	4	2	2	3	4	4	3	4	3	3	2	3	3	2	2	35793	32490.6	20683.3	35076.4	33770.1	37101.8	30245.7	27682.1	31945.4	26921.2	40254.9	36099.6	37862.4	30381.3	31757.2	22248.3	39498.6	31028.2	33629	30148.5
BANF1	O75531	Barrier-to-autointegration factor	O75531	6	6	6	6	6	6	6	7	6	6	6	6	6	6	6	6	6	6	6	6	152800	189785	165002	189477	155142	153607	131385	154761	173803	171141	232793	177512	187509	174912	158123	153846	116771	114103	114854	166406
BANP	Q8N9N5;Q8N9N5-2;Q8N9N5-3;Q8N9N5-4;Q8N9N5-5;Q8N9N5-6;Q8N9N5-7	Protein BANP;Isoform 2 of Protein BANP;Isoform 3 of Protein BANP;Isoform 4 of Protein BANP;Isoform 5 of Protein BANP;Isoform 6 of Protein BANP;Isoform 7 of Protein BANP	Q8N9N5;Q8N9N5-2;Q8N9N5-3;Q8N9N5-4;Q8N9N5-5;Q8N9N5-6;Q8N9N5-7	2	2	2	4	3	2	2	1	2	1	3	3	3	1	3	2	3	2	3	3	10738	7521.56	11310.9	9786.89	8641.81	14174.8	11046	12937.8	10137.2	10024.2	10542.6	12267.2	10973.8	9699.37	10560.7	8602.6	8609.03	8095.48	11835.6	11515.9
BAP1	Q92560	Ubiquitin carboxyl-terminal hydrolase BAP1	Q92560	3	4	3	4	3	4	2	2	2	3	2	2	1	0	3	2	3	0	4	3	11764.4	12625	12702.1	11324.6	11434.1	10415.8	13930.6	13724.3	11934.7	14856.8	12120.8	9717.4	9888.9	NaN	7870.24	10650.3	12729.7	NaN	7367.09	11820.3
BAP18	Q8IXM2;Q8IXM2-3	Chromatin complexes subunit BAP18;Isoform 3 of Chromatin complexes subunit BAP18	Q8IXM2;Q8IXM2-3	5	5	6	6	6	6	4	5	5	6	5	6	5	6	6	5	5	5	5	5	25130.3	30463.7	27089.3	50589.7	51918.5	46596.1	17563.8	19745.2	24024.6	25939	30747	24516.5	35121.6	31973.6	30522.2	24051.2	14088.6	18579.4	21562.3	25565.2
BARGIN	Q6ZT62	Bargin	Q6ZT62	12	13	13	10	13	10	11	11	14	11	11	12	12	13	11	15	16	12	12	12	21980.6	23378.9	24107.2	17202.6	16355.1	16589.6	24341.6	23669	22363.1	15242.2	14979.4	14442.6	20848.9	20411.3	19192.7	32145.5	26147.1	21505.9	24228.2	21095.7
BASP1	P80723	Brain acid soluble protein 1	P80723	9	7	8	7	7	10	7	8	7	7	8	8	8	7	8	10	9	7	9	8	98349.2	142973	128762	166269	172388	151010	111446	111893	138012	166214	152546	148856	194910	173118	148134	158041	66710.3	106428	84160.7	124049
BAX	Q07812;Q07812-2;Q07812-8	Apoptosis regulator BAX;Isoform Beta of Apoptosis regulator BAX;Isoform Sigma of Apoptosis regulator BAX	Q07812;Q07812-2;Q07812-8	9	8	10	9	8	9	8	9	8	7	8	9	7	8	8	10	9	8	9	8	267981	281809	281600	263656	247038	269100	320464	329933	317994	253891	277580	261094	229124	228978	223645	247854	308600	262079	234452	210933
BAZ1A	Q9NRL2	Bromodomain adjacent to zinc finger domain protein 1A	Q9NRL2	18	17	19	16	17	16	15	13	13	16	13	15	14	12	12	17	16	10	11	6	13051.5	13597.5	13391.4	12274.9	11897.5	12436	8084.58	7791.59	8238.51	9490.93	8986.08	8798.61	7642.71	7437.82	7030.75	6852.05	10187.2	6787.57	7830.83	4560.9
BAZ1B	Q9UIG0;Q9UIG0-2	Tyrosine-protein kinase BAZ1B;Isoform 2 of Tyrosine-protein kinase BAZ1B	Q9UIG0;Q9UIG0-2	33	31	33	32	32	32	30	29	30	31	34	34	30	32	32	35	34	31	32	31	24689.9	25262.8	25480.2	23537.1	23559.4	23569.1	22801.6	22323.4	23512.5	27306.1	27953.5	28338.2	23072.9	22520.7	22830.7	27519.9	19242.3	19778	24860.5	28677.9
BAZ2A	Q9UIF9;Q9UIF9-2;Q9UIF9-3	Bromodomain adjacent to zinc finger domain protein 2A;Isoform 1 of Bromodomain adjacent to zinc finger domain protein 2A;Isoform 3 of Bromodomain adjacent to zinc finger domain protein 2A	Q9UIF9;Q9UIF9-2;Q9UIF9-3	10	9	7	9	9	8	6	7	7	9	8	7	6	4	5	6	9	5	5	5	11541	12042.8	12734.1	11440.3	11377.9	12456.5	9216.17	9812.58	9914.25	11192.9	9645.53	9168.5	6828.24	7629.34	7686.01	10385.1	12129.6	9485.01	11428.9	8448.36
BBS1	Q8NFJ9;Q8NFJ9-2	Bardet-Biedl syndrome 1 protein;Isoform 3 of Bardet-Biedl syndrome 1 protein	Q8NFJ9;Q8NFJ9-2	6	6	7	7	8	5	8	9	9	7	8	6	7	8	9	8	2	8	5	7	7650.36	8306.11	6724.34	6725.67	8664.33	8609.58	11913	11667.2	10044.4	9788.06	9141.87	9570.93	9952.26	9688.43	9046.06	10071.5	4655.1	11293.4	9259.95	11853.3
BBS2	Q9BXC9	Bardet-Biedl syndrome 2 protein	Q9BXC9	5	4	4	6	6	6	6	6	7	6	7	5	7	7	7	7	1	8	5	7	11837.6	11569.5	12715.4	14415.9	14544.1	14252.8	15656.3	16797.7	15452.1	16702.1	15524.7	17465.2	17219.4	16958.3	18120.6	15414.3	6381.54	17152.8	15597.8	14962.2
BBS7	Q8IWZ6;Q8IWZ6-2	Bardet-Biedl syndrome 7 protein;Isoform 2 of Bardet-Biedl syndrome 7 protein	Q8IWZ6;Q8IWZ6-2	5	6	4	6	5	5	6	5	6	5	5	5	5	4	5	5	4	4	4	4	14314.8	14117.3	15715.1	17639.4	19805.7	19649.2	21852.2	21305.9	21179.5	22196.3	20845.6	19396.2	21972.9	20088.2	20519.9	20494.9	9750.94	21963.8	15912.9	18257
BBS9	Q3SYG4;Q3SYG4-2;Q3SYG4-3;Q3SYG4-4;Q3SYG4-7	Protein PTHB1;Isoform 2 of Protein PTHB1;Isoform 3 of Protein PTHB1;Isoform 4 of Protein PTHB1;Isoform 7 of Protein PTHB1	Q3SYG4;Q3SYG4-2;Q3SYG4-3;Q3SYG4-4;Q3SYG4-7	1	2	1	2	2	0	2	2	2	2	2	1	1	2	0	2	0	2	1	2	17046.7	19723.2	19759.2	15635.3	14853.6	NaN	20065.3	19386.7	17602.8	16109.2	14239.5	15240.6	16400	17194.5	NaN	20948.1	NaN	20004.3	13430.4	17676
BBX	Q8WY36;Q8WY36-2	HMG box transcription factor BBX;Isoform 2 of HMG box transcription factor BBX	Q8WY36;Q8WY36-2	3	4	3	2	2	4	3	3	4	3	4	4	3	4	2	3	3	3	4	3	35883.7	34648.7	34446.9	32284.5	34979.5	34931.7	28290.4	29229.5	30063.8	31465.3	26967.3	26749.1	30986.9	32795.7	25802.6	30373.2	29574.6	26699.6	34851.5	33984.4
BCAM	P50895	Basal cell adhesion molecule	P50895	9	9	10	4	6	7	0	0	2	0	0	0	5	5	5	3	6	1	9	9	11845	12762.5	11441.1	5859.59	10030	8883.43	NaN	NaN	2863.43	NaN	NaN	NaN	4637.53	6511.36	5149.66	3657.41	6357.25	3171.61	12793.5	15200
BCAP29	Q9UHQ4;Q9UHQ4-2	B-cell receptor-associated protein 29;Isoform 2 of B-cell receptor-associated protein 29	Q9UHQ4;Q9UHQ4-2	3	4	3	2	3	4	4	5	3	4	3	2	4	3	3	4	5	4	3	2	32894.8	33949.5	33826.2	42094.7	40888.1	39804.3	48321.6	44224.1	43719.5	36802.5	41301.3	42414.6	39587.3	41546.9	40272.5	31649.2	36540.4	36427.1	35337.4	28443.5
BCAP31	P51572;P51572-2	B-cell receptor-associated protein 31;Isoform 2 of B-cell receptor-associated protein 31	P51572;P51572-2	7	7	7	7	6	7	7	8	6	6	8	6	6	7	6	8	9	7	9	7	360072	298909	327658	289678	277198	306558	348646	363627	310550	332030	320518	321936	290240	281505	282791	286309	355812	296420	267208	238223
BCAR1	P56945;P56945-2;P56945-3;P56945-5;P56945-6;P56945-7;P56945-8	Breast cancer anti-estrogen resistance protein 1;Isoform 2 of Breast cancer anti-estrogen resistance protein 1;Isoform 3 of Breast cancer anti-estrogen resistance protein 1;Isoform 5 of Breast cancer anti-estrogen resistance protein 1;Isoform 6 of Breast cancer anti-estrogen resistance protein 1;Isoform 7 of Breast cancer anti-estrogen resistance protein 1;Isoform 8 of Breast cancer anti-estrogen…	P56945;P56945-2;P56945-3;P56945-5;P56945-6;P56945-7;P56945-8	18	16	16	17	16	17	16	16	15	17	17	15	17	16	17	13	17	15	14	10	43975.8	48319.7	47121.7	41283.1	40951.6	40326.7	33173.6	32176.1	33636.9	39240.4	36908.4	36048.9	35845.4	35615.3	35158.8	25955	40004.1	29163.3	28745.9	18058.9
BCAR3	O75815;O75815-3	Breast cancer anti-estrogen resistance protein 3;Isoform 3 of Breast cancer anti-estrogen resistance protein 3	O75815;O75815-3	5	5	5	5	5	5	5	5	5	5	5	4	5	5	5	4	5	4	4	0	18545.7	19970.9	17535.4	18553.1	21324.5	21237.6	13178.1	14224.6	14161.9	24478.1	22663.5	23820.1	15027.1	16467.6	16407	6564.39	15564.2	9991.31	7744.08	NaN
BCAS2	O75934	Pre-mRNA-splicing factor SPF27	O75934	12	12	12	11	12	11	11	12	12	12	12	11	10	10	12	11	12	10	10	10	27417.4	33353.6	29115.4	28872.3	29555.8	33786.6	27409.4	30599.3	33254.7	36213.4	39698	34854.3	31992.6	29091.7	27192.2	30057	28035.6	25021.6	30379.4	36238.2
BCAS3	Q9H6U6;Q9H6U6-2	BCAS3 microtubule associated cell migration factor;Isoform 1 of BCAS3 microtubule associated cell migration factor	Q9H6U6;Q9H6U6-2	14	16	14	13	14	13	16	14	15	11	15	14	14	14	16	15	13	13	12	14	17188.3	17174.4	18403.9	16120.3	17354.4	15487.4	20901.5	20316.4	19105.5	19306.3	19519.9	19325.2	20631	20593.2	20995.1	17847.9	12163.7	17532.1	13839.9	19172.4
BCAT1	P54687	Branched-chain-amino-acid aminotransferase, cytosolic	P54687	13	13	13	13	14	12	10	11	12	12	13	13	13	14	14	13	12	13	12	12	150057	144003	148590	123904	132608	137327	58724.6	61152.1	59108.2	165899	172343	177354	162504	160095	167542	114723	151572	91818.2	110660	113516
BCAT2	O15382	Branched-chain-amino-acid aminotransferase, mitochondrial	O15382	15	15	15	17	15	17	16	16	14	14	15	13	14	15	14	15	13	16	15	15	24036.1	24764.3	26443.9	32747.2	32572.1	31532.6	35347.1	34578.4	33065	29993.1	28365.9	30804.8	29421.3	28208.4	27666.4	30162	29230.4	34814.6	26421.4	45389.2
BCCIP	Q9P287	BRCA2 and CDKN1A-interacting protein	Q9P287	13	11	12	11	11	13	11	13	12	11	11	12	11	11	11	12	13	12	13	13	49269.8	51759.8	47696.6	52071.9	57885.3	55147.5	51315.5	49619.2	49358.7	46549.2	45370.2	45628.8	34881.9	35913	35756.6	35928.8	59446.4	40890.2	60428.6	50521
BCKDHA	P12694	2-oxoisovalerate dehydrogenase subunit alpha, mitochondrial	P12694	8	8	8	8	9	9	9	10	7	7	7	8	7	8	9	9	8	8	8	7	28522.5	26024.6	26200	25749.8	32321.7	32644.3	35423.5	34773.5	32775.4	29419.1	29747.3	28250.3	33933.4	37393.8	33117.5	27203	22082.7	31671	28159.1	33323.7
BCKDHB	P21953	2-oxoisovalerate dehydrogenase subunit beta, mitochondrial	P21953	8	7	8	7	8	7	8	8	7	7	7	7	7	8	7	7	7	7	7	7	33923.6	35458.3	35725.7	38417.4	39820.4	39756.5	42621.6	42292	44450.2	43122.8	40796.2	41680.6	50120.2	50300.1	52613.8	33941	27804.7	39597.7	31761.4	44913.3
BCKDK	O14874;O14874-2;O14874-3	[3-methyl-2-oxobutanoate dehydrogenase [lipoamide]] kinase, mitochondrial;Isoform 2 of [3-methyl-2-oxobutanoate dehydrogenase [lipoamide]] kinase, mitochondrial;Isoform 3 of [3-methyl-2-oxobutanoate dehydrogenase [lipoamide]] kinase, mitochondrial	O14874;O14874-2;O14874-3	5	6	6	5	6	5	5	5	6	6	5	5	4	5	5	4	6	5	5	4	16403.1	15778	16736.5	14777.7	15944.2	15751.4	17226.6	15425.7	16701.4	14777.8	13262.5	12949.8	13835.8	13886.4	12467.7	12795.7	21128	16924	15934.7	14108.6
BCL10	O95999	B-cell lymphoma/leukemia 10	O95999	4	4	4	4	4	4	4	4	4	4	4	4	4	4	4	4	5	4	3	3	50857.6	52462.2	50380.3	54359.9	66527.9	64359.5	74091.8	73725.5	73369.8	60985.6	58559.3	61943.9	69707.7	67677.2	65542.4	48582.7	42544.2	53006.6	30313.1	51877
BCL2L1	Q07817;Q07817-3	Bcl-2-like protein 1;Isoform Bcl-X(beta) of Bcl-2-like protein 1	Q07817;Q07817-3	6	4	5	4	5	6	5	6	5	5	4	5	5	5	4	6	6	5	6	4	22541.3	28396.7	28271.6	25494.2	25462.9	24878.6	35742.7	35074.9	36634.6	23733.8	22674.3	22701.3	18013.9	18607.5	19796.4	23655.5	41479.3	27590.3	24954.8	22410.7
BCL2L12	Q9HB09	Bcl-2-like protein 12	Q9HB09	3	3	4	4	3	3	3	3	3	2	2	4	3	2	2	3	4	4	3	3	24363.8	23948.9	24324.8	24604.2	20480.3	23514.2	19243.1	20416.7	20732.3	14273.7	12990.4	17703	12513.9	14641.6	12594.7	15508.4	23102.6	17703.2	21806.9	17858.6
BCL2L13	Q9BXK5	Bcl-2-like protein 13	Q9BXK5	16	17	16	16	16	13	17	17	16	15	15	16	13	15	15	16	15	16	14	16	27473.7	27761.3	25053.3	24747.5	23408.8	25039.1	30243.8	31300.1	31205.4	28052.3	27170.1	26658.7	23004.1	24789.3	24066	28866.8	35404	36982.9	30894.4	33871.4
BCL7C	Q8WUZ0;Q8WUZ0-2	B-cell CLL/lymphoma 7 protein family member C;Isoform 2 of B-cell CLL/lymphoma 7 protein family member C	Q8WUZ0;Q8WUZ0-2	3	4	4	4	4	3	4	4	3	4	3	3	4	3	3	4	4	3	3	3	58038.7	64405.6	59281.3	55805.1	56417.9	54891.7	57217	57788.7	58867.4	63322	58816.6	59252.9	57367.8	60885.9	61904.2	62010.6	46875.2	56423.3	56664.6	76212.2
BCL9L	Q86UU0;Q86UU0-2;Q86UU0-4	B-cell CLL/lymphoma 9-like protein;Isoform 2 of B-cell CLL/lymphoma 9-like protein;Isoform 4 of B-cell CLL/lymphoma 9-like protein	Q86UU0;Q86UU0-2;Q86UU0-4	9	7	8	5	8	9	3	5	5	3	7	6	6	5	6	9	10	6	9	7	15867.8	17035.3	17002.8	15981.1	16420.5	16375.4	14274.6	11968.4	12117.2	15862.5	13507.2	12664.7	18801.4	19439.1	16723.3	16733.9	16778.6	16984	16595.3	23102.8
BCLAF1	Q9NYF8;Q9NYF8-2	Bcl-2-associated transcription factor 1;Isoform 2 of Bcl-2-associated transcription factor 1	Q9NYF8;Q9NYF8-2	18	15	19	17	17	20	16	17	15	16	16	15	16	17	18	19	18	18	19	16	49103.5	52695.9	52785.4	53489.4	47951.8	49330.7	48810.4	52274	52045.1	52538.3	54387.4	53994.7	51274.6	51899.8	52703.3	50115.8	42386.6	48114.6	55553.5	56190.4
BCR	P11274	Breakpoint cluster region protein	P11274	15	13	14	12	13	13	13	12	13	11	9	7	12	9	12	15	19	16	17	15	11969.7	12676.3	13934.3	12831.9	13054.3	13296	12295.5	12461.8	12441.2	7841.5	7808.1	7662.41	10782.3	10026.3	9993.76	13402.2	22204.6	21643.2	23290.3	18531.7
BCS1L	Q9Y276	Mitochondrial chaperone BCS1	Q9Y276	16	14	14	15	15	15	15	15	14	12	15	12	14	14	13	15	16	15	16	15	31340.1	31646.7	32688.4	34563.8	32013.8	33373.3	42256.6	42607.8	42017.1	39896.7	38162.7	38746.4	34010.5	33612.1	31633.6	28299.9	34474.5	35987.8	40386.9	38003.5
BDH1	Q02338	D-beta-hydroxybutyrate dehydrogenase, mitochondrial	Q02338	0	0	0	0	2	0	0	0	2	2	2	4	2	5	2	0	0	0	1	2	NaN	NaN	NaN	NaN	11784.4	NaN	NaN	NaN	7824.79	9358.42	13620.3	11073.6	9639.6	8118.55	14159.1	NaN	NaN	NaN	11088.3	10442.4
BDH2	Q9BUT1	Dehydrogenase/reductase SDR family member 6	Q9BUT1	5	4	4	4	3	5	4	4	4	4	4	4	4	4	4	6	6	4	7	4	70348.5	69147.4	69767.1	57733.9	66003.5	53074	80861.5	89397.1	115798	109752	114268	104212	122691	116445	104917	134808	98889.1	107081	83839.6	104896
BDKRB2	P30411;P30411-2	B2 bradykinin receptor;Isoform Short of B2 bradykinin receptor	P30411;P30411-2	0	0	0	0	0	0	0	0	0	0	0	0	0	0	0	2	0	2	2	2	NaN	NaN	NaN	NaN	NaN	NaN	NaN	NaN	NaN	NaN	NaN	NaN	NaN	NaN	NaN	662359	NaN	616102	687132	990500
BECN1	Q14457	Beclin-1	Q14457	8	8	9	8	7	8	8	8	8	8	8	7	8	8	8	8	9	8	7	7	24538.3	25059.3	24606.5	26493	26133.3	25774.6	26708.2	25868.2	27031	27548.5	26591.6	28160	28243.7	27473.2	27838.9	24254.4	24621.3	26474.8	24492.3	24609.6
BEND3	Q5T5X7	BEN domain-containing protein 3	Q5T5X7	2	1	2	1	0	2	0	1	0	1	1	1	0	0	0	2	0	0	1	0	8427.73	7592.59	7807.65	8085.02	NaN	4505.65	NaN	6830.6	NaN	8076.77	7168.08	5283.87	NaN	NaN	NaN	6117.72	NaN	NaN	5357.23	NaN
BET1	O15155	BET1 homolog	O15155	2	1	1	1	2	2	2	1	1	1	1	2	2	2	1	2	2	2	2	2	10122.4	11515.5	8963.47	15921	10578.3	13273	8511.84	8797.94	11347.5	12651.7	15608.8	12184.1	15635.1	14982.5	14475.5	12931.1	10473.1	12820.3	11817.6	9329.41
BET1L	Q9NYM9	BET1-like protein	Q9NYM9	4	4	4	3	4	4	4	3	4	4	4	4	4	4	4	4	4	3	4	4	23298.2	27828	25918	27573.6	23521.1	25989.1	16005.2	20290.9	21381.6	22105.2	32021.9	24696.2	34147	32238.5	30620.5	21110.9	26660.3	19907.1	27453.1	23705.9
BGN	P21810	Biglycan	P21810	12	11	11	12	11	11	8	5	6	13	11	11	11	12	11	11	11	9	11	7	24506.8	25615.4	26494.5	37177.7	41469.6	37394.9	6856.9	6659.93	6959.9	53110.6	54019.9	57834.2	65161.4	67696.4	65555.2	27117.1	25580.7	16619.1	25970.4	15794.7
BICC1	Q9H694	Protein bicaudal C homolog 1	Q9H694	19	19	18	18	16	16	17	16	18	21	19	20	20	23	22	24	19	23	17	17	15338.3	16208.8	14910	15050.2	15796.4	14491.9	17905.2	17870.2	17410.6	27516.2	26332.7	26556.5	30771.6	33116.5	32315.4	30963	14511.9	27165.8	15682.5	16980.8
BICD1	Q96G01;Q96G01-3;Q96G01-4	Protein bicaudal D homolog 1;Isoform 3 of Protein bicaudal D homolog 1;Isoform 4 of Protein bicaudal D homolog 1	Q96G01;Q96G01-3;Q96G01-4	6	7	7	5	8	7	5	4	5	6	6	3	6	6	4	5	8	6	7	4	24340.7	26946.7	25618	24661.2	25661.1	27461.9	19218.7	17600.2	19933.6	22101.7	23629	26645.5	21704.3	21305.4	23700.1	16971.8	25160.8	17528.5	21131.6	14384.5
BICD2	Q8TD16;Q8TD16-2	Protein bicaudal D homolog 2;Isoform 2 of Protein bicaudal D homolog 2	Q8TD16;Q8TD16-2	26	25	26	25	25	27	24	25	23	23	23	21	25	22	24	25	26	23	24	22	31685.3	32001.7	30454.6	33851.5	34177.6	34119.2	25471.5	25785.6	25961.8	30398.7	29637.6	30088.4	25623.4	26311.6	25914.8	24464.3	31224.2	23370.6	25712.7	19772.9
BID	P55957;P55957-2	BH3-interacting domain death agonist;Isoform 2 of BH3-interacting domain death agonist	P55957;P55957-2	3	3	3	3	3	3	3	3	3	3	3	3	3	3	3	4	3	3	3	3	34976.2	35178	29988.9	25846.5	25695.8	28203.2	27760.9	29542.8	33003	21363.3	21517	23414.1	31236.8	30444.2	26620.5	45666.4	75290.8	46318.9	47614	39645
BIN1	O00499;O00499-10;O00499-11;O00499-2;O00499-3;O00499-4;O00499-5;O00499-6;O00499-7;O00499-8;O00499-9	Myc box-dependent-interacting protein 1;Isoform BIN1-13 of Myc box-dependent-interacting protein 1;Isoform BIN1+12A of Myc box-dependent-interacting protein 1;Isoform IIB of Myc box-dependent-interacting protein 1;Isoform IIC1 of Myc box-dependent-interacting protein 1;Isoform IIC2 of Myc box-dependent-interacting protein 1;Isoform IID of Myc box-dependent-interacting protein 1;Isoform II2 of Myc…	O00499;O00499-10;O00499-11;O00499-2;O00499-3;O00499-4;O00499-5;O00499-6;O00499-7;O00499-8;O00499-9	15	15	15	15	15	15	14	17	16	15	17	15	15	16	17	16	16	16	14	15	21596.6	22017.3	22354.2	45804.1	45860.7	44963.8	28293.5	28069.7	26365.8	34922.4	34924.4	34092.1	43323.2	43056.7	43900.7	52098.2	41267.3	42864.5	31641.9	66374.6
BIN3	Q9NQY0	Bridging integrator 3	Q9NQY0	5	5	5	5	4	3	4	5	5	5	6	5	5	4	5	5	4	5	3	5	28222.3	34375.6	30668.2	29170.4	29094.4	26945.1	36119.6	39517	45783.5	33695.2	36458.6	36064.3	33508.6	32614.3	27671.5	45429.7	49481.6	46188.1	43722.7	45065.5
BIRC2	Q13490	Baculoviral IAP repeat-containing protein 2	Q13490	7	7	7	6	6	5	7	6	6	5	5	6	8	7	5	7	6	6	8	5	19548.6	19236.8	18369.2	15447.8	15404.1	15646.9	16016	16569.4	15718.3	15364.7	14684.3	14153	14796	14674.7	15332.8	13213.2	12907.9	13361.8	13525.9	13708.7
BIRC6	Q9NR09	Baculoviral IAP repeat-containing protein 6	Q9NR09	50	47	44	43	46	52	48	42	43	38	33	37	43	41	39	46	44	43	46	32	18939	19285.7	19044.7	17823.3	18842.5	18426.3	15167.4	15044.2	15062.2	12870.6	13013.8	12970.5	16138	15707.1	15872.5	16063.8	16268.4	15254.6	15981.3	13654.3
BLMH	Q13867	Bleomycin hydrolase	Q13867	12	11	11	11	12	12	11	11	11	9	12	12	12	12	11	12	12	12	13	11	63778.7	61151	60579.7	58372.7	65728.9	62741	59938	64907.2	61105.3	72945.7	66884.6	69856.8	75302.4	70087.4	70594.8	67124.3	52008.8	53720.5	51879.9	66030.4
BLOC1S2	Q6QNY1	Biogenesis of lysosome-related organelles complex 1 subunit 2	Q6QNY1	2	4	4	2	3	2	1	3	2	4	2	0	2	3	1	4	2	1	2	2	13399.3	19977.7	15075.1	16177.1	15111.1	17185.3	12280.2	13653.3	16384.6	13589	15286.4	NaN	19256.7	16368.8	14099.1	12460.7	15802.9	14030.6	6987.08	13721
BLOC1S3	Q6QNY0	Biogenesis of lysosome-related organelles complex 1 subunit 3	Q6QNY0	6	5	5	5	5	5	5	5	5	5	5	6	6	5	5	6	6	6	5	5	27420.1	24334.2	25409.3	26468	35829.2	28497.5	26350.8	28498.3	27842	24690.7	23653.2	25021.7	29050.3	30082.2	29718.8	36576	26429.5	28887.1	24488.3	32240.5
BLOC1S4	Q9NUP1	Biogenesis of lysosome-related organelles complex 1 subunit 4	Q9NUP1	4	4	5	5	5	4	2	2	4	4	4	4	5	5	4	5	5	5	3	4	20429.4	21489.7	19804.4	23078.8	24210.8	26844.5	18991	20843	17299.3	16440.9	18689.5	18419.6	25191.9	24078.6	22571	27494.1	19828	26420.8	19252.9	24321.8
BLOC1S6	Q9UL45	Biogenesis of lysosome-related organelles complex 1 subunit 6	Q9UL45	1	1	1	1	1	0	1	2	1	3	1	2	1	1	0	1	0	1	0	0	2901.37	5376.55	6292.51	4015.09	3958.3	NaN	4064.94	4731.56	7411.42	6555.4	2892.28	1338.89	6757.45	3257.07	NaN	12057.7	NaN	4330.03	NaN	NaN
BLTP3B	A0JNW5	Bridge-like lipid transfer protein family member 3B	A0JNW5	8	7	5	6	7	9	6	5	6	5	7	9	7	5	7	9	6	5	6	3	5808.17	7011.22	6729.52	6146.55	6698.2	6866.56	6637.72	6729.97	6223.01	7877.42	7583.51	7797.92	7983.21	7979	7829.1	7906.54	5552.56	7122.66	5263.4	4229.27
BLVRA	P53004	Biliverdin reductase A	P53004	14	13	13	13	12	13	13	14	13	13	12	11	12	13	11	14	14	13	14	12	246258	241600	240640	225659	220398	204598	253174	250308	254080	202460	208383	216717	196425	196632	194648	217408	249048	244492	221732	236500
BLVRB	P30043	Flavin reductase (NADPH)	P30043	8	8	8	7	8	8	8	8	8	7	8	8	8	8	7	8	8	8	8	8	117036	107347	110323	116680	115074	121388	161930	159651	153399	138335	130660	130929	119386	121821	120912	170634	139129	179031	143333	165090
BMI1	P35226	Polycomb complex protein BMI-1	P35226	4	4	4	4	3	4	3	4	3	4	3	3	3	4	4	2	3	4	3	3	9533.44	10285.6	10889	9567.61	10481.4	12861.3	10535	11946.4	11415.2	10835.2	8563.29	11067.9	9910.96	9276.17	8653.04	8413.55	10266.7	9752.98	9938.89	10096.1
BMP1	P13497;P13497-2;P13497-5;P13497-6	Bone morphogenetic protein 1;Isoform BMP1-1 of Bone morphogenetic protein 1;Isoform BMP1-6 of Bone morphogenetic protein 1;Isoform BMP1-7 of Bone morphogenetic protein 1	P13497;P13497-2;P13497-5;P13497-6	3	3	3	3	4	4	2	2	2	2	3	2	2	2	2	3	4	3	2	2	13436.1	14955.2	12739.4	13225.6	13202.7	14500.8	10361.7	9922.16	10770.8	15672.3	11898.7	12695.7	12711.1	11619.3	12638.2	12109.3	16240.3	12856.7	14488.3	13681.3
BMP2K	Q9NSY1	BMP-2-inducible protein kinase	Q9NSY1	16	18	16	16	15	16	17	17	18	14	11	12	15	11	12	14	16	15	12	11	19389	19830.2	18864.9	19840.6	19870.6	19669.7	22829.9	21023.2	22146.3	14766.6	13621.2	13643	16008.8	15587	16318.6	18346.3	17658.2	18129	13240.8	13751.3
BMPER	Q8N8U9	BMP-binding endothelial regulator protein	Q8N8U9	6	7	7	6	7	6	8	6	8	6	5	5	5	6	7	6	7	6	5	5	21283.5	20343	19714.9	19800.9	18586.3	19244.9	23238.4	20797.4	22586.7	12520.6	13233.8	11380.9	18533.7	13514.6	14224.7	22037.3	24642.4	15785.2	16475.6	12432.8
BMPR1A	P36894	Bone morphogenetic protein receptor type-1A	P36894	1	1	1	2	1	1	1	2	1	1	1	2	1	1	1	2	2	1	1	1	4721.75	5927.13	6225.27	5377.17	4991.95	4602.73	6694.64	5495.17	5384.66	4448.48	3326.17	3940.67	4731.93	2983.71	4425.97	5079.02	7086.54	7027.83	6242.96	7253.96
BMPR2	Q13873	Bone morphogenetic protein receptor type-2	Q13873	1	0	0	0	2	0	0	0	2	2	0	0	0	1	0	0	0	0	0	0	9568.6	NaN	NaN	NaN	14402.1	NaN	NaN	NaN	14355	12362.7	NaN	NaN	NaN	10650.9	NaN	NaN	NaN	NaN	NaN	NaN
BMS1	Q14692	Ribosome biogenesis protein BMS1 homolog	Q14692	24	19	23	21	21	24	22	22	20	19	22	23	22	20	21	22	22	22	25	20	29103	28655.2	29170.8	31069.2	32869.7	31957.2	28262.1	28402.4	29468.8	32260	31909.4	31472.6	27914.3	27153.7	28637.1	30759.1	31492	25529.6	33737.9	28852.5
BNC2	Q6ZN30	Zinc finger protein basonuclin-2	Q6ZN30	4	1	3	0	0	3	2	2	0	0	0	0	3	2	2	5	3	3	5	3	4803.32	3220.96	3445.5	NaN	NaN	4632.8	4322	4810.99	NaN	NaN	NaN	NaN	3898.6	3903.03	5625.54	6623.4	6484.13	4465.77	9832.11	8411.31
BNIP1	Q12981	Vesicle transport protein SEC20	Q12981	9	7	6	8	7	9	8	6	8	7	11	8	8	8	9	8	9	6	9	7	19315	24485.2	20912.4	23143.3	20398.4	22735.1	17134.3	20418.9	20995.2	21605.9	28143.4	22911.7	26106.8	20405.2	19898.4	21558.1	22414.6	17138.1	19686.7	24494.6
BNIP2	Q12982;Q12982-2	BCL2/adenovirus E1B 19 kDa protein-interacting protein 2;Isoform 2 of BCL2/adenovirus E1B 19 kDa protein-interacting protein 2	Q12982;Q12982-2	4	4	4	4	4	4	4	4	4	4	4	3	4	4	4	4	4	3	4	2	330925	350540	330894	335038	381527	366772	332716	345831	352815	391102	332818	347196	338410	348033	337754	357602	358751	363220	322713	269795
BNIP3L	O60238;O60238-2	BCL2/adenovirus E1B 19 kDa protein-interacting protein 3-like;Isoform 2 of BCL2/adenovirus E1B 19 kDa protein-interacting protein 3-like	O60238;O60238-2	5	3	4	4	3	4	3	3	3	3	4	3	3	3	3	4	4	3	4	3	28367.5	30513.2	30076.1	26165.2	23646.3	29870.2	22783.8	24179.8	22123.5	30364.7	29433.5	30602.1	45379.3	41639	41794.3	34554.5	14648.3	31615.3	22185.4	35774.2
BOD1	Q96IK1	Biorientation of chromosomes in cell division protein 1	Q96IK1	3	4	4	3	3	3	4	4	3	2	4	4	3	3	3	3	3	3	4	4	7362.99	7576.29	7494.16	7382.21	8663.57	8192.81	6373.05	6526.07	7553.37	7136.38	7247.39	7630.65	6544.65	5605.85	6271.9	7504.25	8212.37	7968.8	8451.1	8043.36
BOD1L1	Q8NFC6	Biorientation of chromosomes in cell division protein 1-like 1	Q8NFC6	33	25	26	24	26	31	27	32	23	30	26	26	24	24	27	33	27	22	27	23	11014.6	11535.3	10919.1	10575.3	11475.8	10559.6	10868.1	11131.6	11456.3	11605.9	11252.6	10959.4	10494.7	10614.3	10815.2	11373.3	8973.89	9195.3	10398.1	11463.8
BOLA1	Q9Y3E2	BolA-like protein 1	Q9Y3E2	3	2	2	0	1	2	1	2	2	2	2	0	1	2	1	1	2	1	0	1	11790.2	16442.6	12919.9	NaN	16079.4	12306.3	13301.8	15466.3	18893.1	23519.2	26215.8	NaN	18882.5	19621.4	17684.3	18926.3	4803	17838.2	NaN	19064.2
BOLA2	Q9H3K6	BolA-like protein 2	Q9H3K6	5	3	4	5	3	4	4	4	4	3	3	3	4	3	3	5	4	3	4	4	74309.1	95115.2	79740.6	92932.8	74259.9	79479	58190.8	79436.5	82310.6	86575.8	107904	78378.5	87669.3	75076.5	62800.4	87372.9	93071.9	80925.8	85413.7	76365
BOLA3	Q53S33	BolA-like protein 3	Q53S33	2	2	2	2	2	2	1	2	2	1	2	2	1	2	2	1	2	2	2	1	11518.3	12135.1	9000.06	11939.9	11750.6	8925.13	9103.34	9941.83	13034	10397	12638.7	10021.3	9195.37	8560.36	7581.98	11351.6	12361.6	13911.3	15121.9	15673.8
BOP1	Q14137	Ribosome biogenesis protein BOP1	Q14137	19	18	19	21	17	20	17	18	20	17	18	18	16	16	17	20	20	16	19	16	50357.3	51137.1	52528.6	52452	53778.1	53505.6	55578.4	53938.4	53934.1	63326.6	60169.1	62879.2	48097	49758.7	48659.9	48252.6	61852	48332.9	59247.8	47871.4
BORCS5	Q969J3	BLOC-1-related complex subunit 5	Q969J3	4	5	5	5	3	4	4	5	5	4	5	5	4	4	4	5	6	5	4	4	12927	16853	13266.2	16067.3	14067.3	18454.3	12129.3	14677.5	17268.9	15065	18380.2	13571.6	20370.4	17848.5	16380	16762.7	16434.7	15788.9	14116.8	17994.4
BORCS6	Q96GS4	BLOC-1-related complex subunit 6	Q96GS4	2	3	3	3	5	3	2	3	3	2	4	4	3	3	3	2	3	2	3	2	12006	13901.8	12343.9	12709.4	15083	14647.8	13895.7	13275.6	14128.2	14559.4	12663.6	11236.8	11475.1	10955.6	12085.9	13600.1	13798.9	11859	11326.6	11354.3
BPGM	P07738	Bisphosphoglycerate mutase	P07738	9	7	8	6	6	8	8	9	7	5	8	7	6	7	6	8	9	6	9	8	41160.8	36238.3	38830.2	28648.2	27027.7	27297.7	32307.9	34015.1	34069.5	32323.2	32402	33328.6	23645.4	25170.2	25766.4	39892.2	47884.2	42683.2	38629.3	40647.3
BPHL	Q86WA6;Q86WA6-2	Valacyclovir hydrolase;Isoform 2 of Valacyclovir hydrolase	Q86WA6;Q86WA6-2	8	7	7	7	8	8	4	5	3	6	8	8	7	7	7	7	8	7	8	7	11958.8	12460.7	13254	14383.5	14543.3	14699.5	6431.25	5370.56	7673.73	10722.2	10332.7	9929.38	12464.8	11723.6	11211.6	13560.9	12655	16961	12737.1	11368.1
BPNT1	O95861	3'(2'),5'-bisphosphate nucleotidase 1	O95861	15	15	14	12	14	16	14	14	14	13	13	14	13	14	14	15	16	12	13	14	51789.9	52667.7	50601.5	46031.9	49211.8	48889.1	53135.6	53310.6	53953.1	57837.6	55716.3	56238.9	54228.7	56295.7	57224.2	50400.1	56553.2	56398.6	50423.2	54161.9
BPNT2	Q9NX62	Golgi-resident adenosine 3',5'-bisphosphate 3'-phosphatase	Q9NX62	11	11	12	11	11	11	10	12	12	10	11	10	11	10	10	11	12	12	10	7	91014.5	81684.7	90672.3	80773.2	79108.5	90994.5	82236.6	77998.8	79034.3	84243.1	83269.3	81747.7	90864.2	87130.3	89637.7	74645.8	84899.7	77089.1	79375	66299.2
BPTF	Q12830;Q12830-2;Q12830-4	Nucleosome-remodeling factor subunit BPTF;Isoform 2 of Nucleosome-remodeling factor subunit BPTF;Isoform 4 of Nucleosome-remodeling factor subunit BPTF	Q12830;Q12830-2;Q12830-4	20	25	20	18	20	21	17	18	21	20	20	21	16	21	19	18	17	14	16	18	13289.4	13702.9	13662.5	13387	13105.8	12705.4	12356.3	12024.7	11900	11656.7	11832.2	11600.8	11335.4	11845.8	11722.8	11785.2	10553.9	10068.4	13760.8	13271.9
BRAF	P15056	Serine/threonine-protein kinase B-raf	P15056	2	2	2	1	1	2	0	1	2	2	2	2	2	2	2	1	2	2	2	0	10220	10097.6	9856.87	9347.42	9871.5	8315.13	NaN	8002.36	7781.79	11981	11603.8	9433.62	12085.6	11719.7	12246	11483.8	8681.64	8036.11	7799.24	NaN
BRAP	Q7Z569	BRCA1-associated protein	Q7Z569	8	7	6	7	5	6	7	6	6	5	7	11	7	7	7	7	6	5	9	6	15180.2	15288.5	15610.6	14680.1	14739.7	14143.8	14596.4	16231.5	15544.5	12884.4	13722.3	13776.2	16088.7	16764.7	15100.5	14712	12441.5	14154.1	10709	14314.2
BRAT1	Q6PJG6	BRCA1-associated ATM activator 1	Q6PJG6	18	20	17	20	19	21	19	17	19	19	21	19	18	18	15	18	20	15	18	16	16238.6	14649.6	16485.7	17376.4	17814.5	16851.2	17745.6	17686.6	16481.7	17484.5	18363.2	18251.4	14443.1	13396.5	14415	12121.7	18047	12814.5	15070.9	15052
BRCC3	P46736;P46736-2	Lys-63-specific deubiquitinase BRCC36;Isoform 1 of Lys-63-specific deubiquitinase BRCC36	P46736;P46736-2	10	10	10	10	10	9	10	11	10	8	9	10	9	8	9	11	9	11	10	10	25611.9	26180.9	27408.4	25773.1	23193.2	25518.7	29101.4	28513.8	27224.7	29345.6	28452.7	28503.9	30295.1	29377.6	29192.7	28543.4	28813.2	29479.7	27397.5	27056.4
BRD1	O95696;O95696-2	Bromodomain-containing protein 1;Isoform 2 of Bromodomain-containing protein 1	O95696;O95696-2	6	4	6	6	7	6	5	6	5	3	4	5	4	5	4	6	3	1	8	3	10612.7	10933.1	10880.4	8568.94	11151.6	10708.9	9583.35	10143.9	9582.92	13199.6	9743.08	11569.7	10312.6	9998.01	9522.41	11018.3	6300.16	6024.44	7329.15	7568.77
BRD2	P25440;P25440-2	Bromodomain-containing protein 2;Isoform 2 of Bromodomain-containing protein 2	P25440;P25440-2	9	11	11	8	8	10	10	9	12	6	9	8	8	9	10	10	8	8	10	7	14820.9	17293.2	15987	15072.8	14819.6	14333.5	14141.4	14206.2	14625	15295.4	14185.7	13926.6	12361.9	12444	12802	13431.6	13648.7	12366.4	14851.7	13167.7
BRD3	Q15059	Bromodomain-containing protein 3	Q15059	7	8	8	8	6	8	7	7	7	7	8	8	7	6	8	8	4	5	8	7	15927.4	17364.1	16230.5	12122.4	14295.8	15135.3	17733.9	17666.4	17550.3	15174	16783.3	16650.7	15840.9	16347.5	16115.5	17986.2	12432.2	12134	17235.2	22597.2
BRD4	O60885	Bromodomain-containing protein 4	O60885	18	19	19	15	16	18	17	14	17	14	16	13	17	17	17	18	15	15	18	19	33280.3	33414.5	33502.9	30901.9	30934.1	30367.3	26999.1	26928.2	27868.7	28028.1	28943.9	28337.6	30290.1	30940.7	30100.9	33565.1	26184.3	26497.7	34188.7	38936
BRD7	Q9NPI1;Q9NPI1-2	Bromodomain-containing protein 7;Isoform 2 of Bromodomain-containing protein 7	Q9NPI1;Q9NPI1-2	4	5	4	4	4	2	3	3	3	4	4	3	3	2	2	3	4	4	3	2	8692.72	10401.6	8377.46	9512.31	9804.33	7565.26	7407.1	9123.96	9278.98	10232.3	10181.3	11797.5	6857.03	8307.1	7979.88	7748.26	5572.51	6268.45	7952.39	8213.56
BRD8	Q9H0E9-2	Isoform 2 of Bromodomain-containing protein 8	Q9H0E9-2	6	7	7	10	9	11	8	11	10	9	7	9	8	8	5	9	11	9	13	6	5225.11	6723.07	5348.01	6011.18	6677.59	6247.93	6193.5	5517.86	4479.65	5602.16	4871.13	5079.16	4704.17	4931.24	6240.92	5967.25	4009.96	5395.63	4749.41	6063.76
BRD9	Q9H8M2;Q9H8M2-3;Q9H8M2-6	Bromodomain-containing protein 9;Isoform 3 of Bromodomain-containing protein 9;Isoform 6 of Bromodomain-containing protein 9	Q9H8M2;Q9H8M2-3;Q9H8M2-6	2	2	1	1	1	1	3	2	2	2	2	1	1	2	2	1	1	1	1	2	17779.8	19447.7	17210.8	16348.4	20810.5	19336.1	17942	7068.87	10373.7	5615.22	12599.7	10254	10428.7	5268.64	10685	15372.6	12983	12321.8	12671.7	24469.6
BRI3BP	Q8WY22	BRI3-binding protein	Q8WY22	3	2	2	2	2	3	2	2	1	1	2	2	2	2	2	3	3	2	3	2	30074.2	24728.9	28610.3	27646.6	30008.3	32342.8	30742.7	30438	25952.5	27236.5	25665	27108.7	24054.3	24232.6	24689.5	33682.8	23666.6	20110.8	26937.5	31420.4
BRIX1	Q8TDN6	Ribosome biogenesis protein BRX1 homolog	Q8TDN6	12	13	12	12	13	12	13	14	11	12	12	9	11	12	11	12	14	12	14	11	45926.7	47198.5	48183.8	50513.2	46658.1	48360.5	52250.4	53607.8	51508.6	50494.2	54680.1	54438.6	45796.2	47142.6	45804.2	54799.4	60946.4	55171.4	54567.1	49255.8
BRMS1L	Q5PSV4;Q5PSV4-2	Breast cancer metastasis-suppressor 1-like protein;Isoform 2 of Breast cancer metastasis-suppressor 1-like protein	Q5PSV4;Q5PSV4-2	0	1	1	0	1	1	2	2	1	2	1	1	1	1	1	1	0	0	1	0	NaN	11766	12774.3	NaN	12694.2	9823.45	17046.4	16068.8	13144.1	13227.3	14339.7	13247.7	12297	14279.7	10564.2	11025	NaN	NaN	14976.3	NaN
BROX	Q5VW32;Q5VW32-2	BRO1 domain-containing protein BROX;Isoform 2 of BRO1 domain-containing protein BROX	Q5VW32;Q5VW32-2	7	7	7	7	7	6	7	7	6	6	7	6	6	7	7	6	6	7	7	6	46183.4	46901	46113.6	52210.5	45455.6	44604.4	61909.8	64216.9	58518.9	52635.1	52083.6	51280.6	52216.2	52085.1	52310.4	49776.5	44521	49694.8	43172	42801.1
BSCL2	Q96G97;Q96G97-4	Seipin;Isoform 3 of Seipin	Q96G97;Q96G97-4	3	2	3	3	3	2	2	3	2	2	2	2	2	3	3	3	3	3	3	1	21957	17662.4	21124.2	24650.2	24489.4	15835.2	31306.1	28165.6	22464.1	20162.7	22332.8	23582.4	25962.5	26916	20164.1	17671.9	22088.2	30921.4	21562.5	8289.14
BSDC1	Q9NW68;Q9NW68-3;Q9NW68-7	BSD domain-containing protein 1;Isoform 3 of BSD domain-containing protein 1;Isoform 7 of BSD domain-containing protein 1	Q9NW68;Q9NW68-3;Q9NW68-7	10	8	8	9	10	10	10	8	6	6	9	9	9	9	9	8	10	9	8	7	20160.4	19293.9	20501.8	18509.1	19831.1	20693.3	13898.7	13122.9	13372	14923.4	13096.2	13476.2	16741.6	16534.1	16913.6	12947.9	19395.7	13309.1	17032.8	17143.4
BSG	P35613;P35613-2	Basigin;Isoform 2 of Basigin	P35613;P35613-2	9	9	9	9	9	9	9	9	9	9	9	9	9	9	9	9	9	9	9	9	469248	425992	455705	348701	343576	355727	363395	362256	335040	275921	277573	279832	372208	375153	385166	370378	455760	367012	349390	373284
BST1	Q10588	ADP-ribosyl cyclase/cyclic ADP-ribose hydrolase 2	Q10588	7	7	7	7	7	8	7	7	7	7	7	6	7	7	7	8	6	7	5	7	50830.5	48824.2	51742.7	91132.3	95958.6	93029.8	32767	33987.5	27876.6	53040.7	54160.6	54747.3	110869	107264	108569	52048.8	18443.2	50834.5	21779.8	37307.2
BTAF1	O14981	TATA-binding protein-associated factor 172	O14981	36	34	28	28	27	30	27	29	31	32	33	34	32	30	33	33	26	29	30	29	19028.6	19418.9	19564.9	18419.7	19555.8	19598.2	16836.5	16104.8	16630.1	21076.4	20178.7	20466.7	20259	19771.9	20749.1	18876.6	17544.6	18534	20648	17657.1
BTBD2	Q9BX70	BTB/POZ domain-containing protein 2	Q9BX70	4	4	4	3	4	4	4	5	4	4	3	4	4	2	3	4	4	3	5	3	12340.3	12259.6	12085	12214.4	12682.3	12779.1	13955.2	13210.5	13494.4	12163.9	11470.5	11362.9	9789.88	10830.2	10754.1	11846.4	11921.4	10256.1	12684.9	12246.1
BTBD9	Q96Q07;Q96Q07-2;Q96Q07-3	BTB/POZ domain-containing protein 9;Isoform 2 of BTB/POZ domain-containing protein 9;Isoform 3 of BTB/POZ domain-containing protein 9	Q96Q07;Q96Q07-2;Q96Q07-3	1	2	1	1	1	2	2	1	1	2	1	0	1	2	1	0	2	1	1	1	3675.57	3632.52	2959.82	3109.29	3773.48	3013.06	3258.87	2810.49	2567.15	3719.84	3165.69	NaN	2384.99	2972.89	2724.07	NaN	4180.75	3371.71	3454.12	2261.14
BTD	P43251;P43251-2;P43251-3;P43251-4	Biotinidase;Isoform 2 of Biotinidase;Isoform 3 of Biotinidase;Isoform 4 of Biotinidase	P43251;P43251-2;P43251-3;P43251-4	2	2	2	2	3	2	2	2	3	2	3	2	2	2	2	3	3	2	3	3	7884.5	9495.37	8265.79	6694.99	7959.68	9364.7	7524.24	8487.25	6957.23	6827.78	7337.37	7559.24	7876.7	6601.98	5837.07	8224.65	7099.43	7661.3	9565.08	18481.3
BTF3	P20290	Transcription factor BTF3	P20290	8	5	5	7	5	6	5	5	7	5	6	5	5	5	5	8	6	5	7	6	174734	151159	177117	175647	187084	184052	152745	157606	118078	111525	128750	119846	111243	115295	113065	128707	173629	143937	172268	112274
BTF3L4	Q96K17	Transcription factor BTF3 homolog 4	Q96K17	7	7	7	7	7	7	7	7	7	7	7	7	7	7	7	7	7	7	7	7	96875.4	110323	106132	106157	102368	96011.3	90111.1	90424.2	93543	102710	116387	109264	116458	110150	112829	100221	82120.4	84308.2	89586.1	116653
BTN2A1	Q7KYR7;Q7KYR7-1;Q7KYR7-5	Butyrophilin subfamily 2 member A1;Isoform 2 of Butyrophilin subfamily 2 member A1;Isoform 5 of Butyrophilin subfamily 2 member A1	Q7KYR7;Q7KYR7-1;Q7KYR7-5	4	4	4	4	4	4	3	4	3	2	4	4	4	4	4	3	3	4	3	4	15265.3	11924.3	17719.6	20334.8	16058.2	16357	16383.2	14750.8	19193.6	14623.5	16225.5	17118.1	17491.1	14013.3	14622.2	18763.3	18485.4	15799	13469.1	12747.8
BTN3A3	O00478;O00478-2	Butyrophilin subfamily 3 member A3;Isoform 2 of Butyrophilin subfamily 3 member A3	O00478;O00478-2	4	2	3	3	4	3	1	1	1	3	2	2	4	5	5	5	4	6	7	6	14656.7	14677.8	17727.8	18995.4	17468.7	18317.7	10098.9	9062.87	8277.59	16906.5	14758.8	17227.1	22875.7	21423	20343.3	18643	16437.3	29952.6	28398.3	30297.6
BUB3	O43684;O43684-2	Mitotic checkpoint protein BUB3;Isoform 2 of Mitotic checkpoint protein BUB3	O43684;O43684-2	10	11	10	10	10	11	10	11	11	10	11	11	11	11	11	10	10	11	11	11	204724	197585	209879	188042	187267	186064	216243	209797	203888	213899	209620	209622	186241	188450	188816	192579	199593	171525	200734	204926
BUD13	Q9BRD0	BUD13 homolog	Q9BRD0	4	5	7	4	6	5	4	1	4	5	5	6	4	4	4	5	3	3	4	4	29597.1	29763.8	28489.4	28571.3	19564.5	29935.3	15980.6	11201.3	18017.3	19296.4	15280	16406.3	23377.8	24637.2	24313	31577.6	23777.4	23263.7	27109.6	31598
BUD23	O43709;O43709-3	Probable 18S rRNA (guanine-N(7))-methyltransferase;Isoform 3 of Probable 18S rRNA (guanine-N(7))-methyltransferase	O43709;O43709-3	2	3	2	3	3	3	3	3	3	2	3	3	2	2	2	3	3	3	2	2	21780.2	17541.7	21849.9	24616.5	23863.3	19836	14969.1	14434.1	15837.1	19698.8	22157.4	19552	20245.2	18821.3	17143.5	17595.6	21175.9	17208.6	23560.7	13120
BUD31	P41223;P41223-2	Protein BUD31 homolog;Isoform 2 of Protein BUD31 homolog	P41223;P41223-2	8	7	7	8	7	8	7	7	8	7	7	7	8	7	7	8	7	7	7	7	60929.4	56345.8	57350.4	57990.6	57581.8	53747.6	51173.7	51792	57122.2	66875	65166.1	65891.4	57784.3	55836.9	55868.5	59225.7	49092	47572.6	59510.2	60820.5
BYSL	Q13895	Bystin	Q13895	16	16	16	13	16	16	14	15	14	15	16	16	14	16	15	16	15	16	15	12	68209.8	62661.3	64700.2	72412.8	69184.3	71762.8	48604	47099	47371.6	51180.2	52867.9	52657.3	45559	44699.6	43086.3	47028.2	63915.7	49055	64897.5	40742.8
BZW1	Q7L1Q6;Q7L1Q6-3;Q7L1Q6-4	eIF5-mimic protein 2;Isoform 3 of eIF5-mimic protein 2;Isoform 4 of eIF5-mimic protein 2	Q7L1Q6;Q7L1Q6-3;Q7L1Q6-4	16	15	17	16	19	16	16	17	17	14	17	14	15	16	15	17	19	17	18	15	241656	228429	249012	227055	236342	239034	247694	237578	232897	221697	225390	231229	179790	177766	185164	203953	276795	209711	255568	183849
BZW2	Q9Y6E2	eIF5-mimic protein 1	Q9Y6E2	18	16	18	18	17	17	16	18	17	15	17	16	17	17	15	18	17	17	17	15	119337	111983	118190	125145	120198	121460	125617	128220	124909	108094	110020	112967	98335.2	101497	99670.4	89854.2	137846	101662	131906	99898.5
C11orf54	Q9H0W9	Ester hydrolase C11orf54	Q9H0W9	7	7	7	7	7	6	8	9	8	8	9	8	7	9	9	8	8	9	8	9	23694.1	23113.2	23365.1	19348.1	23455.8	20623	62976.3	64280	57614.2	38577.4	36830.7	38212.3	31100.1	31424.5	31698.9	41811.6	29776.5	55559.4	51028.8	65102.1
C11orf68	Q9H3H3	UPF0696 protein C11orf68	Q9H3H3	12	10	12	10	10	12	11	11	10	10	10	10	11	10	10	12	12	10	12	11	119945	116953	117722	106484	100358	99315	138484	137543	142113	155774	154942	149570	129755	134685	131725	105846	98610.8	101764	109642	119812
C11orf96	Q7Z7L8	Uncharacterized protein C11orf96	Q7Z7L8	0	2	2	1	2	2	0	0	0	2	2	1	2	2	2	0	0	1	0	0	NaN	3091.89	4482.55	13759.7	13972.8	14603	NaN	NaN	NaN	10831.3	11143	10101.3	17347.4	15402.8	14709.9	NaN	NaN	7874.73	NaN	NaN
C11orf98	E9PRG8	Uncharacterized protein C11orf98	E9PRG8	2	2	2	2	2	2	2	2	2	1	2	2	2	2	2	2	2	2	2	2	154086	96341.6	154162	153370	78007.6	143615	118841	127418	58687.8	134456	118531	126185	118917	76498.4	110752	144102	172121	136300	155687	138882
C12orf4	Q9NQ89	Protein C12orf4	Q9NQ89	4	5	5	6	3	4	5	5	6	5	6	3	4	4	5	5	5	5	4	4	10872.7	12757.7	11903.6	9909.25	11215.6	11906.9	14691.6	15484.7	13475.4	12414.2	11193.1	11697.7	12845	13036	12318.4	15680.5	12423.8	13234.1	10567.5	10781.4
C17orf75	Q9HAS0	Protein Njmu-R1	Q9HAS0	8	8	7	7	9	7	8	9	7	7	8	7	8	8	8	5	7	7	8	7	22701.1	20146.1	23126.9	21405.1	20647.9	21785.4	20828.4	20398.2	21204.8	20433.8	21044.8	19703.2	23622.3	23670.1	23863	17050.3	19195	15594	17712.7	17407.7
C17orf80	Q9BSJ5;Q9BSJ5-3	Uncharacterized protein C17orf80;Isoform 3 of Uncharacterized protein C17orf80	Q9BSJ5;Q9BSJ5-3	1	1	1	1	1	0	1	2	2	0	1	1	1	1	1	2	2	2	2	2	87668.2	59652.1	92753.2	68655.4	47978.5	NaN	77071.3	74156.2	54991.7	NaN	64393.8	66403.9	71325.7	45419.6	68608.9	60103.8	72016.8	48056.9	77719	34744.2
C19orf47	Q8N9M1;Q8N9M1-2	Uncharacterized protein C19orf47;Isoform 2 of Uncharacterized protein C19orf47	Q8N9M1;Q8N9M1-2	3	3	4	3	4	4	2	2	3	3	2	3	2	3	3	5	4	3	4	4	8440.56	10094.9	7878.41	7169.91	7995.84	6995.45	2444.65	5200.08	3951.48	4767.69	4521.1	4440.25	7489.84	7341.55	6546.12	7396.25	6386.83	7094.77	7874.84	6176.6
C1GALT1	Q9NS00	Glycoprotein-N-acetylgalactosamine 3-beta-galactosyltransferase 1	Q9NS00	9	8	8	7	7	9	6	7	7	6	7	10	8	7	8	9	6	7	7	4	33760.1	29360.6	33606.4	30661.1	31481.7	34766.8	20276.2	22406	21711.3	25108.3	22811.2	22712.4	25798.7	26422	25489.3	27040.5	42904.9	22161.8	29478.8	17665.5
C1GALT1C1	Q96EU7	C1GALT1-specific chaperone 1	Q96EU7	6	7	7	6	6	6	4	7	7	6	3	4	5	3	5	7	7	5	6	2	22048.3	23660.8	23258.9	24221.5	22440.4	21572.6	17080.6	16721.7	16572.5	17408.3	17508.3	17096.8	17717.4	17055.2	17539.6	18406.1	30766.7	16674.7	18417.4	8867.39
C1orf131	Q8NDD1;Q8NDD1-5;Q8NDD1-6	Uncharacterized protein C1orf131;Isoform 2 of Uncharacterized protein C1orf131;Isoform 3 of Uncharacterized protein C1orf131	Q8NDD1;Q8NDD1-5;Q8NDD1-6	2	3	3	1	2	3	2	2	1	1	2	1	1	1	2	3	2	1	2	1	16379.8	12145.4	12092.6	12241.7	16462.6	15574	12878.5	7799.56	10956.9	9491.84	10873.3	12426.2	12058.6	14899.4	11550.8	13019.5	10105.2	9508.84	13271.7	19217.6
C1orf174	Q8IYL3	UPF0688 protein C1orf174	Q8IYL3	2	1	2	1	1	2	0	1	1	1	1	1	1	1	1	2	2	1	2	2	21864.3	18262.6	18998.3	15631.5	15971.6	19984.5	NaN	18258.7	14230.6	17222.6	17567.4	18242.7	19769.4	21234.3	25539.1	17454.7	20712.8	17322.2	20810.9	18611.5
C1orf198	Q9H425	Uncharacterized protein C1orf198	Q9H425	18	15	15	17	17	19	13	14	14	11	11	11	14	16	17	20	20	17	18	14	43572.3	40492	40915.9	73717.5	72882.8	77702.1	29746.8	30662.7	30854.7	33963.6	34108.9	35055.2	59777.5	56540.8	58860.1	114897	61376.7	99992.1	59956.1	68768.5
C1orf43	Q9BWL3;Q9BWL3-2;Q9BWL3-3	Protein C1orf43;Isoform 2 of Protein C1orf43;Isoform 3 of Protein C1orf43	Q9BWL3;Q9BWL3-2;Q9BWL3-3	2	2	2	0	1	1	1	2	2	2	1	2	1	2	2	2	2	1	3	0	6291.63	4710.96	3915.52	NaN	7606.54	5794.48	6394.55	7020.88	4993.29	7154.85	4103.7	9727.37	6781.36	4674.2	3456.42	7910.61	4796.98	4566.22	3704.06	NaN
C1orf52	Q8N6N3;Q8N6N3-2	UPF0690 protein C1orf52;Isoform 2 of UPF0690 protein C1orf52	Q8N6N3;Q8N6N3-2	4	4	3	4	4	3	3	4	4	4	3	4	4	4	4	4	4	4	4	4	14486	14972.7	13390.1	18144.6	17246.3	18263.6	13633.4	12741.9	13356.8	14667.7	13761.8	13276.3	16736.2	17097.1	16283.5	20568.8	16428.3	18215.2	17473.3	18569.1
C1QBP	Q07021	Complement component 1 Q subcomponent-binding protein, mitochondrial	Q07021	8	6	7	8	6	6	6	6	7	6	6	6	6	6	6	7	6	6	6	6	325107	320805	307947	330622	336294	322944	392873	388177	409095	353360	354776	362537	347097	356238	361505	339781	369214	392091	406334	431253
C1QTNF1	Q9BXJ1;Q9BXJ1-2	Complement C1q tumor necrosis factor-related protein 1;Isoform 2 of Complement C1q tumor necrosis factor-related protein 1	Q9BXJ1;Q9BXJ1-2	2	0	1	0	0	1	2	0	1	0	0	0	0	0	0	3	3	2	2	2	4215.81	NaN	1758.9	NaN	NaN	2138.79	17472.7	NaN	8339.27	NaN	NaN	NaN	NaN	NaN	NaN	13317.9	27851.7	16452.8	29491.1	10671.5
C1QTNF5	Q9BXJ0	Complement C1q tumor necrosis factor-related protein 5	Q9BXJ0	1	1	1	3	3	2	1	1	1	3	3	3	3	3	2	2	1	1	1	1	4823.27	4081.77	5380.53	20311.7	18160.3	19699.6	8627.89	8749	7674.09	14923.4	16443.1	16773.2	19693.3	19457.6	22406.8	9809.22	11612.7	9550.73	5207.21	5753.59
C1R	P00736	Complement C1r subcomponent	P00736	4	4	6	4	4	4	7	4	8	5	5	4	8	9	11	12	5	12	12	12	12606.2	10421.9	12631.2	11335.9	11660.2	10025.4	15883.2	15144.3	13287.2	7629.93	9320.06	7368.79	16364.8	17615.1	17134.2	40502.7	13234.7	37462.7	28643.9	62707.6
C1RL	Q9NZP8	Complement C1r subcomponent-like protein	Q9NZP8	1	1	2	0	0	1	0	0	0	0	0	0	1	0	0	2	1	2	4	3	4482.52	5830.05	4056.07	NaN	NaN	6027.63	NaN	NaN	NaN	NaN	NaN	NaN	6308.82	NaN	NaN	9178.43	7772.67	6197.03	15787	10218.5
C1S	P09871	Complement C1s subcomponent	P09871	0	2	2	2	2	3	3	2	4	3	3	3	8	7	8	9	4	9	9	11	NaN	5123.93	7165.95	6645.71	7012.5	8130.43	10497.6	10271.5	9295.82	7944.46	6981.4	6068.3	17310.1	17146.3	17028	24419.3	10084.2	32359.2	24686.9	48027.2
C2CD2	Q9Y426;Q9Y426-2;Q9Y426-3	C2 domain-containing protein 2;Isoform 2 of C2 domain-containing protein 2;Isoform 3 of C2 domain-containing protein 2	Q9Y426;Q9Y426-2;Q9Y426-3	5	5	5	6	7	6	5	6	5	6	6	4	6	6	6	6	6	5	5	4	10517.3	11397.4	11245.2	13931.9	14113.5	12959.6	12084.5	12014.1	10501.5	11363.9	12234.3	12556.5	12083.7	11390	11979.8	17009.2	13428.5	16815.6	14342.3	10572
C2CD5	Q86YS7-3	Isoform 3 of C2 domain-containing protein 5	Q86YS7-3	12	11	13	11	13	13	14	14	14	11	13	11	14	13	13	14	11	12	14	13	16688.5	16775.6	16784.1	16292.3	17364.5	15601.5	19626.1	19560.9	19330.6	19788.2	19034.6	19372.1	21473	20994.2	21154.9	21817.7	15106.9	21170.6	19136.7	25010.3
C2orf49	Q9BVC5;Q9BVC5-2	Ashwin;Isoform 2 of Ashwin	Q9BVC5;Q9BVC5-2	3	3	2	3	3	3	2	3	3	2	2	2	2	2	2	2	3	2	3	3	19653.2	19980.6	17775.3	17414.3	18543.8	19842.2	19570.9	18749.6	17084.7	14280	14668.3	16061.2	23458.4	23540.3	23521.4	24653.6	18261.8	20858.2	25523.4	23618.3
C2orf69	Q8N8R5	Mitochondrial protein C2orf69	Q8N8R5	3	5	3	4	5	6	6	5	6	4	5	4	4	4	4	5	6	4	5	5	10010.8	9654.87	9852.18	9402.15	10015.9	9894.81	9550.75	9885.56	9805.88	8815.99	8995.93	6971.81	9105.77	8271.85	8402.1	10202.9	11534.8	7737.61	10078.9	9440.49
C2orf76	Q3KRA6	UPF0538 protein C2orf76	Q3KRA6	2	3	1	1	1	1	1	2	2	3	2	2	3	1	2	1	1	2	2	1	17017.4	16728.2	20096.8	18789.2	17306.7	16451.2	21433.9	19952.6	21298.4	19183.5	20285	19478	21039.4	18710.2	17351.4	22028.6	16878.8	20806.3	19405.1	17664.6
C3	P01024	Complement C3	P01024	0	3	4	5	5	4	7	5	5	3	0	3	4	4	2	3	0	5	6	2	NaN	20447.4	19223	17919	17415.5	19979.7	20826.7	18608.5	22282.4	18963	NaN	19297.1	21861.7	23707.9	29998.1	33966.2	NaN	23122.1	28227.3	25524.6
C3orf38	Q5JPI3-2	Isoform 2 of Uncharacterized protein C3orf38	Q5JPI3-2	4	4	4	3	3	5	3	4	3	4	4	4	4	4	4	4	4	5	4	4	17368.9	18129.1	17247.1	16407.9	14691.5	16263.7	15503.4	12814.9	16797.2	15531	16373.4	15069.8	16272.6	15777.8	16930.4	19893.6	20039.4	19677	15758.7	18540.6
C4A;C4A;C4B	P0C0L4;P0C0L4-2;P0C0L5	Complement C4-A;Isoform 2 of Complement C4-A;Complement C4-B	P0C0L4;P0C0L4-2;P0C0L5	1	1	0	2	1	2	3	2	1	1	1	1	2	1	1	2	0	0	0	2	17700	21293.5	NaN	20444.5	28035.3	37233.2	17166.1	24916.7	18536.5	19361.1	19850.4	20163.1	20059.1	41607.5	43235	67196.1	NaN	NaN	NaN	68016.9
C5orf22	Q49AR2	UPF0489 protein C5orf22	Q49AR2	5	5	4	5	4	5	4	4	2	4	5	4	3	3	3	5	6	5	3	2	14527.9	11773.2	14904.7	15251.5	14377.6	14341.5	10201	10453.1	10412.8	13419.3	11760.9	13125.1	9952.83	11540.4	10856.7	12472.1	14763.9	11821.2	13685.1	5238.83
C5orf24	Q7Z6I8	UPF0461 protein C5orf24	Q7Z6I8	2	0	2	1	2	3	0	1	0	1	1	1	1	1	0	2	2	1	3	3	13517.3	NaN	20117.3	2800.39	7644.88	15381.4	NaN	7909.24	NaN	3270.26	1816.09	5206.9	10316.4	10873.5	NaN	18767.4	15358.5	4219.95	7395.53	12706.1
C6orf120	Q7Z4R8	UPF0669 protein C6orf120	Q7Z4R8	2	2	2	2	2	2	2	2	2	1	2	2	2	2	2	2	2	2	2	2	33364.2	37697.8	32048.8	33852.1	32510	32626.5	31817.9	36970.6	43210.8	35202.1	35596.6	35443.7	33547.8	35817.3	34492.4	38254.1	40796.2	33069.2	39267.7	43454.6
C6orf47	O95873	Uncharacterized protein C6orf47	O95873	1	2	2	2	2	2	2	2	2	2	2	2	2	2	2	2	2	2	2	1	22608.8	21370.8	23994.1	28830.7	30158.4	27824.7	22861.3	22411.7	22000.8	22094.2	22115.7	24275.5	29399	27901.5	29400.2	20128.3	25035	23379.3	24673.7	23459.9
C6orf89	Q6UWU4;Q6UWU4-2	Bombesin receptor-activated protein C6orf89;Isoform 2 of Bombesin receptor-activated protein C6orf89	Q6UWU4;Q6UWU4-2	3	3	2	3	3	2	3	3	3	2	3	3	2	3	3	3	2	2	2	2	10330.7	10140.7	9847.28	12078.1	11992.8	9554.39	11207.1	11295.1	12417.4	14871.5	13006.4	13153.4	11612.7	13778.5	12180.4	12131	12701.1	13313	13129.4	12552.4
C7orf25	Q9BPX7;Q9BPX7-2	UPF0415 protein C7orf25;Isoform 2 of UPF0415 protein C7orf25	Q9BPX7;Q9BPX7-2	4	4	4	4	4	4	5	4	4	4	4	4	4	4	4	4	5	4	5	4	14468.9	17966.1	15974.7	20708.7	20975.2	18168.2	19301.4	17152.9	18246.8	21024.3	21579.3	21586.8	19227	19152.8	18763.9	18707.3	16628.5	15453.4	18426.7	14069.5
C7orf50	Q9BRJ6	Uncharacterized protein C7orf50	Q9BRJ6	5	6	6	6	5	5	6	5	5	5	5	5	5	5	5	5	6	5	7	5	85403.2	89805.3	85613.5	85613.8	84167.8	82303.2	51422.4	57597.8	62970.5	68037.1	67060.4	64655.7	69216.3	67162.4	66172.4	65937.1	76693.4	55697.4	86762.7	77168.8
C8orf33	Q9H7E9;Q9H7E9-2	UPF0488 protein C8orf33;Isoform 2 of UPF0488 protein C8orf33	Q9H7E9;Q9H7E9-2	3	3	3	3	4	3	4	4	4	4	3	4	2	2	2	2	3	2	3	3	34914.3	35124.2	35532	43578.1	44936.7	41963	38609.5	37810.4	34215.1	46891.4	39946	43461	37742.1	36840	35564.1	26953.1	27108.1	25350.4	33544.6	25508.2
C8orf82	Q6P1X6	UPF0598 protein C8orf82	Q6P1X6	6	6	6	4	5	4	5	4	4	6	5	6	5	5	6	6	6	6	5	6	12833.2	12927.5	12702.9	12575.8	12217.7	12147.5	15795.3	17949.9	16767	17324.1	19023.4	19975.5	18992.5	16976.1	14474.6	20786.8	12397.6	23700.8	11503.8	25608
C9orf78	Q9NZ63	Splicing factor C9orf78	Q9NZ63	5	5	5	4	5	4	5	5	4	5	4	5	4	5	5	5	5	6	5	5	16369.6	15683.9	16425	19683	16998.5	17903.3	14187.6	15584.3	14748.9	17297	17627	16216.5	12823.8	11714.7	13887.3	14532.7	15946.7	14125.6	17374	13184.6
CA12	O43570;O43570-2	Carbonic anhydrase 12;Isoform 2 of Carbonic anhydrase 12	O43570;O43570-2	2	2	2	2	1	2	1	1	1	0	0	0	0	0	0	1	2	0	3	1	29271	30012.7	29612.7	32600.4	25708	7708.27	15196.1	14296.2	13120.4	NaN	NaN	NaN	NaN	NaN	NaN	16367.4	28510.5	NaN	39828.8	17580
CAAP1	Q9H8G2	Caspase activity and apoptosis inhibitor 1	Q9H8G2	2	2	2	2	2	2	3	2	2	3	3	2	2	2	3	3	2	2	2	2	12664.8	10149.1	12369.8	12270.2	13021.9	9846.27	10843.3	10468.4	9897.62	9223.75	9894.91	9298.52	10664.3	10289.6	6725.17	10523.5	11416.3	8648.37	10679.1	15486.7
CAB39	Q9Y376	Calcium-binding protein 39	Q9Y376	11	10	11	10	12	11	10	10	10	9	9	9	10	9	10	12	13	9	12	9	60934.6	60597.9	59215.3	50951.8	49634.8	50136.3	55062	54415.9	57313.1	48104.4	49100.8	47434.4	48924	45065.6	45666.5	63444.3	87817.6	72907.4	79822.5	63944.4
CAB39L	Q9H9S4	Calcium-binding protein 39-like	Q9H9S4	4	4	4	5	4	3	4	4	4	4	4	4	4	4	4	4	4	4	4	4	38040.4	41269.4	39902.1	17158.9	19739	20883	27905.4	27871.4	27431.5	21616.1	20259.6	18810	21655.1	21084.3	21086.8	34795.6	26852.9	41401.9	25335	19187.4
CABIN1	Q9Y6J0;Q9Y6J0-2	Calcineurin-binding protein cabin-1;Isoform 2 of Calcineurin-binding protein cabin-1	Q9Y6J0;Q9Y6J0-2	1	0	2	0	0	1	1	1	0	0	0	0	0	0	1	1	2	0	1	0	4672.74	NaN	2487.46	NaN	NaN	7329.62	8245.09	10344	NaN	NaN	NaN	NaN	NaN	NaN	6326.93	5877.82	6286.48	NaN	6461.26	NaN
CACHD1	Q5VU97	VWFA and cache domain-containing protein 1	Q5VU97	2	3	3	2	1	2	0	1	2	3	3	4	4	3	2	4	0	0	3	4	14903.8	26445	24235.9	11122	19821.1	18334.6	NaN	30579.3	385.077	29434.6	27667.5	27589.3	32429.1	46522.2	55601.9	16370.1	NaN	NaN	16324.4	29795.2
CACNA2D1	P54289-4	Isoform 4 of Voltage-dependent calcium channel subunit alpha-2/delta-1	P54289-4	23	22	22	21	18	22	23	23	22	19	19	19	22	21	22	22	23	22	23	23	24565.1	24449.5	25172.3	22655.4	22506.9	23332.8	28402.7	28073.6	27767	20694.3	19952	19571.5	26542.2	27643.8	27142.4	25221.2	25646.1	29787.2	33581.4	38657.2
CACNB3	P54284;P54284-2;P54284-3;P54284-4;P54284-5	Voltage-dependent L-type calcium channel subunit beta-3;Isoform 2 of Voltage-dependent L-type calcium channel subunit beta-3;Isoform 3 of Voltage-dependent L-type calcium channel subunit beta-3;Isoform 4 of Voltage-dependent L-type calcium channel subunit beta-3;Isoform 5 of Voltage-dependent L-type calcium channel subunit beta-3	P54284;P54284-2;P54284-3;P54284-4;P54284-5	4	5	4	2	4	3	4	4	3	4	4	4	1	2	4	4	4	4	5	5	13142.6	14097.7	10941.8	9011.49	11452.8	8094.44	14587.5	13646	13734.9	14392.7	13111.8	12302.3	10300.8	10980.5	10048.9	13884.3	14536.6	15844	11274	19778.1
CACTIN	Q8WUQ7;Q8WUQ7-2	Splicing factor Cactin;Isoform 2 of Splicing factor Cactin	Q8WUQ7;Q8WUQ7-2	6	7	7	7	6	5	7	7	7	8	8	9	4	4	7	5	8	7	10	6	10283.1	10060.4	9909.19	9796.16	9588.94	10783.9	11410	11078.7	11269.4	13146.8	12001	10602.5	9404.28	9638.88	8989.35	11833.8	9730.28	8336.4	9867.65	8006.5
CACUL1	Q86Y37	CDK2-associated and cullin domain-containing protein 1	Q86Y37	3	4	3	2	3	3	3	3	3	3	2	2	2	3	2	3	4	4	4	4	6592.92	7532.83	5917.43	6776.26	6681.73	6676.23	5127.77	5622.56	6408.4	6447.78	5655.17	5338.66	5139.99	4691.66	4222.59	6153.75	7340.12	6452.88	6693.8	4666.88
CACYBP	Q9HB71	Calcyclin-binding protein	Q9HB71	11	11	11	10	10	11	10	11	11	10	12	11	10	11	10	12	12	12	11	12	239567	228247	239464	259820	245897	249815	234261	233675	225080	220981	226912	227877	194121	193591	191023	238672	252859	215199	277989	180679
CAD	P27708	CAD protein	P27708	73	68	69	70	71	70	71	75	69	65	67	67	69	70	68	72	75	72	71	64	89608.8	89204.1	91091	87347.9	87444.1	87680.3	101269	99334.7	100551	85508	85177.5	86891.9	89392.9	88442.7	87680.2	68445	87621.4	75290.6	90032.8	78427.2
CALCOCO1	Q9P1Z2;Q9P1Z2-2;Q9P1Z2-3	Calcium-binding and coiled-coil domain-containing protein 1;Isoform 2 of Calcium-binding and coiled-coil domain-containing protein 1;Isoform 3 of Calcium-binding and coiled-coil domain-containing protein 1	Q9P1Z2;Q9P1Z2-2;Q9P1Z2-3	8	9	8	6	6	5	4	7	5	6	8	8	6	7	5	5	8	8	7	5	18332.7	20317.6	18680.5	16824.8	18448.5	19307.1	16479.4	16815.4	17036.4	17074.3	16801.2	15373.8	17422.5	18357.6	17762.6	17454.7	24305.3	22001.6	15401.7	15775.7
CALCOCO2	Q13137;Q13137-3;Q13137-4	Calcium-binding and coiled-coil domain-containing protein 2;Isoform 3 of Calcium-binding and coiled-coil domain-containing protein 2;Isoform 4 of Calcium-binding and coiled-coil domain-containing protein 2	Q13137;Q13137-3;Q13137-4	9	8	9	8	7	10	8	9	9	8	9	9	9	8	9	8	10	9	8	7	16480.4	17245.1	16855.6	19362.4	18321	19562.2	18017.3	17176.1	18949.1	18786.4	17738.7	17878.4	20572.4	20052.1	20880.8	19881.2	22254.7	19575.1	16427.2	15023.1
CALD1	Q05682	Caldesmon	Q05682	29	23	28	22	23	26	24	23	17	25	25	24	24	28	25	27	29	20	30	19	1080370	1008820	1077220	1124470	1075230	1155450	534908	558262	569797	747100	756762	796327	1211880	1207940	1227790	956521	928426	1037260	733416	787748
CALHM2	Q9HA72	Calcium homeostasis modulator protein 2	Q9HA72	4	3	4	4	5	4	5	5	5	4	4	3	4	4	4	5	0	4	1	3	10516.4	7922.23	10321.2	12257	12405.4	10000.7	12773.6	12694.9	11439.7	13843.1	14429.7	15766.9	18699.7	19741.2	18104.4	26121.1	NaN	20483.1	9054.13	23347.7
CALHM5	Q8N5C1	Calcium homeostasis modulator protein 5	Q8N5C1	8	6	6	8	7	7	7	7	7	7	7	7	7	7	7	8	6	7	6	7	29237	26600.8	29336	33295.1	34698.3	30635.7	26934.7	24715.6	23622.7	34095.5	34954.3	35977.6	45477.6	44934.5	45420.1	38499.1	26517.4	37743.8	29762.1	43217.8
CALM1;CALM2;CALM3	P0DP23;P0DP24;P0DP25	Calmodulin-1;Calmodulin-2;Calmodulin-3	P0DP23;P0DP24;P0DP25	8	6	7	7	6	6	6	7	8	6	6	5	7	6	5	11	10	7	8	8	692848	664358	615897	676104	667036	528137	458465	545616	558988	560245	583962	507691	434870	420562	354256	709121	608485	567147	635121	533685
CALR	P27797	Calreticulin	P27797	28	27	26	24	25	26	25	25	24	23	24	24	24	24	23	29	29	26	25	22	1030030	954391	1050700	897013	818973	854184	866504	863860	836839	696231	811001	816517	831857	879173	852160	842004	1131750	921986	924436	984471
CALU	O43852-2;O43852-4	Isoform 2 of Calumenin;Isoform 4 of Calumenin	O43852-2;O43852-4	4	4	4	4	4	4	4	4	4	4	4	4	4	4	4	4	4	4	4	4	220824	206903	204752	223339	210814	199282	159575	163238	154810	165374	225809	234726	246573	250731	253171	255891	177835	196477	184677	164530
CALU	O43852;O43852-3	Calumenin;Isoform 3 of Calumenin	O43852;O43852-3	25	22	23	23	22	21	22	22	23	24	22	22	23	22	21	25	25	23	22	22	978249	959174	986745	1010080	922680	973023	995603	993009	1001940	1053820	1043970	1026350	1275980	1280840	1332390	1122720	1057850	1216910	969511	1018760
CAMK1	Q14012	Calcium/calmodulin-dependent protein kinase type 1	Q14012	8	9	8	9	8	8	9	9	9	9	9	8	9	8	8	11	11	9	10	10	18832.3	17869.7	18856.6	19574	20206.4	19697.7	20736.4	20889.1	20906.2	15197.7	15300.4	15372.4	18426.8	17880.7	17888.6	22689.1	24674.2	23606.7	27168.7	20603.8
CAMK2D	Q13557;Q13557-11;Q13557-6	Calcium/calmodulin-dependent protein kinase type II subunit delta;Isoform Delta 11 of Calcium/calmodulin-dependent protein kinase type II subunit delta;Isoform Delta 9 of Calcium/calmodulin-dependent protein kinase type II subunit delta	Q13557;Q13557-11;Q13557-6	10	10	11	10	9	9	9	9	10	8	9	9	9	10	10	10	10	10	11	10	280010	280886	269628	255596	264254	256966	255047	251316	262749	194107	177349	186301	192905	194467	198112	255180	349382	253197	247441	271866
CAMK2G	Q13555-11;Q13555-5	Isoform 11 of Calcium/calmodulin-dependent protein kinase type II subunit gamma;Isoform 5 of Calcium/calmodulin-dependent protein kinase type II subunit gamma	Q13555-11;Q13555-5	13	12	12	13	12	13	11	12	12	12	12	13	12	12	12	14	14	13	15	11	68739.4	67479	67806.6	69262.9	73060.2	72950.8	63873.3	65820.9	63392.3	65740.6	65435.7	64840.1	66670.5	66248.8	66434.2	75770.7	66473.4	64480.7	53527.6	66280.3
CAMK4	Q16566	Calcium/calmodulin-dependent protein kinase type IV	Q16566	3	4	4	2	2	1	2	4	4	4	2	4	3	4	4	5	4	4	6	4	8953.32	6749.35	6575.15	10162.3	12757.6	4078.15	8053.43	7829.49	7224.03	5628.33	6343.41	7009.74	5288.75	6272.19	5798.73	9351.34	9488.21	8094.62	13276.8	11519.5
CAMKK2	Q96RR4;Q96RR4-2;Q96RR4-3;Q96RR4-4;Q96RR4-5;Q96RR4-6;Q96RR4-7	Calcium/calmodulin-dependent protein kinase kinase 2;Isoform 2 of Calcium/calmodulin-dependent protein kinase kinase 2;Isoform 3 of Calcium/calmodulin-dependent protein kinase kinase 2;Isoform 4 of Calcium/calmodulin-dependent protein kinase kinase 2;Isoform 5 of Calcium/calmodulin-dependent protein kinase kinase 2;Isoform 6 of Calcium/calmodulin-dependent protein kinase kinase 2;Isoform 7 of Cal…	Q96RR4;Q96RR4-2;Q96RR4-3;Q96RR4-4;Q96RR4-5;Q96RR4-6;Q96RR4-7	9	7	9	7	7	8	8	8	7	8	9	6	9	8	8	7	8	8	8	9	11552.1	12859.3	10663.2	12602.2	13090.6	13033.3	13441.4	14215.7	13994	11234.7	13251.2	12310.6	13792.6	13565.4	14283.9	15686.8	12021.8	13321.1	14552.8	16526.7
CAMLG	P49069	Guided entry of tail-anchored proteins factor CAMLG	P49069	6	5	5	6	5	6	4	6	6	6	7	7	6	5	6	5	5	5	6	6	25747.5	23111.3	23344	23430.9	25307.2	23290.7	20345.5	20889.7	20663.2	26700.4	23195.2	23603.8	30757.9	30898.8	29338.8	23852.9	22133.9	24559.8	17460.9	16505.2
CAMSAP1	Q5T5Y3;Q5T5Y3-3	Calmodulin-regulated spectrin-associated protein 1;Isoform 3 of Calmodulin-regulated spectrin-associated protein 1	Q5T5Y3;Q5T5Y3-3	10	9	9	7	9	8	6	6	7	7	5	7	9	10	9	8	9	5	9	8	14266	16107.4	16317.8	14957.4	15515.2	16638.5	10895.3	10802.2	10395.8	10828	11399.9	11021.9	14317.5	12880.3	14631.9	11300.8	10506.2	11375.9	12560.3	13347.9
CAMSAP2	Q08AD1;Q08AD1-2;Q08AD1-3	Calmodulin-regulated spectrin-associated protein 2;Isoform 2 of Calmodulin-regulated spectrin-associated protein 2;Isoform 3 of Calmodulin-regulated spectrin-associated protein 2	Q08AD1;Q08AD1-2;Q08AD1-3	16	13	14	13	13	16	14	15	11	13	16	17	15	15	13	14	13	12	16	10	14375.6	14725.2	14593.6	13964.7	13636.3	15115.6	11932.2	12009.9	11938.3	14167	13632.3	12578.7	13835.3	13725.8	14397.1	12076.6	12453	13481.3	11333.5	10211.8
CAND1	Q86VP6	Cullin-associated NEDD8-dissociated protein 1	Q86VP6	56	52	52	54	50	56	51	54	52	50	51	51	52	52	53	55	55	52	55	51	190486	187721	190345	180890	183212	176006	196304	192251	191828	207727	211480	214527	213681	210729	212386	237389	177102	194343	169877	191680
CAND2	O75155;O75155-2	Cullin-associated NEDD8-dissociated protein 2;Isoform 2 of Cullin-associated NEDD8-dissociated protein 2	O75155;O75155-2	11	13	11	10	9	10	6	6	3	2	3	3	8	7	9	11	15	8	11	6	26687.1	28435.6	26275.7	16073.4	16267.2	16648.9	9406.7	8438.59	8379.15	5219.21	4032.39	5305.56	11060.6	11398.7	11950.7	15140.8	32329.1	13005.8	14921.7	13653.4
CANT1	Q8WVQ1;Q8WVQ1-3	Soluble calcium-activated nucleotidase 1;Isoform 3 of Soluble calcium-activated nucleotidase 1	Q8WVQ1;Q8WVQ1-3	12	13	11	10	11	11	13	12	12	12	12	12	12	11	11	12	13	12	13	10	23767.5	23150.2	23320.7	18662	19017.6	18860	18627.6	17333.5	16981.5	18318.7	16583.3	17127.8	18592.9	18544.9	17917.4	19382.2	26352.6	23048	24255.5	19961.9
CANX	P27824;P27824-2	Calnexin;Isoform 2 of Calnexin	P27824;P27824-2	26	28	28	26	25	27	27	28	26	25	27	27	26	25	27	28	29	27	27	26	538077	531639	554646	520621	483377	493926	567055	559474	554316	575394	586085	603315	550975	543695	567878	560300	586909	558915	568692	551427
CAP1	Q01518	Adenylyl cyclase-associated protein 1	Q01518	21	17	23	20	19	23	20	21	20	18	17	19	19	19	19	19	22	20	20	16	813965	786100	819044	888897	863264	900042	784135	783225	761115	812563	857525	880200	850110	851015	858865	718344	937118	845278	956882	722099
CAP2	P40123	Adenylyl cyclase-associated protein 2	P40123	17	16	17	17	17	17	16	17	16	15	15	16	16	16	17	16	17	16	13	16	174599	167629	170068	240940	244262	247207	146604	149776	150459	135872	133667	136780	215798	210768	216401	139119	336975	110480	77864.4	101303
CAPG	P40121	Macrophage-capping protein	P40121	12	11	12	13	13	13	14	13	14	11	12	12	11	13	13	12	12	12	12	13	199454	196082	198098	241872	236303	241964	419141	388775	404222	275374	270597	271842	193245	198618	194031	162436	202246	248551	187858	248756
CAPN1	P07384	Calpain-1 catalytic subunit	P07384	36	35	37	37	36	35	35	36	36	35	36	35	36	35	36	37	36	36	36	36	200020	195565	204226	206702	205659	197754	224130	216493	217293	175578	176355	181450	182415	181171	182411	235093	233095	235685	212434	235109
CAPN15	O75808	Calpain-15	O75808	2	3	3	3	1	3	4	2	4	2	2	2	2	3	2	2	3	3	3	2	4267.19	4383.33	5512.56	5244.76	5047.65	4832.69	4569.36	5310.49	4906.45	5923.55	4616.01	4667.72	4082.16	5680.95	4903.46	4569.97	5311.9	6205.98	5037.41	5217.97
CAPN2	P17655	Calpain-2 catalytic subunit	P17655	31	26	29	30	26	25	31	30	30	27	30	28	26	26	26	32	32	29	32	29	388369	387157	397338	326474	320261	320861	549524	531398	549326	464800	459154	470906	371680	373979	381502	375446	464365	482607	448091	482356
CAPN5	O15484	Calpain-5	O15484	9	8	8	10	9	9	10	10	9	11	10	10	9	9	9	10	11	9	9	10	13217	13070.8	13092.3	17093.8	16568.1	16380.7	22247.1	21271.8	22251.8	22207.5	23028.9	23346.3	13862.4	13418.7	14071.9	20018.9	16067.2	19023.3	13652	17806.6
CAPN7	Q9Y6W3	Calpain-7	Q9Y6W3	12	11	11	13	11	12	12	10	12	11	12	12	11	12	11	11	13	12	12	11	18909.8	17663.5	19398.6	20227.2	20127.5	20006.8	20301.6	20609.6	18828.8	23022.7	23317.2	23429.8	22507.6	21753.5	22889.8	21067.3	16926	20321.7	18502.1	19840.3
CAPNS1	P04632	Calpain small subunit 1	P04632	12	12	12	12	12	12	12	12	12	12	12	12	11	12	12	12	12	12	12	12	553738	531714	549998	491121	532613	461439	751752	737514	716661	621728	617422	635669	546477	540833	547229	535454	627812	632079	649348	695577
CAPRIN1	Q14444;Q14444-2	Caprin-1;Isoform 2 of Caprin-1	Q14444;Q14444-2	11	10	11	12	12	11	12	12	10	10	10	10	11	10	10	11	12	12	12	11	251088	245401	248548	246372	221280	224935	196735	212735	247286	256783	278496	270777	216406	211437	210108	201330	284509	212062	247350	187998
CAPS	Q13938-4	Isoform 3 of Calcyphosin	Q13938-4	3	3	2	1	2	2	3	3	4	1	2	1	1	0	0	3	1	4	3	6	8022.5	9782.34	7388.93	4465.97	5604.86	6611.57	9889.33	11042.9	10437.9	6431.25	6039.41	3490.7	2449.78	NaN	NaN	10863.1	4221.05	13923.4	10446.1	33604.4
CAPZA1	P52907	F-actin-capping protein subunit alpha-1	P52907	11	9	10	9	10	11	10	10	9	10	11	10	10	10	10	11	11	10	11	10	379264	371495	368996	369228	372766	372648	429126	435372	422162	384575	392336	395559	366206	374715	388016	387270	453717	404739	444369	391236
CAPZA2	P47755	F-actin-capping protein subunit alpha-2	P47755	15	14	15	15	14	15	16	16	15	14	14	14	14	14	14	16	16	15	16	15	416289	391927	399937	395297	402390	399589	469541	462661	462704	434460	434171	429876	435467	440639	450370	462997	471078	520559	472206	470788
CAPZB	P47756	F-actin-capping protein subunit beta	P47756	17	17	15	17	16	18	16	17	17	16	16	17	15	16	16	20	21	18	19	16	473092	459025	480535	465245	456246	456367	554826	530242	526120	477439	494974	494780	455078	475601	465477	496263	562582	536025	530271	506990
CARD19	Q96LW7-2	Isoform 2 of Caspase recruitment domain-containing protein 19	Q96LW7-2	5	5	5	6	6	5	6	5	6	6	6	5	6	5	5	6	6	6	6	6	21019	24685.9	22566.7	20212.2	21440.9	21068	23607.1	26401.3	26827.3	27134.2	29549	27227.8	25383.5	24039.4	21532.5	29232.3	24336	31565	24489.7	35906
CARD6	Q9BX69	Caspase recruitment domain-containing protein 6	Q9BX69	0	0	0	1	2	1	1	1	2	2	2	2	3	4	4	2	3	2	0	0	NaN	NaN	NaN	5723.69	6063.64	6140.3	4304.1	4612.1	5577.1	7637.57	7740.63	7957.39	10364.4	9600.63	9965.31	4896.8	5042.53	6705.6	NaN	NaN
CARHSP1	Q9Y2V2	Calcium-regulated heat-stable protein 1	Q9Y2V2	5	5	5	5	5	5	5	5	5	5	5	5	5	5	5	5	5	5	5	5	159410	142699	171787	164647	124055	140453	141558	149132	125463	115944	124379	108663	150093	129073	139928	173592	120533	140336	167148	177912
CARM1	Q86X55;Q86X55-1	Histone-arginine methyltransferase CARM1;Isoform 1 of Histone-arginine methyltransferase CARM1	Q86X55;Q86X55-1	17	15	17	16	15	17	16	16	16	15	15	15	16	15	17	17	16	15	16	16	85814	87243	87084	85649.9	84839.7	83878.7	93503	92806.8	96442.6	77096.2	78039.3	79247.5	80837.7	80012.6	82193.3	85318.9	86297.9	87531.8	94550.7	92354.6
CARMIL1	Q5VZK9	F-actin-uncapping protein LRRC16A	Q5VZK9	5	7	4	11	14	8	9	15	13	9	9	10	15	16	15	23	20	20	20	18	7050.11	6688.41	6904.88	11594.6	10242.7	9899.87	10596.4	10859.6	10651.2	9131.55	8233.84	8256.38	15970.6	15165.1	16166.9	24581	15610.4	24573.2	19751.1	28045.6
CARNMT1	Q8N4J0	Carnosine N-methyltransferase	Q8N4J0	4	5	4	5	4	4	4	5	5	5	5	5	5	4	4	5	5	4	4	4	18460.4	19948.9	19663.5	22469.2	23546	23876.8	25219.6	26472.8	26628.7	25802.6	24564.5	25678.7	25527.5	25294.2	25280.3	19152	32611.4	22972.9	25326.2	17479.8
CARS1	P49589-3	Isoform 3 of Cysteine--tRNA ligase, cytoplasmic	P49589-3	34	31	32	33	33	34	33	34	34	32	33	34	34	32	32	34	34	33	35	34	137510	139506	140201	144176	148545	145683	156323	152123	149058	169048	164689	168854	166160	169245	170654	165303	115652	145944	140851	157604
CARS2	Q9HA77	Probable cysteine--tRNA ligase, mitochondrial	Q9HA77	12	12	11	13	12	11	12	12	12	11	11	12	11	11	12	11	12	11	13	11	54468.9	55024.9	56014.1	52387.2	55179.6	55324.1	61458.1	61174.1	54759	42071.1	42352.2	41902.9	50527.6	51384.8	51130.5	41744.4	53610.5	46186.6	57167.5	60551.1
CASC3	O15234	Protein CASC3	O15234	2	3	2	1	2	2	1	1	1	1	2	1	2	2	1	1	1	0	1	1	10998.1	13705.5	12519.4	9417.87	9134.7	13066.6	13528.1	13952.6	13921	12629.3	9844.88	12119	10038	12784.7	9786.25	13092.5	10202.2	NaN	12141.1	10706.6
CASK	O14936;O14936-3	Peripheral plasma membrane protein CASK;Isoform 3 of Peripheral plasma membrane protein CASK	O14936;O14936-3	17	19	18	18	17	18	20	22	20	20	18	20	19	18	18	22	16	23	18	17	19869	18911.4	21116.7	19629.6	21285.8	21056.4	30130.3	30211.3	29985.2	29979.1	29562.1	29248.7	31886.5	31846.4	31041.9	37377.5	19487.9	32729.1	17564.9	27023.6
CASKIN2	Q8WXE0;Q8WXE0-2	Caskin-2;Isoform 2 of Caskin-2	Q8WXE0;Q8WXE0-2	12	11	10	8	10	10	8	7	9	8	9	9	9	10	11	8	12	8	8	9	15717.8	15808.2	17316.1	15923.9	17632.7	17079.4	14716.8	14523.6	13178.5	13099.9	13099.8	14982.3	16459	15230	15347	15139.7	15358.6	13148.1	13711	15526.9
CASP1	P29466;P29466-2	Caspase-1;Isoform Beta of Caspase-1	P29466;P29466-2	7	6	10	5	7	6	12	11	12	9	4	2	4	3	4	13	14	13	13	10	20699.8	19472.8	19831.2	13496.4	13264.9	13118.4	46664.4	45631.6	46970.7	13304.8	14980.9	12593.1	12342.8	10295.7	10979.2	42127	46395.7	61869.7	58078.8	47343.9
CASP14	P31944	Caspase-14	P31944	2	3	0	0	1	0	1	4	3	2	0	4	3	3	0	4	4	3	4	2	82549.9	68965.8	NaN	NaN	40715.8	NaN	58424.6	114402	59421.6	58907.2	NaN	67243.3	93356.7	64485.2	NaN	102663	142710	71648.1	70230.5	77718.6
CASP3	P42574	Caspase-3	P42574	8	8	9	9	7	8	9	8	8	7	8	8	8	7	8	8	8	9	9	8	63938.3	61935.9	66186.9	51866.9	50758.3	53178.9	62218.6	63519	60574.7	62359.7	59311.8	62198.5	60482.8	59858	59572.4	57265.2	102936	61628.1	78256.3	69444.2
CASP4	P49662;P49662-2	Caspase-4;Isoform 2 of Caspase-4	P49662;P49662-2	11	10	11	10	9	9	10	10	10	8	10	9	9	11	9	12	11	11	12	9	26804	27080.3	27645.6	21559	21482.8	21483.8	19880.2	18194.2	18582.9	21616.4	21381.8	20851.3	20942.1	21364.5	21350.3	28293.8	36237	32469.3	35579.4	30114.5
CASP6	P55212	Caspase-6	P55212	7	7	7	6	6	7	6	7	7	6	6	6	6	7	6	7	6	5	6	6	29940.7	31667.7	33188.8	31038.7	26149.8	27486	24912.4	26555.2	27522.6	26420.9	24568.3	24418.6	22793.9	23554.3	22827.3	24926.8	24749.7	23398.8	25312.4	33287.7
CASP7	P55210	Caspase-7	P55210	6	6	6	6	6	6	7	7	6	7	7	6	6	6	6	7	5	7	8	6	29703.5	27685	28938.3	31649.3	30489.1	30919.2	41555.6	43545.6	41309.4	29346.5	34524.9	32734.7	42893.7	42251.6	42708.5	42638.6	20822.2	19954.7	33225.7	44589.2
CASP8	Q14790-9	Isoform 9 of Caspase-8	Q14790-9	12	14	11	9	12	8	13	13	13	10	10	9	6	11	8	13	9	12	13	12	19656.5	20321.6	20084.9	21605	22528.9	20063.7	24158.8	23087.8	22190.3	17782.7	16902.4	16796.1	18351.6	18641.6	17913.7	23076.2	18659.2	22331.1	28210.3	24235
CAST	P20810;P20810-6;P20810-7	Calpastatin;Isoform 6 of Calpastatin;Isoform 7 of Calpastatin	P20810;P20810-6;P20810-7	27	23	25	25	25	22	25	25	26	21	23	24	23	21	24	29	25	28	24	25	110788	117668	110681	124679	123171	120319	141051	139904	146566	119195	114567	115227	131728	133314	136794	175137	154176	192388	149382	164489
CASTOR2	A6NHX0	Cytosolic arginine sensor for mTORC1 subunit 2	A6NHX0	6	5	6	4	4	5	7	7	5	4	5	5	4	6	4	6	5	7	5	5	15448.6	14390.4	14894	11774.8	11848	12491.9	23014.9	23514.7	19812	14815.5	14426.2	12758.5	14813.2	14347.5	15433.1	19427.3	13083	13881.6	13660.9	17995.7
CAT	P04040	Catalase	P04040	24	21	22	22	22	22	23	24	22	21	22	22	22	24	21	26	26	22	24	22	99643.9	99175	105116	133870	137348	136302	160386	157040	153946	107506	105002	106512	154283	155203	156546	172211	135108	133310	162277	190844
CAV1	Q03135	Caveolin-1	Q03135	3	3	3	1	2	2	3	2	2	1	1	1	2	1	2	2	2	3	3	3	1421390	1302630	1379590	915940	883661	1007060	2316160	2066240	2058220	942400	999452	1009490	725255	721124	722110	1164910	1262420	1347700	1094490	1053670
CAV1	Q03135-2	Isoform 2 of Caveolin-1	Q03135-2	7	7	7	7	7	7	7	7	7	7	7	7	7	7	7	7	7	7	7	7	738937	671585	759377	477632	405944	459499	1265450	1263950	1155480	127635	532086	542774	407891	371397	392418	663137	710010	867091	598240	683549
CAV2	P51636	Caveolin-2	P51636	4	4	4	4	4	4	4	4	4	4	4	4	3	3	4	3	4	4	4	3	120652	123750	126454	86831	82595.5	78451.1	198114	189042	212429	96767.1	107978	102575	75349.6	78895.8	80027.7	65821.1	86475.1	131331	88165.7	76043.4
CAVIN1	Q6NZI2	Caveolae-associated protein 1	Q6NZI2	16	12	15	14	13	14	15	15	14	11	12	12	11	12	13	16	15	15	15	14	797161	781539	782811	637973	643501	648129	1082180	1059870	1090040	607913	650963	664048	622067	620397	619648	842061	752878	1046520	751755	911808
CAVIN2	O95810	Caveolae-associated protein 2	O95810	7	7	7	7	7	7	7	7	7	7	7	7	7	6	7	7	8	7	7	7	21400.5	19897.7	20689.1	36797	40281.6	42161.1	27587.4	27889.4	25436.8	37124.8	38885.4	38976.5	12472.5	14787.5	14271.2	33906.5	15564.4	46605.1	22908.8	38528.4
CAVIN3	Q969G5	Caveolae-associated protein 3	Q969G5	9	9	8	8	9	8	9	9	9	8	8	8	8	9	8	9	9	9	9	8	137885	157634	140122	137334	129783	113832	245757	292734	298987	168781	172909	159942	149045	135183	117938	263230	198608	269948	173988	315329
CBFB	Q13951	Core-binding factor subunit beta	Q13951	8	8	8	7	8	8	8	7	8	8	8	8	8	8	8	8	8	8	7	7	119862	118307	126482	129584	126454	125385	128946	127566	117314	149440	152403	152842	124590	122958	125448	103112	103661	101477	115502	106281
CBFB	Q13951-2	Isoform 2 of Core-binding factor subunit beta	Q13951-2	2	2	2	2	2	2	2	2	2	2	2	2	2	2	2	2	2	2	2	2	33499.2	33350	33251.9	32815.6	30137	31795.8	26152.9	27139.7	36550.5	47038.4	40758	41937.6	35417.3	36903.6	37918.7	26196.1	28220.8	29171.5	28235.7	30275.7
CBL	P22681	E3 ubiquitin-protein ligase CBL	P22681	16	17	16	16	16	16	14	15	12	13	15	15	14	15	15	15	16	16	16	15	32245.4	32172.3	32358.5	29021.6	28567.5	28544.7	23748.6	23569.4	23850.8	21941	20041.8	19324.5	23344.1	23456.8	23009	24270.6	30311.8	25553.9	27752.7	26518.2
CBLB	Q13191	E3 ubiquitin-protein ligase CBL-B	Q13191	10	10	8	5	9	8	6	7	7	10	9	10	8	11	9	11	5	9	5	9	20714.2	20074.9	19244	19889.5	21007.8	22397.9	16184.8	14641.8	12880.8	19726.4	18975.7	18055.6	17752	15467.7	15642.4	17178.3	15066	15155.9	17468.6	15908.8
CBLL1	Q75N03;Q75N03-2	E3 ubiquitin-protein ligase Hakai;Isoform 2 of E3 ubiquitin-protein ligase Hakai	Q75N03;Q75N03-2	7	4	6	4	3	6	3	2	3	2	3	2	4	4	5	6	3	4	4	3	10369	11352.4	12049.2	10890.9	9553.43	10228.1	11258.9	11420.3	11688.4	10430.5	10956.1	10858.2	10739.8	11097.1	10014.4	9577.44	10652.8	7876.84	14388.9	12033
CBR1	P16152	Carbonyl reductase [NADPH] 1	P16152	16	16	16	16	15	16	16	16	16	15	16	16	16	15	16	16	16	16	16	16	340349	320246	344305	338808	345160	337144	481960	474768	455149	412754	418023	419856	390492	403595	387082	440974	439913	472822	438248	458252
CBR3	O75828	Carbonyl reductase [NADPH] 3	O75828	15	15	14	14	15	14	15	14	14	13	13	14	14	14	15	14	11	14	14	14	83345.1	85250.1	84287.5	74430.4	77773.2	74217.7	87202.9	90818.9	88845.8	58649.9	57964	55261.2	59324.2	59216.3	55018.8	85982.4	64677.4	81127.6	75707.8	87502
CBS	P35520;P35520-2	Cystathionine beta-synthase;Isoform 2 of Cystathionine beta-synthase	P35520;P35520-2	17	16	16	13	16	16	14	15	15	15	16	16	16	15	15	17	16	15	17	16	75198.1	74811.9	73511.2	87638.5	88738.3	88117.5	54947.8	52070.4	52107.7	121629	116588	120535	114799	116481	115800	97778.6	74971.5	83453.5	91418.9	77097.6
CBX1	P83916	Chromobox protein homolog 1	P83916	4	4	4	4	4	4	4	4	4	4	4	4	4	4	4	4	4	3	4	4	51075.1	61471.1	60434.7	60305.9	47773.4	46698	46037.4	46818.3	49666.4	46370.3	53675.8	50780.1	54850.7	52698	59030.3	52486.1	40225.5	43192.3	40245	67449.9
CBX3	Q13185	Chromobox protein homolog 3	Q13185	8	8	8	8	8	8	8	8	8	8	8	8	8	8	8	8	8	8	8	8	136041	131134	132006	133470	119060	119583	137978	141915	137863	128555	138349	140550	125127	123389	126203	134961	118357	123091	157495	149262
CBX5	P45973	Chromobox protein homolog 5	P45973	9	8	9	7	8	9	7	8	8	8	7	8	8	8	8	9	9	8	9	9	66033.9	69095.8	64176.9	55902.9	55312.4	56333.2	56089.9	58265.3	60264.1	56230.3	59603.7	56660	48512.1	48079.4	50131.2	59662.1	47400.3	47127.8	59537.4	66020.6
CBX6	O95503	Chromobox protein homolog 6	O95503	3	4	4	3	3	3	2	2	1	2	0	0	2	3	3	5	3	2	4	3	21124.3	21805.5	21489.9	24094.2	19097.2	24010.1	18533.9	19957.9	21096.7	22163.4	NaN	NaN	21805.9	21222.6	22126.2	24823.9	25985.4	25484.4	24397.4	33686.8
CBX8	Q9HC52	Chromobox protein homolog 8	Q9HC52	4	4	2	3	5	4	2	2	1	2	3	2	5	5	4	4	5	4	5	5	10555.2	10309.4	9662.33	12817.3	12328.1	12655.2	6732.53	6627.82	8019.7	7863.5	4807.57	6651.59	11780.7	12574.7	12175.3	12547.1	10154.4	9747.48	11375.2	17976.4
CBY1	Q9Y3M2	Protein chibby homolog 1	Q9Y3M2	1	1	1	1	1	0	1	0	1	1	1	1	1	1	1	2	1	1	1	0	3485.69	4402.03	5191.52	5955.18	5126.82	NaN	5344.68	NaN	5716.09	6185.58	7450.32	5626.09	5475.7	6666.34	5523.96	7138.7	4985.75	6392.06	4734.52	NaN
CC2D1A	Q6P1N0	Coiled-coil and C2 domain-containing protein 1A	Q6P1N0	23	22	22	22	24	23	20	23	23	22	22	22	22	21	22	22	22	20	21	20	40724.3	41467.5	41359.7	45884.1	47825.2	49007.9	37708	36575.6	37842.5	40897.7	39244.1	39371.1	42669.9	44286.3	42555.3	36623.5	36374.7	38141.8	34770.2	37281.1
CC2D1B	Q5T0F9-2	Isoform 2 of Coiled-coil and C2 domain-containing protein 1B	Q5T0F9-2	11	10	11	10	11	11	10	11	9	10	11	11	11	11	11	8	11	10	10	10	56896	61730.5	57933.6	59190.9	64668	63808.5	58709.2	58266.8	59991	56746.1	56142.3	54431.3	65282.2	62400.7	62469.5	32391	74883	55793.7	57848.5	53488.5
CCAR1	Q8IX12;Q8IX12-2	Cell division cycle and apoptosis regulator protein 1;Isoform 2 of Cell division cycle and apoptosis regulator protein 1	Q8IX12;Q8IX12-2	26	23	26	26	25	27	26	26	24	24	22	21	21	20	23	28	25	22	25	27	38367.4	39389.7	39115	37810.2	38703.6	39712.9	44700.5	44559.1	45419.9	44186.4	42703.3	44271.9	41501.2	40807.4	43476.6	40045.4	36181.1	33365.1	43316.1	47749.7
CCAR2	Q8N163	Cell cycle and apoptosis regulator protein 2	Q8N163	30	26	29	29	26	30	31	29	29	27	28	28	29	28	29	31	30	25	30	30	66596.6	65372.9	67065.5	72930.3	73687.6	73916.6	73593.3	72878.7	72616.7	79073.1	78463.4	81721.4	73062.6	74696.3	75736.8	75214	58640	60991.2	78545.5	81904.7
CCBE1	Q6UXH8	Collagen and calcium-binding EGF domain-containing protein 1	Q6UXH8	2	1	3	2	1	2	1	2	1	1	1	2	2	2	1	2	3	0	2	2	75595.5	76173.7	79481	25409.8	36355.8	28446.2	30570.6	23842.3	26865.8	15439.7	16792.6	14180.7	14226.7	13763.4	13168.5	7588.2	23909.2	NaN	12325.3	7224.2
CCDC102A	Q96A19	Coiled-coil domain-containing protein 102A	Q96A19	3	5	3	2	2	3	2	0	3	3	0	0	0	0	0	6	3	4	6	4	8535.42	8474.92	8425.88	11768.5	6077.93	10880.7	9631.57	NaN	7657.2	7592.22	NaN	NaN	NaN	NaN	NaN	19076	11660.6	17828.8	20003	14457.1
CCDC115	Q96NT0	Coiled-coil domain-containing protein 115	Q96NT0	1	1	1	0	1	3	0	1	1	1	1	1	1	1	0	1	3	0	1	1	14381.8	14149.4	13640.8	NaN	14658	15953.3	NaN	13504.2	13496.3	14889	14230.1	9704.25	13755.9	8095.04	NaN	12626.6	15032.9	NaN	7333.17	4703.75
CCDC117	Q8IWD4;Q8IWD4-2;Q8IWD4-3	Coiled-coil domain-containing protein 117;Isoform 2 of Coiled-coil domain-containing protein 117;Isoform 3 of Coiled-coil domain-containing protein 117	Q8IWD4;Q8IWD4-2;Q8IWD4-3	0	1	1	0	1	0	1	1	1	1	0	1	1	1	2	1	0	0	1	0	NaN	7690.31	9641.2	NaN	6402.75	NaN	7979.47	7829.53	7825.01	9211	NaN	11575.4	7295.91	6966.93	6902.54	6106.71	NaN	NaN	4452.13	NaN
CCDC12	Q8WUD4	Coiled-coil domain-containing protein 12	Q8WUD4	6	4	5	5	4	6	5	5	5	5	5	5	5	5	5	7	4	6	5	6	17649.5	21895.5	19157	18281.4	17748.2	17982.7	16498.9	18226.6	18107.3	20932.3	17776.8	16741.6	16576.6	17390.8	15631.8	19759.1	13172.6	17532.4	15015	20679.9
CCDC124	Q96CT7	Coiled-coil domain-containing protein 124	Q96CT7	10	8	9	9	6	9	7	8	7	7	8	8	9	7	8	8	9	6	8	9	72967.9	71263.6	74788	73085.7	76528.7	80691.8	71624	68985.1	71092.9	68517.1	66336.3	65457.6	72440.7	73550.4	75617.8	60746.8	65620.5	52698.1	70574.4	63716.2
CCDC127	Q96BQ5	Coiled-coil domain-containing protein 127	Q96BQ5	1	3	3	4	3	3	3	5	4	3	4	3	5	4	3	4	4	5	3	3	39033.6	23748.3	27326.4	14312.8	25326.1	20897.9	21521.2	34142.6	26627.4	20782.3	26751.6	28282.1	22268	24690.1	19392.1	35696	25997.2	29028.1	23852.8	28282.4
CCDC134	Q9H6E4	Coiled-coil domain-containing protein 134	Q9H6E4	7	7	6	6	7	6	6	5	6	6	5	6	5	5	4	7	5	6	5	6	29973.8	32057.1	32083.7	34187.6	29082.9	32955.4	27018.6	22924.8	24906.1	26412	26257.3	26655	20964.7	21443.8	20119.8	25931.9	28769	25370.4	32560.7	24462.1
CCDC137	Q6PK04	Coiled-coil domain-containing protein 137	Q6PK04	3	4	4	5	4	4	2	1	2	3	5	4	4	4	5	4	5	3	5	3	18518.4	19011.8	19439.8	21612.1	21944.3	21527.9	17899.2	22695	16411.2	19735.8	16714	19545.7	17414.7	15853	12872.4	18992.3	25254	22166.4	19001.5	16311.5
CCDC174	Q6PII3	Coiled-coil domain-containing protein 174	Q6PII3	1	2	2	2	2	2	2	2	1	2	2	2	0	1	1	2	2	2	2	2	39028.7	31821.3	40186.9	42237.4	27318.7	53409.8	50420.9	52674.8	46530.7	39724.6	25940.2	54374.2	NaN	49728	54435.1	60079.3	41502.6	54071.6	54073.9	56414.5
CCDC186	Q7Z3E2	Coiled-coil domain-containing protein 186	Q7Z3E2	0	2	3	3	3	2	2	2	3	3	3	3	3	3	2	2	2	1	2	2	NaN	14353	12728.1	12585.8	10598.6	10327.4	12697.9	12642.8	8695.33	11759.1	9654.2	10033.8	11012	10355.8	12020.9	7473.11	10187.3	10355.2	11775.6	9642.2
CCDC22	O60826	Coiled-coil domain-containing protein 22	O60826	21	18	18	18	21	19	19	20	20	19	18	18	18	18	19	21	21	19	20	19	45453.1	44552.7	44579.1	48118.6	48482.2	47987.1	57969.4	55507.2	57002	57815.9	56030.8	57792.2	55087.8	54329.4	55200.6	45343.1	47621.1	50327.4	32969.1	48633
CCDC25	Q86WR0	Coiled-coil domain-containing protein 25	Q86WR0	6	6	7	6	6	5	6	6	6	6	5	5	4	6	6	6	6	6	6	6	29405.2	30821.9	30659.8	27529.6	27304.6	27860.3	37351.1	38496.6	38625.2	27461.9	28288.5	28182.6	28958	28226.4	29358.4	31157.5	35543.3	36708.5	41909	37330.8
CCDC43	Q96MW1	Coiled-coil domain-containing protein 43	Q96MW1	5	5	5	5	5	4	5	5	4	5	5	5	5	5	5	5	5	4	5	5	27599.8	32905.1	29383.9	31581.6	31976.7	32166.9	21789.4	21076.5	23828.9	31375.5	28865.4	27977.2	36423.1	36774	37022.8	29418	28226.3	26529.1	25171.4	29125.2
CCDC47	Q96A33;Q96A33-2	PAT complex subunit CCDC47;Isoform 2 of PAT complex subunit CCDC47	Q96A33;Q96A33-2	19	19	19	17	18	19	17	19	18	18	17	17	17	18	17	19	19	18	19	17	61067.5	57203.4	58496.6	58687	58174.5	56872.6	66790.5	68578.1	61948.4	61615.7	65429.7	66844.6	65648.3	63370	64398.5	63457.9	63042.8	62575.8	60903.1	58726.2
CCDC50	Q8IVM0	Coiled-coil domain-containing protein 50	Q8IVM0	10	9	10	11	11	12	10	10	11	10	10	11	11	10	10	11	12	11	10	11	33002.7	33939.3	35748.4	31440.7	32724.9	31751.6	27466.9	27663	24979.7	27546.8	26070	25179.2	28655.8	29769	28954.4	30366.7	46362.9	38685.2	33443.4	25369.5
CCDC51	Q96ER9	Mitochondrial potassium channel	Q96ER9	5	4	5	4	5	4	5	8	4	6	5	6	4	4	4	4	6	6	7	6	19569.6	21253.7	18510.3	22470	24547.7	21082.4	26464	24350	27596	26942.4	26733.6	26275.8	22729.3	24176.2	22302.6	19169.3	21279.6	22266	23077.8	28205.3
CCDC59	Q9P031	Thyroid transcription factor 1-associated protein 26	Q9P031	2	1	2	1	1	2	1	2	1	1	1	1	2	1	1	2	3	1	3	2	15186.8	18925.3	19686.5	20321.3	18530.4	19415.5	13662.1	11148.1	13321.3	15304.7	16797.2	16480.2	15262.7	16326.4	16087	15804.5	16300.8	15621.5	14259	13119.5
CCDC6	Q16204	Coiled-coil domain-containing protein 6	Q16204	18	18	18	18	18	18	18	18	18	18	18	18	18	18	18	18	17	18	17	18	63231.3	65118.6	64509.5	62182.1	61504.5	61876.9	61561.4	60997.4	57920.7	58957.6	58845.2	58125.9	65409.1	63910.2	66299.8	57871.5	57871.9	60829.2	69140.4	65234.7
CCDC61	Q9Y6R9;Q9Y6R9-2	Centrosomal protein CCDC61;Isoform 2 of Centrosomal protein CCDC61	Q9Y6R9;Q9Y6R9-2	2	2	2	1	1	2	1	0	0	0	2	2	0	0	2	0	0	2	0	0	4789.38	4519.01	4554.15	2337.01	6362.34	2664.63	6898.1	NaN	NaN	NaN	2116.09	1354.33	NaN	NaN	1636.27	NaN	NaN	21.033	NaN	NaN
CCDC71L	Q8N9Z2	Coiled-coil domain-containing protein 71L	Q8N9Z2	3	3	4	2	2	3	2	4	3	3	3	3	4	4	4	5	3	4	3	4	16421.1	15750.2	16745.9	12209.4	11599.5	10468	11264.2	12936.2	13957.7	12710.1	15159.9	15020.5	22302.8	22841.8	21769.7	20619.9	20591.5	18378.5	25930.1	19756.1
CCDC8	Q9H0W5	Coiled-coil domain-containing protein 8	Q9H0W5	7	5	5	5	4	6	6	4	7	7	5	7	5	4	4	8	5	6	7	5	7945.69	8129.44	8295.46	5728.29	6738.56	5970.18	5067.57	6011.18	6041.04	8692.52	7678.6	8439.17	5673.47	6302	6373.53	14418.4	5604.69	6882.87	7922.27	13039.7
CCDC80	Q76M96;Q76M96-2	Coiled-coil domain-containing protein 80;Isoform 2 of Coiled-coil domain-containing protein 80	Q76M96;Q76M96-2	14	12	13	15	12	15	7	10	9	14	15	16	17	16	17	13	10	11	12	9	22296.2	22661.7	24052.7	25736.5	27429.3	26169.9	13093.1	13309.3	14273.2	20700.6	20235.3	20767.3	40407.2	41175.3	42203.7	20713.6	7839.2	17361.3	12229.4	17419.6
CCDC86	Q9H6F5	Coiled-coil domain-containing protein 86	Q9H6F5	8	6	8	7	6	9	7	7	6	6	7	7	7	6	7	8	8	6	8	7	24951.8	25171.8	26105.7	27187.5	30465.1	25564.9	20223.6	18937	16346.3	17709.4	18011.8	16653.9	19684.9	21014.3	19217.8	22763.6	28743.8	23587.5	26819	20505.7
CCDC88A	Q3V6T2;Q3V6T2-2;Q3V6T2-3;Q3V6T2-4	Girdin;Isoform 2 of Girdin;Isoform 3 of Girdin;Isoform 4 of Girdin	Q3V6T2;Q3V6T2-2;Q3V6T2-3;Q3V6T2-4	31	28	26	25	25	30	21	26	23	20	22	20	20	24	22	27	31	24	30	24	25465.8	27018.5	27006.6	23758.3	23686.3	24545.2	19019.6	18700.6	18652.6	15956.5	15798.1	15617.6	18433.6	18185.5	19273.7	17425.3	27904.4	19705	26816.5	22888.8
CCDC9	Q9Y3X0	Coiled-coil domain-containing protein 9	Q9Y3X0	6	7	7	8	6	7	6	7	7	7	6	7	7	7	7	6	7	7	6	6	47076.3	51371.6	50553.1	51156.5	50456.2	53026.2	34638.6	32601.5	34005.2	36993.4	36409.3	36536.5	55242.6	54497.8	56700.5	50057.6	47037.8	46594.2	47646.1	47374.1
CCDC90B	Q9GZT6;Q9GZT6-2	Coiled-coil domain-containing protein 90B, mitochondrial;Isoform 2 of Coiled-coil domain-containing protein 90B, mitochondrial	Q9GZT6;Q9GZT6-2	7	6	6	7	5	7	4	8	8	5	8	6	5	5	6	8	9	6	8	6	8878.84	10021.9	8122.48	10440.8	9443.17	12015.7	8957.55	12028.1	14170.6	13217.8	15508.4	12334.3	11848	10296.6	9238.77	10952.4	11603	12765.6	9019.12	15114.8
CCDC91	Q7Z6B0;Q7Z6B0-2;Q7Z6B0-3	Coiled-coil domain-containing protein 91;Isoform 2 of Coiled-coil domain-containing protein 91;Isoform 3 of Coiled-coil domain-containing protein 91	Q7Z6B0;Q7Z6B0-2;Q7Z6B0-3	4	5	4	6	6	5	4	5	4	4	5	4	7	6	6	6	4	6	3	4	11275.6	11299	10387	14610.8	14566.9	12980	7441.34	7002.73	8362.82	12266.3	11576.7	11828.1	13529.4	14061.2	13368	12516.7	6064.86	13619.7	5903.44	8356.37
CCDC92	Q53HC0;Q53HC0-2	Coiled-coil domain-containing protein 92;Isoform 2 of Coiled-coil domain-containing protein 92	Q53HC0;Q53HC0-2	5	3	3	3	4	3	3	2	2	2	0	2	0	2	3	3	5	2	4	2	19490.2	21184.1	18877	18020.7	19548.4	20129	10519.5	12693	11756	7697.04	NaN	9445.72	NaN	9374.87	10542.9	13286.6	27036.3	15912.8	26910.3	19096.7
CCDC93	Q567U6	Coiled-coil domain-containing protein 93	Q567U6	22	20	20	18	21	21	23	22	22	20	22	22	21	22	22	23	24	21	19	21	29429	28896.1	29405.5	29984.8	30305.6	30399.4	35889.1	37008	35772.2	38084	36342.6	37111.6	34929.7	34224.5	34731.1	31256.4	30876.7	33155.2	22461	34692
CCDC97	Q96F63	Coiled-coil domain-containing protein 97	Q96F63	5	5	5	5	5	5	5	4	5	4	5	5	5	5	5	5	6	5	5	5	13784	15353.8	13991.1	14683.2	14463.5	14270.5	13489.6	13454	13952.9	12832	12607.7	11024.5	14456.2	13554	13945.5	13365	13385.3	12876.6	12892.3	14864
CCDC9B	Q6ZUT6	Coiled-coil domain-containing protein 9B	Q6ZUT6	5	5	6	5	4	5	4	4	4	3	3	4	4	3	3	4	5	4	5	2	28585	27525.7	30335.6	21001.7	23211.8	24388.9	13365.5	12988.2	13562.9	12476.5	11662.2	10194.8	9816.5	10564.6	11314.2	12274.5	23277.7	13621	13682	5881.51
CCM2	Q9BSQ5	Cerebral cavernous malformations 2 protein	Q9BSQ5	5	7	7	8	7	7	7	7	7	6	6	6	7	6	6	7	6	6	7	6	12250.9	12892.8	13303.1	14305.9	14735.3	13419.5	16365.8	17369.3	15355.5	13229.3	13356.7	12287.8	14747.5	14184.5	14667.5	15105.1	14388.2	16043.6	15750.3	14915.8
CCN1	O00622	CCN family member 1	O00622	11	11	11	10	11	9	10	9	10	11	11	11	10	11	10	9	11	10	9	5	52906.9	51907	51985.2	47061.4	49648	48614.8	43626.3	42645.7	39172.2	58178.3	59757.6	61704.3	74652	73089.6	73718.7	44871.8	56529.6	37973.8	28524.6	12642.9
CCN2	P29279	CCN family member 2	P29279	6	6	7	6	7	7	6	6	6	6	6	6	6	7	7	6	8	7	3	1	84593.1	86406.3	84641.3	114228	121548	118074	33003.8	34037.6	31703.5	186651	182159	183021	297095	295553	294946	56264.2	27171.3	38862.5	9701.19	8927.14
CCND1	P24385	G1/S-specific cyclin-D1	P24385	7	7	6	6	7	6	7	7	7	7	7	6	4	4	4	5	7	6	6	2	31493.5	32770.8	32599.9	19785.2	21137.6	21730.9	26500.8	27753.4	26594.5	23660.7	24395.4	23993.6	13180.9	12942.4	13182.4	15923.7	59209.5	33121.9	21199.5	6293.6
CCND3	P30281	G1/S-specific cyclin-D3	P30281	3	3	2	0	2	2	3	2	2	2	1	0	0	0	0	3	3	3	0	0	10741.3	14655.6	14587.2	NaN	11675	9678.32	11569.6	12042.1	11805	11727.8	8149.31	NaN	NaN	NaN	NaN	7616.73	17849.2	10850.3	NaN	NaN
CCNH	P51946	Cyclin-H	P51946	7	6	7	6	5	5	6	7	7	5	6	7	7	5	6	6	7	5	6	6	21666.1	23553.6	25596.6	23889.3	24346.6	24971.4	20982	20882.2	19242.1	22160.2	21154.4	22559	19038.1	18135.5	19938.6	20281.9	23425.8	18810.7	19715.8	20023.6
CCNK	O75909;O75909-4	Cyclin-K;Isoform 4 of Cyclin-K	O75909;O75909-4	7	7	8	7	6	7	8	7	8	8	7	7	5	4	7	7	7	8	7	7	22950.8	22418.8	22834	23308.8	22788.1	24673.9	23054.1	22969.5	22384.2	21770.3	21640.5	23082.6	20775.4	22452.8	21879.4	19837.7	20514.4	20417.4	22740	23471.4
CCNL1	Q9UK58;Q9UK58-6	Cyclin-L1;Isoform 4 of Cyclin-L1	Q9UK58;Q9UK58-6	3	3	2	2	3	1	2	3	1	3	3	3	2	2	1	3	2	3	2	1	17488.2	20094.6	17861.9	18212.4	23647	23112	18725.3	20473.8	19162.9	23420.6	19720.3	22397.5	20491.8	18155.7	17184.7	26379.4	16888.1	21897.7	20414.7	17343.6
CCNT1	O60563	Cyclin-T1	O60563	7	6	5	5	6	6	5	5	5	6	6	6	5	5	5	7	6	6	6	6	10556.5	9742.42	10683.5	10347.8	10288.7	8957.2	8635.05	9185.24	7737.83	7778.06	7625.15	7527.76	7516.87	6922.81	7072.42	7364.53	9805.25	7001.68	7739.62	8116.8
CCNT2	O60583;O60583-2	Cyclin-T2;Isoform 2 of Cyclin-T2	O60583;O60583-2	1	1	1	1	1	0	0	0	0	0	0	1	1	0	1	3	1	0	1	0	2836.52	3581.05	1849.72	3826.21	3745.45	NaN	NaN	NaN	NaN	NaN	NaN	5778.81	1900.55	NaN	3657.66	5357.96	3662.79	NaN	2952.26	NaN
CCNY	Q8ND76	Cyclin-Y	Q8ND76	10	9	10	10	10	10	10	10	9	8	10	9	10	10	9	10	7	10	9	10	20894.1	22183.2	23170.6	23522.1	22401.3	22306.1	24027.2	23030.1	22824.7	23437.3	21666.7	23270.5	26372.7	25949.7	25943.4	26292.3	18279.9	27813	20127.3	29411.1
CCNYL1	Q8N7R7;Q8N7R7-2;Q8N7R7-3	Cyclin-Y-like protein 1;Isoform 2 of Cyclin-Y-like protein 1;Isoform 3 of Cyclin-Y-like protein 1	Q8N7R7;Q8N7R7-2;Q8N7R7-3	2	2	2	2	2	2	2	2	2	2	2	2	2	2	2	2	3	2	2	3	9679.49	9298.16	7873.06	12152.7	13781.4	13844.1	8953.29	9051.46	8394.48	10376	10615.4	9843.1	9567.17	8446.52	9137.64	15960	13166	11898.5	10845.3	13353.1
CCP110	O43303;O43303-2	Centriolar coiled-coil protein of 110 kDa;Isoform 2 of Centriolar coiled-coil protein of 110 kDa	O43303;O43303-2	3	4	2	3	2	4	3	4	3	3	2	3	0	3	3	4	3	3	4	2	9526.42	8866.06	7375.57	8805.85	12769	9412.42	9139.58	8881.86	9476.22	6502.77	4562.62	5994.29	NaN	7315.35	8586.32	9681.31	7354.99	8667.64	5940.76	6399.59
CCPG1	Q9ULG6;Q9ULG6-2;Q9ULG6-5	Cell cycle progression protein 1;Isoform 2 of Cell cycle progression protein 1;Isoform 5 of Cell cycle progression protein 1	Q9ULG6;Q9ULG6-2;Q9ULG6-5	4	5	4	5	6	5	4	5	5	5	5	6	6	5	4	6	5	6	5	5	11557.2	11445.5	12391.3	17066.8	15126.9	15733.9	11824.9	13537.7	12444.4	17502.4	16775.3	18388.1	12338.2	12780.7	13156.7	19595.5	18699	21847.7	14584.6	17632.8
CCS	O14618	Copper chaperone for superoxide dismutase	O14618	6	6	6	6	6	7	6	7	6	5	6	6	6	6	6	6	8	6	7	5	73611.5	73034.1	73902	55574.4	63327.5	62688.8	68494.3	66841.3	61816.8	56972.5	55518.3	54977.1	73799.2	72879.9	71144.5	67004.1	68574	62580.9	74155.1	64697.6
CCT2	P78371	T-complex protein 1 subunit beta	P78371	30	25	25	27	28	26	27	27	27	25	25	25	25	25	26	30	28	27	29	27	444492	448902	459004	466578	463929	475356	470002	462801	468084	470728	485001	493010	429878	432428	438101	438544	512162	434875	484938	416803
CCT3	P49368	T-complex protein 1 subunit gamma	P49368	38	33	33	34	36	34	35	36	36	33	35	33	35	34	35	35	38	34	35	36	538413	511376	521743	523967	568855	543297	572726	560632	546399	544802	534087	548846	498355	506275	507457	495520	606794	475352	552039	489601
CCT4	P50991	T-complex protein 1 subunit delta	P50991	32	27	29	28	29	29	29	28	29	26	28	29	26	30	29	30	32	29	29	27	443637	429039	434332	453584	468983	464322	485317	472806	459245	471228	464985	478230	410904	413084	420883	431066	511273	419944	504518	417346
CCT5	P48643	T-complex protein 1 subunit epsilon	P48643	37	33	36	34	34	37	33	37	34	32	34	33	34	34	34	38	38	33	37	33	261903	255051	258961	267550	264960	271814	269422	268030	275363	283763	277397	287225	249196	246107	253800	252980	304056	245456	276277	244787
CCT6A	P40227	T-complex protein 1 subunit zeta	P40227	26	22	25	25	21	23	22	23	22	22	24	23	23	24	22	25	22	23	23	23	351348	337041	350864	382462	366442	363852	376117	356386	369882	366548	379568	392418	337017	337427	340134	329127	392386	318075	375461	316307
CCT7	Q99832	T-complex protein 1 subunit eta	Q99832	32	25	31	27	27	29	27	31	28	25	24	27	24	28	25	30	30	27	31	27	287862	279005	280866	297034	295226	299866	307753	290749	316974	318880	317233	326914	285382	283710	288444	281329	336407	273445	305788	271221
CCT8	P50990	T-complex protein 1 subunit theta	P50990	29	29	29	29	29	30	29	30	29	28	30	29	29	29	30	30	31	30	30	30	737452	713657	721530	738424	753675	743471	759932	755842	755686	766420	767105	783308	698150	696078	702783	701838	841758	679145	805754	715166
CCZ1B;CCZ1	P86790;P86791	Vacuolar fusion protein CCZ1 homolog B;Vacuolar fusion protein CCZ1 homolog	P86790;P86791	10	14	14	13	14	11	14	12	13	11	12	11	12	14	13	14	12	13	14	11	20885.2	19805	18975.8	20023.2	22021	21179.3	22542.5	20414.6	19897	24462.9	23882.8	23509.9	21829.6	22771.4	22164.5	25656.1	17266	24891.5	21205	18239.6
CD109	Q6YHK3	CD109 antigen	Q6YHK3	22	22	23	26	22	21	24	25	25	22	26	22	18	17	16	16	19	19	20	16	22379.7	22605.4	23439.3	23271.3	25418.2	24955.4	27810.6	28090.7	28063.5	25654.3	24359.7	24925	15240.5	15848.3	15433.1	12555.3	19501.9	15743.3	18424.2	14363.6
CD151	P48509	CD151 antigen	P48509	2	1	2	1	1	2	1	2	1	1	1	1	1	1	1	2	2	1	2	1	118580	155995	128299	100216	103438	84494.7	66766	63107.6	76655.3	104112	70728.4	39764.5	58754.4	55480.7	47799	100267	186304	106717	141994	83663.5
CD248	Q9HCU0	Endosialin	Q9HCU0	9	8	7	7	7	7	6	6	6	6	5	6	6	5	6	6	10	6	8	7	32580.6	31494	33426.8	28823.8	31291	31833	22070.7	20233.9	18980.5	16766.2	15733.5	15506.4	13729.7	14329.6	12544.9	15754.7	36920.3	22196.3	28879.6	36007
CD274	Q9NZQ7;Q9NZQ7-3	Programmed cell death 1 ligand 1;Isoform 3 of Programmed cell death 1 ligand 1	Q9NZQ7;Q9NZQ7-3	2	2	1	2	2	1	0	0	0	1	1	1	1	2	1	1	0	1	1	0	4974.78	4082.81	5649.41	2791.55	3359.99	5081.9	NaN	NaN	NaN	3435.31	2891.15	4839.79	3152.94	2495.75	2537.43	3041.98	NaN	1909.59	4151.89	NaN
CD276	Q5ZPR3;Q5ZPR3-3;Q5ZPR3-4	CD276 antigen;Isoform 3 of CD276 antigen;Isoform 4 of CD276 antigen	Q5ZPR3;Q5ZPR3-3;Q5ZPR3-4	7	4	6	6	5	6	5	5	6	5	5	5	3	5	5	6	6	4	6	6	32858.1	29811.8	31347.3	31639.6	35498.7	33202.3	43256.9	42611	37048.7	40477.7	41363.1	37967.1	30968.7	31941.2	30734.3	41302.5	40763.1	33362.4	34009.6	45616.7
CD2AP	Q9Y5K6	CD2-associated protein	Q9Y5K6	21	22	22	20	21	22	20	19	20	18	20	21	20	21	21	17	21	19	19	18	38091.8	40750.5	38775.7	32796.7	34294.5	32696.3	27301.4	25987.3	26646.5	25921.5	26409.5	25480.7	33437	32986.5	33681.4	19096.7	29152.9	25639.9	26987.7	25048.7
CD2BP2	O95400	CD2 antigen cytoplasmic tail-binding protein 2	O95400	9	9	10	8	8	10	8	9	9	8	8	7	8	9	9	9	9	8	9	8	37898.6	34831.2	39178.9	30003.1	30849.3	29960.1	32077.6	32841.3	31326.3	40104.6	38086	38684.4	29547.8	30632.3	30621	31116.1	35461.9	29128.9	33256	31397.4
CD320	Q9NPF0	CD320 antigen	Q9NPF0	2	2	1	1	1	1	1	1	2	0	1	1	0	0	0	0	1	0	1	0	2955.74	6153.09	5319.36	3744.29	2201.5	6801.96	5182.73	5007.44	1643.32	NaN	2620.94	3439.91	NaN	NaN	NaN	NaN	2223.66	NaN	2932.43	NaN
CD44	P16070;P16070-10;P16070-11;P16070-12;P16070-13;P16070-14;P16070-16;P16070-17;P16070-18;P16070-3;P16070-4;P16070-5;P16070-6;P16070-7;P16070-8	CD44 antigen;Isoform 10 of CD44 antigen;Isoform 11 of CD44 antigen;Isoform 12 of CD44 antigen;Isoform 13 of CD44 antigen;Isoform 14 of CD44 antigen;Isoform 16 of CD44 antigen;Isoform 17 of CD44 antigen;Isoform 18 of CD44 antigen;Isoform 3 of CD44 antigen;Isoform 4 of CD44 antigen;Isoform 5 of CD44 antigen;Isoform 6 of CD44 antigen;Isoform 7 of CD44 antigen;Isoform 8 of CD44 antigen	P16070;P16070-10;P16070-11;P16070-12;P16070-13;P16070-14;P16070-16;P16070-17;P16070-18;P16070-3;P16070-4;P16070-5;P16070-6;P16070-7;P16070-8	7	7	7	8	8	9	7	8	7	6	7	7	7	6	6	8	8	6	8	7	889899	866910	867422	1002110	950248	971451	1259980	1218040	1243120	1027280	1058490	1075090	781447	780880	795604	698553	689923	687328	813146	889851
CD46	P15529-2;P15529-3;P15529-4;P15529-5;P15529-6;P15529-7	Isoform B of Membrane cofactor protein;Isoform D of Membrane cofactor protein;Isoform F of Membrane cofactor protein;Isoform H of Membrane cofactor protein;Isoform J of Membrane cofactor protein;Isoform L of Membrane cofactor protein	P15529-2;P15529-3;P15529-4;P15529-5;P15529-6;P15529-7	5	3	2	2	4	5	3	2	2	1	2	2	3	3	3	5	4	4	3	2	21110.4	23889.5	23689.6	34261.8	30242.2	27854.6	28753.6	25136.7	19457.6	19706.3	19708.5	16203.1	21324.1	24948.2	21149.2	19468.8	30987.7	25005	22525.4	29059.1
CD47	Q08722;Q08722-2;Q08722-3;Q08722-4	Leukocyte surface antigen CD47;Isoform OA3-293 of Leukocyte surface antigen CD47;Isoform OA3-305 of Leukocyte surface antigen CD47;Isoform OA3-312 of Leukocyte surface antigen CD47	Q08722;Q08722-2;Q08722-3;Q08722-4	3	3	3	3	3	3	3	3	3	3	3	3	3	3	3	3	3	3	3	3	136926	139805	146764	152023	149853	140477	193574	184849	175064	164943	179278	181212	133788	130048	129965	188419	211858	230859	216750	235449
CD55	P08174;P08174-2;P08174-3;P08174-4;P08174-5;P08174-6;P08174-7	Complement decay-accelerating factor;Isoform 1 of Complement decay-accelerating factor;Isoform 3 of Complement decay-accelerating factor;Isoform 4 of Complement decay-accelerating factor;Isoform 5 of Complement decay-accelerating factor;Isoform 6 of Complement decay-accelerating factor;Isoform 7 of Complement decay-accelerating factor	P08174;P08174-2;P08174-3;P08174-4;P08174-5;P08174-6;P08174-7	6	5	6	6	6	6	5	5	4	5	6	6	5	6	5	6	6	6	7	6	24132.7	23168.2	22788.1	38567.9	38910	35721.2	22578.5	19409.3	22863	22841.6	23101.5	24111.1	34984.5	34442.1	33132.8	27898.2	29007	36333.3	33374.3	33862.1
CD58	P19256;P19256-2;P19256-3	Lymphocyte function-associated antigen 3;Isoform 2 of Lymphocyte function-associated antigen 3;Isoform 3 of Lymphocyte function-associated antigen 3	P19256;P19256-2;P19256-3	1	1	2	1	2	1	1	1	1	1	1	1	1	1	1	1	1	1	1	1	46980.1	49086.6	53164.1	56827.2	52924.6	53639.2	45784.5	46899.3	52627.5	46985.3	46002.5	46605.8	49835.8	47913.6	48334.7	54397.6	41363.2	66647.8	71162.6	84091.4
CD59	P13987;P13987-2	CD59 glycoprotein;Isoform 2 of CD59 glycoprotein	P13987;P13987-2	5	4	5	5	4	6	4	5	5	5	5	4	5	4	5	5	5	4	6	5	464062	436035	427949	508734	590321	584280	585326	642861	461392	496480	504485	460467	475737	450864	473465	415762	393687	399316	469747	474949
CD63	P08962;P08962-2;P08962-3	CD63 antigen;Isoform 2 of CD63 antigen;Isoform 3 of CD63 antigen	P08962;P08962-2;P08962-3	3	3	3	3	3	3	4	4	3	3	3	3	3	3	3	4	4	4	4	3	556134	438868	578941	543072	573282	591550	774870	719817	754847	510259	537449	463654	621595	574306	605326	788989	1132740	1254410	1035620	875047
CD81	P60033	CD81 antigen	P60033	4	5	4	5	4	4	5	4	5	4	5	5	5	5	5	6	5	5	5	4	344150	314481	332482	375443	332361	318964	448513	425289	514492	338112	370772	367754	391206	401834	431676	604186	525359	751055	558196	907132
CD82	P27701;P27701-2	CD82 antigen;Isoform 2 of CD82 antigen	P27701;P27701-2	4	4	4	3	3	3	4	4	4	4	2	3	2	2	2	3	4	4	4	4	25191	30660.4	28710.9	8706.37	7592.49	7666.93	19514.6	19108.3	28881	13210.1	13007.8	13733.8	8026.26	5002.01	7096.2	5545.54	62149.8	20901.9	59943.7	22962.6
CD9	P21926	CD9 antigen	P21926	5	4	4	3	3	4	4	4	4	4	4	3	2	4	2	5	5	3	4	5	24557.9	25059.4	28445	17270.8	19470.5	15935.9	71464.8	70494.6	61395.6	18201.3	15626.9	16069.3	15304	13599.9	14568.4	141152	106240	127160	101406	105850
CD99L2	Q8TCZ2;Q8TCZ2-2;Q8TCZ2-3;Q8TCZ2-5;Q8TCZ2-6	CD99 antigen-like protein 2;Isoform 2 of CD99 antigen-like protein 2;Isoform 3 of CD99 antigen-like protein 2;Isoform 5 of CD99 antigen-like protein 2;Isoform 6 of CD99 antigen-like protein 2	Q8TCZ2;Q8TCZ2-2;Q8TCZ2-3;Q8TCZ2-5;Q8TCZ2-6	2	2	2	2	2	2	2	2	2	2	2	2	2	2	2	2	2	2	2	2	10855.9	12853.4	10454.3	12336.5	12643.5	13440.1	7153.22	7549.17	9270.69	7915.85	8483.21	7865.6	9192.37	9255.47	8570.24	6859.44	12721.6	9613.23	8781.14	7215.94
CDA	P32320	Cytidine deaminase	P32320	1	2	2	2	2	2	2	2	2	2	2	2	2	2	2	0	2	2	2	0	6223.84	7708.57	7617.19	15682.4	15635	15170	15850.6	16679.8	18290.9	8049.94	7404.61	5373.97	6948.69	6480.04	6664.8	NaN	14118.7	19670.5	21120	NaN
CDAN1	Q8IWY9;Q8IWY9-1	Codanin-1;Isoform 1 of Codanin-1	Q8IWY9;Q8IWY9-1	9	7	8	4	6	8	5	7	7	7	6	6	8	4	6	6	9	7	6	5	10671.4	13768.8	10952.9	7684.73	10255.7	10996.6	10277.6	10551.6	11298.5	9164.4	8753.48	7964.08	9752.74	11517.4	11884.8	9400.92	11637	7038.19	13008.9	8562.28
CDC123	O75794	Cell division cycle protein 123 homolog	O75794	10	9	10	10	10	9	9	9	9	9	10	10	8	9	9	8	9	10	8	6	37831	38634.8	39260.3	42153.9	40952.1	39969.6	28895.9	28423.1	26111.4	28280	31323.9	32802.2	25970.5	27345.3	26801.2	31926	38769.1	32528.6	33358.2	21148.8
CDC16	Q13042;Q13042-2;Q13042-3	Cell division cycle protein 16 homolog;Isoform 2 of Cell division cycle protein 16 homolog;Isoform 3 of Cell division cycle protein 16 homolog	Q13042;Q13042-2;Q13042-3	16	14	15	15	14	16	16	13	14	14	16	16	13	14	13	16	15	13	17	14	35996.3	34566.3	36972.1	36289.2	35409.7	36749.8	35124.9	34255.5	35853.6	41524.2	39501.1	41088.8	38111.4	38893.8	40834.1	37899.8	35420.1	38056.5	35478.6	41562.3
CDC23	Q9UJX2	Cell division cycle protein 23 homolog	Q9UJX2	12	14	12	14	13	14	12	16	13	12	12	13	11	10	13	15	12	12	12	10	29569.1	29658	30034	31707.1	31613.4	33031.8	30266.2	31992.3	31207.7	32610.7	32199.5	33983.8	32260.7	31433.5	31505.9	31823	27146	30378.7	30399.1	30679.8
CDC27	P30260;P30260-2	Cell division cycle protein 27 homolog;Isoform 2 of Cell division cycle protein 27 homolog	P30260;P30260-2	10	10	10	9	10	10	9	10	9	9	9	9	10	10	10	10	10	11	10	8	34435.6	33537	33363.4	32826.8	33882.2	34196.7	31565.1	32047.1	30953.7	30274.2	30813.6	31334.9	32315.4	31150.8	29977.6	35219.8	34119.4	33937.4	29740	31492.2
CDC34	P49427	Ubiquitin-conjugating enzyme E2 R1	P49427	6	6	6	6	6	6	6	6	6	5	6	6	6	6	6	6	6	6	6	5	54591.6	51676.2	58774.7	47210.8	46956.5	49753.3	42359.6	41712.5	37110.5	44537.1	43194.1	40146.4	36962	35953.2	35093.7	41948	48400	39388.9	37711.6	36258.7
CDC37	Q16543	Hsp90 co-chaperone Cdc37	Q16543	11	6	8	6	9	9	7	9	8	6	7	7	7	8	8	11	11	8	11	7	318424	307746	309030	283312	299699	290433	290904	286232	311725	302464	307614	327268	306685	315130	328840	303638	448848	325441	419805	376190
CDC37L1	Q7L3B6	Hsp90 co-chaperone Cdc37-like 1	Q7L3B6	4	4	4	4	4	4	3	4	4	3	4	3	4	4	4	3	3	4	4	4	61847.1	65144.6	67134.6	54630.3	63281.4	64633.8	59730.4	56715.6	56960.3	59159.9	63701.9	53295.8	74249	81713.1	85463.9	62193.9	64776.1	65078.8	58103.1	79278.7
CDC40	O60508	Pre-mRNA-processing factor 17	O60508	15	19	18	16	18	19	17	18	17	17	18	18	17	16	16	17	16	17	17	16	20638.6	22149.9	21629.3	22210.1	20704.7	22742.1	22362.2	23080.7	21930.8	23260	23154	21955.4	21142.3	20665.9	21106.6	22040.5	19658.7	20623.1	21754.7	25255.9
CDC42	P60953	Cell division control protein 42 homolog	P60953	6	5	5	6	6	6	7	6	5	5	6	6	5	6	7	6	6	6	6	6	763897	802391	820002	848581	777013	811084	767801	820191	792692	744930	754729	765366	794660	758727	780051	803833	743807	818414	773274	679764
CDC42BPA	Q5VT25;Q5VT25-2;Q5VT25-4;Q5VT25-5	Serine/threonine-protein kinase MRCK alpha;Isoform 2 of Serine/threonine-protein kinase MRCK alpha;Isoform 4 of Serine/threonine-protein kinase MRCK alpha;Isoform 5 of Serine/threonine-protein kinase MRCK alpha	Q5VT25;Q5VT25-2;Q5VT25-4;Q5VT25-5	34	37	36	34	35	32	33	35	36	35	39	36	37	39	37	40	34	38	40	34	28284.3	27840.1	29239.9	30678.9	29757.3	30966.5	24189.1	23595.3	25065.9	29021.2	27103.8	28657.4	36030	35159.2	35656.6	35703.7	25950	36157.8	26114.9	27618.5
CDC42BPB	Q9Y5S2	Serine/threonine-protein kinase MRCK beta	Q9Y5S2	45	43	42	41	42	43	42	43	43	41	42	42	43	41	43	48	44	43	45	42	32704.7	33860.9	33657.2	37892.5	37554.3	37368.1	36302.4	35839.2	37229.1	38099.8	38392.2	39288.6	43991.5	42861	44200.9	40443.1	26734.2	38771.8	29330	40817.8
CDC42EP1	Q00587;Q00587-2	Cdc42 effector protein 1;Isoform 2 of Cdc42 effector protein 1	Q00587;Q00587-2	11	11	11	11	11	11	11	11	11	11	11	11	11	11	11	10	10	10	11	11	61528.3	64589.4	64346.6	68145.4	73041.3	67287.7	39532.3	41806.2	41750.6	56109.3	57540.6	57264.4	75774.2	77136.1	74047.5	60344	41747.2	48540.7	39958.5	55068
CDC42EP2	O14613	Cdc42 effector protein 2	O14613	5	4	4	5	4	4	4	5	5	4	4	3	4	4	4	5	4	4	4	4	39730	39541.8	38782	41845.7	40598.3	41138.3	38108.1	39700.4	40375.1	27379.1	29436.3	29298.7	40730.6	38482.9	38034.2	78163.1	67150.1	77607.4	62665.1	87623.1
CDC42EP3	Q9UKI2	Cdc42 effector protein 3	Q9UKI2	8	6	7	8	7	7	7	7	7	7	6	6	6	7	7	8	7	7	7	5	74436.1	76803.2	72826.3	60335.1	57908.8	60396.5	37255.4	36096.6	36276.4	62189.4	63298.8	60811.9	57294.8	56741.4	57599.9	38447.4	34162.4	32972.7	37817.7	15216.5
CDC42EP4	Q9H3Q1	Cdc42 effector protein 4	Q9H3Q1	9	9	8	11	11	8	10	10	10	7	12	10	9	8	12	12	13	11	13	13	20614.6	21784	22617.3	25598.1	27089.3	27384.2	17554.3	17496.2	17800.2	17686.6	15915.2	15979.7	17778.4	17631.1	18732.7	39244.1	38075.4	38883.1	48506.7	57271
CDC5L	Q99459	Cell division cycle 5-like protein	Q99459	26	23	25	24	22	24	24	23	24	23	23	22	23	22	23	27	26	23	25	25	56315.7	56372.1	57391.8	54293.9	56593.7	55018.9	54925.9	53639.1	54309.2	58787.2	61202.8	62710.6	58334.9	56813.5	58342	53927.2	52206.2	47842.3	59440	65770.4
CDC73	Q6P1J9	Parafibromin	Q6P1J9	22	21	21	19	20	20	19	21	16	18	19	20	17	18	17	18	19	19	22	16	42856.9	43301.8	44169	41392.3	42482.4	43766.1	34371.6	35166.1	34683.3	37562.4	38264.6	36678.5	33807.1	33328.7	34539.7	36975.5	42188	31832.6	43488.7	37410.3
CDCP1	Q9H5V8	CUB domain-containing protein 1	Q9H5V8	11	10	10	2	3	2	8	7	7	3	3	0	0	1	2	5	16	14	14	9	25777.6	24847	24684.9	8959.04	15626.4	17305.4	25558	26894.5	24899.7	10370.3	10605.1	NaN	NaN	8310.63	7995.96	13997.5	47029.4	34045	45331.6	23548.6
CDH11	P55287	Cadherin-11	P55287	8	9	9	9	8	10	7	7	7	7	9	8	8	9	9	9	10	7	9	10	23886.2	28630.2	28291	29693.9	26612.6	26596.5	20893.4	19518.9	21262.9	23298.8	24558.3	22294.7	31787.2	30974.8	32852.4	24588.3	25396.8	30513.2	21695.7	31684.8
CDH13	P55290;P55290-4;P55290-5	Cadherin-13;Isoform 4 of Cadherin-13;Isoform 5 of Cadherin-13	P55290;P55290-4;P55290-5	2	2	2	2	2	2	2	2	2	2	2	2	2	2	2	2	1	1	2	2	49466.2	52506.4	54897	87756	62398.2	86132	55620.3	55314.4	39805.7	16433.1	58316.5	58686	124013	91660.6	120800	13739.4	4734.17	4415.41	24873.2	13881.1
CDH2	P19022;P19022-2	Cadherin-2;Isoform 2 of Cadherin-2	P19022;P19022-2	13	12	12	13	12	12	12	13	13	12	12	12	12	12	12	13	12	12	12	10	60576.6	60015.9	60051.9	61001.3	61468.1	59235.8	52776.4	52248.3	53996.6	62845.8	62924.8	61936.1	85351.4	86521.1	90859.9	40900.9	34598.6	36748.4	29083.1	32249.7
CDIPT	O14735	CDP-diacylglycerol--inositol 3-phosphatidyltransferase	O14735	5	4	5	6	4	4	4	5	4	5	6	5	5	6	6	6	5	5	5	4	137205	145606	158963	180874	131019	141827	140017	150956	167265	191495	209195	189638	196178	189404	186091	230769	147967	204246	151389	204220
CDK1	P06493	Cyclin-dependent kinase 1	P06493	12	11	11	11	11	11	11	12	11	12	11	11	12	11	11	12	12	12	12	11	111391	114235	120032	86414.9	82679.5	84996.2	103020	101404	102891	105174	102337	103284	70483.1	72177.5	70324.3	114378	81449.7	75024.3	71854.7	64483.2
CDK11B	P21127;P21127-2;P21127-3;P21127-8	Cyclin-dependent kinase 11B;Isoform SV1 of Cyclin-dependent kinase 11B;Isoform 2 of Cyclin-dependent kinase 11B;Isoform 8 of Cyclin-dependent kinase 11B	P21127;P21127-2;P21127-3;P21127-8	19	17	17	17	17	18	17	16	18	14	17	17	16	15	18	19	18	17	17	17	48949.9	48539.1	49788.4	51557.7	51920.3	49548	54000.4	55005.1	52666.3	57994.8	58662	59340.3	49123.9	48189.7	47444.3	55621.2	49326.8	49283.4	49891.3	53698
CDK12	Q9NYV4;Q9NYV4-2;Q9NYV4-3	Cyclin-dependent kinase 12;Isoform 2 of Cyclin-dependent kinase 12;Isoform 3 of Cyclin-dependent kinase 12	Q9NYV4;Q9NYV4-2;Q9NYV4-3	6	5	6	6	3	4	4	4	4	5	5	6	2	5	5	4	5	3	5	4	19373.1	18872.3	19975.6	20683.1	17617.9	17948	17643.6	18127.7	19798.5	22340.3	19899.2	18677.5	20877.7	16136.1	18039.3	17260	21287.8	16426.9	19671.7	20124.5
CDK13	Q14004;Q14004-2	Cyclin-dependent kinase 13;Isoform 2 of Cyclin-dependent kinase 13	Q14004;Q14004-2	4	5	4	3	4	4	3	4	4	5	3	2	5	2	5	5	4	7	5	3	9454.98	10741.1	9054.05	9992.11	10113.3	9601.25	10698.5	9226.68	10164.8	9707.28	9357.83	9490.96	9448.59	9036.07	8334.35	10083.2	8940.51	8959.04	9989.9	10351.1
CDK14	O94921	Cyclin-dependent kinase 14	O94921	4	3	4	3	3	3	2	3	3	3	3	4	4	3	3	4	3	3	3	3	6786.97	9055.16	9359.06	7090.16	8227.49	6225.36	7489.28	7521.85	9776.57	8437.71	8601.59	8065.21	14672.6	14530.9	13506.3	10261.2	7224.52	13598.3	9037.66	8705.49
CDK16	Q00536;Q00536-2;Q00536-3	Cyclin-dependent kinase 16;Isoform 2 of Cyclin-dependent kinase 16;Isoform 3 of Cyclin-dependent kinase 16	Q00536;Q00536-2;Q00536-3	7	6	8	7	6	7	6	6	3	3	3	4	6	6	5	5	3	3	5	2	16659.7	14850.7	15655.4	18342.4	17891.7	18036.9	11971.9	11523.3	9973.06	10927.2	11024.5	12714.2	17430.3	14953.5	17513.5	10722	9824.86	10420.7	13377	12380.1
CDK17	Q00537;Q00537-2	Cyclin-dependent kinase 17;Isoform 2 of Cyclin-dependent kinase 17	Q00537;Q00537-2	10	10	10	10	10	9	9	9	9	8	8	8	9	10	10	11	12	11	11	5	22820	21437.1	25568.5	26986.1	23004.7	22737.9	25684.6	25435.6	22497	22209.8	20533.9	21853.7	22545.1	22912.1	22435.8	27647.6	22330	25965.4	27046.9	17103.5
CDK2	P24941	Cyclin-dependent kinase 2	P24941	12	11	12	10	12	10	13	10	10	12	11	10	9	10	8	11	13	11	11	10	47018.2	48505.1	48297.9	39058.3	40338.2	41113.1	45429.4	46059.7	45448.3	39773.9	40893.1	40653.1	28827.1	29882.5	30150.6	50657.5	48088.4	39311.3	40685.8	38257.6
CDK4	P11802	Cyclin-dependent kinase 4	P11802	12	12	12	12	11	12	12	11	12	12	12	12	11	10	10	12	12	12	11	9	28824.7	28733.7	29429.4	23697.1	23368.2	23509.6	26787.7	26597.2	27147.7	26134.9	26927	27151.3	19994.3	19843	20586	23443.6	35511.5	31866.4	26002.3	17867.5
CDK5	Q00535	Cyclin-dependent kinase 5	Q00535	11	11	12	10	11	11	11	12	12	11	11	11	11	11	11	12	12	11	10	11	26495.6	27610.8	28647.3	28546.7	29939	29656	37338.5	36248.7	34924.9	36262.2	35770	35297	30902.3	30765.1	31049.3	34909.8	26438.1	31864.2	32928.6	35622.7
CDK5RAP1	Q96SZ6;Q96SZ6-2;Q96SZ6-3;Q96SZ6-5;Q96SZ6-6	Mitochondrial tRNA methylthiotransferase CDK5RAP1;Isoform 2 of Mitochondrial tRNA methylthiotransferase CDK5RAP1;Isoform 3 of Mitochondrial tRNA methylthiotransferase CDK5RAP1;Isoform 5 of Mitochondrial tRNA methylthiotransferase CDK5RAP1;Isoform 6 of Mitochondrial tRNA methylthiotransferase CDK5RAP1	Q96SZ6;Q96SZ6-2;Q96SZ6-3;Q96SZ6-5;Q96SZ6-6	3	3	3	1	3	3	2	2	3	3	3	3	2	2	2	2	3	3	2	0	12357	10635.8	10518.4	10461.7	12225.8	12870.5	9786.31	12653.9	10680.7	10718.7	9711.82	9617.11	6824.4	8274.73	7309.51	11594.3	13306.6	10396.7	9585.79	NaN
CDK5RAP2	Q96SN8;Q96SN8-2;Q96SN8-3	CDK5 regulatory subunit-associated protein 2;Isoform 2 of CDK5 regulatory subunit-associated protein 2;Isoform 3 of CDK5 regulatory subunit-associated protein 2	Q96SN8;Q96SN8-2;Q96SN8-3	8	7	7	6	4	5	5	5	5	5	6	7	6	5	6	6	7	6	6	4	12881.5	14432.4	13449.9	13376.4	15131.5	14477.9	11953.2	13578.9	12228	13074.3	12006	12811	12488.6	14785.1	13893.6	19620	11894.7	12655.7	13416.1	15055.7
CDK5RAP3	Q96JB5	CDK5 regulatory subunit-associated protein 3	Q96JB5	19	19	19	20	18	18	19	18	19	18	18	20	19	19	19	19	19	19	19	19	53231.3	57804.7	54813.7	58658.3	54088.1	59398.5	53165.2	53070.8	55801.6	67762.4	72642.8	74599.3	69154.7	65234.4	70410	54355.7	49639.2	55765.5	54879.3	61285.6
CDK6	Q00534	Cyclin-dependent kinase 6	Q00534	12	10	12	11	11	11	12	11	11	10	8	10	9	9	8	11	10	11	9	10	59268.1	60680.1	59878.1	44681.9	48317.4	48237.7	47728.9	48792	49132	41252.3	40590.6	41794.3	38946.9	37140.8	37905.4	44808.2	35628.3	37884.7	26312.8	52598.3
CDK7	P50613	Cyclin-dependent kinase 7	P50613	9	9	9	9	9	9	9	9	9	8	9	9	9	9	9	9	10	9	10	9	30351.7	29981.6	31358.3	29493.8	31546.1	31124.2	27419.3	28731.5	27098.7	30112.3	27739.3	28725.2	25618.8	26004.4	26594.5	27493.5	32671.8	28295.1	30585.1	29358.9
CDK8;CDK8;CDK19	P49336;P49336-2;Q9BWU1	Cyclin-dependent kinase 8;Isoform 2 of Cyclin-dependent kinase 8;Cyclin-dependent kinase 19	P49336;P49336-2;Q9BWU1	4	4	4	4	4	5	4	4	4	4	4	4	3	4	4	5	4	4	6	5	12066.9	10933.7	11888.2	10404.1	10312	9444.68	10163.3	10247.5	9134.35	10454.5	10166.7	10154.4	10289.4	10191.2	9738.93	8919.19	10550.4	9030.99	11707.2	9742.6
CDK9	P50750;P50750-2	Cyclin-dependent kinase 9;Isoform 2 of Cyclin-dependent kinase 9	P50750;P50750-2	8	7	8	6	7	7	8	7	6	5	7	7	8	6	8	8	8	6	8	7	35992.1	37696.8	35182.4	32422.8	28863.9	31024.8	28952.8	32497.5	32551.6	32237	31369.5	31172.5	26574.6	28737.2	28239.3	31104.2	35161.4	29484.6	35173.7	34537.2
CDKAL1	Q5VV42	Threonylcarbamoyladenosine tRNA methylthiotransferase	Q5VV42	14	12	12	11	12	12	9	11	10	9	11	10	10	8	9	13	11	11	12	10	23537.1	24400.9	23134.3	21150.9	24054	22751.1	19243.7	18980.2	18965.7	21742.9	19795.2	20074.1	16352.2	16385.5	15457	20204.2	19227.1	19698.5	24342.6	18993.6
CDKN1A	P38936	Cyclin-dependent kinase inhibitor 1	P38936	3	4	3	4	3	3	3	3	4	4	3	3	3	3	3	3	3	4	3	2	55463.1	59491.2	56931.4	42732	45166.8	42346.2	48120.6	47805.6	48824.9	31926.1	30963.2	29162.9	21366.9	20051	19273.2	20097.6	72254.4	31619.5	37193.5	29203.4
CDKN1B	P46527	Cyclin-dependent kinase inhibitor 1B	P46527	2	3	2	2	2	2	2	2	3	3	2	2	3	3	3	3	2	3	3	3	2824.16	3290.66	2273.13	2001.45	3168.25	3615.18	3418.48	4754.49	5162.11	3858.3	4169.29	3910.14	6872.15	6539.74	6312.68	8351.95	3196.85	5516.1	8008.58	16490.8
CDKN2A	P42771;P42771-4	Cyclin-dependent kinase inhibitor 2A;Isoform 5 of Cyclin-dependent kinase inhibitor 2A	P42771;P42771-4	4	4	4	4	4	3	4	4	4	4	4	4	2	2	2	0	4	3	4	0	16002.1	19156.6	17394	7953.34	7345.24	5619.06	7063.71	8726.11	10652.4	9502.28	10555.6	8234.36	5090.34	5231.33	4398.23	NaN	14659.4	10217.6	8772.91	NaN
CDKN2AIP	Q9NXV6	CDKN2A-interacting protein	Q9NXV6	13	12	12	13	10	14	12	13	13	10	14	13	12	12	13	16	16	14	14	12	21136.3	22780.1	22141.4	21585.4	21794.3	21424.1	20347.4	20571.2	21811.2	21155.7	19530	20515.6	22220.8	22596.2	22672.4	24996.7	22258	24373.2	28968	31013.4
CDKN2C	P42773	Cyclin-dependent kinase 4 inhibitor C	P42773	0	1	0	1	1	0	0	1	2	1	2	1	2	2	2	2	0	1	0	2	NaN	2024.38	NaN	3166.21	3530.9	NaN	NaN	3081.66	4201.53	4700.89	4645.95	4489.05	4154.82	4182.87	3249	4081.96	NaN	2697.31	NaN	6294.96
CDR2	Q01850	Cerebellar degeneration-related protein 2	Q01850	5	5	5	5	5	5	5	5	5	5	5	5	5	5	5	5	5	4	5	3	14070.6	13959.8	13795.5	17096.1	13660.1	15566.1	9602.73	9747.23	10718.2	12627.1	12444.5	13461.7	17367.7	14583.9	15574.3	10541.2	11619.1	9928.74	11578.8	6362.62
CDR2L	Q86X02	Cerebellar degeneration-related protein 2-like	Q86X02	6	7	7	6	7	9	6	6	6	8	6	7	7	7	7	6	7	6	6	6	20338.5	20049.7	21127.4	23891.4	21229.5	21123.5	16374	15687	17698.2	24130	27652.7	27759.4	21050.3	20012.9	20179.8	10230.7	12885.7	10315.6	12103.8	11699.7
CDS2	O95674	Phosphatidate cytidylyltransferase 2	O95674	5	3	5	4	4	6	5	6	4	4	4	3	3	5	3	5	6	4	5	4	16660.3	17728.7	17884.5	20105.8	19052.6	19710.1	20168.4	20188.8	18117.8	21169.1	19058.6	20870.5	19520.8	19074.8	19072.3	20483.3	20540.4	21228.2	18028.7	21755.4
CDV3	Q9UKY7	Protein CDV3 homolog	Q9UKY7	14	14	14	14	14	14	13	14	14	13	13	13	13	12	14	14	14	15	14	14	155889	151218	154137	127046	134417	128478	74037.4	83882.7	85057.1	85373.6	89486.5	84946.1	122323	115421	108377	116794	140567	130768	155941	110839
CDYL	Q9Y232;Q9Y232-2;Q9Y232-4	Chromodomain Y-like protein;Isoform 2 of Chromodomain Y-like protein;Isoform 4 of Chromodomain Y-like protein	Q9Y232;Q9Y232-2;Q9Y232-4	6	7	7	7	7	7	7	7	7	6	7	6	7	7	7	5	7	6	7	7	11547.3	11919.8	12252.9	13614.6	12791	13677.7	13449.4	13424.9	13159	14543.4	14130.8	13837.2	12772.7	12566.8	12298.7	9638.44	8870.85	9672.89	10544.6	14309.4
CEBPB	P17676;P17676-2	CCAAT/enhancer-binding protein beta;Isoform 2 of CCAAT/enhancer-binding protein beta	P17676;P17676-2	4	4	3	3	2	4	1	1	1	1	1	2	4	4	4	4	4	4	4	4	38178.4	39618.7	44017.7	36498.3	35551.3	34972.9	30088.8	34989.7	36445.8	32781.8	33312.9	22518.7	46902.8	45907.9	44916.7	62352.6	35074	51249.2	68071.6	55045.6
CEBPD	P49716	CCAAT/enhancer-binding protein delta	P49716	2	1	0	1	0	0	1	0	0	0	0	0	2	3	2	6	2	1	4	4	11489.7	12526.7	NaN	11198.4	NaN	NaN	8531.28	NaN	NaN	NaN	NaN	NaN	21567.7	18756.7	20516.1	25904.2	12277.6	18110.3	25012.8	34828
CEBPZ	Q03701	CCAAT/enhancer-binding protein zeta	Q03701	25	22	24	20	24	23	23	24	23	25	22	21	24	21	22	25	26	22	24	22	20534.7	21238.5	21021.9	21957	22677.2	22104.9	24074	23954.8	23874	23340	23221.9	22545.2	20456.2	20203.6	20825.9	22891.9	25744.2	21267.7	27523	22505.1
CELF1	Q92879-4	Isoform 4 of CUGBP Elav-like family member 1	Q92879-4	11	11	13	10	13	12	12	13	10	10	10	9	10	11	10	12	12	12	10	9	60699.3	60289.2	61314.3	64606.6	67064.4	66781.9	58648.3	61908.5	57346	71675.7	71250.9	72426	64114.8	62369.7	64312.8	53658.4	63790.4	55396.2	66642.6	67304.4
CELF2	O95319;O95319-2;O95319-3;O95319-4;O95319-5	CUGBP Elav-like family member 2;Isoform 2 of CUGBP Elav-like family member 2;Isoform 3 of CUGBP Elav-like family member 2;Isoform 4 of CUGBP Elav-like family member 2;Isoform 5 of CUGBP Elav-like family member 2	O95319;O95319-2;O95319-3;O95319-4;O95319-5	8	8	8	7	8	8	8	8	8	4	4	4	5	5	6	8	6	7	6	4	27949.2	27863.7	26775.2	19113	18586.2	19505.2	16160.2	16147.3	15797.9	9743.04	9896.35	8257.11	12664.9	11823	11313.3	23918.3	15230.2	12724.6	14356	10639.5
CEMIP	Q8WUJ3	Cell migration-inducing and hyaluronan-binding protein	Q8WUJ3	43	41	45	33	37	32	29	33	33	21	24	27	30	32	30	52	52	46	49	42	63642.3	64263.3	63588.8	35019.8	36014.1	35807.9	28715.8	28472.5	29108.5	19892.6	19021.1	18526.8	28426.1	28420.9	29353.3	119324	112177	89751.5	94844.9	63075.1
CEMIP2	Q9UHN6	Cell surface hyaluronidase	Q9UHN6	23	24	25	23	24	25	17	19	16	19	16	14	19	18	17	22	24	20	27	13	29027.6	28326	29338.8	25486.2	24506.6	24894.8	19274	19670.9	18349.3	15428.4	14711.8	14437.6	20154.7	21067.4	20353	20746.4	32119.7	21818.7	27489.4	18151.3
CENPB	P07199	Major centromere autoantigen B	P07199	6	4	4	6	6	6	5	4	6	6	6	6	6	6	5	6	3	3	5	5	18615.7	17891.5	17458.2	20769.8	22216.7	20235.8	20831.7	20617.2	18727.8	21351.7	20785.6	20577	18664	17588.3	19239	18210.6	14478.8	14796.8	19773	23085.1
CENPC	Q03188	Centromere protein C	Q03188	7	6	8	6	5	7	6	6	6	5	6	6	4	5	6	8	5	5	10	7	10136.2	8895.94	9756.95	8830.66	9745.96	9815.53	9069.11	9572	7736.25	9059.24	8478.07	8030.91	10508.2	8718.69	9653.4	9619.39	7006.3	7156.01	8326.54	14567
CENPE	Q02224;Q02224-3	Centromere-associated protein E;Isoform 3 of Centromere-associated protein E	Q02224;Q02224-3	2	2	1	2	2	2	0	1	2	2	1	1	1	2	1	2	1	1	2	1	41607.6	56550	52031.9	55565.9	51114	64003	NaN	48026.9	57189.7	56974.9	52233.9	55137.9	50305.2	47441.2	52066.3	48610.1	54866.4	43124	48939.3	61766.8
CENPV	Q7Z7K6-3	Isoform 3 of Centromere protein V	Q7Z7K6-3	3	2	2	4	3	4	2	4	3	3	3	3	4	3	4	2	2	3	3	2	22177.4	23897.7	18672.1	14966	17646.6	17189.6	9483.76	10665.4	9826.32	15455.3	14613.5	11993.8	24933	25690.7	25092	23310.6	17073	13455.3	15760.3	17211
CEP131	Q9UPN4;Q9UPN4-2	Centrosomal protein of 131 kDa;Isoform 2 of Centrosomal protein of 131 kDa	Q9UPN4;Q9UPN4-2	11	11	9	9	8	11	10	10	7	9	7	8	8	5	9	10	11	5	11	8	23483	22918.3	22100.4	20950.4	22508.7	21161.9	18266.9	18806	17682.5	17278.6	16543.8	17751.7	16703.5	17261.4	16338.2	17628.5	23773.6	17094.4	22897.2	16807.7
CEP170	Q5SW79	Centrosomal protein of 170 kDa	Q5SW79	45	40	42	38	40	44	38	39	36	39	40	40	42	42	41	45	42	41	43	39	49195.1	48554.6	49999.4	51536.2	53235.5	51740.3	37536.1	36948.9	35383.5	52223.3	51372.3	52146	53762.3	54489.1	54306.1	46267.1	50742.3	52461.6	61060	43188.5
CEP170B	Q9Y4F5;Q9Y4F5-2;Q9Y4F5-3	Centrosomal protein of 170 kDa protein B;Isoform 2 of Centrosomal protein of 170 kDa protein B;Isoform 3 of Centrosomal protein of 170 kDa protein B	Q9Y4F5;Q9Y4F5-2;Q9Y4F5-3	18	13	12	14	15	15	12	13	14	12	13	13	13	14	13	16	14	12	16	14	12937.7	12531.5	13384.3	14466.1	15041.5	14899.2	12016.3	12085.2	11367.9	11953.8	11498.4	11168.8	10937.4	10549.9	10577.6	11205.8	14842.8	10226	11850.8	12273.7
CEP192	Q8TEP8;Q8TEP8-1	Centrosomal protein of 192 kDa;Isoform 1 of Centrosomal protein of 192 kDa	Q8TEP8;Q8TEP8-1	3	2	2	3	2	3	3	6	2	4	4	3	2	6	2	2	6	5	4	4	16779.4	17425.2	15284.1	17020.5	16383.1	15684.1	18476.2	17136.2	14185.7	13873.6	12052.2	13025.1	15517.8	14057.7	15090.3	15348.9	13915.9	16917.2	17807.6	10796.2
CEP250	Q9BV73	Centrosome-associated protein CEP250	Q9BV73	10	10	7	7	9	9	7	7	9	6	5	5	8	4	7	8	7	1	3	8	10782	10527.8	10362	11624.8	11705	12042.7	10343.9	10582	9325.58	7946.92	8372.4	7916.78	9335.46	9686.68	8705.96	9486.15	10795.6	10447.4	5805.33	10254.1
CEP290	O15078	Centrosomal protein of 290 kDa	O15078	2	1	2	2	1	2	2	0	2	1	2	3	1	1	1	2	4	2	1	0	17399.9	8879.35	17510.5	8650.64	14662.9	9433.4	10549.4	NaN	6146.53	13374.2	8622.52	8710.04	9643.88	12902	11139.4	11454.2	17403	8006.41	8735.49	NaN
CEP350	Q5VT06	Centrosome-associated protein 350	Q5VT06	2	4	4	2	3	4	1	1	4	3	4	2	4	2	4	4	4	1	1	2	8833.78	5168.8	6379.94	6540.51	8342.54	7511.2	6694.49	4361.95	6512.07	8558.22	5106.43	6676.45	6615.64	6258.26	5331.16	6341.81	8972.58	5870.35	1534.7	5280.4
CEP41	Q9BYV8	Centrosomal protein of 41 kDa	Q9BYV8	7	9	7	7	8	6	7	7	8	7	7	7	8	6	6	7	9	9	8	8	28078.3	26738.4	28540.1	27769.6	29626.1	28808.7	27294.9	29003.4	25389.3	26679.8	25301.9	27068.7	21423.2	22552.6	23493	27885.9	29090.1	24640.7	27605.8	27939.9
CEP43	O95684;O95684-2	Centrosomal protein 43;Isoform 2 of Centrosomal protein 43	O95684;O95684-2	8	7	7	8	7	6	5	5	6	5	7	5	8	7	7	8	7	7	7	7	17066.9	19651.7	18661.8	18511	18341.2	19733.7	12741.6	12627.2	13606.2	15065.1	13709.7	14678	18683.7	16939.2	19018.1	17126.7	21546.2	17527.8	26531.7	22089.6
CEP44	Q9C0F1;Q9C0F1-2	Centrosomal protein of 44 kDa;Isoform 2 of Centrosomal protein of 44 kDa	Q9C0F1;Q9C0F1-2	4	6	5	5	6	5	4	5	5	5	5	3	6	5	6	6	4	4	3	3	27629.7	23298.9	26308.7	25690.6	29148	28008.4	27208.9	29913.2	27127.5	23620.4	23220	25462.8	27896.4	27187.9	26748.6	24399.2	18426.5	24812	26518.6	23813
CEP55	Q53EZ4;Q53EZ4-2	Centrosomal protein of 55 kDa;Isoform 2 of Centrosomal protein of 55 kDa	Q53EZ4;Q53EZ4-2	1	1	1	1	1	2	1	1	1	1	1	1	0	1	1	2	2	1	1	0	10851.7	6914.63	8339.46	9172.53	8533.15	9236.03	9410.76	8543.53	7074.8	7108.96	6172.47	5342.83	NaN	2942.78	2441.36	9757.83	13130.5	7633.92	6474.84	NaN
CEP76	Q8TAP6;Q8TAP6-2	Centrosomal protein of 76 kDa;Isoform 2 of Centrosomal protein of 76 kDa	Q8TAP6;Q8TAP6-2	0	1	1	1	1	1	1	1	1	1	1	1	1	1	1	2	1	1	0	2	NaN	4892.3	7498.98	8639.06	7406.11	8237.13	8222.36	7943.15	9079.64	7053.14	8211.01	6783.44	6556.45	6589.15	8178.79	9966.03	8616.48	9712.53	NaN	8999.99
CEP89	Q96ST8;Q96ST8-2	Centrosomal protein of 89 kDa;Isoform 2 of Centrosomal protein of 89 kDa	Q96ST8;Q96ST8-2	2	3	1	3	1	1	2	0	2	2	1	1	0	1	0	1	4	0	2	1	10381.1	10575.8	8515.44	9100.75	11693.8	11816.9	9825.28	NaN	8375.84	9841.62	8106.43	8318.24	NaN	8282.96	NaN	11125	12777.2	NaN	5657.74	9315.66
CEP97	Q8IW35;Q8IW35-2	Centrosomal protein of 97 kDa;Isoform 2 of Centrosomal protein of 97 kDa	Q8IW35;Q8IW35-2	12	12	11	11	11	11	10	10	11	12	10	10	7	9	8	9	10	8	8	7	21514.1	20811.8	20713.2	19964.3	20169.5	19314.7	17765.8	17914.3	17250.2	19251.4	18830.9	18540	13224.9	13783.1	14618.9	13972.3	15097	12961	15101.2	13678.2
CEPT1	Q9Y6K0	Choline/ethanolaminephosphotransferase 1	Q9Y6K0	4	4	4	3	4	4	4	4	4	4	2	4	2	4	3	4	4	4	4	3	31925	34671	33094.3	30228.5	37180.8	32860.6	39250.6	38809.1	35357.4	38271.2	36656.6	38296.5	34857.4	33664.4	35933.1	36124.9	40430.9	37428.3	31039.1	41761.3
CERCAM	Q5T4B2	Inactive glycosyltransferase 25 family member 3	Q5T4B2	14	14	16	16	13	14	14	14	14	13	14	15	13	13	14	14	13	13	12	11	60062.2	59716.6	61858.3	60209	59776.6	58355.2	53408.2	54201.5	56008.2	61263.9	61821.7	59466.5	62986	62867.8	61954.2	31150.6	27823.3	41481.4	20441.7	29910.5
CERS2	Q96G23	Ceramide synthase 2	Q96G23	5	6	6	6	5	5	5	5	4	6	5	4	5	5	5	5	6	5	5	4	56850.7	55237.3	56824.9	55356.9	55843	56135.9	50018.8	52064.7	49056.6	52709.9	53429.3	53281.1	46284	45500.6	43066.1	47838.4	65113.8	52267.8	50533.7	42275
CERS5	Q8N5B7;Q8N5B7-2	Ceramide synthase 5;Isoform 2 of Ceramide synthase 5	Q8N5B7;Q8N5B7-2	3	3	3	3	3	3	3	3	3	3	3	3	3	3	3	3	3	2	3	3	17958.9	17909	17958.7	15944.4	17391.6	18079.5	17070	15173.4	18180.8	20098.7	17864.3	16919.5	16765.7	20028.2	18882.8	20059.6	20428.5	19197.7	17596.1	18170.7
CERS6	Q6ZMG9;Q6ZMG9-2	Ceramide synthase 6;Isoform 2 of Ceramide synthase 6	Q6ZMG9;Q6ZMG9-2	2	3	3	3	3	2	3	2	2	3	3	3	3	3	2	2	3	3	2	2	21758.3	20669.3	20127.6	19636.8	20312.7	20209.2	16286.9	17802.6	20203.3	23164.5	21869.5	23454.7	17441.6	18309.7	20134.8	17899.7	16949.3	17116.5	15324.4	15279
CERT1	Q9Y5P4;Q9Y5P4-2;Q9Y5P4-3	Ceramide transfer protein;Isoform 2 of Ceramide transfer protein;Isoform 3 of Ceramide transfer protein	Q9Y5P4;Q9Y5P4-2;Q9Y5P4-3	12	14	12	13	11	13	15	16	14	12	15	12	13	13	12	14	14	15	14	15	17605	18112.6	17615.3	15210.5	16726	16390	19755.3	19339.7	18599.5	19214.5	17138.8	18149.3	16816.1	17607.8	17432.5	22819.6	21749.2	24182.1	21235.6	30475.2
CES2	O00748;O00748-4	Cocaine esterase;Isoform 3 of Cocaine esterase	O00748;O00748-4	3	3	3	3	3	4	3	3	4	4	3	3	3	4	3	3	4	3	3	3	13896.4	13635.1	12468.7	12087.1	13411.7	11849.5	20218.6	19470.4	18537.4	14742.6	13243.4	12076.5	11840.7	12921.8	12458.2	8179.52	12789.8	21246.3	10148.2	16209.7
CETN2	P41208	Centrin-2	P41208	6	4	5	4	5	6	4	5	4	4	4	4	4	4	4	7	7	4	7	5	27249.6	28429.4	28848.4	29358.3	28773	29752	27031.1	29994.1	30202.9	26401	30492.1	31000.4	25738.3	24404.2	25330.2	28491.8	25086	26312.8	30218	31079.6
CFAP20	Q9Y6A4	Cilia- and flagella-associated protein 20	Q9Y6A4	7	8	7	8	6	6	6	7	7	5	7	6	6	5	7	5	7	6	6	5	69351.5	69041.8	69436	65015.6	63981.8	65450	59568.3	63276.2	66821.1	62134.1	63475.2	63246.3	69163.2	67154.2	65295.6	55737.7	52230.2	51586.6	54590.3	64714.4
CFAP298	P57076	Cilia- and flagella-associated protein 298	P57076	2	3	3	3	3	2	1	2	3	3	2	3	2	3	2	3	4	3	3	2	7853.95	7632.88	7453.59	8409.7	6809.8	5324.43	6251.69	4442.68	9090.78	11116.9	10076.4	8240.02	9877.54	10210.5	10136.5	11254	9377.71	10276.8	9104.6	11470.1
CFAP36	Q96G28	Cilia- and flagella-associated protein 36	Q96G28	8	8	8	9	8	8	6	7	7	9	7	8	7	8	8	8	7	6	8	7	15808.5	16285.3	15509.9	14730.6	14318	14915.4	8032.97	11876	10956.4	12538.4	12019.4	11425.4	14371.3	14601.7	14704.2	15876.8	14044.8	17047.7	16759.8	12270.8
CFAP410	O43822;O43822-2;O43822-3;O43822-4	Cilia- and flagella-associated protein 410;Isoform Short of Cilia- and flagella-associated protein 410;Isoform 3 of Cilia- and flagella-associated protein 410;Isoform 4 of Cilia- and flagella-associated protein 410	O43822;O43822-2;O43822-3;O43822-4	3	4	3	2	3	4	3	3	4	4	3	2	2	3	3	4	3	3	2	4	9383.98	11104.6	10782.9	10022.3	12467.2	12914.5	11352.8	12057.7	8492.9	9761.2	6896.97	5963.71	9597.96	10476.3	8222.56	11308.1	6758.27	9619.19	6700.14	6828.27
CFDP1	Q9UEE9	Craniofacial development protein 1	Q9UEE9	5	4	4	3	4	5	3	3	3	3	3	3	5	5	3	4	3	3	4	4	63674	63936.4	66673.8	59159.7	64696.2	61352.3	48573	48113.6	49670.6	49523.2	47019.2	46847.2	65826.4	66554.1	66725.7	59057.2	68040.7	56186.4	87795.6	87593.6
CFL1	P23528	Cofilin-1	P23528	16	15	16	15	16	15	16	16	16	14	14	14	14	14	14	16	16	16	16	14	2840150	2402710	2784100	2598710	2419570	2572560	2566230	2961290	2247960	2032420	2358320	2269890	2496940	2304970	2216530	2441150	2653150	2462130	2794770	2327250
CFL2	Q9Y281	Cofilin-2	Q9Y281	15	13	13	15	12	15	12	14	14	12	11	13	13	14	12	17	15	12	14	12	1365330	1471400	1558540	1565730	1274450	1260390	1250010	1311300	1371670	965829	970076	969827	1188990	1125380	1109530	924471	1424340	1127550	1188150	1008680
CGAS	Q8N884;Q8N884-2	Cyclic GMP-AMP synthase;Isoform 2 of Cyclic GMP-AMP synthase	Q8N884;Q8N884-2	2	1	3	2	1	2	2	1	1	1	2	1	0	2	2	2	1	1	2	2	10996.4	16063.5	13686.7	20329.8	17076.4	18031.7	11616.5	9862.08	14594.8	14071.2	10045	14472.9	NaN	13866.1	14345.9	11520.1	22499.2	17229.8	10112.1	11294.6
CGGBP1	Q9UFW8	CGG triplet repeat-binding protein 1	Q9UFW8	7	7	7	7	7	7	7	7	7	6	7	7	7	7	7	7	7	7	7	7	23705.3	23492.5	23601.4	23016.3	23754.9	24281.2	18607.3	18179.7	17706.1	17270.4	17390	15926	20837.9	18678.5	20145.9	25932	22269.9	19466.9	27306.7	30153.6
CHAC2	Q8WUX2	Glutathione-specific gamma-glutamylcyclotransferase 2	Q8WUX2	2	2	1	1	2	3	1	1	2	1	2	1	2	0	2	2	4	2	3	0	9666.02	11145	6567.05	7234.31	6228.04	6224.76	6978.53	6713.42	137.129	3796.37	8552.42	3573.09	5034.68	NaN	24517	1257.98	11608.8	1262.29	5523.79	NaN
CHAF1A	Q13111	Chromatin assembly factor 1 subunit A	Q13111	6	5	5	3	4	6	3	2	4	4	3	3	2	3	3	5	6	3	6	2	11725.8	13542	12402.5	12989.3	13257	11906.4	8701.72	10618.4	9596.84	10221.7	9652.17	10740.6	7807.87	5825.9	7534.87	10381	9785.86	8341.12	8539.39	6302.87
CHAF1B	Q13112	Chromatin assembly factor 1 subunit B	Q13112	7	7	6	5	5	5	5	6	4	5	5	5	4	4	4	6	5	4	4	4	23737.2	22217.3	23236.6	22950.8	21901	23196.9	15680.1	19493.1	16855	18312.3	21462.8	23080.3	12987.5	12345.4	13615.8	20650.9	20855.4	14739.5	13530.4	13149.4
CHAMP1	Q96JM3	Chromosome alignment-maintaining phosphoprotein 1	Q96JM3	20	18	20	18	17	16	16	20	18	15	19	14	15	16	16	17	14	14	17	15	27135.8	28771.5	27629.6	27044.5	26308	27188	23309.5	24678.1	23833.7	23386.8	22899.2	22907.4	26126.7	26057.8	26193.4	24696.7	20573.4	21713.5	24060.5	24923.4
CHCHD2	Q9Y6H1	Coiled-coil-helix-coiled-coil-helix domain-containing protein 2	Q9Y6H1	3	3	3	1	2	2	2	2	2	2	3	3	2	2	2	3	3	3	3	0	18023.8	18104.9	20114.7	15458.7	20614.8	12807.5	14823.1	19299.2	12889.9	16070.4	13745.5	12920.4	18406.9	18472.4	14122	17031.4	20567.6	15286.4	15711.8	NaN
CHCHD3	Q9NX63	MICOS complex subunit MIC19	Q9NX63	6	5	5	5	6	5	6	6	6	7	6	6	6	6	5	6	6	7	6	6	161246	179480	173528	171544	158550	165856	181891	181838	178439	149499	195089	199660	169167	167856	179402	157017	136266	186336	159642	197457
CHCHD4	Q8N4Q1;Q8N4Q1-2	Mitochondrial intermembrane space import and assembly protein 40;Isoform 2 of Mitochondrial intermembrane space import and assembly protein 40	Q8N4Q1;Q8N4Q1-2	4	3	3	3	3	4	3	3	4	4	5	4	5	3	5	5	4	3	6	4	9930.38	14877.2	12602.7	15627.4	15682.3	13129.7	15613.8	16314.9	15494.2	18433.6	15282.9	14748.3	12220.7	11482.9	11236.3	9966.53	8303.81	10732	9500.88	10271
CHCHD6	Q9BRQ6	MICOS complex subunit MIC25	Q9BRQ6	4	5	4	4	4	4	4	4	4	4	4	4	4	3	4	3	2	4	4	3	23125.3	25894.7	25795.8	22277.3	24236.4	22781.2	21232	24096.1	24925.2	25707.9	23427.9	23716.9	24127.8	24389.1	22674.6	16728.1	9453.75	17003.3	12542.4	15752.8
CHD1	O14646;O14646-2	Chromodomain-helicase-DNA-binding protein 1;Isoform 2 of Chromodomain-helicase-DNA-binding protein 1	O14646;O14646-2	9	7	8	7	6	8	5	5	7	8	7	8	8	6	5	7	8	7	7	6	11075.5	11858.8	12080.3	9228.24	9933	8826.14	8808.07	8095.41	9109.48	9845.92	9545.02	8941.18	8054.96	8105.15	7912.24	9841.72	9673.16	6831.58	9953.28	8674.16
CHD1L	Q86WJ1	Chromodomain-helicase-DNA-binding protein 1-like	Q86WJ1	15	18	16	15	16	17	15	14	13	6	7	9	15	14	14	7	13	10	13	5	32141.5	30163.6	32456.1	27927.3	28993.6	26890.2	24963	24695.2	22362.7	13043.5	13350.2	13477	26566.9	24961.6	26026.9	12343.5	23423.8	15301.2	19408.4	10958.8
CHD2	O14647;O14647-2	Chromodomain-helicase-DNA-binding protein 2;Isoform 2 of Chromodomain-helicase-DNA-binding protein 2	O14647;O14647-2	19	13	14	14	12	13	14	14	14	9	17	13	12	15	12	12	12	11	12	15	18636	18468.5	18275.1	17487.3	17324.2	16541.8	17332.8	17581.9	16266.7	17559.1	17414.9	17352.7	15812.4	15519	15996.2	17541.8	18084	16203.7	18917.9	19157.3
CHD3	Q12873;Q12873-2;Q12873-3	Chromodomain-helicase-DNA-binding protein 3;Isoform 2 of Chromodomain-helicase-DNA-binding protein 3;Isoform 3 of Chromodomain-helicase-DNA-binding protein 3	Q12873;Q12873-2;Q12873-3	26	22	27	21	20	23	22	24	21	26	25	28	25	26	23	30	16	24	25	28	12365.4	12821.4	13552.5	11719.9	11132.7	11816.5	10747.9	10792.1	10124.8	14418.2	13782.6	14100.8	14747.9	15533.7	15728.4	15078.9	7298.49	12341.5	11900.2	16691
CHD4	Q14839;Q14839-2	Chromodomain-helicase-DNA-binding protein 4;Isoform 2 of Chromodomain-helicase-DNA-binding protein 4	Q14839;Q14839-2	60	60	60	55	60	60	57	62	54	51	57	54	52	57	54	60	56	55	63	55	42040	42479.1	42202.2	41850.5	41860.2	42243.3	39690.3	38343.7	39204.5	41358.9	40462.7	40514.2	34207.3	33734	33991.2	36252.6	34821.6	31060.9	39525.2	36818.9
CHD6	Q8TD26	Chromodomain-helicase-DNA-binding protein 6	Q8TD26	5	9	7	5	5	5	5	4	7	7	4	6	4	5	4	7	5	6	6	7	171629	154773	175069	158078	166667	149489	149854	152408	129824	142386	138195	146585	133186	127851	125988	159510	145184	131055	161034	126410
CHD8	Q9HCK8;Q9HCK8-2	Chromodomain-helicase-DNA-binding protein 8;Isoform 2 of Chromodomain-helicase-DNA-binding protein 8	Q9HCK8;Q9HCK8-2	11	10	9	9	13	7	7	7	8	9	10	6	6	6	7	14	12	10	12	8	16037.4	17707.9	17351.7	14866.5	14879.2	16104	13927.4	12916.6	14237.1	14477.5	16551.1	14448.4	13713.9	13414.2	14397.5	17398.1	17929.3	14614.7	16451.4	16180.3
CHEK2	O96017;O96017-9	Serine/threonine-protein kinase Chk2;Isoform 9 of Serine/threonine-protein kinase Chk2	O96017;O96017-9	4	5	5	3	5	4	5	4	4	0	1	2	3	4	2	6	5	5	6	5	16045	17718.1	15327.7	15800.6	14135.7	13516.4	16814	15024.8	17237.1	NaN	7694.56	9807.48	12690.6	13078.5	17725.4	15932.1	18414.7	14606	22821	23488.9
CHERP	Q8IWX8	Calcium homeostasis endoplasmic reticulum protein	Q8IWX8	18	16	17	17	16	18	16	15	16	17	16	16	15	15	16	18	18	16	19	14	29882	28456.2	27949.1	30421.4	32123.5	29185.7	25534.7	27203.6	28002.8	29738	31319.5	30852.3	27978.9	28538.4	27849.1	27636.5	26341.8	25506.7	28822.2	31306.3
CHID1	Q9BWS9	Chitinase domain-containing protein 1	Q9BWS9	10	10	10	10	10	10	10	11	11	10	11	10	9	11	9	9	10	10	9	10	39927.2	43163.7	41754.4	40500.9	36547.5	34693.7	52397	52694.8	52866.7	47449.2	45964.6	45599.6	49746.6	48388.1	47334.9	51877	43937.7	67653	42065.1	56147.1
CHKB	Q9Y259	Choline/ethanolamine kinase	Q9Y259	4	4	4	4	4	5	5	5	5	3	5	4	4	6	4	4	4	4	4	4	18877.9	20030.5	19105.4	20378.9	21704.2	21120.2	24459.8	25468.7	17867.6	13707.4	15020.3	16209.1	18557.1	21843.2	19984.4	22150.2	16481.8	14789.4	15624.1	14464.9
CHM	P24386	Rab proteins geranylgeranyltransferase component A 1	P24386	11	10	11	11	12	12	11	12	10	9	10	10	10	10	10	9	13	10	8	7	23128.3	21169.7	22670.9	21872.1	22169.3	19172.7	20467.7	19980.7	18365.8	16415.1	17989.6	16290.2	17351.5	18528.3	17885.1	15554.9	23475.4	16427.2	18941.6	14337.1
CHML	P26374	Rab proteins geranylgeranyltransferase component A 2	P26374	3	4	3	4	3	4	4	3	3	4	2	3	3	4	4	3	3	2	2	3	16434.9	18112.7	17433.9	15383.2	15154.2	16499.7	15972.3	14741.6	18266.2	14501.9	14908.3	15097	15284.8	14154	16120.5	12309.8	17536.6	12451.7	13687.3	13495.9
CHMP1A	Q9HD42	Charged multivesicular body protein 1a	Q9HD42	3	3	2	3	2	2	2	3	3	2	2	2	2	2	2	4	3	2	2	2	60768.8	66325.1	63285.5	61680.3	64630.4	55567.7	62710.6	66867.9	65746.6	57014.1	57479.8	56337.3	48492.9	38954.6	38459.3	54459.1	47686.4	43821.1	52506	48894
CHMP1B	Q7LBR1	Charged multivesicular body protein 1b	Q7LBR1	1	1	3	1	1	1	1	1	2	1	2	1	2	1	1	1	1	1	1	1	76451.3	75347.7	78390.4	62977.8	82182.6	69852	63880.5	72506.2	55397.2	73327	66625.5	73313.1	92553.1	93953.1	76385.8	73911	56558.7	89628.5	53152.4	61085.7
CHMP2A	O43633	Charged multivesicular body protein 2a	O43633	7	6	7	6	6	7	6	7	6	5	6	7	7	6	7	7	7	6	7	7	77872.7	82753.4	79176	77659.2	78249.5	81231.9	83713.5	91090	94173.4	91082.8	91055.8	91887	79732.3	76129.7	79718.6	96452.4	79262	77956	91422.5	75010.1
CHMP2B	Q9UQN3	Charged multivesicular body protein 2b	Q9UQN3	2	2	2	2	3	2	2	2	2	2	2	3	2	3	3	3	2	2	2	2	81184.9	87443.9	84278	72703.6	86377.2	76539.3	46777.3	48285.3	40894.1	40885.2	49595.6	52211	61606.7	77318.6	73301.8	84187.9	68006	20260.4	65966.9	58625.5
CHMP3	Q9Y3E7	Charged multivesicular body protein 3	Q9Y3E7	6	5	6	5	5	6	4	6	5	5	4	5	4	4	4	6	5	5	6	5	76065.4	79821.2	84214.7	92427.7	88854.7	85646.5	83236.4	85400.9	83035.5	79920.6	80144.7	79513.6	71512.7	68675.3	63725.1	90824.8	72410.6	86151	60496.6	65357.4
CHMP4A	Q9BY43;Q9BY43-2	Charged multivesicular body protein 4a;Isoform 2 of Charged multivesicular body protein 4a	Q9BY43;Q9BY43-2	2	2	3	2	2	2	2	3	3	3	3	2	2	2	2	2	2	2	2	2	18270.9	20202.8	20559.2	23095.2	22174.1	24395.8	20192.6	25625.8	27505	27013.8	30752.7	27304.7	24264.2	22513.3	22666.1	24105.7	15775.9	14171	13175.5	19092.8
CHMP4B	Q9H444	Charged multivesicular body protein 4b	Q9H444	4	5	5	4	3	6	4	4	6	3	5	5	5	4	5	7	5	4	6	4	27821.4	38452.3	30209.9	29379.7	29629.2	28297	25472.3	29241.5	39001.4	37166.8	39138.7	35505.2	35235.1	29681.3	26248.9	48970	25005.7	24936.5	26257.4	30963.4
CHMP5	Q9NZZ3	Charged multivesicular body protein 5	Q9NZZ3	4	3	4	3	3	3	3	4	3	3	3	3	3	3	3	4	4	4	2	4	39862.3	48118.4	44587.4	43434.8	41184.9	39491.9	38509.6	46703.2	48699.2	44135.3	51636.1	45833.1	46231	38221.9	37906.1	52587.9	31334.2	34800.5	36576.7	37414.2
CHMP6	Q96FZ7	Charged multivesicular body protein 6	Q96FZ7	6	6	6	5	6	6	6	6	6	5	6	6	6	6	6	6	5	5	5	6	20385	28713.9	23366.1	26052.1	26678.3	28166.5	22266.7	27094.2	31395.5	30871.7	36413.7	30079.3	28932	25116.7	23034.5	38082.8	15764.3	18749	12591.4	24425.6
CHMP7	Q8WUX9	Charged multivesicular body protein 7	Q8WUX9	13	12	10	12	11	11	10	10	12	11	12	11	11	11	11	12	11	12	10	10	22231.3	22933.6	23571.5	25677.6	24250.9	25033.3	21431.4	21270.4	21299	23889.1	22302.3	24121.2	23009.8	22287.8	21995.7	18856.6	25807	20610.9	23390.4	19119.5
CHN1	P15882;P15882-2;P15882-3	N-chimaerin;Isoform Alpha-1 of N-chimaerin;Isoform 3 of N-chimaerin	P15882;P15882-2;P15882-3	0	2	0	2	5	3	2	3	3	4	1	2	0	4	2	4	1	1	3	4	NaN	10154.6	NaN	14803.9	14284.8	16780.7	9796.92	11595	8892.75	9911.59	11607.3	9329.83	NaN	8470.18	8750.38	9509.22	6416.99	9813.03	14825.3	13647.7
CHORDC1	Q9UHD1	Cysteine and histidine-rich domain-containing protein 1	Q9UHD1	15	15	16	15	14	14	15	16	14	13	14	13	13	15	13	13	18	14	13	11	65102.5	66958.2	65825.7	55030.9	54434.7	54114.4	61700.2	60827.4	61387.7	54615.7	52793.2	53232.8	50366.1	50644	51106.1	62031.9	84574.6	61224.8	68916.6	56129.8
CHP1	Q99653	Calcineurin B homologous protein 1	Q99653	7	8	5	8	7	9	7	9	7	9	7	6	7	7	6	9	9	9	9	7	35424	33885	35061.6	40931.7	42367.1	43377.6	37383.6	38658.7	41539	46035.2	49329.1	47202.1	36773.2	33858.8	32857.2	50582.4	62940.4	61474.7	53977.4	48373.6
CHPF	Q8IZ52	Chondroitin sulfate synthase 2	Q8IZ52	14	15	14	11	14	13	9	10	9	15	13	15	14	14	12	12	11	11	12	6	34064.5	33749.7	34200.8	34360	36670.2	37430.2	27364.4	25870.7	23143.4	37473.8	37719.8	40433.3	34012	34817.6	33538.9	29889	27748.2	31647	31178.1	22948
CHPF2	Q9P2E5	Chondroitin sulfate glucuronyltransferase	Q9P2E5	14	14	15	9	13	11	13	13	16	12	14	13	8	9	11	14	17	12	12	9	17261	18044.7	17874.3	13757.1	14418.9	15710.2	16392	16023.4	14532.4	13582.1	14307.5	13572.8	12369.1	13981.7	12532.4	15737.1	21614.2	18571.4	17572	11026.1
CHPT1	Q8WUD6	Cholinephosphotransferase 1	Q8WUD6	1	2	1	2	2	2	2	2	2	2	2	2	2	2	2	2	1	2	2	1	21497.2	15622.8	22302.2	26343.2	32098.7	21504.6	20699.6	16697.9	17397.4	23988.7	26768.4	26994.1	20474.7	19526.3	21691.4	16897.9	19248.6	21887.2	12541.9	14729.1
CHRAC1	Q9NRG0	Chromatin accessibility complex protein 1	Q9NRG0	2	2	2	2	2	2	2	2	2	2	2	2	1	2	1	2	2	2	2	1	51524.4	50564.3	46666.6	37946.4	40572.8	38174.7	35585.8	37681.4	38706.2	32294.1	38050.3	35037.6	28022.8	23093.3	25657.8	41347.1	42949	30424.8	47667.9	45050
CHST14	Q8NCH0	Carbohydrate sulfotransferase 14	Q8NCH0	10	10	9	10	10	10	10	10	10	9	9	9	9	9	10	11	12	9	10	9	49560.5	49732.3	50806	46181.9	47307.8	45513.2	37422.5	36149.5	38209.1	43035	43134.4	41948	42215.9	41888.3	40708.9	32901.8	27849.3	27691	28394.4	21082.5
CHST3	Q7LGC8	Carbohydrate sulfotransferase 3	Q7LGC8	5	5	4	5	4	4	4	3	3	4	5	5	4	4	4	4	5	5	5	3	16810.3	17252.5	16680	16207.5	20531.5	18817.9	10567.6	10930.8	11245.3	16414	15399	16169.8	11539.8	12298.2	11927.7	13338.5	13882	12539.5	11847.4	7422.2
CHST7	Q9NS84	Carbohydrate sulfotransferase 7	Q9NS84	2	2	2	2	1	1	1	1	2	1	1	1	0	1	1	2	2	1	1	1	7939.22	8629.61	7999.97	6331.83	8454.28	9751.48	2809.75	4226.56	2881.34	5985.72	3959.84	3814.28	NaN	2023.2	3576.22	2654.94	13198.5	4390.19	7616.89	2934.36
CHSY1	Q86X52	Chondroitin sulfate synthase 1	Q86X52	3	4	5	4	4	6	1	3	0	3	4	4	3	3	5	5	3	3	4	1	38658.2	32953.1	34755.2	40496.3	39307.6	34481.3	26418	21853.2	NaN	32867.4	27155.6	33915.3	36273.4	32660.8	37500.1	36432.1	30669	38650.7	35019.1	32989.5
CHTF18	Q8WVB6;Q8WVB6-2	Chromosome transmission fidelity protein 18 homolog;Isoform 2 of Chromosome transmission fidelity protein 18 homolog	Q8WVB6;Q8WVB6-2	12	11	12	10	10	14	12	9	11	10	11	9	8	5	8	7	10	5	10	7	14065.8	10544.6	15436	12341	12143.2	14956.9	10801.2	13238.6	11634.5	14483.4	13068.9	11929.8	7254.02	7958.38	6293.79	8088.58	13174	8069.29	12812.5	12336.3
CHTOP	Q9Y3Y2;Q9Y3Y2-3;Q9Y3Y2-4	Chromatin target of PRMT1 protein;Isoform 2 of Chromatin target of PRMT1 protein;Isoform 3 of Chromatin target of PRMT1 protein	Q9Y3Y2;Q9Y3Y2-3;Q9Y3Y2-4	4	2	3	2	2	3	2	2	3	2	2	2	2	2	3	3	4	2	4	2	17805.1	19383.7	15199.2	16412.3	14579.8	15535.9	11392	18609.1	17014.1	16658.7	20514.7	14132.8	19607.4	19308.7	14931.4	20955.3	15234.4	14485.9	17180	22511.4
CHUK	O15111	Inhibitor of nuclear factor kappa-B kinase subunit alpha	O15111	13	14	12	12	11	10	11	11	8	9	9	12	12	11	11	12	15	8	12	8	20609.8	21149.4	20965	18543.1	22006.6	20902.4	20706.8	20065.4	19879.4	19531.6	17656.3	18209	20445.5	21280.4	19927.8	21121.4	21022.3	19660.1	19421.7	18639.6
CHURC1	Q8WUH1;Q8WUH1-1	Protein Churchill;Isoform 1 of Protein Churchill	Q8WUH1;Q8WUH1-1	3	3	3	3	3	3	3	3	3	3	3	3	3	3	3	3	3	3	3	3	46563.9	51832.5	48962.9	55104.6	52625.7	58514.3	33861	33828	36171.2	52264.8	56843.5	44911.5	44663.7	40633.8	42944.8	42110.3	31748.6	25491.8	31324.3	26632.4
CIAO1	O76071	Probable cytosolic iron-sulfur protein assembly protein CIAO1	O76071	9	7	9	8	8	8	7	8	8	8	8	7	7	7	7	8	9	8	9	8	50819.4	47576.8	47396.5	47495.7	46086	50481.3	51845.2	54622.7	56127.1	51249.1	49705.8	51599.3	49669.7	46772	48221	47546.1	55244.4	54694.3	53424.4	54824
CIAO2A	Q9H5X1	Cytosolic iron-sulfur assembly component 2A	Q9H5X1	3	3	3	3	3	3	2	2	3	3	3	3	3	3	2	3	3	3	3	1	20228.4	25023.7	19764.5	25657.6	18757.7	22229.2	15317.8	17295.2	18903.1	17809.6	23135.3	20162.6	19665.1	17562.5	18576.5	16334.6	21449.7	14783.6	20184.3	19908
CIAO2B	Q9Y3D0	Cytosolic iron-sulfur assembly component 2B	Q9Y3D0	5	7	6	7	5	7	5	6	5	5	6	6	5	5	5	6	5	5	7	6	15131.4	18057.8	16014.8	18955.2	16494.7	17290.3	13303.5	19547.5	19253.8	14753	17493.4	13085.3	15906.6	12960	11579.1	16220	20147.8	15485.3	17577.7	17927.6
CIAO3	Q9H6Q4;Q9H6Q4-3	Cytosolic iron-sulfur assembly component 3;Isoform 3 of Cytosolic iron-sulfur assembly component 3	Q9H6Q4;Q9H6Q4-3	3	3	3	4	3	3	3	3	3	3	4	3	3	3	4	3	3	3	4	4	20258.6	19503.9	18695.4	16917.7	18630.9	18100	23345.3	24184.8	24800.8	16462.7	18554.5	18242.3	22079.1	24595.7	22140.7	21166.6	16967.3	21235.4	23661.7	26247.9
CIAPIN1	Q6FI81	Anamorsin	Q6FI81	10	10	12	10	10	9	9	8	10	9	12	11	11	12	9	9	9	9	9	8	53221.2	48150.2	55323.6	54869.3	50024.1	54379.8	42026.5	43550.8	36928.6	46680.3	46924.4	46665.1	42911.6	42673.5	41763.7	37542	52643.1	36119.8	50727.5	38928.9
CIC	Q96RK0	Protein capicua homolog	Q96RK0	4	7	7	5	6	5	5	5	4	6	5	5	6	5	6	6	5	6	4	5	14641.6	15781.3	15866.9	14799.9	17445.6	17744.9	12892.4	11876.5	10356.5	14249.1	15300.7	14906	16269.8	17326.8	15940.2	17926.6	12040.8	14983.5	13468.6	15847.2
CINP	Q9BW66;Q9BW66-3	Cyclin-dependent kinase 2-interacting protein;Isoform 3 of Cyclin-dependent kinase 2-interacting protein	Q9BW66;Q9BW66-3	2	3	2	0	1	2	1	0	2	1	2	0	0	1	0	1	1	1	1	1	9934.96	10293.8	15728.1	NaN	11661.1	19065	12988.2	NaN	13321.8	16630.5	12898.3	NaN	NaN	18346.4	NaN	8225.3	11826.1	8922.53	11420.9	12726
CIP2A	Q8TCG1	Protein CIP2A	Q8TCG1	20	21	19	17	17	18	15	16	15	17	13	15	15	9	10	18	21	14	18	16	35718	34213.7	35963.9	30684.3	30424.5	30986.4	27440.4	27228	27918.9	23864.1	24195	25494.5	19203.3	17641	18422.8	26619.7	36012.5	20684.7	34799.6	24305.2
CIRBP	Q14011	Cold-inducible RNA-binding protein	Q14011	5	4	5	4	5	5	4	5	5	5	4	4	4	5	4	5	6	5	5	4	399309	398145	383833	422469	393281	391691	312176	304142	315526	354494	383100	392094	458559	442754	452295	373486	259363	320716	292662	341836
CISD1	Q9NZ45	CDGSH iron-sulfur domain-containing protein 1	Q9NZ45	3	2	4	4	4	4	3	4	3	3	4	3	3	3	3	4	3	4	3	4	12152.7	13560.2	13226.7	19298.9	18146.6	17782.2	14960.4	17780.8	19862.3	17358	18915.4	16825.4	17087.8	16863.7	15556.7	12673.8	14401	22155.6	22193.1	28178.2
CISD2	Q8N5K1	CDGSH iron-sulfur domain-containing protein 2	Q8N5K1	6	6	7	6	7	6	6	7	6	6	6	6	6	6	6	6	6	6	6	6	82156.2	92405.5	81648.9	104861	95184.1	99900	76796	91666.1	93593.2	92520	104588	93847.7	111335	100202	93623.2	92679.1	74906.3	81758	94606	105779
CIT	O14578-4	Isoform 4 of Citron Rho-interacting kinase	O14578-4	22	20	22	24	23	22	22	22	19	21	18	21	11	7	10	21	25	19	26	15	16645	18480.5	17157.1	17185.8	18182	17857.6	17493.4	17105	12827.1	13473.4	13025.2	13147.9	7775.75	8260.27	6892.43	17932.7	22089.3	14795.6	20639	15415.2
CIZ1	Q9ULV3;Q9ULV3-2;Q9ULV3-3;Q9ULV3-4;Q9ULV3-5	Cip1-interacting zinc finger protein;Isoform 2 of Cip1-interacting zinc finger protein;Isoform 3 of Cip1-interacting zinc finger protein;Isoform 4 of Cip1-interacting zinc finger protein;Isoform 5 of Cip1-interacting zinc finger protein	Q9ULV3;Q9ULV3-2;Q9ULV3-3;Q9ULV3-4;Q9ULV3-5	6	5	6	5	5	5	4	6	4	4	6	6	5	5	6	6	5	3	6	5	11843.6	12143.6	13384.2	11298.6	12331.7	11995.4	9385.78	10258.6	8927.42	14145.3	12408.9	11945.6	11501.7	11360	10867.6	9188.98	8520.39	8983.56	8202.42	11832.4
CKAP4	Q07065	Cytoskeleton-associated protein 4	Q07065	31	28	32	29	29	30	29	30	28	29	29	28	28	29	28	29	32	28	34	28	976791	928411	968802	821935	799902	822861	838758	826008	806085	838543	875009	906557	822853	818258	841505	819445	945337	929752	890405	862601
CKAP5	Q14008	Cytoskeleton-associated protein 5	Q14008	76	74	73	71	75	71	71	73	71	65	68	71	69	69	68	74	76	72	75	61	67944.3	68377.9	69129.8	65066.9	66666.4	63939.1	62146.9	61125	61589.6	55408.7	54697.7	54460.5	52548.9	53812.4	53589.7	57387.9	65195.5	55501.1	57409.1	49614.2
CKB	P12277	Creatine kinase B-type	P12277	14	14	15	14	14	14	14	13	14	11	10	12	13	13	12	14	13	13	13	14	106473	108682	106123	118704	112047	114060	82316.7	80372.6	82551.4	24389	22051.7	21482	35397.7	33891.6	35242.1	111000	144973	68189.2	58628.9	117163
CKS1B	P61024	Cyclin-dependent kinases regulatory subunit 1	P61024	2	2	2	2	2	2	2	2	2	2	2	2	0	2	2	2	2	2	1	0	11885.7	14656.7	13046.2	9616.64	5868.13	7123.71	4154.38	6651.46	7573.18	9494.27	9276.12	8044.79	NaN	4777.51	3802.14	14113.4	7130.45	8967.09	5531.65	NaN
CLASP1	Q7Z460	CLIP-associating protein 1	Q7Z460	38	37	40	36	36	40	36	35	33	31	35	36	34	35	35	38	37	36	38	36	27186.4	27608.2	27344.7	26839.4	26593.9	25840.4	21167.7	20641.2	20918.4	23340.6	22490.6	22551	23190	23293.7	23081.2	21972.6	22040.5	21347.6	22053.6	21468.2
CLASP2	O75122	CLIP-associating protein 2	O75122	26	23	26	24	25	25	21	24	22	23	24	23	24	23	22	22	25	21	23	22	27740.9	26651.4	28479	28822.2	28765.9	27888.8	22510.6	21378.1	20171.1	22699.5	22942.6	24593.6	25695.2	25760.9	25585.2	20168.9	26210.4	19808.7	23703.1	20695.5
CLASP2	O75122-3	Isoform 3 of CLIP-associating protein 2	O75122-3	6	6	6	5	6	5	5	6	5	6	5	6	6	5	5	6	6	5	6	4	14020.4	14847.7	15577.6	15892.8	15690.5	15738.5	11805.6	11960.3	11762.2	14568.5	14505.8	14690.6	14842.2	14186	14690.3	11824.6	15155.2	10027.3	11932.9	11614.1
CLASRP	Q8N2M8;Q8N2M8-3;Q8N2M8-4	CLK4-associating serine/arginine rich protein;Isoform 2 of CLK4-associating serine/arginine rich protein;Isoform 3 of CLK4-associating serine/arginine rich protein	Q8N2M8;Q8N2M8-3;Q8N2M8-4	1	1	1	0	1	1	1	1	1	1	1	1	1	1	2	1	1	1	1	1	8869.55	6780.27	5713.53	NaN	5934.4	6441.88	2965	4000.87	4906.24	9253.59	9335.97	7963.05	6688.7	9732.3	7125.37	6828.65	8710.21	6242.75	7110.17	9535.14
CLCC1	Q96S66	Chloride channel CLIC-like protein 1	Q96S66	12	12	13	14	10	13	13	12	12	8	12	14	12	12	12	14	15	13	12	12	31400.5	32049.7	33503.7	34759.8	31635.2	35201.9	30468.1	30648.7	27133.1	27849.1	27815.8	27516	37482.4	35404.7	37815.6	37369.2	42583.7	39567.6	30302.5	31745.5
CLCN3	P51790;P51790-4	H(+)/Cl(-) exchange transporter 3;Isoform 3 of H(+)/Cl(-) exchange transporter 3	P51790;P51790-4	9	7	8	8	8	8	8	10	8	8	8	7	10	8	9	8	9	9	10	8	18183.1	18337.4	20685.2	21749.4	22814.1	20760.5	21313.7	19998.3	20255.2	21599.1	21481.9	21332	21464	22941.7	23232.4	23206.5	21061	23525.9	21378.9	20653.2
CLCN6	P51797;P51797-5;P51797-6	H(+)/Cl(-) exchange transporter 6;Isoform 5 of H(+)/Cl(-) exchange transporter 6;Isoform 6 of H(+)/Cl(-) exchange transporter 6	P51797;P51797-5;P51797-6	0	1	1	1	1	1	0	0	0	0	0	0	1	1	1	0	1	0	0	0	NaN	4436.77	3840.46	4973.99	3448.89	3469.83	NaN	NaN	NaN	NaN	NaN	NaN	2414.97	3551.68	4453.51	NaN	1232.87	NaN	NaN	NaN
CLCN7	P51798;P51798-2	H(+)/Cl(-) exchange transporter 7;Isoform 2 of H(+)/Cl(-) exchange transporter 7	P51798;P51798-2	10	8	10	9	10	10	8	9	8	9	10	9	10	9	10	10	11	10	11	10	25002.3	25026.6	26696	24125.8	24340.6	24274.7	24096.9	23207.6	22893.6	25710.1	26487.9	25856.9	26400.2	26988.2	23983.1	28771.9	33028.1	35104.4	25898.2	26533.7
CLDN11	O75508	Claudin-11	O75508	3	4	3	3	3	3	3	3	3	2	3	3	3	4	3	3	3	3	3	3	51906.8	42648.4	58928.4	45358.7	28032.1	38388.6	50743.8	56889.8	38068.8	9729.61	11191.7	10962.5	7409.92	7122.57	6047.6	20632.5	49387.4	20010.8	58609	46313.3
CLDND1	Q9NY35;Q9NY35-2	Claudin domain-containing protein 1;Isoform 2 of Claudin domain-containing protein 1	Q9NY35;Q9NY35-2	2	2	2	3	2	2	2	3	2	2	2	2	2	2	2	3	3	2	2	2	18649.3	22695.1	16748.3	22074.7	18754.4	21447.4	17847.5	20088.8	18780	19458.9	18482.7	22242.9	20719.8	18009.1	20178.2	26349.9	22223.3	23181.1	17507.8	25969.6
CLEC11A	Q9Y240	C-type lectin domain family 11 member A	Q9Y240	5	4	3	5	4	5	5	6	4	3	4	3	3	3	3	4	4	3	5	3	16656.4	17803.7	18339.5	18057.1	16358.5	17760.5	19463.1	18565	17634.4	17170.9	18724.7	17210.1	10096.3	12083	10660.3	12491.8	18081.7	12844	13016.5	7784.31
CLEC16A	Q2KHT3	Protein CLEC16A	Q2KHT3	6	7	7	7	5	7	6	4	6	6	6	6	6	5	6	4	6	6	6	4	63929.2	60605.9	64456.1	64338.5	62099.2	64770.5	61553.8	60503.5	61625.7	61133.1	66217.8	61974.1	58357.9	60522	60316.5	55889.8	62652	60078.4	62753.7	52892.2
CLEC3B	P05452	Tetranectin	P05452	3	1	0	0	2	3	3	3	2	0	0	0	0	0	0	3	0	2	4	6	9150.87	8817.74	NaN	NaN	12559.2	11606.1	12182.2	11633	12873.7	NaN	NaN	NaN	NaN	NaN	NaN	11036.4	NaN	11384.2	13847.9	48100.7
CLGN	O14967	Calmegin	O14967	3	5	5	7	5	4	12	12	11	3	4	2	7	6	6	3	4	7	4	1	10505.4	12901.5	8516.9	13571.4	11977.8	12196	43358.4	43311.6	38707.4	8417.41	7998.41	9516.97	13947	13208.3	12526.1	16674.8	11060.1	13552.8	8790.11	7731.56
CLIC1	O00299	Chloride intracellular channel protein 1	O00299	16	14	16	15	15	15	15	16	13	12	12	13	14	14	15	16	15	14	15	13	1137200	1087760	1095450	1058620	1088330	1066410	1156680	1161380	1195500	1100970	1168870	1159890	990096	998916	963748	925562	1340300	935172	1301720	1128650
CLIC3	O95833	Chloride intracellular channel protein 3	O95833	3	3	2	3	3	4	1	1	2	4	3	2	2	3	3	3	3	3	3	3	11674	12994.2	12035.4	17048.1	17664.2	17746.3	10356.2	8958.62	9621.07	21491.2	19376.6	21589.8	12857.7	12107.4	12143	14772.6	19804.4	18121.8	12799	16931.3
CLIC4	Q9Y696	Chloride intracellular channel protein 4	Q9Y696	22	21	21	20	21	21	18	23	19	19	19	19	20	21	20	22	21	19	22	18	517189	472909	511014	447170	418360	427732	442339	418338	429637	359101	384304	384134	550876	541506	538360	474295	573499	475077	573221	437063
CLINT1	Q14677-3	Isoform 3 of Clathrin interactor 1	Q14677-3	15	13	14	13	13	14	15	15	13	12	13	13	14	13	13	14	14	13	14	13	67453.6	68583.3	72001.1	65104.3	61411.4	64391.9	61802.7	63006.9	61565.7	60997.4	59528.8	61116.5	64694.7	66071.8	65396.9	63360.1	64287.7	62869	65796	68873.5
CLIP1	P30622-2	Isoform 3 of CAP-Gly domain-containing linker protein 1	P30622-2	53	44	47	46	47	52	45	45	46	42	46	44	46	41	47	51	51	43	49	45	41673.3	41971.7	42380.3	46661.5	47659.2	45822	39129	38039.1	37515.1	38796.8	37200.6	38428.4	42684.1	43013.8	43859.2	41323.2	38825.3	39899.9	34484.2	36568.9
CLIP2	Q9UDT6-2	Isoform 2 of CAP-Gly domain-containing linker protein 2	Q9UDT6-2	36	32	34	30	33	32	34	35	32	32	32	35	33	30	32	36	35	30	35	29	36263.2	36882.9	37437.3	31793.4	30862.2	31540.9	34798.2	34222.1	35125	36585.4	38067.1	37763	29795.9	29416	30790	31683.7	34086.8	35446.4	37401.7	30317.4
CLK3	P49761;P49761-1	Dual specificity protein kinase CLK3;Isoform 1 of Dual specificity protein kinase CLK3	P49761;P49761-1	3	2	2	3	2	2	2	1	2	2	2	2	2	2	1	2	2	1	2	2	10421	10089.2	8609.73	6307.17	9564.84	7574.49	7446.87	8166.32	8625.61	10143.8	6127.96	8419.79	6126.87	6600.5	8711.23	8121.7	7994.76	7233.2	8388.55	5899.27
CLMP	Q9H6B4	CXADR-like membrane protein	Q9H6B4	4	3	4	3	3	5	4	5	3	3	3	3	4	5	4	4	5	5	7	5	25435.8	24147.1	26555.6	25637.7	27585.3	27376.9	25450.6	25840.5	27363.8	29477.2	22063.8	23835.9	34027.4	33558.8	32635.7	44518.6	40462.5	44981.1	44344.7	42437.4
CLN3	Q13286;Q13286-2;Q13286-3;Q13286-4;Q13286-7	Battenin;Isoform 2 of Battenin;Isoform 3 of Battenin;Isoform 4 of Battenin;Isoform 7 of Battenin	Q13286;Q13286-2;Q13286-3;Q13286-4;Q13286-7	2	2	2	2	2	2	2	2	2	1	2	2	2	2	1	2	2	2	2	2	9724.84	6685.35	9521.98	7030.5	7921.18	13744.7	10134.1	11734.9	5284.1	6031.65	5046.75	6143.5	8613.8	7015.45	6100.22	13198.2	11276.7	10573.4	16866.3	12141.6
CLN5	O75503	Ceroid-lipofuscinosis neuronal protein 5	O75503	5	5	4	5	5	5	4	5	5	5	5	4	4	5	5	5	5	5	5	5	29205.1	29844.7	28099.5	25850.5	28809.6	27983.7	21289	19280.6	20863	21808.5	20281.5	19977.2	32409.7	33938.7	34712.8	30243.6	32855.6	35017	30293.3	42698.3
CLN8	Q9UBY8	Protein CLN8	Q9UBY8	2	2	2	2	2	2	2	2	1	2	2	2	2	2	1	2	2	2	1	0	10842.5	11363.9	14081.4	18345.4	14616.2	14232	12586.3	15725.2	13428.9	15484.2	16728.5	13036.2	14222.5	14462.2	16134.4	8680.46	10827.3	9213.72	10758.7	NaN
CLNS1A	P54105	Methylosome subunit pICln	P54105	7	5	6	6	5	6	6	6	6	6	6	5	5	5	5	6	6	6	5	5	51329.7	46279	48480.8	45230.8	48983	45778.7	45862	47021.5	42503.5	41332.9	42641.6	44113.5	41745	41823.2	40948.2	43784.2	55998.3	48027.2	48810.9	42175.7
CLOCK	O15516	Circadian locomoter output cycles protein kaput	O15516	2	2	2	2	2	2	2	2	2	2	2	2	2	2	2	2	2	2	2	2	7990.51	10149.2	7630.21	10148.7	10851.2	9039.49	3017.2	10403	10272.3	12736.4	11052.2	11423.6	10433.5	10424.8	11178.3	8525.43	7627.86	8374.18	5911.99	7068.43
CLP1	Q92989	Polyribonucleotide 5'-hydroxyl-kinase Clp1	Q92989	6	5	5	6	6	6	6	6	4	3	4	3	4	4	4	5	5	3	5	4	14048.5	14894.9	15140.8	15946	15523.6	14865.3	15047.1	14682.3	15321.3	15681.5	14499.3	16509.4	13758.4	15230.7	13496.1	12933.2	14117.3	11591.6	16458.2	15020.5
CLPB	Q9H078-2	Isoform 2 of Mitochondrial disaggregase	Q9H078-2	13	17	15	18	15	15	17	15	16	16	16	16	16	15	16	15	17	16	15	14	33732	31107.8	33120	35298.2	34091	34250.5	38737.8	38292.1	35976.9	31469	31126.7	31403.7	30147.9	30562.2	29847.1	23705	35009.7	28917.7	28306.1	29784.3
CLPP	Q16740	ATP-dependent Clp protease proteolytic subunit, mitochondrial	Q16740	7	7	7	6	6	8	7	8	6	6	6	6	5	6	5	7	7	6	6	6	23079.2	29189.8	24135.3	28004.6	25654.7	25710.9	22085.1	27963.1	30708.1	27279	30511	24557.2	27228.4	23809.6	20525.9	23379.2	23217.9	21681.2	22872.9	28845.5
CLPTM1	O96005	Putative lipid scramblase CLPTM1	O96005	14	13	13	12	13	13	14	13	12	12	11	12	12	13	13	13	13	14	13	11	72067.5	70305.8	71135	67441.9	68916.2	69585.3	69634.3	69814.3	71000.3	66187.5	65103	66865.1	57908.5	60134.6	60523	58173.1	88797.6	77163.4	69709.6	58679.1
CLPTM1L	Q96KA5;Q96KA5-2	Lipid scramblase CLPTM1L;Isoform 2 of Lipid scramblase CLPTM1L	Q96KA5;Q96KA5-2	8	8	8	7	7	7	6	8	6	5	6	5	6	9	7	7	9	8	8	7	41094.2	40946	41804.8	46875.7	42184.3	41167.4	36746	38425.3	38016.6	40334.8	41241.1	41395.9	43848.5	43461.4	43338.8	36908	42181.2	43667.6	39662.2	37081.2
CLPX	O76031	ATP-dependent Clp protease ATP-binding subunit clpX-like, mitochondrial	O76031	19	19	19	16	18	19	18	18	18	18	18	18	18	18	18	19	19	17	19	19	54810.9	53433	54539.2	54947.3	56434.1	52720.9	53906.6	53742.5	53624.1	52988.6	51549.3	52073.9	45991.2	46325.5	46559.5	38281.7	51491.2	40097.9	51912.7	46267.8
CLSTN1	O94985;O94985-2	Calsyntenin-1;Isoform 2 of Calsyntenin-1	O94985;O94985-2	1	2	3	2	2	2	3	2	2	0	3	1	1	2	2	3	2	1	3	1	9849.53	8514.34	10412.5	10749.3	11217.8	12279.6	11528	9251.18	10313.2	NaN	10643.8	14380	9935.72	10239.9	10783.9	9105.29	11192.9	12163	10369.1	9380.46
CLTA	P09496-2	Isoform Non-brain of Clathrin light chain A	P09496-2	5	3	5	4	4	5	3	3	4	3	5	4	3	3	3	5	6	3	5	3	212120	252085	245507	269863	245610	257234	209698	227043	242720	234677	269456	234482	244469	213202	189111	213786	295637	231788	225674	210159
CLTB	P09497-2	Isoform Non-brain of Clathrin light chain B	P09497-2	7	4	6	4	5	7	6	5	5	4	5	4	4	5	5	8	8	5	7	5	155760	171574	162660	171555	184498	175713	178275	177045	177685	165834	163482	161075	164540	153046	145045	166921	230098	192803	170433	187486
CLTC	Q00610;Q00610-2	Clathrin heavy chain 1;Isoform 2 of Clathrin heavy chain 1	Q00610;Q00610-2	81	78	81	82	79	78	80	82	78	76	77	77	77	78	77	83	86	80	82	76	568769	538948	571705	599702	559052	563053	624594	616794	607319	585907	595086	602708	588289	581270	578083	544579	713890	611050	595391	493971
CLU	P10909;P10909-2;P10909-4;P10909-5;P10909-6	Clusterin;Isoform 2 of Clusterin;Isoform 4 of Clusterin;Isoform 5 of Clusterin;Isoform 6 of Clusterin	P10909;P10909-2;P10909-4;P10909-5;P10909-6	2	0	0	0	0	0	5	7	6	2	0	1	0	1	1	5	3	7	7	8	20628.1	NaN	NaN	NaN	NaN	NaN	18949	18585.2	20198.4	6134.81	NaN	2398.36	NaN	4619.6	3243.72	18945.7	8520.52	38014	29647.6	79843
CLUAP1	Q96AJ1	Clusterin-associated protein 1	Q96AJ1	1	1	1	1	1	2	1	1	1	1	0	1	1	1	1	2	1	1	1	1	10687.9	12508.8	13976.9	10847	13919.9	16989.8	14659.6	13709.8	12327.4	13370.4	NaN	10800.5	15802.9	15864.7	16387.9	16175.6	9285.36	15913.3	13381.7	19045.8
CLUH	O75153	Clustered mitochondria protein homolog	O75153	36	34	36	33	34	33	33	31	33	32	32	33	27	30	28	34	37	33	34	29	32897	31691.7	33321.5	32097.1	33244.9	32208.8	29478.2	28483.4	28586.4	28280.5	28129.2	27403.7	21786.7	22627.7	22153.5	26422	44727.1	27703.6	33995	23364
CMAS	Q8NFW8	N-acylneuraminate cytidylyltransferase	Q8NFW8	15	14	13	13	15	14	13	15	14	16	16	16	16	14	16	17	17	15	14	12	30757.2	32000.3	29949.7	30443.9	31153.8	31549.2	27858.9	28053.5	28326.7	38259.1	35821.3	37519.2	37444.3	37853	37434.3	34443	29455.4	38686.9	29527.8	35953.8
CMBL	Q96DG6	Carboxymethylenebutenolidase homolog	Q96DG6	9	11	10	10	9	11	10	10	11	9	9	11	9	10	9	12	11	12	11	11	27118.8	29924.1	28906.6	30717.4	31037.8	29576.8	38114.3	36913.5	35934.6	32683.8	31327.1	30838.6	33469.3	33793.4	33512.9	51917.4	50222.3	61971.7	38182.6	59367.2
CMC1	Q7Z7K0	COX assembly mitochondrial protein homolog	Q7Z7K0	2	2	2	1	1	1	2	1	1	1	1	1	1	1	2	2	1	1	2	1	56020.1	70364	51421.3	38191	41063.5	35276	53157.1	59730.6	57464.5	52642.9	61522.3	54640.9	55479.6	48703.1	45776.1	66405.4	54690.4	82751.2	65530.4	79574.4
CMIP	Q8IY22;Q8IY22-2;Q8IY22-3	C-Maf-inducing protein;Isoform 2 of C-Maf-inducing protein;Isoform 3 of C-Maf-inducing protein	Q8IY22;Q8IY22-2;Q8IY22-3	3	3	3	2	4	4	2	2	2	1	3	2	2	1	2	2	4	2	1	2	11305	11541.9	12802.1	14950.7	11820.1	13676.7	10416.7	8983.14	7680.32	6819.33	8588.99	8556.93	10945.1	10810.5	10524	12247.3	14589.3	12644.6	9340.71	9810.5
CMPK1	P30085	UMP-CMP kinase	P30085	12	12	13	11	10	12	12	13	12	10	10	12	12	11	10	13	13	12	13	11	152137	149475	150341	161199	137406	135491	147171	152276	148641	142197	139033	142574	142813	152445	144354	148489	185470	170713	152634	161100
CMSS1	Q9BQ75;Q9BQ75-2	Protein CMSS1;Isoform 2 of Protein CMSS1	Q9BQ75;Q9BQ75-2	6	6	6	6	6	6	6	5	6	5	6	6	6	6	6	6	6	6	6	6	23638.9	22268.4	23278.4	28073.3	28494.7	26501.9	21069	21615.5	20607	25637.3	27306.9	27609.6	26201.2	26244.2	25902	23057.4	25205.6	16097.7	24010.2	20091.6
CMTM3	Q96MX0;Q96MX0-2	CKLF-like MARVEL transmembrane domain-containing protein 3;Isoform 2 of CKLF-like MARVEL transmembrane domain-containing protein 3	Q96MX0;Q96MX0-2	2	2	2	1	2	1	2	2	2	2	1	2	2	2	2	2	2	2	1	2	123787	133605	140030	145000	141291	132063	139697	130275	123033	168511	212398	174463	159247	154549	158173	146494	74979.5	112837	53436.6	98394.6
CMTM6	Q9NX76	CKLF-like MARVEL transmembrane domain-containing protein 6	Q9NX76	2	3	3	3	3	3	3	3	2	2	2	2	2	2	2	3	3	3	2	2	25566.8	22599.4	27280.4	29522.5	28198.2	27401.5	25020.5	26146.4	24687.7	24799.9	26249.9	27443.4	24713.7	25541.1	24188.8	21748.1	24432.8	25532.5	24907.7	23877.9
CMTR1	Q8N1G2	Cap-specific mRNA (nucleoside-2'-O-)-methyltransferase 1	Q8N1G2	18	17	18	18	16	16	15	20	15	16	17	17	17	13	17	18	19	14	17	16	23657.3	23143.9	23403.5	25526.7	26035.4	23854.9	25866.7	24942.9	25720.2	25993.8	26327.8	25853.5	22584.6	22648.9	21629	22231.9	23538.4	21113.2	25008.6	27964.6
CMTR2	Q8IYT2	Cap-specific mRNA (nucleoside-2'-O-)-methyltransferase 2	Q8IYT2	2	2	2	1	1	1	3	2	1	1	1	3	2	2	2	2	1	1	2	1	10804.1	11109.6	10694.8	9749.34	11420.8	11132.4	10905.6	10224.9	11331.3	13960.3	11340	10449.4	11428.9	11069.9	8981.68	10826.5	9269.1	10429.4	7367.83	7197.26
CNBP	P62633;P62633-2	CCHC-type zinc finger nucleic acid binding protein;Isoform 2 of CCHC-type zinc finger nucleic acid binding protein	P62633;P62633-2	4	3	4	3	3	4	3	3	3	4	4	3	3	3	3	6	5	4	4	3	205388	231485	215461	197036	196209	191906	200328	202716	204899	200977	201463	201159	203572	180720	183262	234980	239632	156136	249713	266095
CNDP2	Q96KP4	Cytosolic non-specific dipeptidase	Q96KP4	21	20	20	23	20	20	20	20	21	20	20	22	20	21	20	22	21	20	20	20	170783	173724	171125	154226	149250	148091	180334	179812	182177	199566	203951	203795	195292	200296	202484	169249	180492	188573	189465	170799
CNEP1R1	Q8N9A8-2	Isoform 2 of Nuclear envelope phosphatase-regulatory subunit 1	Q8N9A8-2	3	4	2	3	2	2	2	3	4	2	3	2	3	2	1	2	3	3	2	3	13342	20324.7	9183.41	15460.1	15160.3	12033.7	11805.9	16601.3	20986.9	22583.4	18514.3	18457.1	10249.6	10652.4	10926.2	23971.9	14409.4	18564.6	21624.7	13820.3
CNN1	P51911	Calponin-1	P51911	10	10	10	10	10	10	6	8	7	8	9	8	9	10	10	9	10	10	8	8	328868	314765	320547	343376	371162	356651	12564.3	12872.2	10886.1	125850	131032	129118	303513	305490	310103	168815	268879	430759	168583	230844
CNN2	Q99439	Calponin-2	Q99439	11	9	11	9	9	10	8	10	11	8	9	8	8	9	10	11	11	8	11	8	824700	787273	829870	761253	747469	746286	433197	428934	418660	571422	607296	589588	983925	984556	993778	720873	597603	719255	556638	539509
CNN3	Q15417	Calponin-3	Q15417	14	14	16	12	13	15	13	13	12	12	12	13	12	15	14	13	14	14	14	12	630091	578217	649633	772021	741120	735504	372440	389865	375062	453457	486902	480493	875041	863399	874476	664042	572467	648440	454724	493717
CNN3	Q15417-2	Isoform 2 of Calponin-3	Q15417-2	1	1	1	2	2	1	1	2	2	1	1	1	1	1	1	2	1	2	2	1	168403	252857	235139	280952	226699	252659	129311	109679	189658	277472	256453	243043	429677	357691	394997	200164	165866	206342	147642	190120
CNNM3	Q8NE01;Q8NE01-2;Q8NE01-3	Metal transporter CNNM3;Isoform 2 of Metal transporter CNNM3;Isoform 3 of Metal transporter CNNM3	Q8NE01;Q8NE01-2;Q8NE01-3	6	6	7	6	6	6	6	7	7	5	5	7	7	4	5	7	6	4	7	5	10268.3	10469.3	8478.44	10869.7	5773.02	10837.1	14224.9	11505.6	11705.6	11952.9	12806.5	12063.8	10175.1	9584.75	9181.71	12421.9	10984.9	9520.32	10481.7	12900.2
CNNM4	Q6P4Q7	Metal transporter CNNM4	Q6P4Q7	4	3	2	3	3	3	2	3	3	4	3	3	3	2	1	4	3	3	3	3	3898.52	3783.35	4376.45	5774.47	4759.05	5042.49	4569.14	4457.7	5450.44	6019.76	6957.07	6587.63	4727.88	5413.1	4186.37	5777.78	4062.57	7008.98	5864.76	5746.05
CNOT1	A5YKK6	CCR4-NOT transcription complex subunit 1	A5YKK6	74	66	69	65	63	69	63	69	63	65	65	56	66	67	66	74	69	66	66	62	41046.1	41187.8	42495	41326.2	42784.9	41279.8	40605.4	39587.8	39366.7	39635.7	38574	39399.6	43581.3	44189	43309.4	44109.8	36956.8	40573	41270.4	42020.6
CNOT10	Q9H9A5;Q9H9A5-6	CCR4-NOT transcription complex subunit 10;Isoform 6 of CCR4-NOT transcription complex subunit 10	Q9H9A5;Q9H9A5-6	13	13	13	12	12	13	13	13	12	12	13	12	14	13	11	15	13	12	14	11	20647.6	20716.5	20902.8	20179.6	21149.5	20553.1	21046.8	21078.7	21426.3	21736.1	22050.5	21588.4	21636.2	23131.5	22599.2	24264.9	18294.9	21669.5	21780.1	24245
CNOT11	Q9UKZ1	CCR4-NOT transcription complex subunit 11	Q9UKZ1	6	7	7	5	6	6	5	5	5	3	4	3	6	3	4	5	5	5	3	5	9859.69	13573.1	11062.9	10339	14366.3	11878.7	11528.7	13136.4	10374	9649.12	11808.8	10732.1	11157.9	12577.8	10103.4	15441.5	10743.3	11241.7	10255.9	12778.8
CNOT2	Q9NZN8	CCR4-NOT transcription complex subunit 2	Q9NZN8	8	8	8	9	8	9	8	8	8	7	7	8	9	8	7	9	8	8	9	8	38316.1	42001.5	40314.2	41467.4	41327.6	40783.3	35494.2	34627	35164.8	35539	34435.6	36783.4	40713.3	40283.2	42390.2	36506.1	32950.5	32295.8	38305.1	38303.5
CNOT3	O75175	CCR4-NOT transcription complex subunit 3	O75175	9	8	9	9	8	9	8	9	8	8	8	8	9	8	8	9	9	8	8	9	107466	113615	106735	102592	112451	112916	98821.3	99714.1	101147	96971.3	92929.4	91892.4	105556	107334	110391	110775	89674.9	97456.2	103648	107216
CNOT4	O95628-10;O95628-4;O95628-8;O95628-9	Isoform 10 of CCR4-NOT transcription complex subunit 4;Isoform 4 of CCR4-NOT transcription complex subunit 4;Isoform 8 of CCR4-NOT transcription complex subunit 4;Isoform 9 of CCR4-NOT transcription complex subunit 4	O95628-10;O95628-4;O95628-8;O95628-9	8	8	9	7	8	9	8	8	8	7	7	8	8	8	9	7	9	8	8	9	28011.7	26973.4	27212.6	28647.4	28710.8	25171.9	27446.8	27122.5	26197.4	26242.5	24878.1	25203.1	26387	26680.4	26314.1	25291	29695	27661.9	28129.9	26445.6
CNOT6L	Q96LI5	CCR4-NOT transcription complex subunit 6-like	Q96LI5	3	3	3	2	4	3	5	4	5	4	3	3	3	3	3	3	3	3	2	3	9566.55	10036.9	10366.6	9846.69	12004.8	10841.2	10589.5	11409.8	7921.9	7428.43	10417.8	8477.87	9273.11	9720.13	10231.6	9245.84	7280.63	8082.62	7506.86	8361.82
CNOT7	Q9UIV1	CCR4-NOT transcription complex subunit 7	Q9UIV1	8	8	8	7	8	8	8	8	8	8	8	8	8	8	7	8	8	8	7	7	17106.7	19491.1	17876.5	17986.9	18332.5	18031.4	18525.4	18619.6	18723.1	19336.3	19601.6	18096.5	19047	18565.2	18681.1	18227.1	16830.1	16671.5	19160.3	22116.2
CNOT8	Q9UFF9;Q9UFF9-3	CCR4-NOT transcription complex subunit 8;Isoform 3 of CCR4-NOT transcription complex subunit 8	Q9UFF9;Q9UFF9-3	2	2	2	3	2	2	3	2	3	2	2	2	3	2	2	2	2	3	2	2	11933.7	11750.5	13406.9	10662.8	10722	10602.1	9640.56	9760.9	9167.2	8076.42	7526.65	8287.22	9668.73	8283.97	8706.92	14221.8	7823.76	10867.6	7501.18	11527.6
CNOT9	Q92600	CCR4-NOT transcription complex subunit 9	Q92600	7	10	7	7	7	8	8	7	9	8	8	7	8	8	10	10	9	6	8	8	29813.1	33632.4	31084.8	33425.2	33795.6	39187.9	25754.8	27684	29835.5	26239.7	33739.6	26619.2	38001.6	32226.9	29870	35550.1	32909.3	25497.6	27751	32915.1
CNP	P09543;P09543-2	2',3'-cyclic-nucleotide 3'-phosphodiesterase;Isoform CNPI of 2',3'-cyclic-nucleotide 3'-phosphodiesterase	P09543;P09543-2	17	17	15	15	16	16	18	17	17	14	14	15	14	15	15	18	19	19	16	15	99366.2	101371	102769	106901	108364	110487	132123	128241	129525	112072	107162	108541	112218	109898	112592	158241	119986	156883	113803	170263
CNPY2	Q9Y2B0	Protein canopy homolog 2	Q9Y2B0	10	10	10	10	10	10	10	10	10	10	10	10	10	10	10	10	10	10	10	10	123044	116809	121653	132889	121097	119911	132639	141495	135266	173468	187882	185967	165923	164307	164643	145407	160933	157043	160177	164393
CNPY3	Q9BT09	Protein canopy homolog 3	Q9BT09	6	6	6	7	7	7	8	8	6	7	7	7	8	6	7	8	6	7	7	6	44558	49366.3	48120.6	49743.4	49131.6	49344.5	47188.4	51017	48441.6	52616.6	57077.5	55915.2	57082.7	56791.7	55260.6	48034.3	43351.2	55326.2	45356.4	58358.8
CNPY4	Q8N129	Protein canopy homolog 4	Q8N129	4	4	4	4	4	4	4	4	4	4	5	4	4	4	4	4	4	5	4	5	64572.9	68290	65279.5	61733.7	72135.3	57583.2	87974.8	96516.4	93876.7	93158.2	86034.5	85313.3	67337.5	67500.1	62275.8	84495	43604.5	81374.7	60633	89085.1
CNRIP1	Q96F85	CB1 cannabinoid receptor-interacting protein 1	Q96F85	7	7	7	7	7	7	7	8	8	7	7	7	7	7	7	7	7	7	7	7	42808.4	40991.6	42005.4	53115.1	50651	54090.5	50838.2	52638	54199	49116.3	46190.2	45602.4	57111.7	62713.1	60265.7	72155.7	68916.9	66372.7	60334.4	92341.1
CNST	Q6PJW8	Consortin	Q6PJW8	7	6	7	6	6	7	5	6	6	6	5	6	5	5	6	6	7	4	5	2	22665	25288.7	25358.6	16430	18487.3	16845.6	16170.3	17060.9	17176.8	17673.9	16716.2	16983.2	20255.2	18848	19048.9	10432.4	20841	9863.68	11406.8	6206.75
CNTNAP1	P78357	Contactin-associated protein 1	P78357	38	37	35	34	38	36	32	33	29	24	23	28	29	29	28	37	37	37	39	34	65537.7	62737.1	65385.1	65045.8	65001.6	63471.3	40343	39695.6	38785.5	27430.1	25437.5	26717.4	38830.6	37711.7	36903.8	65799.6	85640.4	72705.3	101786	65179
COA3	Q9Y2R0	Cytochrome c oxidase assembly factor 3 homolog, mitochondrial	Q9Y2R0	2	2	2	2	2	0	1	2	2	1	2	1	1	1	2	0	2	2	2	2	11843	9559.23	9525.96	9342.23	8525.21	NaN	5671.88	8415.34	13059	22408.2	11696.6	1320.92	13633.4	9197.53	8675.31	NaN	12135.8	8378.39	2807.26	12454.3
COA6	Q5JTJ3;Q5JTJ3-2;Q5JTJ3-3	Cytochrome c oxidase assembly factor 6 homolog;Isoform 2 of Cytochrome c oxidase assembly factor 6 homolog;Isoform 3 of Cytochrome c oxidase assembly factor 6 homolog	Q5JTJ3;Q5JTJ3-2;Q5JTJ3-3	2	2	3	2	2	2	2	2	2	3	3	2	2	2	2	2	2	2	3	2	14022.8	18692.6	14488.6	15892.1	15876.1	12904.9	16119.7	17092.1	20292	18726.5	20473.3	17542.3	20173.5	17563.5	14623.1	15656.3	10040.6	16368.9	11732.7	19108.7
COA7	Q96BR5	Cytochrome c oxidase assembly factor 7	Q96BR5	4	4	3	3	4	4	4	4	4	3	3	3	4	3	4	4	3	4	4	3	18886.3	17920.6	20278.2	22431.8	23028.8	22503	27149.3	25835.3	24906.9	20633.2	22826.7	26146.8	24017.9	26744.1	24618.1	21937.5	26202.2	22951.5	24978.1	28877.9
COASY	Q13057;Q13057-2	Bifunctional coenzyme A synthase;Isoform 2 of Bifunctional coenzyme A synthase	Q13057;Q13057-2	10	9	10	9	9	10	9	10	9	9	9	9	9	9	9	10	11	9	10	8	43765.8	44646.2	41907.3	44277.9	48051.1	46124.6	46471.3	45397	42395.5	54030.7	52625.9	54423.9	49379.9	47419.2	47210.1	43131.8	41234.4	46340	44529	47232.1
COBLL1	Q53SF7;Q53SF7-2;Q53SF7-3	Cordon-bleu protein-like 1;Isoform 2 of Cordon-bleu protein-like 1;Isoform 3 of Cordon-bleu protein-like 1	Q53SF7;Q53SF7-2;Q53SF7-3	7	4	5	8	8	9	2	2	5	8	8	8	6	6	6	11	11	6	3	4	11675	10850.1	12849.2	17253.4	16487.5	15146.1	9523.81	9368.4	9675.55	14336.4	14673.9	14935	11552.4	11024.1	11975.2	17327.2	21308.6	17468.2	10685.5	11255.9
COG1	Q8WTW3	Conserved oligomeric Golgi complex subunit 1	Q8WTW3	24	22	22	21	19	20	21	22	23	21	23	21	23	24	23	24	23	21	21	18	26418.8	23706.2	25611.8	20522.7	22076.2	22586.5	23710.7	24292.9	22455.3	26216.1	26858.6	26586.7	28641.2	28399.2	27865.6	24950.3	22537.4	23688.8	25071.6	23368.2
COG2	Q14746	Conserved oligomeric Golgi complex subunit 2	Q14746	23	24	22	23	20	21	21	22	22	23	23	22	22	22	22	22	22	20	20	19	17980.6	17439	18138.2	14562.5	14779.9	14143.7	16474.7	15835.5	16188.2	18964	18438.4	18379.1	20005.7	20118.8	20027.4	16043.6	16211.6	15865.6	16078.6	13407.1
COG3	Q96JB2	Conserved oligomeric Golgi complex subunit 3	Q96JB2	24	23	25	22	23	24	24	25	22	23	24	26	21	23	21	25	24	23	22	23	17246.1	16813	16738	13615.7	15145.6	15272.3	15441.1	15049.7	15668.9	17821.7	17779.6	17847.4	19643.6	19504.7	19390	16522.3	14652.9	15799.1	15530.5	15377
COG4	Q9H9E3	Conserved oligomeric Golgi complex subunit 4	Q9H9E3	22	21	22	21	21	22	20	21	20	22	21	21	21	21	21	21	22	21	21	21	31852.9	31916	32068.9	28479.7	29210.9	28932.8	29976.7	28773.3	28656.3	32948.5	33033.2	33299	34424.2	34095	33865.9	31604.4	30849	29319.9	31289.7	28912.6
COG5	Q9UP83-2	Isoform 2 of Conserved oligomeric Golgi complex subunit 5	Q9UP83-2	23	22	24	21	22	23	19	21	21	21	23	20	20	21	21	23	23	21	23	21	25249.3	24545.8	25779.4	25541.2	27583.2	27045.3	22210.6	22206.3	22461.5	23834.2	22863.4	22686.2	20285.4	20252.3	20441.9	22566.4	22718.3	21316.4	23057.6	20916.9
COG6	Q9Y2V7	Conserved oligomeric Golgi complex subunit 6	Q9Y2V7	20	18	20	18	19	20	18	18	18	19	19	20	18	20	19	19	19	20	19	19	30406.1	30199.5	30794.8	30705.5	30969.4	30263.2	29176.5	27835.8	28304.4	30545.8	30398	30201.5	28589.2	28756.9	28837.1	26113.3	26958.2	25332.9	27947.6	27066.8
COG7	P83436	Conserved oligomeric Golgi complex subunit 7	P83436	21	22	23	21	24	23	24	22	23	20	21	23	20	21	21	22	22	21	22	20	34138.3	33226.8	33482.7	33475.9	35341.6	35329.9	28806.4	28964.8	27859	31529.4	31059.3	30753.8	28352.2	28827.1	28590.3	28807.5	31844	28445.3	29465.6	29238.3
COG8	Q96MW5	Conserved oligomeric Golgi complex subunit 8	Q96MW5	17	16	17	16	13	16	14	13	14	15	13	14	14	14	14	15	13	13	12	12	31828.3	33796.2	31620.9	28599.2	30590.5	27904.4	28890.1	29292.8	29872.8	29351.7	33106.1	31431.9	33077.9	31968	30515.6	29919.4	27897.7	26956.7	28386.8	30317.8
COIL	P38432	Coilin	P38432	7	5	6	6	6	6	4	4	4	4	4	6	5	6	6	7	6	5	7	6	20388.2	21441.3	20456.1	19667.9	19734.5	19756.5	17267.2	16062.1	17050.9	18211.1	17765.7	15769.7	16084.4	13912.8	14683.3	18392.3	19644.7	18160.7	25419.4	22819.7
COL11A1	P12107;P12107-2;P12107-3;P12107-4	Collagen alpha-1(XI) chain;Isoform B of Collagen alpha-1(XI) chain;Isoform C of Collagen alpha-1(XI) chain;Isoform 4 of Collagen alpha-1(XI) chain	P12107;P12107-2;P12107-3;P12107-4	12	12	12	12	12	12	0	1	0	12	12	11	12	12	12	6	10	6	2	1	37177.8	34695.7	36450.9	22212	24190.3	22348.8	NaN	32210.9	NaN	26566.7	25349.2	24978.9	53682.8	55345	54157.6	16067.7	21316.2	12773.3	32832.7	21342.5
COL12A1	Q99715	Collagen alpha-1(XII) chain	Q99715	126	118	123	118	118	124	118	119	114	114	116	117	119	123	124	125	122	117	118	118	242248	234676	243291	285734	295379	295876	260535	257601	240598	261678	264179	264266	716858	716831	719882	259782	137669	211354	110714	360365
COL14A1	Q05707;Q05707-2	Collagen alpha-1(XIV) chain;Isoform 2 of Collagen alpha-1(XIV) chain	Q05707;Q05707-2	7	8	9	8	7	16	34	33	30	38	40	35	36	34	36	47	0	42	20	44	3871	4389.78	4364.22	4131.64	5296.35	6466.25	13689.7	12683	11369.6	20124.4	18689.4	19109.3	17213	16563.5	17003.2	52133.3	NaN	23431.3	7257.81	71880.5
COL15A1	P39059	Collagen alpha-1(XV) chain	P39059	12	13	12	13	13	13	14	13	13	12	13	11	14	13	13	15	2	14	8	15	23397.2	22922.7	23748.2	21865.2	23568.6	22147	26797.4	25939.1	24480.8	19846.4	19841.9	19278.6	27717.9	27136.6	26430.6	224171	10028.5	170455	8949.81	132620
COL16A1	Q07092;Q07092-2	Collagen alpha-1(XVI) chain;Isoform 2 of Collagen alpha-1(XVI) chain	Q07092;Q07092-2	9	8	9	9	11	10	10	11	10	10	9	11	12	11	12	12	10	11	7	11	30131	29660.7	32934	50320.3	49601.4	50163.5	52874.2	51961.4	45619.6	53050.4	53306.4	51745	101585	95287.7	98829.5	78666.2	23346.7	55805.8	23423.5	52674.1
COL18A1	P39060;P39060-1;P39060-2	Collagen alpha-1(XVIII) chain;Isoform 2 of Collagen alpha-1(XVIII) chain;Isoform 3 of Collagen alpha-1(XVIII) chain	P39060;P39060-1;P39060-2	18	17	18	15	15	16	18	18	18	17	17	15	18	16	15	18	16	18	18	18	32120.2	33643.7	34182.9	24216.6	24104.1	24547.1	128766	127084	125549	37867.5	35717.5	36231.3	31373.2	30353.2	30367.8	93569.4	21721.5	72353.1	41479.4	83506.6
COL1A1	P02452	Collagen alpha-1(I) chain	P02452	60	55	57	53	56	59	58	60	59	58	57	60	60	58	60	61	56	56	51	57	899661	820550	897180	839152	893793	874116	948905	940511	853845	1164600	1170990	1194430	1715070	1697350	1681500	1376790	311153	1153280	188009	1206840
COL1A2	P08123	Collagen alpha-2(I) chain	P08123	57	52	56	51	56	57	55	55	51	51	56	55	57	56	57	61	54	52	51	54	443888	413343	445579	419641	451105	442420	502268	502743	482935	631144	611702	615672	837347	832141	826886	637013	165086	532700	106610	588473
COL21A1	Q96P44;Q96P44-3	Collagen alpha-1(XXI) chain;Isoform 3 of Collagen alpha-1(XXI) chain	Q96P44;Q96P44-3	0	0	0	0	0	0	0	0	0	0	0	0	0	0	0	1	0	0	1	5	NaN	NaN	NaN	NaN	NaN	NaN	NaN	NaN	NaN	NaN	NaN	NaN	NaN	NaN	NaN	2543.29	NaN	NaN	2272.12	30119
COL2A1	P02458	Collagen alpha-1(II) chain	P02458	6	6	7	5	7	5	5	5	5	6	6	7	7	7	7	5	6	3	6	6	634519	708662	665972	651416	661921	668996	662669	674687	662403	906571	908319	915064	1087080	1075410	1120420	834675	265651	706089	190552	871469
COL3A1	P02461	Collagen alpha-1(III) chain	P02461	41	36	38	37	39	41	42	45	41	40	41	42	43	42	42	44	34	40	33	45	97588.2	93684.5	100034	130322	133790	134444	214339	206738	207268	247997	239144	245372	452548	447512	445694	220369	30443.6	130828	31624.1	318818
COL4A1	P02462	Collagen alpha-1(IV) chain	P02462	3	3	4	3	3	4	0	0	0	3	3	3	3	3	3	3	3	3	4	2	38001.3	34541.4	26218.3	56225	57500.5	58746.2	NaN	NaN	NaN	15659.5	19424.2	21307.2	45471.5	53267.8	56891.4	23823.2	32842.4	34108.8	18618.6	27868.3
COL4A2	P08572	Collagen alpha-2(IV) chain	P08572	10	9	10	8	10	10	1	1	0	5	5	5	8	9	9	7	8	9	10	7	22852.6	22128.7	23364.9	30919.1	33875.5	32330.1	3250.59	3487.65	NaN	12227.6	11357.1	13461.6	24216.1	24367.2	24722.1	14552.9	34676.1	20897.5	32630.8	19515.9
COL5A1	P20908	Collagen alpha-1(V) chain	P20908	28	29	28	29	27	29	28	28	28	28	28	28	29	29	28	29	26	28	22	28	80116.5	81684.5	82364.9	86681.3	84984.1	84167.2	106775	105239	106324	133950	140094	142846	227287	227463	234500	132172	43818.4	115629	42849.6	128167
COL5A1	P20908-2	Isoform 2 of Collagen alpha-1(V) chain	P20908-2	2	2	2	2	2	1	2	2	2	2	2	2	2	2	2	2	2	2	2	2	24446.7	23068.5	26804.9	21735.4	25613.3	26468	26989.3	30199	15120.9	15025.4	15235	14800.8	38349.3	38470.9	35723.2	18851.7	18154.4	31138.9	20313.7	9792.46
COL5A2	P05997	Collagen alpha-2(V) chain	P05997	26	27	26	26	26	25	26	28	26	26	26	27	28	27	27	29	24	27	16	26	71807.3	71851	73386.8	76646.4	81508.8	79081.8	74100.3	73898.2	73176.3	95036.4	95185.5	95838.2	187618	191133	191607	99828.9	30610	74740.6	24443.6	94242
COL6A1	P12109	Collagen alpha-1(VI) chain	P12109	38	32	34	34	33	34	34	36	35	30	32	32	34	33	33	40	35	34	35	35	406994	407508	407727	356187	348402	353983	612837	598234	607309	480312	478968	478546	502283	499111	499470	539751	275673	524469	381901	560207
COL6A2	P12110	Collagen alpha-2(VI) chain	P12110	27	24	28	24	23	26	24	23	23	22	23	23	23	23	23	31	28	25	29	23	605896	608164	634173	452362	448187	458825	734801	724251	755031	611642	607142	610626	619311	597377	600998	616018	372357	508061	435520	609532
COL6A2	P12110-2	Isoform 2C2A of Collagen alpha-2(VI) chain	P12110-2	2	2	3	3	2	2	2	2	2	1	3	1	2	2	1	2	0	2	2	1	42689.5	54309.5	53172.9	56191.6	40909.9	54792.9	45700.6	49345	45809	53128.2	61545.9	58494.4	58707.4	53983	44332.3	54715.4	NaN	47371.7	58978	62429.4
COL6A3	P12111	Collagen alpha-3(VI) chain	P12111	132	118	126	121	119	123	127	133	123	117	122	120	119	118	118	129	128	125	129	118	275570	266205	277292	252646	257395	253216	417043	411769	396936	299615	302796	310443	281169	283894	280134	270065	159754	233963	229936	220246
COL7A1	Q02388;Q02388-2	Collagen alpha-1(VII) chain;Isoform 2 of Collagen alpha-1(VII) chain	Q02388;Q02388-2	18	21	22	11	12	10	20	20	21	25	26	24	18	17	20	20	23	27	25	20	17262.1	17177.3	17245.5	11990.2	11535.7	11072.4	19897	19740.4	20284.2	27370.2	28856	27498.6	15511.8	15057.4	15656.6	17671.1	20774	29279.1	22417.1	23932.3
COL8A1	P27658	Collagen alpha-1(VIII) chain	P27658	5	5	5	5	5	5	5	5	5	5	5	5	5	5	5	5	5	4	4	4	55011.5	60493.6	61571.9	274025	254313	246988	35612.8	36133.1	29968.5	30225.8	29942.1	31433.3	127771	136570	129283	21992.7	12781.6	8279.85	10878.5	10513
COLEC12	Q5KU26	Collectin-12	Q5KU26	12	14	14	15	13	12	18	17	17	11	14	13	13	10	13	14	10	11	14	16	32051.7	32963.2	33612.1	39544	39243.9	37479.4	57905	56148.3	56457.8	27363.1	28573.6	28659.2	21623.5	20580.4	20807.3	22292.9	17581.3	26422.3	29030.7	67554
COLGALT1	Q8NBJ5	Procollagen galactosyltransferase 1	Q8NBJ5	24	20	22	24	23	23	21	24	23	20	22	20	23	24	24	23	23	22	23	22	188980	195465	202347	222002	214306	208488	221151	223951	220775	229644	232383	232653	261945	260804	262654	222895	209768	250937	263454	256310
COMMD1	Q8N668	COMM domain-containing protein 1	Q8N668	4	5	4	6	5	5	5	4	3	4	4	5	4	4	4	5	4	5	5	5	21226.8	20540.3	20904.5	25391.6	19924.4	21527.1	16283.1	16419	23576.9	19748.5	23364	18887.5	17010.2	18638.5	18542.9	20331.7	25691.2	22173.1	23963.8	22920.1
COMMD10	Q9Y6G5	COMM domain-containing protein 10	Q9Y6G5	3	3	2	5	2	4	4	5	5	4	4	4	3	4	4	4	4	3	3	4	13298.7	15551.9	11660	14234.5	12924.2	13893.9	10400.3	13562.2	16524.4	16115.3	17842.9	12817	18604.4	13976.2	11840.1	15298.3	14144.7	14007.3	9561.51	16420
COMMD2	Q86X83;Q86X83-2	COMM domain-containing protein 2;Isoform 2 of COMM domain-containing protein 2	Q86X83;Q86X83-2	8	8	8	8	8	8	8	7	8	8	8	8	8	8	8	7	8	7	7	7	32081.2	32420.3	34939.5	38339.1	34800.7	33050.2	33250.3	33571	35989.2	40750.5	41007.9	40689.4	40834.7	37252.1	32649.9	29649.5	25156.1	29866.4	25045.1	33670
COMMD3	Q9UBI1	COMM domain-containing protein 3	Q9UBI1	10	8	9	9	8	9	9	9	9	9	9	8	9	8	8	8	9	9	10	9	28904.9	31051.2	28045.1	29548.2	29173.1	32752.2	25832.6	29719.9	31335.4	32400.7	34164.9	30029.5	29934.3	27832.6	26240.1	29596.3	28168.6	27700.4	25081.8	29526.8
COMMD4	Q9H0A8	COMM domain-containing protein 4	Q9H0A8	8	7	7	8	7	7	7	8	7	6	6	7	6	7	7	8	7	7	7	7	40713.3	50802	41789.6	54439.9	46146.3	48363.4	39312.2	44909.8	51326.8	47349.8	50374.3	44125.4	41178.2	40555.1	35221.1	40940.4	54226.1	42474.3	48155.2	43106.5
COMMD5	Q9GZQ3	COMM domain-containing protein 5	Q9GZQ3	5	5	4	5	5	5	3	6	6	3	6	2	5	6	5	6	5	6	3	6	12046.9	14019.7	11356.9	14358.8	12330.3	12836.1	11966.1	15691.5	16604.9	14992.2	16148.5	14845.7	18666.3	16810.8	14723.8	13638.9	15999.7	13914.7	9718.34	17916.1
COMMD6	Q7Z4G1	COMM domain-containing protein 6	Q7Z4G1	2	2	2	3	2	2	2	3	2	3	2	1	1	1	1	2	3	3	2	1	28794.6	27988.1	31975.5	34086.5	36725.1	26624.8	24655.2	31043.1	28673.1	24253.3	30865.2	19318.9	22511.8	17982.2	16441.1	27776.1	37597.5	29418.8	30702.3	21343.7
COMMD7	Q86VX2;Q86VX2-2	COMM domain-containing protein 7;Isoform 2 of COMM domain-containing protein 7	Q86VX2;Q86VX2-2	5	5	5	5	4	5	3	4	5	5	5	5	5	5	5	5	5	5	4	5	27141	27317.8	26577.2	29684.3	30690.8	28507.3	26926.3	30526.8	28919.4	29789.4	35433.1	30046.6	29994.9	31026.8	24922.6	29400.3	32892.6	29950.8	20871.9	26181.9
COMMD8	Q9NX08	COMM domain-containing protein 8	Q9NX08	5	6	5	7	6	6	5	4	6	6	5	5	6	5	4	5	6	5	5	5	32227.2	33204.3	30379	39621.1	34521.9	35402.7	24706.3	28073.9	32479	29411.9	35512.3	31058.9	33175.4	26635.5	25731.4	31146.1	34640.8	24670	32429.5	33452.7
COMMD9	Q9P000	COMM domain-containing protein 9	Q9P000	10	10	10	10	10	9	9	10	10	10	10	10	10	10	10	10	10	10	10	10	23334.9	29901.5	23365.1	29004.9	24732	29532.2	20239.2	29000	30284.1	27275.2	35322.8	26061	30873.6	25877.7	22188.6	29965.8	29644.6	24656.4	21050	30558.2
COMT	P21964;P21964-2	Catechol O-methyltransferase;Isoform Soluble of Catechol O-methyltransferase	P21964;P21964-2	13	11	13	14	12	14	11	12	12	12	13	13	12	12	12	13	14	12	14	13	240164	232226	245972	288253	257032	253353	275327	269421	273218	291601	302617	299974	308130	313562	305239	244266	221006	241002	186712	204563
COPA	P53621;P53621-2	Coatomer subunit alpha;Isoform 2 of Coatomer subunit alpha	P53621;P53621-2	62	59	62	62	58	61	61	62	58	57	60	59	58	59	59	61	62	60	59	59	444383	428643	446381	441524	425678	430662	440914	436374	426576	443223	448440	453117	446353	442974	447210	426389	458752	420102	419932	381425
COPB1	P53618	Coatomer subunit beta	P53618	46	42	45	44	44	44	44	46	44	40	45	46	42	44	43	44	44	43	44	43	218179	205175	215293	209724	209630	201838	205494	203816	199615	213116	216561	219982	220639	221524	218435	203645	216351	201351	195463	188681
COPB2	P35606	Coatomer subunit beta'	P35606	43	42	43	41	43	43	41	41	42	43	42	40	43	41	41	43	42	43	43	42	266756	248896	257648	257968	241998	246885	245500	250360	253010	262462	263752	266108	260820	265347	263773	259481	273409	258798	249924	234171
COPE	O14579	Coatomer subunit epsilon	O14579	14	15	13	14	15	14	13	15	15	14	16	16	14	13	14	15	17	14	15	12	125129	138586	127201	129598	118453	129958	103822	115380	124555	121476	140264	113943	133048	118763	106286	124210	136824	111796	115391	123371
COPG1	Q9Y678	Coatomer subunit gamma-1	Q9Y678	42	39	43	41	40	41	39	42	39	37	39	41	40	38	38	42	43	38	40	42	153514	146823	155874	164664	157032	151523	143152	143096	139253	152594	157135	161644	152427	152974	151105	158970	157380	143073	157201	135668
COPG2	Q9UBF2	Coatomer subunit gamma-2	Q9UBF2	31	29	30	29	28	28	29	29	29	30	29	30	29	29	29	28	30	30	28	26	90406	89787.3	91474.6	71321	71846.4	72968.3	96329.1	94305.8	88022.5	77759.6	74624	75380.1	84639.2	86062.3	86823.1	33936.4	76939.4	77297	48301.9	48105.7
COPRS	Q9NQ92	Coordinator of PRMT5 and differentiation stimulator	Q9NQ92	2	3	2	2	2	2	2	2	2	2	2	2	2	2	2	2	3	3	2	2	23255.4	25247.2	24926.9	21782.2	22174.9	19720.2	19152.9	17701.9	16384.9	16645.8	16585.2	14164.5	9919.57	11538.8	13564.3	17960.7	30712.4	19809.8	21791.1	15189.4
COPS2	P61201	COP9 signalosome complex subunit 2	P61201	16	15	15	18	16	16	14	16	16	16	15	16	15	15	15	18	15	14	18	16	95970.4	94162	91755	90609.2	95102	95186.7	100877	99533.6	94839.5	95068.9	92815.5	92123.8	90689.6	91131.3	91271.8	92863.8	102074	95377.3	99047	92581.7
COPS3	Q9UNS2	COP9 signalosome complex subunit 3	Q9UNS2	15	12	14	14	13	13	14	12	13	12	12	13	13	13	14	15	15	14	14	13	55183.4	54611.7	55233.8	54241.6	53316.3	52287.4	56794.4	57004.7	56968.8	53662.7	55751.2	54867.2	53942.4	55136.2	53623.9	51379.4	55345	49611.4	55297.9	52682.5
COPS4	Q9BT78	COP9 signalosome complex subunit 4	Q9BT78	20	20	20	20	20	20	20	20	20	20	20	20	20	20	20	20	20	20	21	20	54640.2	67227.4	57255.8	62121.9	56197	63050.7	49513	57958.2	64159.8	54935.9	67755.7	55240.5	62460	55221.8	48463.5	60001.1	71000.3	54598.1	56131.3	60265.4
COPS5	Q92905	COP9 signalosome complex subunit 5	Q92905	15	12	13	13	12	14	13	13	12	12	12	12	12	12	12	14	14	13	15	13	71753.2	72112.6	72662	75804.9	74913.9	73120.6	80082.2	79986	80262.5	77439.7	77307.9	77498.4	75955.7	75894.9	75784.4	72828.2	77220.2	70728.9	77083.9	74756.4
COPS6	Q7L5N1	COP9 signalosome complex subunit 6	Q7L5N1	13	13	12	12	13	12	13	13	13	13	13	13	13	13	13	13	13	13	13	12	88917	86198.6	86891.7	89693.2	85525	84384.9	93270	93408.9	97186.5	88484.2	91601.3	89906.6	89398.4	88326	87354.1	83386.9	96370.9	86831.3	95117.6	88235.3
COPS7A	Q9UBW8	COP9 signalosome complex subunit 7a	Q9UBW8	13	11	12	12	12	13	11	12	12	11	12	12	13	12	13	13	13	12	13	12	32623.1	43430.7	35766.3	48504.8	35968.1	42676.3	27892.7	34716.4	41085	33253	39203.1	30602.1	42418.7	36513.9	33204.7	48932.1	49581.8	44460.6	41448	42950.5
COPS7B	Q9H9Q2	COP9 signalosome complex subunit 7b	Q9H9Q2	4	5	4	5	4	5	3	6	4	4	4	4	4	5	4	5	5	4	5	4	16136.5	23478	18071.3	17814.2	16200.7	18536.9	5593	7522.63	9462.5	11764.1	13057.7	10267.9	18810.6	15485.2	14356.5	17223.3	17319.9	14228.3	15095	15508.7
COPS8	Q99627	COP9 signalosome complex subunit 8	Q99627	7	7	7	7	7	7	6	7	7	6	7	6	6	6	6	7	7	7	6	7	71377.7	74994.9	73377.5	75354	69275.7	74044.2	63593	73540.4	62689.4	56494.8	66457	59335.2	62692.2	60313.7	52217.9	66219.9	73413.8	63441.1	71246.5	69482
COPZ1	P61923	Coatomer subunit zeta-1	P61923	6	5	6	6	6	6	5	5	5	4	5	5	5	6	4	6	6	6	5	6	196138	242062	195299	231204	184624	224380	142214	184583	205572	200723	251753	195806	224797	192525	175094	217895	227855	189805	213834	233757
COPZ2	Q9P299	Coatomer subunit zeta-2	Q9P299	5	5	5	6	5	5	5	6	5	5	5	5	5	5	5	5	6	5	5	5	83353.3	96219.8	87709.5	103113	95017.7	100877	86343.2	101835	104395	100708	118499	96052.5	120252	108613	100222	98909.9	81840.3	93797.1	62940.6	109629
COQ3	Q9NZJ6	Ubiquinone biosynthesis O-methyltransferase, mitochondrial	Q9NZJ6	2	2	2	1	2	1	2	2	2	2	2	2	2	2	2	2	2	2	2	2	8224.04	9556.7	8129.61	7083.19	8105.97	6200.53	14506.7	14853.9	13201	10158.2	11831.7	11549.9	7912.78	7353.02	7810.53	13632.8	12131	15083.4	13332.7	17612
COQ5	Q5HYK3	2-methoxy-6-polyprenyl-1,4-benzoquinol methylase, mitochondrial	Q5HYK3	5	4	3	6	6	5	8	6	8	6	5	4	3	4	3	9	5	9	7	9	8168.86	7847.78	8250.68	5900.28	7155.77	6786.45	13517.7	13438.4	12136.8	11266.7	9804.7	9790.8	7826.75	7213.51	7070.52	16040.4	9923.16	16602.6	11651.9	21411.9
COQ6	Q9Y2Z9;Q9Y2Z9-3	Ubiquinone biosynthesis monooxygenase COQ6, mitochondrial;Isoform 3 of Ubiquinone biosynthesis monooxygenase COQ6, mitochondrial	Q9Y2Z9;Q9Y2Z9-3	0	2	1	2	2	1	3	3	3	3	3	4	1	2	2	3	2	4	3	4	NaN	15983.8	25741.4	4758.82	14212	30254.9	9428.2	7856.72	5926.66	14864.1	1025.82	3948.49	3567.32	2389.21	221.178	10512.8	15344.9	7182.16	4797.09	650.346
COQ8B	Q96D53;Q96D53-2	Atypical kinase COQ8B, mitochondrial;Isoform 2 of Atypical kinase COQ8B, mitochondrial	Q96D53;Q96D53-2	3	1	1	3	2	3	2	2	3	3	2	3	3	3	3	3	2	4	3	4	13920.4	13287.8	12357.5	11020.9	13640.6	12782	15785.1	15988.5	15108.1	12126.8	13773	12370	11889.4	10870.2	12256	17032.3	20801.6	21211.9	26381.6	32077.9
COQ9	O75208	Ubiquinone biosynthesis protein COQ9, mitochondrial	O75208	4	3	2	3	3	3	4	4	4	4	4	4	3	3	4	4	5	4	5	4	8406.84	8450.32	7427.45	6221.09	8653.1	7600.57	10568.1	11661.1	13432.7	13286.8	11235.3	11961.4	10652.8	10087.2	9379.43	16632.4	12307.5	20215.2	15449.5	24447.8
CORO1A	P31146	Coronin-1A	P31146	7	8	7	6	5	6	6	5	4	3	4	3	4	5	5	7	5	4	6	5	19704.9	17698.1	20482.5	15728.3	14922.8	15791	9975.34	9997.53	11121.2	5924.03	6596.35	7311.29	9998.18	9283.57	9779.59	17702.2	19006.9	7729.39	17908.5	21504.3
CORO1B	Q9BR76	Coronin-1B	Q9BR76	15	14	15	14	14	15	14	14	14	14	14	14	14	14	15	15	15	14	15	13	164866	155391	164494	163879	169116	168815	211711	205557	194368	152317	156909	155943	156066	157456	158542	183794	231947	224564	181866	175213
CORO1C	Q9ULV4;Q9ULV4-2;Q9ULV4-3	Coronin-1C;Isoform 2 of Coronin-1C;Isoform 3 of Coronin-1C	Q9ULV4;Q9ULV4-2;Q9ULV4-3	17	15	16	13	13	15	13	15	13	12	13	13	15	14	13	17	19	14	16	13	618396	524221	565595	501934	513108	537262	472985	479624	447934	476348	481759	488587	495755	511820	486841	406364	537615	417952	465735	308508
CORO2B	Q9UQ03;Q9UQ03-2	Coronin-2B;Isoform 2 of Coronin-2B	Q9UQ03;Q9UQ03-2	6	7	6	3	6	6	8	9	9	6	7	8	7	7	7	8	11	10	9	6	12622.5	11836.7	11970.2	12409.5	10004.1	11355.3	26707.6	26400.7	26944.9	18525.3	19276.5	19445.1	20158.1	21033.4	21907.9	25859.4	33930.2	35352.6	42403.1	22289.5
CORO7	P57737-3	Isoform 3 of Coronin-7	P57737-3	15	13	12	16	12	12	11	12	13	12	16	14	14	12	13	12	14	7	12	9	35526.7	37096.9	32629	30615.5	34966.8	35285.5	32662.8	36018	36427.9	36562.7	35240	32960.9	29514.4	29279.3	29939.9	25685.6	30686.5	18725	23512.9	21969.1
COTL1	Q14019	Coactosin-like protein	Q14019	8	7	8	8	7	8	6	8	7	7	6	6	6	7	7	9	10	8	9	7	418559	429195	432104	340424	277923	254363	337286	362921	375713	281884	326487	308060	367840	353291	326724	361835	556747	384560	440853	422164
COX11	Q9Y6N1	Cytochrome c oxidase assembly protein COX11, mitochondrial	Q9Y6N1	4	4	3	4	3	4	4	4	3	4	4	4	4	4	4	4	4	3	4	3	24325.4	22591.5	20009.2	24697.9	24148	24609.1	23372.2	21310.3	26275.8	28012.4	21228.8	21881.7	22819.7	20980.3	21749.6	19413.5	23805.3	17850.5	23277.5	25586.4
COX15	Q7KZN9;Q7KZN9-2	Cytochrome c oxidase assembly protein COX15 homolog;Isoform 2 of Cytochrome c oxidase assembly protein COX15 homolog	Q7KZN9;Q7KZN9-2	6	6	7	6	6	6	6	6	6	6	6	5	6	6	5	5	6	6	7	6	35521.5	32927	35754.7	45019.9	45024.9	44658.5	36156.2	36405	32114.4	27214.2	29595.5	26799.4	23412.6	21695.7	23367.5	21024.1	42405.4	27143.6	44509.1	30779.9
COX16	Q9P0S2	Cytochrome c oxidase assembly protein COX16 homolog, mitochondrial	Q9P0S2	1	2	2	2	1	0	2	2	3	2	2	2	2	0	0	1	0	2	1	0	7130.15	6198.93	6899.65	7073.7	6457.24	NaN	5996.45	6689.9	8200.15	8029.54	8056.18	6111.64	4129.71	NaN	NaN	7309.06	NaN	5953.29	5075.04	NaN
COX18	Q8N8Q8	Cytochrome c oxidase assembly protein COX18, mitochondrial	Q8N8Q8	0	1	0	0	2	2	1	0	2	0	0	0	0	0	0	0	1	0	1	0	NaN	11280.3	NaN	NaN	13673.2	16002.2	9330.56	NaN	9490.05	NaN	NaN	NaN	NaN	NaN	NaN	NaN	23152.9	NaN	39094.5	NaN
COX20	Q5RI15;Q5RI15-2	Cytochrome c oxidase assembly protein COX20, mitochondrial;Isoform 2 of Cytochrome c oxidase assembly protein COX20, mitochondrial	Q5RI15;Q5RI15-2	3	3	2	2	3	3	3	3	3	3	3	2	3	3	3	3	3	2	2	3	99783	112085	102344	108651	116653	113743	107866	102529	111669	89161.7	86432.4	85887.1	90472.1	83976.2	85704.9	93354.5	138046	109805	152493	109147
COX4I1	P13073	Cytochrome c oxidase subunit 4 isoform 1, mitochondrial	P13073	7	6	5	7	6	6	6	7	6	8	6	5	7	6	6	8	8	8	8	5	313064	310719	313362	344018	317414	328906	341229	341288	351376	380976	378684	387218	363250	366945	373818	341047	345904	394874	372808	441168
COX5A	P20674	Cytochrome c oxidase subunit 5A, mitochondrial	P20674	5	4	4	4	4	4	4	4	4	2	4	4	4	4	3	5	5	4	4	4	130756	135327	132253	148962	118086	136005	94829.8	133328	128353	131270	162819	123824	138345	117405	105112	139110	145465	136882	132550	143787
COX5B	P10606	Cytochrome c oxidase subunit 5B, mitochondrial	P10606	4	5	5	5	4	4	4	5	5	4	5	4	4	4	4	5	5	4	4	5	69805.9	95036.3	79102.8	96922.1	83058.5	73947.9	63488.1	71272.1	91520.9	100180	130858	105786	105935	100734	87444.8	68581.9	76761	85994	77949.9	128502
COX6B1	P14854	Cytochrome c oxidase subunit 6B1	P14854	4	3	3	3	4	3	3	3	3	3	3	3	3	4	4	3	3	3	4	3	53105.6	58462.2	54664.5	57671.6	54602.6	51762	41413.3	51779.5	52017.7	64027.8	66584	54837.6	61146.3	52615.6	47243.9	57864.9	50011.6	65628	50630.4	71979.2
COX6C	P09669	Cytochrome c oxidase subunit 6C	P09669	6	4	4	5	5	3	4	6	5	4	5	4	4	5	3	5	5	5	4	3	33394.6	34896	34234.9	35948.7	28665.4	36533.7	29597.4	37756.4	31070.3	32677.7	42130.8	33591.9	47810.6	34920.2	39976.2	26397.9	27205.6	25273.6	19173.6	38406.1
COX7A1	P24310	Cytochrome c oxidase subunit 7A1, mitochondrial	P24310	2	0	2	2	2	2	2	2	2	2	2	2	2	2	2	2	2	2	2	2	9080.9	NaN	6897.6	11704.2	10826.4	12684.1	18525	22642	23925.2	17749.4	23241.3	16208.7	19574.9	15879.5	14754.1	31510.1	19038.1	38750.7	13742.8	21875.8
COX7A2	P14406	Cytochrome c oxidase subunit 7A2, mitochondrial	P14406	2	2	2	2	2	2	2	2	2	2	2	2	2	2	2	2	2	2	2	2	77017.9	82647.4	76764.5	82329.3	88653.2	64014.5	59804.4	68109.5	82227	95375.8	109170	89671.2	92434.6	90613.9	81428	68246.5	63152.9	61783.2	61705.3	92956.8
COX7A2L	O14548	Cytochrome c oxidase subunit 7A-related protein, mitochondrial	O14548	3	3	3	3	3	3	3	3	3	2	3	3	3	3	3	3	3	3	3	3	37567.1	40892	37728.1	49361.5	44858.5	43014.5	29902.1	33079.3	32573.3	38853.5	38169.5	34720.4	38237.3	36317.3	31981.3	20644.5	32813	28494.9	27128.9	38988.9
CPA4	Q9UI42;Q9UI42-2	Carboxypeptidase A4;Isoform 2 of Carboxypeptidase A4	Q9UI42;Q9UI42-2	2	2	2	0	1	0	0	2	1	0	0	0	0	0	0	2	2	1	1	1	50115.2	40787.3	49549.9	NaN	33581.9	NaN	NaN	28051.2	33991.3	NaN	NaN	NaN	NaN	NaN	NaN	39335	32106.9	30999.8	36215.9	38942.8
CPD	O75976	Carboxypeptidase D	O75976	30	30	31	27	30	28	30	32	30	28	29	27	31	30	29	26	32	31	34	27	33513	32415.8	32711.4	28364.2	28191.1	28897.1	37518.9	36548.5	36442.1	21635.3	21536.5	21909.3	29130	29723.5	30135.6	23971.6	35116.1	37239	48956.5	28914.1
CPEB2	Q7Z5Q1-3;Q7Z5Q1-6;Q7Z5Q1-7;Q7Z5Q1-8;Q7Z5Q1-9	Isoform 2 of Cytoplasmic polyadenylation element-binding protein 2;Isoform 5 of Cytoplasmic polyadenylation element-binding protein 2;Isoform 6 of Cytoplasmic polyadenylation element-binding protein 2;Isoform 7 of Cytoplasmic polyadenylation element-binding protein 2;Isoform 8 of Cytoplasmic polyadenylation element-binding protein 2	Q7Z5Q1-3;Q7Z5Q1-6;Q7Z5Q1-7;Q7Z5Q1-8;Q7Z5Q1-9	5	4	4	5	3	5	3	4	4	4	3	2	3	5	3	4	5	3	4	3	15337	14029.9	15860.6	15166.1	15022.5	13711.8	11102.5	10038.2	8632.28	10753.2	10793.1	12125.5	10806.9	10770.1	11150.8	11079.7	21126.5	13772.2	11517.1	1760.53
CPM	P14384	Carboxypeptidase M	P14384	7	6	6	0	0	0	7	8	6	6	5	3	5	3	4	3	6	5	5	5	8848.49	7954.6	8669.63	NaN	NaN	NaN	11446.6	11099.6	9068.78	6406.38	6742.64	5002.54	8135.04	8278.45	7966.95	3833	8456.48	5847.79	7987.9	6667.68
CPNE1	Q99829	Copine-1	Q99829	16	15	15	15	14	16	14	15	15	14	13	13	13	15	14	16	15	14	15	14	324437	314903	328529	280377	297413	289949	357223	348702	329069	224224	220817	233261	166060	164616	166156	319103	234375	311134	286200	255270
CPNE2	Q96FN4	Copine-2	Q96FN4	15	14	14	13	14	15	14	14	14	12	14	14	13	14	14	15	13	13	14	13	80063.9	82091	84228.4	91464.6	99470	94016	94228.9	91295	88387.5	81999.2	76680.2	81079.3	77903.4	75589.6	78360.9	98519.2	68674.6	71163.4	89188.6	82507.8
CPNE3	O75131	Copine-3	O75131	20	18	20	21	17	20	19	19	19	17	17	18	19	19	19	20	19	20	20	19	167422	159538	163691	141159	148607	143748	225036	226907	220073	120077	119681	121119	110246	109703	111627	159558	254569	148321	166150	146548
CPOX	P36551	Oxygen-dependent coproporphyrinogen-III oxidase, mitochondrial	P36551	17	15	15	16	16	15	17	17	17	17	16	17	17	16	16	15	17	17	17	16	59337.5	60030.5	60904.3	66901.8	67062.3	62633.9	82211.8	79594.7	79036.6	67451.6	66551	68512.5	70148.5	72688.1	73328.4	64728.4	69352	72760.4	67011.8	87753.9
CPPED1	Q9BRF8	Serine/threonine-protein phosphatase CPPED1	Q9BRF8	11	12	10	11	11	10	9	10	10	11	12	11	10	11	10	11	11	10	10	11	116821	110854	115378	115285	108131	104760	117292	116089	118564	119347	123091	122399	100083	103576	101619	111381	143365	135035	122670	111224
CPQ	Q9Y646	Carboxypeptidase Q	Q9Y646	8	9	8	8	9	8	9	8	8	8	7	8	8	8	8	9	7	9	7	7	62920.6	60621.4	59964	73147.3	74719.2	73449.9	62657.4	65801.1	60191.4	80366.6	78304	78051.9	95623.8	97920.5	93885.8	114494	32124.9	111996	37961.2	55133.7
CPS1	P31327;P31327-3	Carbamoyl-phosphate synthase [ammonia], mitochondrial;Isoform 3 of Carbamoyl-phosphate synthase [ammonia], mitochondrial	P31327;P31327-3	9	9	8	6	5	10	6	5	6	18	17	18	11	11	12	8	7	8	9	15	41126.6	38196.7	44362.1	37101.9	42653.6	39164.9	50809.1	44049.4	44962.3	48112.7	45791.4	47714	40917	40867.7	42012.8	32939.5	41307.3	37589.2	38894.3	42051.8
CPSF1	Q10570	Cleavage and polyadenylation specificity factor subunit 1	Q10570	33	31	32	28	29	31	29	32	30	30	28	28	28	25	26	31	31	29	30	28	28710.1	29347.7	29614.8	26611.5	28519.1	28126.6	30123.4	30972.8	28485	29114.5	27483.8	27621.9	25253.6	25296.8	25232.6	27475.9	27660.5	25598.7	29733.9	28227.4
CPSF2	Q9P2I0	Cleavage and polyadenylation specificity factor subunit 2	Q9P2I0	26	24	27	25	26	26	26	25	26	25	25	27	24	23	23	25	26	24	24	23	68586.9	68840.3	72576.8	66296.2	64409.4	62692.9	65564.3	64920.5	65619.2	67390.3	64851.2	67956.1	57866.6	57988.1	58666.2	61719.5	65594.8	63539.7	67717.2	69740.3
CPSF3	Q9UKF6	Cleavage and polyadenylation specificity factor subunit 3	Q9UKF6	23	22	22	21	21	22	20	21	21	20	18	20	20	18	21	21	20	20	22	22	40789.5	41279.3	42256.8	36997.6	40411	39204.8	41702.8	39679.4	38906.4	38821.4	38645.1	38638.1	34216.5	34654.1	34801.4	37489	36789.9	34129.7	39088.8	36364.7
CPSF4	O95639;O95639-2;O95639-3	Cleavage and polyadenylation specificity factor subunit 4;Isoform 2 of Cleavage and polyadenylation specificity factor subunit 4;Isoform 3 of Cleavage and polyadenylation specificity factor subunit 4	O95639;O95639-2;O95639-3	6	8	6	7	6	6	6	8	8	9	9	7	7	6	6	7	8	6	7	9	29905.9	29160.7	29453.2	28413.3	30688.2	28603.7	31800.5	31768.8	32038.4	31198.1	30666.9	31169.2	28813.8	28128.8	29384.4	27437.9	29843	23426.1	31099.2	33072.6
CPSF6	Q16630;Q16630-2;Q16630-3	Cleavage and polyadenylation specificity factor subunit 6;Isoform 2 of Cleavage and polyadenylation specificity factor subunit 6;Isoform 3 of Cleavage and polyadenylation specificity factor subunit 6	Q16630;Q16630-2;Q16630-3	10	9	10	10	9	9	9	9	9	9	9	11	10	9	10	10	9	10	9	10	79815.5	81375.6	82548.4	78506.1	80460.5	80273	83221.2	83136.7	84961.1	81303	80346.9	82749.8	78918.9	79256.2	81785.7	80977.9	72747	68406	88464.1	95946.9
CPSF7	Q8N684;Q8N684-2;Q8N684-3	Cleavage and polyadenylation specificity factor subunit 7;Isoform 2 of Cleavage and polyadenylation specificity factor subunit 7;Isoform 3 of Cleavage and polyadenylation specificity factor subunit 7	Q8N684;Q8N684-2;Q8N684-3	10	8	9	9	8	9	6	9	9	8	9	9	9	9	8	9	10	9	9	9	58543.2	61922	60246.9	57213.1	61189.6	60022.6	59601.8	62633.3	59800.3	65215.5	68548.7	67867.8	57603.2	58239.7	58186.9	58819.7	50310.5	52075.8	56151	68013.9
CPT1A	P50416	Carnitine O-palmitoyltransferase 1, liver isoform	P50416	25	21	22	22	22	24	23	22	21	21	22	23	22	21	23	25	25	21	24	21	141314	140989	144475	175091	177541	178130	191217	185530	180256	210708	204019	208583	165856	166385	165081	127049	128054	121010	110997	128309
CPT2	P23786	Carnitine O-palmitoyltransferase 2, mitochondrial	P23786	19	18	16	20	18	20	20	19	20	18	22	20	20	18	20	23	22	20	21	21	53811.5	51228.9	54589	55495.2	58336.5	55674.3	72786.9	70788.4	67885.4	70159.9	70173.7	71439.2	64202.8	64228.1	66153.5	73456.5	58432.1	78136.3	62894.5	84127.2
CPTP	Q5TA50	Ceramide-1-phosphate transfer protein	Q5TA50	2	1	2	2	2	2	2	1	1	2	2	1	1	2	1	2	2	2	1	1	6294.43	7124.31	6284.12	5390.22	5597.44	6687.83	6456.53	7260.09	7283.06	5355.95	4865.83	4613.76	4832.12	4549.07	3258.77	5668.91	6544.8	5895.16	4428.19	7729.19
CRABP2	P29373	Cellular retinoic acid-binding protein 2	P29373	10	8	8	9	8	8	10	10	8	7	8	8	8	9	8	10	9	8	9	8	139853	127625	140292	183704	167783	180754	524330	537518	497123	182223	192111	199764	269750	263909	270152	414932	563405	811889	587816	766098
CRADD	P78560	Death domain-containing protein CRADD	P78560	3	4	4	3	3	4	2	4	4	2	4	3	4	4	4	5	4	3	3	3	11010.3	11827.5	10006.6	11433.9	8529.22	7305.49	13893.4	11026.6	12605.4	8059.52	10693.5	8528.83	11461.4	9428.31	8686.92	10953.7	10082	11393.1	11195	11039
CRAT	P43155;P43155-2	Carnitine O-acetyltransferase;Isoform 2 of Carnitine O-acetyltransferase	P43155;P43155-2	14	13	13	12	11	16	14	15	14	13	15	14	14	14	14	15	15	14	15	15	29052.2	27501.7	28642.6	27568.5	27923.8	28152.7	54742.2	55342	54855.2	42673.5	42092.5	42764.8	42947.5	40544.4	42103.1	45935.3	39311.3	50476	32165.3	61296.9
CRBN	Q96SW2;Q96SW2-2	Protein cereblon;Isoform 2 of Protein cereblon	Q96SW2;Q96SW2-2	6	6	7	6	6	5	8	7	7	6	7	7	6	7	7	7	6	5	6	6	20969.5	22633.1	22143	21147.9	20005.8	22843.3	32481.2	31256.1	31192.6	24099.4	27252.4	23912.3	31849.9	31069.5	32862.9	30788.1	20132.8	25819.3	24265.5	37430.2
CREB1	P16220-1	Isoform 2 of Cyclic AMP-responsive element-binding protein 1	P16220-1	4	4	5	4	4	4	4	4	3	3	5	3	4	4	4	4	4	4	4	4	72029.1	70578.2	72351.3	76434.5	79573.9	80310.9	64349.7	64678.3	63998.8	67799.1	70204.6	68851	76629.9	77050	80670.2	64490.4	50664.2	51592	68877.1	88041.8
CREB3L1	Q96BA8	Cyclic AMP-responsive element-binding protein 3-like protein 1	Q96BA8	2	3	2	4	3	3	3	3	3	5	4	3	4	4	3	3	3	5	3	3	25359	25159.5	27236.2	25482.3	26144.9	25806.7	12387.6	15382.1	17250	21003.4	21994.7	24222.8	25363.7	23218.2	24543	29816.5	37186.2	27092.1	28463.8	27908.7
CREBBP	Q92793	CREB-binding protein	Q92793	13	11	10	8	9	12	9	10	11	11	8	12	12	9	13	12	11	12	13	12	14835.3	15288.6	13973.8	13235.8	14503.5	14547.5	13805.5	12610	14475.4	15503.1	14212.2	14905.8	15507.3	15148.1	15970.7	15391.5	12551	13023.7	14942.9	17745.8
CRELD1	Q96HD1	Protein disulfide isomerase CRELD1	Q96HD1	7	8	8	8	7	8	8	8	7	8	8	7	7	7	8	6	8	7	8	7	17931	18237.4	16871.8	14846.4	15010.3	14358.5	15224.9	15797	17005.6	27386.3	25728	25888.1	21127.9	20577.1	21309.2	14592.1	20670.9	19148.5	38434.8	11903.3
CRELD2	Q6UXH1;Q6UXH1-4;Q6UXH1-5;Q6UXH1-6	Protein disulfide isomerase CRELD2;Isoform 4 of Protein disulfide isomerase CRELD2;Isoform 5 of Protein disulfide isomerase CRELD2;Isoform 6 of Protein disulfide isomerase CRELD2	Q6UXH1;Q6UXH1-4;Q6UXH1-5;Q6UXH1-6	6	5	5	4	3	4	6	6	5	4	5	5	5	6	5	6	6	6	5	5	30943.8	31161.7	35781.7	35047.3	28269.5	33333.3	35973.9	36942.7	35772.1	32970.2	33386.6	33472.2	28799.2	23879.3	30328.4	40666.8	36917.2	35170.4	39295.7	55735
CRIM1	Q9NZV1	Cysteine-rich motor neuron 1 protein	Q9NZV1	10	11	11	11	12	11	11	9	11	11	10	10	12	11	11	9	11	7	11	4	26404.3	24871	24788.2	21091.8	22183.2	21649.7	13350.7	13454.4	12465.5	18873.3	16341.9	16775.8	16349.3	17299.2	16645.8	9904.98	18929.2	7957.53	8523.83	3394.89
CRIP1	P50238	Cysteine-rich protein 1	P50238	2	2	2	2	1	2	2	2	2	2	2	2	2	2	2	2	0	2	2	0	143195	65550.6	149623	186139	126976	217846	51478.2	87154.3	49724.6	51100.1	179788	179550	277680	126032	228237	102499	NaN	15859.1	55104.3	NaN
CRIP2	P52943;P52943-2	Cysteine-rich protein 2;Isoform 2 of Cysteine-rich protein 2	P52943;P52943-2	8	8	8	8	8	8	8	8	8	8	8	8	8	8	8	8	4	8	8	8	68064.4	67908.6	72451.4	181039	174517	178649	124142	119393	117204	129353	133053	134728	218510	209810	209211	81681.1	12441.5	47444.9	75742.6	61803.5
CRK	P46108	Adapter molecule crk	P46108	16	13	16	14	14	16	13	14	14	14	14	14	15	14	14	16	16	14	16	15	69509.7	72486.7	70242.2	67762.1	72569.3	70292	88265.9	90485.7	89285.3	91821.6	88346.5	89567.2	85183.2	86951.2	86668.2	89380.7	80341.3	83875.7	74375.3	88202.2
CRKL	P46109	Crk-like protein	P46109	13	13	13	12	12	13	13	13	13	13	13	11	13	13	13	13	13	13	12	13	99865.1	98737.1	97392.3	90456.5	95436.4	93274.2	94083.4	94946.9	94219	89626.8	87792.1	86380.9	97578.3	96511.7	98176.6	113890	111454	113836	107304	121203
CRLF3	Q8IUI8	Cytokine receptor-like factor 3	Q8IUI8	7	7	7	7	6	8	7	7	6	6	7	7	7	6	7	7	7	6	7	7	20371.1	19565.5	20208	20289.1	20023.2	21224.7	19703.2	21090.1	21050.2	20058.6	18515.5	18771.8	18759.7	19270.1	19237.7	13903.8	19779	14981.2	16853.8	14145.3
CRNKL1	Q9BZJ0;Q9BZJ0-2;Q9BZJ0-3	Crooked neck-like protein 1;Isoform 2 of Crooked neck-like protein 1;Isoform 3 of Crooked neck-like protein 1	Q9BZJ0;Q9BZJ0-2;Q9BZJ0-3	17	17	16	18	16	18	18	18	18	16	18	17	15	17	13	17	16	16	16	20	26003.7	25622.8	25838.1	25005.4	25919.6	24697.6	26960.8	25969.5	26026.3	29105	27906.5	28597.7	23900.4	24018.8	24262.3	26220.5	21926.4	21959	25105.7	28664
CROCC	Q5TZA2	Rootletin	Q5TZA2	14	13	13	11	16	15	16	17	18	15	15	16	18	18	18	24	10	14	9	21	71834.9	75147.5	70775.7	73507.8	70944.4	76753.3	95837	110657	96725	95731.5	85543.7	81012.6	100956	101210	104082	101441	58797.7	74487.5	58531.2	103953
CROT	Q9UKG9	Peroxisomal carnitine O-octanoyltransferase	Q9UKG9	11	9	9	10	9	9	10	10	10	8	8	9	9	9	9	11	10	10	9	9	14337.9	13871	13131	14421.8	14209.9	14086.8	15908.8	15408	15144	15533.1	12961.9	13259	13780.2	13334.8	13820.7	13952.5	12117.3	16049.4	13149	16042.9
CRTAP	O75718	Cartilage-associated protein	O75718	16	15	14	15	15	15	16	15	14	15	14	15	15	16	15	15	15	14	15	14	143706	146419	148135	142722	144939	149608	143678	138488	142662	159624	161718	167090	167662	163115	164909	146797	129349	152920	140549	186430
CRTC1	Q6UUV9;Q6UUV9-2;Q6UUV9-3	CREB-regulated transcription coactivator 1;Isoform 2 of CREB-regulated transcription coactivator 1;Isoform 3 of CREB-regulated transcription coactivator 1	Q6UUV9;Q6UUV9-2;Q6UUV9-3	4	4	3	4	5	4	3	4	4	4	4	4	4	5	4	5	4	5	4	5	20966.1	22288.2	20520.8	22933.2	26227.5	23304.9	21432.5	24069.1	22708.9	17922	18796.4	17598.5	28949.7	30885.7	30841.9	38592.1	23868.6	30201.4	23477.4	36784.9
CRTC2	Q53ET0	CREB-regulated transcription coactivator 2	Q53ET0	2	2	2	2	0	2	1	0	2	1	2	2	2	2	2	2	1	2	2	2	9390.61	10708.3	8870.83	7747.75	NaN	7671.67	8403.21	NaN	7370.21	8051.4	8626.18	6413.88	11207.4	8716.75	10230.9	9264.12	4605.9	6283.53	7216.96	7274.99
CRTC3	Q6UUV7;Q6UUV7-3	CREB-regulated transcription coactivator 3;Isoform 3 of CREB-regulated transcription coactivator 3	Q6UUV7;Q6UUV7-3	4	4	4	4	4	4	3	2	2	2	3	3	4	4	4	4	4	4	4	4	11808.6	10930.1	13020.7	12461.7	12277.4	11933.6	6450.15	3859.54	4652.44	5846.01	5041.91	5138.8	15751.1	15558.4	15460.6	12442.7	10206.9	12743.2	10524.9	17595.8
CRYAB	P02511	Alpha-crystallin B chain	P02511	7	6	7	6	7	7	7	6	6	6	5	5	5	7	7	7	8	7	7	6	296878	299377	305310	762829	735568	764847	196567	201199	202154	259621	263576	264737	224381	218914	212698	423137	401706	582509	253784	234364
CRYBG1	Q9Y4K1	Beta/gamma crystallin domain-containing protein 1	Q9Y4K1	33	35	31	15	17	15	35	36	35	28	30	29	21	21	25	31	34	32	36	34	25146.1	26423.6	26165.1	6650.03	7157.87	7036.9	43583.9	42880.8	40914.9	20271.2	20332.9	20717.7	8431.55	8617.56	8642.08	18893	35595.5	27925.7	57435.6	43623.1
CRYBG3	Q68DQ2	Very large A-kinase anchor protein	Q68DQ2	19	24	18	15	27	21	14	15	9	13	10	14	12	10	8	24	20	17	14	22	8298.32	9727.23	9258.55	10924.6	10727.9	9753.18	7963.65	7542.6	7930.62	7212.93	8442.86	7974.07	7682.81	9623.13	8805.47	10986.2	8375.94	10239.7	8831.67	13628.7
CRYL1	Q9Y2S2	Lambda-crystallin homolog	Q9Y2S2	6	6	4	4	6	6	10	8	7	9	8	8	7	5	6	11	6	11	9	7	45366.3	45776.8	40759.7	47900.9	50804.6	43758	81320.6	79136.7	82522.2	69026.8	55184.3	60184.1	48662.7	48928.6	45350	119225	47301.2	106467	54625.8	69073.7
CRYZ	Q08257	Quinone oxidoreductase	Q08257	15	13	13	13	14	14	14	15	13	14	13	13	14	13	15	15	15	13	14	14	82038.6	78012	77852.1	138640	141673	138973	94703.7	93805.9	92523	66514.8	67688	67844.2	72070.4	73167.4	72538.9	49392.5	63831.7	119427	70798.8	73430
CRYZL1	O95825	Quinone oxidoreductase-like protein 1	O95825	8	8	9	8	8	9	8	9	8	8	7	8	8	8	7	10	9	7	9	7	31464.6	30965.5	31630.6	29707.2	31500	32535	32219.4	29634.6	30952	29125.4	27928.6	28574.2	28937.2	28197	28818.1	33061.9	34966.3	35083.3	37273.5	32430.1
CS	O75390	Citrate synthase, mitochondrial	O75390	16	16	17	17	17	17	16	17	16	14	16	16	15	16	15	17	17	17	16	16	333061	325175	327677	357490	365797	369149	364232	380611	354771	354762	351591	344935	308508	300149	296236	321177	345471	352323	322840	353283
CSDC2	Q9Y534	Cold shock domain-containing protein C2	Q9Y534	1	1	0	2	2	1	0	1	2	0	0	0	0	0	0	1	2	2	1	1	2671.61	2179.98	NaN	2181.16	2504.5	2290.3	NaN	2870.78	3390.03	NaN	NaN	NaN	NaN	NaN	NaN	3081.04	5073.73	1569.64	1681.32	4049.75
CSDE1	O75534	Cold shock domain-containing protein E1	O75534	37	35	39	36	35	36	35	36	34	34	35	33	34	35	34	37	39	37	37	34	117866	121432	117851	120819	120326	119833	100605	97736.8	101514	106898	106198	106775	95918.7	97266.1	97242.6	101057	126932	105698	106676	76141.7
CSE1L	P55060;P55060-3	Exportin-2;Isoform 3 of Exportin-2	P55060;P55060-3	39	35	40	41	39	41	38	38	36	37	40	38	38	38	36	41	41	39	42	40	234704	225978	234116	223036	221588	214914	209573	208441	209719	190769	196225	200827	193528	190885	195270	191189	204041	167263	228622	214834
CSGALNACT2	Q8N6G5	Chondroitin sulfate N-acetylgalactosaminyltransferase 2	Q8N6G5	3	4	3	4	4	2	3	4	3	2	2	3	4	3	6	5	5	3	2	2	26054.7	26387.3	24914.4	26176.8	26267.2	26465.6	22389.2	19852.7	22554.3	23184.8	22925.9	24694.8	29576.7	29066.4	28090.7	32596.3	25499.3	27465.8	22960.4	18218.9
CSK	P41240	Tyrosine-protein kinase CSK	P41240	22	22	22	22	22	22	22	22	22	22	22	22	21	22	22	22	23	22	22	22	63267.8	62950.9	65148.3	58592.7	60058	58835.4	62830.4	62852	59253.5	60474.1	58515	59239.1	66702.8	68020.3	66832.9	60677.2	63120.9	59322.8	59802.3	62314.4
CSNK1A1	P48729;P48729-3	Casein kinase I isoform alpha;Isoform 3 of Casein kinase I isoform alpha	P48729;P48729-3	10	9	10	10	9	10	10	10	9	9	10	10	10	9	10	10	10	10	10	10	70663.3	69570.9	71722	73146.5	71160.6	74345.1	67064.8	67425.7	65352.9	69041.8	66270.4	67746	61514	62092.6	58549.5	64760	71551.3	68987.3	64879.8	62853.5
CSNK1D	P48730;P48730-2	Casein kinase I isoform delta;Isoform 2 of Casein kinase I isoform delta	P48730;P48730-2	2	3	3	3	3	3	3	3	3	3	3	3	3	3	3	3	3	3	3	3	34806.5	29382.1	32857.1	33672.3	32047.7	34293.7	18944.4	17242.6	20275.3	17884.5	19838.3	18812	29603.1	27136.9	28189.4	35229.3	36825.9	35687.9	33348.5	28368.5
CSNK1E	P49674	Casein kinase I isoform epsilon	P49674	9	9	9	8	9	8	6	7	6	8	6	7	9	9	8	9	8	8	9	9	40528.9	40753.5	40267.5	38633.3	38057.9	36130.7	32395.6	30060.3	31421.2	34147.2	35867.8	35459.3	31729.4	31780.7	32097.8	37811.3	36326.3	36854.7	35753.2	29544.2
CSNK1G1	Q9HCP0;Q9HCP0-2	Casein kinase I isoform gamma-1;Isoform 1S of Casein kinase I isoform gamma-1	Q9HCP0;Q9HCP0-2	2	2	2	2	2	2	2	2	2	2	2	2	2	0	2	2	2	2	2	2	18378.2	21400.5	20428.2	17043.6	19616.9	16706.1	14727.4	15881.8	18246	18499.2	18400.2	15340.9	15359.7	NaN	14554.6	16122.2	20843	14569.4	14277.4	14609.4
CSNK1G3	Q9Y6M4-3	Isoform 3 of Casein kinase I isoform gamma-3	Q9Y6M4-3	10	9	8	7	8	9	8	8	8	9	7	9	7	8	8	10	9	7	6	8	21366.2	20889	20657.6	22307.2	23301.1	22601.8	22442	21866.3	21539.5	21470.5	19895.5	21097.8	20958	21500.7	20710.7	21769.1	20108.7	20995.2	17334.4	18098.9
CSNK2A1	P68400	Casein kinase II subunit alpha	P68400	16	16	16	15	15	15	16	15	16	15	16	15	16	16	14	16	16	15	16	14	64197.6	63204.6	63032.6	61528.5	57876.9	58904.1	64953.6	67012.7	66242	68981.8	66419.4	63017	61800.1	59768.1	58659.1	66005	66984.8	63748.2	67182.2	62190.2
CSNK2A2	P19784	Casein kinase II subunit alpha'	P19784	15	15	15	15	15	15	15	14	14	15	15	15	15	15	15	16	15	15	15	15	47494.1	48154.5	46713.6	45202.1	42920.1	43269.3	45184.9	46045.8	46767.3	50523.2	49817.1	48380.5	48112	48365.5	47243.1	47661.3	45939	48218.5	47826.2	46585.3
CSNK2B	P67870	Casein kinase II subunit beta	P67870	7	6	6	5	5	4	7	7	7	4	8	5	6	6	6	7	6	5	6	7	136505	138648	140115	130009	124668	127571	137195	133908	148218	155905	152460	147815	135388	132728	137054	143355	148887	134955	138702	147961
CSPG4	Q6UVK1	Chondroitin sulfate proteoglycan 4	Q6UVK1	9	7	7	7	7	8	7	8	7	7	5	4	4	4	4	4	8	3	7	5	64214	61812.1	66650.6	55886.8	61019.5	59547.2	42038.2	43915.7	42048.3	31641.1	30734.2	31241.5	18885.7	18422.3	16738.5	10695.6	46204.3	15836.9	44987.2	27558.6
CSRP1	P21291	Cysteine and glycine-rich protein 1	P21291	10	9	9	9	10	9	8	9	8	9	9	10	9	9	10	10	10	9	10	9	796116	750218	759906	664063	602285	649804	297019	318048	308182	515438	520831	519643	870896	855491	860215	518545	668672	576424	637342	531457
CSRP2	Q16527	Cysteine and glycine-rich protein 2	Q16527	7	7	7	5	7	6	5	6	6	4	5	5	7	7	7	6	7	7	6	6	130078	133646	118702	150102	145660	146732	93494.3	96053.1	95611.2	112315	103216	100190	277128	262400	282590	149178	70319	172061	76676	120293
CST3	P01034	Cystatin-C	P01034	3	3	3	3	2	3	3	4	3	3	3	3	3	3	3	3	3	3	3	4	50957.6	47787.2	54350	53744.2	51876.5	54870.8	62239.3	61447.6	58350.7	58566.4	58588.1	56859.5	57008.2	58030	57531.2	67238.2	70124.6	82205.3	72515.3	86871
CSTA	P01040	Cystatin-A	P01040	3	3	3	1	0	3	2	3	2	3	1	0	2	3	0	3	3	0	0	2	19077.5	26223.9	35577.7	13884.9	NaN	26625	28208.1	35521.7	11808.4	23957.2	18291.2	NaN	29574.3	25226.6	NaN	56863.4	36459.3	NaN	NaN	13714.6
CSTB	P04080	Cystatin-B	P04080	6	6	6	6	6	6	5	6	6	6	6	6	6	6	6	6	6	6	6	6	185154	242986	208082	272971	262857	264727	219225	265302	270654	212826	247336	193861	273447	241056	218040	324336	327157	308899	238411	223905
CSTF1	Q05048	Cleavage stimulation factor subunit 1	Q05048	14	14	13	13	12	13	13	12	12	12	12	12	11	11	12	13	14	14	14	14	39222.8	40524.8	39764.5	36430.5	35467.9	35741.1	42431.6	42600.3	41297	38456.7	37930.4	37919.3	32328.7	31661.1	31213.7	33491.4	43373.6	38058.7	44091.7	35068.4
CSTF2	P33240;P33240-2	Cleavage stimulation factor subunit 2;Isoform 2 of Cleavage stimulation factor subunit 2	P33240;P33240-2	13	13	13	13	13	14	12	12	12	13	13	13	13	13	12	13	14	12	15	13	56079.1	62990.4	59312.6	59256	58237.4	60215.6	45308.4	45594	51236.4	48056.5	53859.4	50086.8	58399.5	54204.6	52918.9	51066.4	59646	49046.7	55879.6	57910
CSTF2T	Q9H0L4	Cleavage stimulation factor subunit 2 tau variant	Q9H0L4	7	6	7	7	6	7	6	6	7	6	6	6	6	6	6	8	7	7	7	6	32872.7	34356.8	31533.5	27853	30365	29568.6	26673.1	27788.8	29838.2	28046.7	30803.1	29874	33940.5	34021.3	32279.6	39625.1	30759.8	34354.1	35514.2	37472.9
CSTF3	Q12996	Cleavage stimulation factor subunit 3	Q12996	21	20	18	19	17	18	20	19	19	19	19	20	21	18	17	19	20	21	21	17	33503	32699	33641	32778.5	31961.7	32377.8	35299.7	35255.8	34735.5	34135.9	33929	33742.8	32023.3	31039.5	31668.2	31536.7	34009.6	33338.2	36093.2	36430.9
CTBP1	Q13363;Q13363-2	C-terminal-binding protein 1;Isoform 2 of C-terminal-binding protein 1	Q13363;Q13363-2	9	9	9	9	9	9	9	9	9	9	9	9	9	9	9	9	9	9	9	9	76714.5	75850.7	71845.3	73546.9	78552.1	76768.3	81965.2	82025.6	78386.9	76437.6	75993.3	73657.8	73770.7	77250.4	75283.1	77764.7	67764.4	72892	81126.8	85305.2
CTBP2	P56545-2	Isoform 2 of C-terminal-binding protein 2	P56545-2	10	11	11	11	11	11	11	11	10	10	10	10	11	11	10	11	11	10	11	11	157618	153476	156066	129894	140054	139689	145736	140939	135221	143136	130471	131727	113796	117635	112440	146486	140517	133858	151170	173969
CTBS	Q01459	Di-N-acetylchitobiase	Q01459	5	5	4	3	4	4	3	5	5	5	4	5	4	4	4	4	5	5	4	4	17934.2	17675.7	16126.2	15346.4	15308.6	17414.5	20389.8	18730.9	18543.3	22287.9	20821	20778.9	27171	25127.6	25766	33119.7	21664	34749	18814.9	29250.3
CTCF	P49711	Transcriptional repressor CTCF	P49711	4	4	4	4	4	5	4	4	4	2	4	3	4	3	3	5	4	3	4	3	11424.2	11638.5	11002.5	11636.4	12226.9	11863.4	12159.3	10467.7	10516.9	13104.6	12064.7	12609.6	12442.1	11693.4	10350.1	12706.9	9778.58	8456.76	12448.7	12029.9
CTDNEP1	O95476	CTD nuclear envelope phosphatase 1	O95476	3	3	4	3	4	3	4	4	3	2	3	3	3	3	2	3	4	3	3	4	26173.9	29808	32141.9	28197.6	28017.8	30030	39228.5	37781.1	31970.4	30379.6	31727.1	30043.3	28158.6	26993.2	25293.8	30820.6	28472.7	33273.3	35973.2	31153.8
CTDP1	Q9Y5B0	RNA polymerase II subunit A C-terminal domain phosphatase	Q9Y5B0	12	17	11	12	15	12	12	12	12	12	12	12	13	13	13	11	9	10	10	10	20426.3	19941.8	20528.2	17904.1	18836	18003.7	18196.8	18539.8	17860.7	16500.8	18121.3	16886.7	19950.4	19906.4	19549.8	20923	16144	18010.6	19604.5	23182.8
CTDSP2	O14595	Carboxy-terminal domain RNA polymerase II polypeptide A small phosphatase 2	O14595	1	2	1	2	2	2	3	3	3	1	2	1	2	2	2	0	1	2	1	2	9461.24	8091.43	8984.02	9786.7	8142.04	9440	7372.2	9408.92	7863.9	9035.73	6210.76	7104.93	8668.23	10157.7	8990.38	NaN	4282.57	6832.28	4598.67	10352.7
CTDSPL2	Q05D32	CTD small phosphatase-like protein 2	Q05D32	6	5	3	6	5	6	4	5	5	4	4	3	5	3	6	6	3	4	5	6	17976.2	19334.3	19533.4	18046.5	16552.3	18704.7	13319.2	13308.1	11760.4	15796.2	16551.5	17641.5	16060.7	16119.6	16486.4	14714.5	11933.3	11994.6	14616.5	16398.1
CTH	P32929	Cystathionine gamma-lyase	P32929	6	6	6	5	5	5	5	5	6	6	6	6	6	6	6	6	4	5	6	6	28432.9	29359.5	28969.7	16137.4	17133.3	14742.9	13890.5	14997.9	14149.4	68519.9	67154.4	67342.1	44425.9	43394.7	44616.5	26222.8	5855.16	12207.7	26560.5	20235.8
CTHRC1	Q96CG8	Collagen triple helix repeat-containing protein 1	Q96CG8	7	7	7	7	7	7	8	7	7	6	7	7	7	7	7	7	7	7	7	7	246284	230521	232340	194750	201023	213878	249991	249631	244701	261752	243397	247521	607058	612906	618936	297404	80139.7	458915	193721	216515
CTIF	O43310	CBP80/20-dependent translation initiation factor	O43310	17	16	17	15	16	18	14	15	12	14	16	14	16	16	14	19	17	15	16	17	41792.6	42353.4	41271.9	40991.4	44907.5	43946.5	30108.9	30522.3	28156.3	32161.2	30842	31491.6	44585.3	42983.4	45327.6	40718.3	31153.1	35404.5	28881.7	35101.9
CTNNA1	P35221	Catenin alpha-1	P35221	42	40	42	42	42	43	41	42	41	39	38	40	38	40	40	44	44	40	45	37	183952	177949	180367	189037	195860	190616	159028	155849	159785	183796	183885	185516	221939	222851	226206	176855	167416	165686	149710	159707
CTNNAL1	Q9UBT7;Q9UBT7-2	Alpha-catulin;Isoform 2 of Alpha-catulin	Q9UBT7;Q9UBT7-2	8	9	6	6	5	6	5	5	5	2	1	1	2	4	3	5	11	9	6	5	18319.7	16486.2	20325.7	15507.6	18399.3	15978.9	15760	15166.9	15042.3	12482.3	11620.1	11462.9	14005.7	13012.4	6793.1	17034.9	21807.9	16994.9	16512.1	10086.7
CTNNB1	P35222	Catenin beta-1	P35222	30	28	29	28	28	32	29	29	28	28	28	29	29	28	28	31	31	28	30	28	125822	124704	129688	141553	142395	142734	115169	114338	112788	138939	138903	142642	171835	168360	171881	112064	112091	115059	95458.2	93724.6
CTNNBL1	Q8WYA6	Beta-catenin-like protein 1	Q8WYA6	16	15	17	17	14	16	14	15	17	15	16	16	15	14	14	16	15	16	18	15	42356.8	43456.7	43424.3	39931.1	42334.8	41503.6	45098.1	43745.1	46591.1	49334.5	48008.4	49829.7	41412.2	41666.7	43011.1	40767.7	38357.1	35576	41856.4	42500.3
CTNND1	O60716;O60716-2;O60716-3;O60716-5	Catenin delta-1;Isoform 1AB of Catenin delta-1;Isoform 1AC of Catenin delta-1;Isoform 1A of Catenin delta-1	O60716;O60716-2;O60716-3;O60716-5	35	34	36	31	36	34	34	34	34	31	34	32	32	35	33	38	36	32	35	31	111995	114035	112034	129240	123383	126549	102122	102659	98531.5	104475	104975	107087	116110	117495	118703	97917.7	114401	106107	101603	91692.8
CTPS1	P17812	CTP synthase 1	P17812	24	25	26	25	23	24	24	23	23	23	24	24	24	24	24	24	24	24	24	22	202714	199875	203425	246915	238602	239227	130350	132179	123706	145783	145176	149016	214405	212113	211106	132512	215591	134265	183404	139602
CTPS2	Q9NRF8	CTP synthase 2	Q9NRF8	16	15	15	16	15	16	16	15	14	14	16	15	14	16	15	14	13	14	14	14	42231.1	43248.9	43793.6	43170.7	42439.2	43726.1	31183.4	31203.5	31013.4	38322.3	37482.9	38466.4	38082.4	38008.6	38911.5	34175.5	25310.1	29199.4	29626	33887.2
CTR9	Q6PD62	RNA polymerase-associated protein CTR9 homolog	Q6PD62	21	18	18	20	16	18	17	17	18	16	18	18	18	15	17	18	19	19	19	18	20882.8	19485.8	21184.2	20097.9	20812.2	20473.3	18638.3	19051.4	20095.3	20110.4	20911.9	20710.9	17405.7	16422.7	17289	20420.5	22269.7	16528.2	20454.5	17991.1
CTSA	P10619;P10619-2	Lysosomal protective protein;Isoform 2 of Lysosomal protective protein	P10619;P10619-2	8	7	8	7	7	7	7	9	9	7	7	8	7	8	8	8	8	8	8	8	144600	146436	147458	150414	140802	131619	183522	199833	182833	168932	175363	152258	166526	167227	145854	205992	157295	277372	145392	193409
CTSB	P07858	Cathepsin B	P07858	14	13	12	14	15	13	14	15	12	12	13	13	13	13	13	15	16	16	14	12	952965	827157	888092	992964	1011580	982781	1255220	1219680	1187290	1258480	1257400	1298410	1164220	1221850	1172640	1708360	1175530	2277290	988430	1640960
CTSC	P53634	Dipeptidyl peptidase 1	P53634	9	9	11	11	10	9	9	10	10	8	9	8	9	9	9	10	12	10	9	9	44097.7	41250.7	43551.8	64337.6	60549	69016.1	134606	142398	92464.4	33374	34792.6	36264.4	36861.3	37623.8	37359.3	55152.6	106428	120712	58935.9	72619.3
CTSD	P07339	Cathepsin D	P07339	14	13	13	13	13	14	15	16	14	13	14	14	13	13	13	15	15	13	13	12	425750	424095	430349	422684	447177	435788	591358	589491	563895	788203	801464	812773	651266	635670	659821	542960	295816	515942	294463	541385
CTSF	Q9UBX1	Cathepsin F	Q9UBX1	2	2	1	2	2	2	2	2	2	2	2	1	2	2	2	2	1	2	0	2	12418.3	9677.25	12394.9	10783.1	11077.3	11006.8	24733.4	24182.3	25835.2	28855	27062.1	26345.2	21021.1	19754.8	22220.6	18651.8	4255.62	15229.2	NaN	20634.4
CTSK	P43235	Cathepsin K	P43235	6	6	6	4	6	5	7	7	7	6	6	6	5	6	6	6	5	7	6	6	29971.6	28123	24773.4	21268.3	22421.7	22156.2	105665	105594	90804.8	55801	53168.9	55063.9	37546.5	38757.6	34441.2	38291.7	19640	68265.4	49367.4	70612.2
CTSL	P07711	Procathepsin L	P07711	6	6	6	5	6	7	7	7	7	6	5	7	5	5	6	7	9	7	7	7	91084.7	91008.9	96310.9	72938.6	66821.7	62694	138368	143638	128489	94837.6	106008	94626.2	77242.3	70156.6	69042.1	98028.7	136595	143315	149703	122579
CTSZ	Q9UBR2	Cathepsin Z	Q9UBR2	8	8	8	8	8	8	8	8	8	7	8	8	8	8	8	8	8	8	8	8	269289	203948	221387	258610	289286	298505	489008	551556	422633	313503	329448	323608	255575	264932	261153	266344	233000	254393	207082	168414
CTTN	Q14247	Src substrate cortactin	Q14247	17	15	16	14	14	18	18	18	14	16	14	15	16	16	15	21	20	16	18	15	378851	358709	372563	381813	384922	389515	380417	387624	361651	352128	348027	355754	421893	423394	422033	417627	456277	428471	384339	419525
CTTNBP2NL	Q9P2B4	CTTNBP2 N-terminal-like protein	Q9P2B4	19	18	21	21	19	19	15	19	16	16	18	20	18	20	19	20	20	20	20	18	41472.9	43998.8	42467.7	39357.3	43692.5	39797.5	29494.6	28738.2	29742.8	34614.5	32916.3	29649.5	35305.4	36401.8	36541.1	38140.8	44991.9	36934.6	38250.9	27571.9
CTU1	Q7Z7A3	Cytoplasmic tRNA 2-thiolation protein 1	Q7Z7A3	7	7	7	7	7	7	7	7	7	7	7	7	7	6	6	6	7	6	6	6	20370.9	21000.7	19904.3	24166	22590.7	23194.1	20510.4	19958.6	21010.2	23841.7	24539.8	23490	21487.4	21731.4	22846.4	14912.3	18218.5	15743.6	18175.2	17715.3
CTU2	Q2VPK5	Cytoplasmic tRNA 2-thiolation protein 2	Q2VPK5	7	7	7	8	6	9	6	8	8	5	6	8	6	6	9	8	8	6	7	7	21256.6	21281.8	20469.2	21818.6	25125	24885.7	25835.5	24184.8	23819.3	28653.9	27285.6	27228.2	23496.3	23741.7	22825.7	18037.5	20823.3	17216.3	20841.5	21491.7
CUEDC1	Q9NWM3	CUE domain-containing protein 1	Q9NWM3	4	3	3	3	3	5	3	3	3	3	3	3	4	3	3	4	4	3	4	4	25924	25570.5	26160.4	19436.3	22101	20795	19716.2	18907.3	19389.9	20945.3	19489.4	19743.3	23278.7	22636.4	25051.9	25231.2	22360.5	23814.2	17661.3	26056.8
CUEDC2	Q9H467	CUE domain-containing protein 2	Q9H467	2	2	2	2	2	2	2	2	2	1	2	1	2	2	2	2	2	2	1	2	14235.5	17489.9	15911.2	15660.9	16982.6	17116.2	6513.5	7014.41	8358.3	10241.8	8436.85	8718.54	11275.9	11744.9	12426.6	14714.8	14709.7	12191.7	12997.7	5568.47
CUL1	Q13616	Cullin-1	Q13616	26	26	24	26	28	26	28	27	25	25	24	25	24	25	24	27	29	26	29	25	42273.4	41159.1	40918.7	42498.9	39879.7	41652.5	43795	43962.1	44490.8	41973.9	43379.1	45217.1	42685	40478.5	43468.3	40816.9	39871.4	39054.3	45465.9	42975.7
CUL2	Q13617;Q13617-2	Cullin-2;Isoform 2 of Cullin-2	Q13617;Q13617-2	25	25	25	24	27	26	27	28	24	24	24	25	23	24	25	26	27	25	26	25	57958.7	52633.2	55143.1	58304.2	58011.9	57802	58299.2	59181.8	58468.9	59026.9	60766.5	60379.3	59117.4	57803.7	57651.9	55409.5	68560.9	60339.4	67853.7	57940.5
CUL3	Q13618;Q13618-2	Cullin-3;Isoform 2 of Cullin-3	Q13618;Q13618-2	30	27	30	24	27	30	28	27	27	26	27	26	26	29	27	33	30	30	29	28	48561.2	49434.4	47504.5	44540.9	44797.6	45960.2	47495.1	49248.6	49799.8	53888.1	51593.4	51370.9	55191.9	53870.9	54326.4	56860	40867.9	48953.2	40579.2	50389.8
CUL4A	Q13619	Cullin-4A	Q13619	29	26	26	25	26	27	26	27	26	25	26	25	23	25	25	26	27	26	27	27	37734.6	39963.4	38962.4	38630.1	37208.2	38516	40789.4	38531.5	41443.8	37876.1	36299.1	36323.2	33030.7	31566.9	32315.1	32586.2	38778.3	34258.9	36418.1	39199.1
CUL4B	Q13620;Q13620-1	Cullin-4B;Isoform 2 of Cullin-4B	Q13620;Q13620-1	39	37	38	36	36	38	37	37	38	34	35	34	36	35	34	40	41	38	41	37	75610	75465.9	76213.9	65579.7	63749	62002.1	69595.1	67883	71504.1	44928.5	44214.4	46344	49874.6	51374.9	49998.8	79816.5	92586	73943.4	74827.6	73688.1
CUL5	Q93034	Cullin-5	Q93034	28	26	27	27	25	26	26	28	25	25	27	28	26	25	27	27	25	27	25	26	55677.1	57260	56981.6	55084	56086.8	54949.5	58006.8	57881.3	58099.5	59229.2	58827.7	60028.2	63667.4	62482.9	63635.3	61238.9	54508.3	60155.7	51045.9	59002.6
CUL7	Q14999	Cullin-7	Q14999	26	28	28	27	22	26	29	32	30	26	27	28	25	25	26	32	28	31	28	25	39204.6	37982	39252.7	37963.8	37700.9	39106.1	47921.8	47595.9	48197	47128.2	45734.6	46710.3	38816.4	39441.6	38332.7	40498.8	40125.4	40254.4	39659.8	38571.6
CUSTOS	Q96C57	Protein CUSTOS	Q96C57	9	8	7	8	5	7	6	7	8	8	8	9	7	5	7	6	8	7	9	8	15153.3	15827	14932.6	14409.3	15868.2	14829.8	11531	11395.4	11694.3	13455.5	12729.4	12275.5	11435.7	11605.3	12194.1	12893.3	17633.3	13682	15361.5	16024.2
CUTA	O60888;O60888-2;O60888-3	Protein CutA;Isoform A of Protein CutA;Isoform C of Protein CutA	O60888;O60888-2;O60888-3	4	4	4	4	3	4	4	4	4	4	4	4	4	4	4	4	4	4	4	4	82176.8	82796	81113.6	82136.9	77245.4	60032.7	69643.1	86888.1	83585.2	65665.1	85040.3	77607.7	75672.6	59429.5	43948.6	78445.8	106837	81793.5	77795.3	75591.8
CUTC	Q9NTM9	Copper homeostasis protein cutC homolog	Q9NTM9	0	1	0	1	1	1	2	2	2	3	3	3	1	1	1	2	0	2	0	2	NaN	6925.41	NaN	6298.02	8891.32	9638.71	7691.01	10515.7	7820.15	9878.52	9487.54	10112.1	7219.38	6630.55	8548.51	8.39657	NaN	5155.84	NaN	7633.41
CUX1	P39880-3	Isoform 3 of Homeobox protein cut-like 1	P39880-3	20	17	17	17	16	16	14	15	17	17	20	16	16	15	18	21	18	17	17	14	16573.3	18903.9	17554.9	16240.6	17466.3	16213.8	10666.9	11651.2	12138.1	17571.7	16535	16395.2	17409.4	18266.9	18663.8	19946.5	14953.7	16704.3	13274.1	13330.2
CUX1	Q13948	Protein CASP	Q13948	5	5	4	4	4	3	5	4	4	5	5	5	5	5	5	5	4	5	5	3	21498.3	19533.6	20765.3	19340.9	22695.2	21229.5	17970.3	18798.3	17380.2	23057.7	20622.4	21106	22506.9	24245.3	23665.4	19194.8	21926.9	21087.2	16831.1	20613.9
[truncated: 5,719 more rows]

## Sheet: Proband2
Unfiltered and unprocessed proteomics matrix
[truncated: 7,991 more rows]
