# Supplementary material for: Dominant negative ATP5F1A variants disrupt oxidative phosphorylation causing neurological disorders
Source: EMBO Mol Med. 2025 Aug 26;17(10):2562–85. doi: 10.1038/s44321-025-00290-8 (PMC12514044; doi:10.1038/s44321-025-00290-8)
Supplement: Supplementary file 6 — Source data Fig. 6 [file 44321_2025_290_MOESM6_ESM.zip › Figure 6/Fig. 6D/Fig 6D_Relative complex abundance.xlsx]

## Sheet: Sheet1
mean_ctrl	mean_proband2	genename	uniprot
2447.25	2819.01	VWA8	A3KMH1
1426.95	1618.54	GTPBP10	A4D1E9
960.795	921.596	SDHAF1	A6NFY7
1682.53	1557.31	METTL15	A6NJ78
2339.14	2441.1	NUDT19	A8MXV4
12881	15676.8	ACOT7	O00154-4
10551.1	10681.5	NDUFS8	O00217
4063.1	4656.41	PDHX	O00330;O00330-3
1286.59	1222.3	POLRMT	O00411
6497.09	6035.08	DNM1L	O00429
41070.8	35051.3	NDUFA4	O00483
2289.33	2550.79	NME4	O00746
11632.4	9858.59	SDHD	O14521;O14521-2
8096.15	7662.93	COX7A2L	O14548
7954.17	1857.2	NDUFAB1	O14561
3592.62	3698.32	BCKDK	O14874
12602.8	16869	MGST3	O14880
4495.95	4271.25	TIMM23	O14925
22820.8	19627.7	UQCRQ	O14949
2408.83	2138.83	PRORP	O15091
1038.09	1086.15	KMO	O15229;O15229-2;O15229-3
3490.13	3154.35	MRPS12	O15235
3590.75	3426.67	SPTLC2	O15270
4282.59	5069.38	BCAT2	O15382
27113.3	29110.4	CYB5B	O43169
7417.63	8241.21	NDUFS4	O43181
701.743	750.644	LYRM1	O43325
5984.99	6247.81	HTRA2	O43464
10192.5	8773.4	AKR7A2	O43488
524.889	647.955	AKAP10	O43572
7619.97	7479.62	TIMM44	O43615
10762.3	10346.8	NDUFB5	O43674
14949	14956.8	NDUFB3	O43676
569.586	331.6	NDUFC1	O43677
12971.4	14179.4	NDUFA2	O43678
2780.5	3236.15	GSTZ1	O43708
241.412	106.931	TRIAP1	O43715
2047.75	2597.18	GATC	O43716
2550.82	2362.63	LIAS	O43766
3764.47	3985.31	SLC25A20	O43772
3466.74	3431.31	SCO2	O43819
1310.6	1343.65	GTPBP6	O43824
15131.8	15358.2	IDH3B	O43837
5456.76	4664.65	NRDC	O43847;O43847-2
3498.22	3759.93	AHCYL1	O43865
12040.9	12270.8	NDUFS5	O43920
1088.16	1009.63	TIMM8A	O60220
1216.87	921.631	BNIP3L	O60238;O60238-2
4376.46	3998.31	OPA1	O60313-2
5107.19	4993.92	MRPS14	O60783
5193.12	5542.99	TIMM17B	O60830;O60830-2
1188.38	1083.44	RNASEH1	O60930
3394.64	3766.84	ABCB7	O75027;O75027-2
1275.44	1259.7	PTCD1	O75127
3764.93	4089.34	COQ9	O75208
16552	15239.8	NDUFS7	O75251
12889.6	11612.4	NDUFS2	O75306
8262.41	6765.29	NIPSNAP2	O75323
3837.71	4090.58	NDUFS6	O75380
44109.3	43758	CS	O75390
3968.47	3610.27	MRPL33	O75394
2180.16	2083.43	NME6	O75414
7068.35	6994.82	MTX2	O75431;O75431-2
15241.8	9444.3	NDUFB1	O75438
9992.27	10442.3	PMPCB	O75439
9525.35	9343.12	NDUFS3	O75489
2046.81	2241.72	ECI2	O75521;O75521-2
796.939	976.628	MTRF1	O75570
863.825	1333.24	GCAT	O75600;O75600-2
13474.2	14286.3	LYPLA1	O75608;O75608-2
2000.54	2190.34	ERAL1	O75616
926.721	950.827	TRMU	O75648
8255.88	7684.58	SLC25A12	O75746
2276.43	2106.85	GATB	O75879
6514.18	6284.31	SCO1	O75880
27431	16766.1	ATP5PD	O75947
40317.1	19646.5	ATP5MG	O75964
4708.31	4699.99	CLPX	O76031
830.801	722.336	RECQL4	O94761
10258.4	10610.1	TOMM70	O94826
10628.7	10433	PLPBP	O94903
14934.9	13879.6	GLS	O94925
10790.3	11486.2	GLS	O94925-3
5662.14	5682.66	NDUFB6	O95139
1451.85	1558.17	MFN2	O95140
8997.13	6035.59	NDUFA3	O95167
11032.8	10370.2	NDUFB4	O95168;O95168-2
7669.59	4341.79	NDUFB8	O95169
5691.01	5494.68	NDUFA7	O95182
5942.15	6009.06	LETM1	O95202
7768.14	8090.27	NDUFC2	O95298
7172.24	7105.47	NDUFA10	O95299
1983.23	1539.91	FARS2	O95363
5175.62	5231.75	MPC2	O95563
5573.23	5581.04	ETHE1	O95571
4308.43	3678.98	SNAP29	O95721
1272.27	1695.89	MLYCD	O95822
17862.4	17085	AIFM1	O95831;O95831-3
800.592	845.423	TRUB2	O95900
10830.4	11151.2	NDUFB10	O96000
14166	13408.6	TOMM40	O96008
5121.73	5096.28	PEX11B	O96011;O96011-2
7664.64	5929.6	MT-CYB	P00156
17353.9	17750.3	GLUD1	P00367
18013.6	17300.4	CYB5R3	P00387;P00387-2;P00387-3
10035.4	11452.2	GSR	P00390;P00390-2
5256.41	6366.08	MT-CO1	P00395
37752.9	41554.9	MT-CO2	P00403
2853.84	4759.31	MT-CO3	P00414
29363.5	23375.2	SOD1	P00441
23423.7	22951.5	GOT2	P00505
6706.05	5391.89	FTH1	P02794
5296.01	5444.65	MT-ND1	P03886
6837.98	6591.82	MT-ND2	P03891
4162.02	3739.92	MT-ND4	P03905
1965.29	2121.29	MT-ND5	P03915
4357.38	1044.04	MT-ATP8	P03928
11903.7	12374.5	CAT	P04040
5736.8	8531.49	SOD2	P04179
1337.43	4026.14	OAT	P04181
10205.4	12928.5	ALDH2	P05091
86545.8	77676.1	SLC25A5	P05141
1565.61	1857.21	PCCA	P05165;P05165-2
1930.92	2238.78	PCCB	P05166
3215.99	555.626	ATP5MC1;ATP5MC3;ATP5MC2;ATP5MC2;ATP5MC2	P05496;P48201;Q06055;Q06055-2;Q06055-3
88089.4	55596.3	ATP5F1B	P06576
1681.43	1754.45	POLB	P06746
28597.7	17536.1	DBI	P07108
263.212	2694.41	FABP1	P07148
76088.1	82066.6	LDHB	P07195
16875	17323.8	GPX1	P07203
14848.4	4791.96	UQCRH	P07919
19668.4	19981.5	FH	P07954-2
15678.2	15902.5	PDHA1	P08559;P08559-4
12107.6	11363.6	CYC1	P08574
3414.36	3278.24	MRPL3	P09001
7958.24	8244.44	ACAA1	P09110
9056.1	9005.54	QDPR	P09417
19327.2	18944.4	DLD	P09622
18659.2	18477.5	COX6C	P09669
5492.3	6223.93	FDX1	P10109
4231.32	4243.64	BCL2	P10415
11361.7	12227.2	DLAT	P10515
44594.2	36686	COX5B	P10606
6044.84	4844.13	MGST1	P10620
73327.5	79947.9	HSPD1	P10809
13288.5	13882.4	PDHB	P11177;P11177-2
3101.27	3555.4	DBT	P11182
32300.2	36215.9	ACADM	P11310;P11310-2
5143.25	3871.59	COX6A1	P12074
32038.3	20811.2	SLC25A4	P12235
46968.8	44869	SLC25A6	P12236
5540.79	6132.23	BCKDHA	P12694
3109.1	3035.66	UNG	P13051
35853.4	34035.8	COX4I1	P13073
874.812	737.255	ALAS1	P13196
19136.6	19959.8	ETFA	P13804;P13804-2
6811.7	6950.56	MTHFD2	P13995
26120.9	20916.4	FDPS	P14324
36670	42429.1	COX7A2	P14406
5951.71	5711.26	IDE	P14735
20372.4	23308.6	COX6B1	P14854
16524.2	15266.5	UQCRB	P14927
24090.4	7072.59	COX7C	P15954
3889.41	4707.93	ACADS	P16219
738.565	1093.77	SLC25A16	P16260
4267.26	4351.12	TMEM11	P17152
3616.3	4733.42	NDUFB7	P17568
4586.7	4392.94	PRKACA	P17612;P17612-2
2095.15	825.283	ATP5PF	P18859;P18859-2
9900.53	9704.69	NDUFV2	P19404
31305.2	16241.2	COX5A	P20674
56963.8	60854.2	VDAC1	P21796
14623.5	15524	SDHB	P21912
2425.69	2881.1	BCKDHB	P21953
7453.02	5083.14	COMT	P21964;P21964-2
3312.62	3665.58	MMUT	P22033
43625.2	42532.2	PAICS	P22234
13183	12271.6	SCP2	P22307;P22307-7
5422.04	5532.56	FDXR	P22570;P22570-7
19210.8	17845.2	UQCRC2	P22695
2164.91	2184.06	FECH	P22830;P22830-2
17582.9	20478.3	ME2	P23368
2129.81	1970.12	GLDC	P23378
5786.26	6258.93	GCSH	P23434
5322.55	5610.5	CPT2	P23786
14671.5	11918	DTYMK	P23919
20884.3	12100.8	ATP5PB	P24539
16565	16244.6	ACAT1	P24752
4618.45	4012.94	MPST	P25325
73300.2	42962.2	ATP5F1A	P25705
8100.04	8616.66	IVD	P26440
6008.99	7390.72	STOM	P27105
17193.5	17700.1	AK4	P27144
17927.2	20859.1	APEX1	P27695
2774.41	2355.34	ABCD3	P28288
12273.7	11438.4	NDUFS1	P28331;P28331-2
50216.8	58881.9	LAP3	P28838
3668.22	3502.09	ALDH4A1	P30038
30890	31281.5	PRDX6	P30041
35610.6	35427.2	PRDX5	P30044;P30044-2
42798.4	47044.9	PRDX3	P30048;P30048-2
35611.1	31601.7	ATP5F1D	P30049
10021.6	10624.2	ECHS1	P30084
10984.7	12110.5	PPIF	P30405
8008.82	9018.04	TSPO	P30536
4394.86	5364.58	ALDH1B1	P30837
15451	16175.6	SDHA	P31040
10947.5	4472.79	CPS1	P31327;P31327-2;P31327-3
25994	24026.5	UQCRC1	P31930
5017.65	5277.34	HIBADH	P31937
28648.9	31971.8	PRDX2	P32119
7060.91	7773.65	PYCR1	P32322;P32322-3
6664.19	6620.61	ACSL1	P33121
34083.8	24963.6	DUT	P33316
643.625	684.734	ABCD1	P33897
35325.2	36077.6	SHMT2	P34897;P34897-3
1474.65	1361.88	EPHX2	P34913
56989.1	56884.3	PHB1	P35232
1401.25	1306.03	SPR	P35270
6422.85	6621.34	HMGCL	P35914
6170.24	6081.71	ARL2	P36404
36835.1	25559	ATP5F1C	P36542
17386.7	12967.7	CPOX	P36551
8631.68	9128.44	LONP1	P36776;P36776-2
20885.8	22750.2	DLST	P36957
7705.4	7672.51	GPX4	P36969;P36969-2
21363.2	21938.3	ETFB	P38117
42560.1	43806.5	HSPA9	P38646
2495.76	2969.82	MPV17	P39210
75852.5	83054.3	MDH2	P40926
17062.4	17614.3	HADHA	P40939
17812.2	18741.5	GARS1	P41250
10093.5	11468.4	ECI1	P42126
13269.1	12129.1	CASP3	P42574
18878.9	19905.8	LRPPRC	P42704
16573.8	16906.8	ACAA2	P42765
588.59	852.858	CRAT	P43155;P43155-2;P43155-3
5722.07	5652.35	GPD2	P43304
6482.62	5646.57	TSFM	P43897
45572.1	49451.1	VDAC2	P45880
3493.93	3242.9	ACADSB	P45954
1701.99	1779.49	MTIF2	P46199
22720.8	21707.4	UQCRFS1	P47985
51913.9	28311.8	ATP5PO	P48047
817.259	594.87	AMT	P48728;P48728-2;P48728-3;P48728-4
30516.3	34464.8	IDH2	P48735
11286.9	13020.6	ALDH9A1	P49189
9020.39	11425.5	RPIA	P49247
18025.5	18119	FASN	P49327
7731.11	7039.51	MRPL19	P49406
33715.4	31502.9	TUFM	P49411
2721.51	1740.47	ALDH7A1	P49419-2
2791.67	3086.19	HARS2	P49590
13730.6	13559.7	ACADVL	P49748;P49748-3
406.388	106.323	ACOT2	P49753
14727.5	13433.1	HINT1	P49773
1333.08	1785.31	FHIT	P49789
8686.72	8545.68	NDUFV1	P49821;P49821-2
3713.32	2419.94	MTHFS	P49914
3320.63	3393.93	LIG3	P49916;P49916-3
27924.1	26182.3	IDH3A	P50213
1575.33	1566.28	PPOX	P50336
3949.46	4769.98	CPT1A	P50416
8836.49	6702.95	GATM	P50440-2
4886.18	3605.66	NUDT2	P50583
5411.31	5195.04	DAP3	P51398;P51398-2
693.644	712.289	DNA2	P51530
11048.6	10593.8	IDH3G	P51553
12335.6	13676.6	ALDH3A2	P51648;P51648-2
2708.96	3036.44	ALDH5A1	P51649;P51649-2
9910.97	11520.2	HSD17B4	P51659
11067.3	12257.9	NDUFA8	P51970
12655.6	14120	RIDA	P52758
6218.44	5796.71	MRPL12	P52815
14590.1	13307.3	SLC25A1	P53007
1231.7	1092.28	NUDT6	P53370
18775.7	19554.9	ACLY	P53396
13385.6	13662.1	SUCLG1	P53597
6025.73	4690.61	HCCS	P53701
1847.91	1987.02	POLG	P54098
25294.5	29279.4	AK2	P54819;P54819-2
14539.2	15259.2	ALDH18A1	P54886
22948.5	23178.5	HADHB	P55084;P55084-2
728.291	666.442	CASP9	P55211
1014.47	1084.85	GFER	P55789
16073.3	18395.4	OXCT1	P55809
9218.97	10243.1	BID	P55957
44011.6	23008.8	ATP5MF	P56134-2;P56134-4
16728	10641.3	ATP5MF	P56134;P56134-3
2959.29	3032.24	NDUFV3	P56181-2
1179.54	3463.31	CMC4	P56277
17412.6	11948.3	ATP5MJ	P56378
20602.2	16776.3	ATP5F1E;ATP5F1EP2	P56381;Q5VTU8
30517.2	19998.1	ATP5ME	P56385
8342.81	8118.07	NDUFA6	P56556
1571.87	1751.3	STX17	P56962
3209.4	4052.45	SYNJ2BP	P57105
2220.74	1758.38	YBEY	P58557
9653.38	12986.4	ROMO1	P60602
95507.8	104811	HSPE1	P61604
2362.91	1111.64	TIMM10	P62072
2045	1143.2	BLOC1S1	P78537;P78537-2
2881.27	2102.9	NTHL1	P78549;P78549-2;P78549-3
7114.42	6043.94	MRPS22	P82650
3813.69	3124.31	MRPS25	P82663
3397.62	3867.97	MRPS10	P82664
3771.61	3627.77	MRPS35	P82673
3597.47	3091.53	MRPS5	P82675
4739.05	5164.45	MRPS36	P82909
4171.23	4235.84	MRPS11	P82912;P82912-2
7180.15	7946.75	MRPS15	P82914
5803.74	5667.65	MRPS21	P82921
9337.66	7507.91	MRPS34	P82930
8375.05	7077.97	MRPS6	P82932
2840.9	2202.55	MRPS9	P82933
3930.22	4564.96	LACTB	P83111
15975.2	16261.7	ARF5	P84085
33090.2	25035.3	CYCS	P99999
13837.4	13913.2	TFAM	Q00059
31093.4	34188.8	SLC25A3	Q00325-2
3121.06	2414.6	DHODH	Q02127
8112.73	8260.47	OGDH	Q02218
3894.02	4789.02	ALDH6A1	Q02252;Q02252-2
1869.95	2012.34	CYP27A1	Q02318
7616.74	7101.48	BDH1	Q02338
11075.7	14161.7	SLC25A11	Q02978
37787.2	36349.1	SSBP1	Q04837
953.117	1025.9	FPGS	Q05932;Q05932-2;Q05932-3;Q05932-4
26671.5	30718.5	C1QBP	Q07021
14507.3	18222.4	BAX	Q07812;Q07812-2;Q07812-8
1501.85	2019.4	BCL2L1	Q07817;Q07817-3
1521.24	1462.45	MCL1	Q07820
13719.4	14947.5	CRYZ	Q08257
8914.16	8933.77	NSUN2	Q08J23
9834.72	9484.02	PMPCA	Q10713
5611.14	5345.67	GRSF1	Q12849
39194.7	39766.8	TRAP1	Q12931;Q12931-2
1267.06	988.203	BNIP3	Q12983
15225.9	16889.8	ECH1	Q13011
4613.52	5233.74	COASY	Q13057;Q13057-2
3418.47	3157.94	MRPL28	Q13084
1944.57	1814.53	ACACA	Q13085
19859.1	24970.4	PRDX4	Q13162
2644.87	3561.08	NME3	Q13232
5309.66	5766.94	MRPL49	Q13405
10186.5	12805.7	NNT	Q13423
1240.74	782.895	TOP3A	Q13472;Q13472-2;Q13472-3
5388.41	5169	MTX1	Q13505;Q13505-3
1046.44	829.065	ALKBH1	Q13686
1357.47	1552.03	AUH	Q13825
10376.2	6826.81	IDI1	Q13907
6252.8	2218.05	COX17	Q14061
10395.8	9119.25	MRPL58	Q14197
1807.74	1746.15	ENDOG	Q14249
258.409	278.971	FASTK	Q14296;Q14296-2;Q14296-3;Q14296-4
8169.08	7840.93	FKBP8	Q14318
875.534	826.884	NBR1	Q14596;Q14596-2
1900.45	1601.01	CASP8	Q14790-4
847.775	833.772	FASTKD3	Q14CZ7
3065.88	3276.66	LARS2	Q15031
17853.6	18735.6	KARS1	Q15046
6929.89	5380.53	OXA1L	Q15070;Q15070-2
4965.55	4219.62	PDK1	Q15118
4128.88	4517.23	PDK3	Q15120;Q15120-2
44110	30715.7	TOMM20	Q15388
2976.68	2875.32	SURF1	Q15526;Q15526-2
7801.01	7173.41	TOMM34	Q15785
3199.26	2756.62	ETFDH	Q16134
8121.05	7265.04	MRPL23	Q16540
2672.04	2933.89	FXN	Q16595
2322.08	2368.82	BAK1	Q16611
22337.8	26043.7	DECR1	Q16698;Q16698-2
7951.77	5374.8	NDUFA5	Q16718
9969.3	11420.6	CLPP	Q16740
4813.82	4997.08	TST	Q16762
3617.84	4246.29	GUK1	Q16774-2
2508.23	2731	HAGH	Q16775;Q16775-2
9830.31	8697.1	NDUFA9	Q16795
9222.17	11011.6	PCK2	Q16822
21409.8	23124.3	HADH	Q16836;Q16836-2;Q16836-3
1784.84	2468.35	DGUOK	Q16854
7989.07	8000.99	TXNRD1	Q16881;Q16881-2;Q16881-3;Q16881-4;Q16881-5;Q16881-6
14272	14102.3	IMMT	Q16891-2
1061.19	839.206	PGS1	Q32NB8
1927.88	2096.39	TRMT5	Q32P41
591.88	727.234	NDUFAF6	Q330K2;Q330K2-2
279.17	396.613	ADCK5	Q3MIX3
1458.2	1619.14	HSDL1	Q3SXM5
702.276	807.127	ALDH1L2	Q3SY69
6605.16	6307.73	TIMM50	Q3ZCQ8;Q3ZCQ8-2
1479.11	1713.33	COX19	Q49B96
1361.98	683.898	UQCC4	Q4G0I0
1222.06	1286.77	NADK2	Q4G0N4
3497.98	3559.79	ACSF3	Q4G176
1292.03	1082.38	PREPL	Q4J6C6;Q4J6C6-4
2914.86	2626.63	MRPL51	Q4U2R6
2501.13	5133.68	MIX23	Q4VC31
1438.21	1506.16	ACSM3	Q53FZ2
7086.29	6935.67	AGK	Q53H12
4264.35	4275.08	LACTB2	Q53H82
1392.46	1658.32	FASTKD1	Q53R41
4396.83	4515.89	BOLA3	Q53S33
1538.12	1382.91	TMEM177	Q53S58
775.177	774.837	MPV17L2	Q567V2;Q567V2-2
8172.76	6056.39	OCIAD2	Q56VL3
2878.1	3302.92	CMPK2	Q5EBM0
1153.92	1231.4	MTX3	Q5HYI7;Q5HYI7-4
2693.68	2264.56	COQ5	Q5HYK3
2781.29	2565.79	EARS2	Q5JPH6
2423.53	3020.95	PITRM1	Q5JRX3;Q5JRX3-2
8114.4	11408	COA6	Q5JTJ3;Q5JTJ3-2;Q5JTJ3-3
3423.95	3592.55	AARS2	Q5JTZ9
6967.82	6442.04	COX20	Q5RI15;Q5RI15-2
2054.12	2009.58	VARS2	Q5ST30;Q5ST30-4
1395.06	1409.01	SLC25A30	Q5SVS4
1486.05	1480.27	RARS2	Q5T160
1025.66	948.176	THEM4	Q5T1C6
671.548	632.273	PDSS1	Q5T2R2;Q5T2R2-2;Q5T2R2-3
1918.04	2016.78	IBA57	Q5T440
3098.51	2838.9	MRPL2	Q5T653
2366.77	2008.42	ATAD3B	Q5T9A4
3058.71	4149.37	ATPAF1	Q5TC12
1382.26	1586.31	NDUFAF5	Q5TEU4
3103.93	3126.34	MICOS10	Q5TGZ0
372.623	377.287	VPS13D	Q5THJ4;Q5THJ4-2
7870.74	9412.22	LYRM7	Q5U5X0
528.942	528.236	ANGEL2	Q5VTE6;Q5VTE6-2
10203.1	8771.47	LYPLAL1	Q5VWZ2
5192.97	5085.45	MICOS13	Q5XKP0
1481.96	1689.81	TTC19	Q6DKK2
1849.58	2043.46	DHRS7B	Q6IAN0
2792.07	3073.25	MRM1	Q6IN84
1027.22	986.674	ACAD10	Q6JQN1
1169.76	1115.59	SLC25A25	Q6KCM7;Q6KCM7-2;Q6KCM7-3;Q6KCM7-4;Q6KCM7-5;Q6KCM7-6
4256.77	3874.51	PDE12	Q6L8Q7
682.956	1597.67	SLC25A24	Q6NUK1;Q6NUK1-2
6441.03	6574.71	HIBCH	Q6NVY1
1553.78	1687.62	RPUSD3	Q6P087
6053.52	5926.4	MRPL14	Q6P1L8
1165.4	1168.22	LETMD1	Q6P1Q0;Q6P1Q0-7
1190.16	1600.09	C8orf82	Q6P1X6
1135.13	759.171	MTFR2	Q6P444
2652.4	2741.42	SFXN4	Q6P4A7
1910.22	2000.5	FDX2	Q6P4F2
1478.38	1724.89	FAHD1	Q6P587
4933.22	5361.13	DARS2	Q6PI48
1578.57	1449.56	SLC30A9	Q6PML9
6466.7	6924.64	MTHFD1L	Q6UB35
10855	12816.9	TMEM205	Q6UW68
1440.94	1070.94	UQCC3	Q6UW78
2282.92	2830.46	APOOL	Q6UXV4
4435.83	3415.79	HSDL2	Q6YN16
5492.27	5485.4	KYAT3	Q6YP21;Q6YP21-3
847.719	837	ACAD11	Q709F0
427.608	351.207	USP30	Q70CQ3
246.581	291.053	SLC25A26	Q70HW3;Q70HW3-2
31365.2	28461.7	SND1	Q7KZF4
4893.8	6075.73	COX15	Q7KZN9;Q7KZN9-2
7444.25	7142.53	TRMT10C	Q7L0Y3
3411.03	3412.68	DHX30	Q7L2E3
712.407	800.427	DHX30	Q7L2E3-2
730.483	981.51	ARMCX2	Q7L311
1548.07	1381.61	PARS2	Q7L3T8
141.264	130.806	MIGA2	Q7L4E1
2344.24	2227.02	NDUFAF7	Q7L592
2115.47	2269.79	FASTKD5	Q7L8L6
3684.03	3889.83	MRPL21	Q7Z2W9
1361.77	1763.92	DGLUCY	Q7Z3D6;Q7Z3D6-2
5058.49	5306.49	MAVS	Q7Z434
4841.84	5736.79	DCXR	Q7Z4W1
1343.17	1209.82	MTERF4	Q7Z6M4
2418.29	2458.73	MRPL55	Q7Z7F7;Q7Z7F7-2
3364.35	3209.47	MRPL10	Q7Z7H8;Q7Z7H8-2
7983.17	10922.2	CMC1	Q7Z7K0
6035.39	5604.85	GLRX5	Q86SX6
276.224	790.769	MRPL52	Q86TS9;Q86TS9-3
2253.33	2216.32	ISCA2	Q86U28
2868.94	3413.28	YRDC	Q86U90
984.235	974.923	NLRX1	Q86UT6
1383.78	1468.75	NT5DC3	Q86UY8;Q86UY8-2
493.579	908.553	SLC25A42	Q86VD7
2731.26	2727.65	COMTD1	Q86VU5
2363.93	1725.24	BPHL	Q86WA6;Q86WA6-2
181.711	316.96	COA5	Q86WW8
4484.2	4881.48	NIT1	Q86X76;Q86X76-2;Q86X76-4
3858.75	5573.49	NDUFA11	Q86Y39
870.002	836.185	PTRH1	Q86Y79
845.703	937.108	PDSS2	Q86YH6
2479.79	2431.35	TMEM126B	Q8IUX1;Q8IUX1-4
2729.55	2928.04	MMAA	Q8IVH4
1860.42	1814.72	MCAT	Q8IVS2
1519.68	1625.32	NAXD	Q8IW45
1317.81	1678.3	MFN1	Q8IWA4
1506.79	1703.83	HSCB	Q8IWL3
3511.07	3447.17	RHOT2	Q8IXI1
2000.17	1864.49	RHOT1	Q8IXI2-2;Q8IXI2-3
7472.7	8702	MRPL41	Q8IXM3
2929.32	2851.96	SUPV3L1	Q8IYB8
1120.14	1650.62	THNSL1	Q8IYQ7
952.307	933.188	MICU2	Q8IYU8
337.736	297.607	FAM185A	Q8N0U4;Q8N0U4-3
1338.62	1174.52	RBFA	Q8N0V3
825.547	1051.45	CLYBL	Q8N0X4
7647.99	7412.74	NDUFAF2	Q8N183
1723.56	1790.26	ARMC10	Q8N2F6;Q8N2F6-3
1266.46	1741.26	PPM1K	Q8N3J5
2317.75	2195.66	GUF1	Q8N442
1232.26	1461.1	D2HGDH	Q8N465
2455.45	2139.51	PNKD	Q8N490-2
4200.29	4165.17	PTGR3	Q8N4Q0
4191.47	3442.56	CHCHD4	Q8N4Q1;Q8N4Q1-2
1832.05	1454.27	CBR4	Q8N4T8
992.981	1003.57	OXR1	Q8N573;Q8N573-2;Q8N573-5;Q8N573-8
4326.01	2878.34	SMIM20	Q8N5G0;Q8N5G0-2
1241.62	1335.31	ATPAF2	Q8N5M1
5408.8	4792.45	MRPL50	Q8N5N7
2770.59	2338.39	COX18	Q8N8Q8
827.757	711.993	C2orf69	Q8N8R5
7674.42	6332.51	MRPL43	Q8N983;Q8N983-2
1886.81	1847.57	RDH13	Q8NBN7
7881.15	7550.78	ATAD1	Q8NBU5
1022.15	1001.64	NOA1	Q8NC60
2089.99	2155.51	PDPR	Q8NCN5
5782.79	5352.62	NAXE	Q8NCW5
2458.66	1411.45	CHDH	Q8NE62
1858.88	1947.74	MCU	Q8NE86;Q8NE86-3
2177.43	2230.69	FLAD1	Q8NFF5;Q8NFF5-2
5660.2	7075.08	TSTD1	Q8NFU3
3196.75	2720.11	ABHD11	Q8NFV4
1215.93	1364.17	PPTC7	Q8NI37
1216.46	1278.23	COQ8A	Q8NI60
867.959	978.913	GRPEL2	Q8TAA5
4222.82	4119.07	GADD45GIP1	Q8TAE8
445.401	383.89	SPATA20	Q8TB22;Q8TB22-2;Q8TB22-3
1561.97	1775.05	GDAP1	Q8TB36
1321.69	1388.09	NUBPL	Q8TB37
2144.01	2460.23	SLC25A40	Q8TBP6
5206.74	4603.89	MRPL30	Q8TCC3;Q8TCC3-2
5539.71	6860.12	PNPT1	Q8TCS8
848.359	655.844	SFXN5	Q8TD22
373.394	489.056	GPT2	Q8TD30
1271.76	1374.15	CHPT1	Q8WUD6
1485.6	1478.48	PTPMT1	Q8WUK0
1256.98	1522.62	PTCD2	Q8WV60
344.385	435.024	NUDT8	Q8WV74
3970.32	4037.9	DCAKD	Q8WVC6
3625.99	3085.88	TFB1M	Q8WVM0
5036.71	4595.06	SPRYD4	Q8WW59
4115.27	3720.55	MAIP1	Q8WWC4
1764.42	1756.27	RTN4IP1	Q8WWV3
16678.6	12812.8	HSD17B8	Q92506
5444.99	4616.87	MRPS27	Q92552;Q92552-2
4102.65	3706.91	MRPS31	Q92665
1147.35	952.868	AKAP1	Q92667
1796.61	1703.59	BAD	Q92934
9169.3	9369.36	GCDH	Q92947
1058.57	1186.14	TOMM40L	Q969M1
2662.07	2480.78	RAB24	Q969Q5
1752.43	1917.19	GFM2	Q969S9
1051.12	1010.7	MUL1	Q969V5
1110.96	937.107	GTPBP3	Q969Y2;Q969Y2-2;Q969Y2-3;Q969Y2-4
4296.3	4088.26	TBRG4	Q969Z0
25415.5	22725.1	FAM162A	Q96A26
7984.59	7426.47	MRPL24	Q96A35
1756.87	1978.98	ISOC2	Q96AB3;Q96AB3-2
1698.01	1344.24	SLC25A46	Q96AG3
2044.56	2305.1	MCUR1	Q96AQ8
1283.66	1246.29	TMEM186	Q96B77
5017.44	5181.86	CHCHD1	Q96BP2
1241.82	1127.52	CCDC127	Q96BQ5
1936.78	2064.11	COA7	Q96BR5
2070.03	2157.84	TAMM41	Q96BW9-3
5729.26	7443.48	FAM136A	Q96C01
7773.67	8661.42	PYCR2	Q96C36
4802.4	5671.43	NSUN4	Q96CB9
765.084	752.574	RPUSD4	Q96CM3
1274.93	1479.61	ACSF2	Q96CM8;Q96CM8-2;Q96CM8-3
1488.74	1210.79	SLC25A36	Q96CQ1
3742.2	4459.77	FOXRED1	Q96CU9
1331.7	1101.72	COQ8B	Q96D53
4790.62	5041.54	DNAJC19	Q96DA6
9070.75	7492.75	RMDN1	Q96DB5
920.603	1651.2	ECHDC3	Q96DC8
635.874	745.284	MTFMT	Q96DP5
4516.15	4181.84	MRPL38	Q96DV4
413.526	396.629	SLC25A38	Q96DW6
8176.36	8801.22	MRRF	Q96E11;Q96E11-3
1368.17	1444.39	MTERF3	Q96E29;Q96E29-2;Q96E29-3
2864.23	2095.58	OMA1	Q96E52
1612.63	1273.91	MALSU1	Q96EH3
4303.5	3497.22	MRPS24	Q96EL2
4033.36	3322.79	MRPL53	Q96EL3
3627.86	3271.6	CCDC51	Q96ER9
6272.36	6073.02	DNAJA3	Q96EY1
5606.5	4942.42	PTCD3	Q96EY7
3686.53	2991.68	MMAB	Q96EY8
1339.89	1933.1	SDSL	Q96GA7
7502.46	7448.78	MRPL48	Q96GC5;Q96GC5-3
3778.03	3877.47	FAHD2A	Q96GK7
2554.46	2768.42	MARS2	Q96GW9
564.873	638.752	MYO19	Q96H55
728.073	947.107	SLC25A44	Q96H78
1967.58	1401.09	COQ2	Q96H96;Q96H96-3;Q96H96-4;Q96H96-5;Q96H96-6
883.011	943.553	OXNAD1	Q96HP4
13666	10612	PGAM5	Q96HS1
2057.83	2420.38	DHTKD1	Q96HY7
3630.37	734.636	COX14	Q96I36
3197.82	3223.5	RCC1L	Q96I51
2726.64	2740.33	NARS2	Q96I59
14968.5	14053.4	SUCLG2	Q96I99
818.187	622.494	COA8	Q96IL0
1176.26	829.74	HPDL	Q96IR7
19804.3	14726.3	ATP5MK	Q96IX5
2533.47	2008.91	SMIM8	Q96KF7
2585.93	1540.49	DHRS1	Q96LJ7
1337.79	1353.98	DNAJC30	Q96LL9
200.083	239.938	PRIMPOL	Q96LW4;Q96LW4-2
548.593	558.179	COQ10A	Q96MF6;Q96MF6-2;Q96MF6-3
3006.28	2262.5	SFXN2	Q96NB2
5738.76	7327.33	FAM210A	Q96ND0
2305.35	2767.05	MCEE	Q96PE7
4982.14	5086.04	TRNT1	Q96Q11
1540.96	1421.74	TEFM	Q96QE5
7749.22	8326.48	GFM1	Q96RP9
4119.07	4690.76	MCCC1	Q96RQ3
572.675	576.527	TWNK	Q96RR1
1274.74	1003.57	CDK5RAP1	Q96SZ6;Q96SZ6-3
600.645	640.586	IMMP2L	Q96T52
3018.32	2659.46	YME1L1	Q96TA2;Q96TA2-2;Q96TA2-3
2117.22	2151.48	RMDN3	Q96TC7
34907.9	39817	PARK7	Q99497
57133.7	56897.8	PHB2	Q99623
9981.03	6320.41	SDHC	Q99643;Q99643-3;Q99643-5
20684	21433.2	HSD17B10	Q99714
3574.1	5124.21	TXN2	Q99757
1958.88	2193.22	DMAC2L	Q99766
2686.39	2393.39	MIPEP	Q99797
16322.2	16490.4	ACO2	Q99798
1950.98	1879.14	COQ7	Q99807
8181.6	8206.98	NIPSNAP1	Q9BPW8
1348.59	1370.09	MICU1	Q9BPX6;Q9BPX6-3
12357.5	11156.1	MRPL34	Q9BQ48
4859.4	4387.21	ELAC2	Q9BQ52
1275.18	1502.92	MACROD1	Q9BQ69
2066.32	2420.81	ECSIT	Q9BQ95
4402.01	4130.47	MRPL57	Q9BQC6
2164.3	1923.8	MGME1	Q9BQP7
6326.1	6075.19	MRPL45	Q9BRJ2
683.966	730.374	CHCHD6	Q9BRQ6
1893.68	2416.23	AIFM2	Q9BRQ8
3704.35	2376.25	UQCC2	Q9BRT2
1101.03	1161.97	PRXL2A	Q9BRX8;Q9BRX8-2
760.962	981.088	NIPSNAP3B	Q9BS92
1977.62	2177.53	AGMAT	Q9BSE5
3108.91	3174.05	TIMM29	Q9BSF4
3766.24	3567.12	TACO1	Q9BSH4
1511.13	1741.4	HDHD3	Q9BSH5
664.32	597.285	SLC25A33	Q9BSK2
1544.17	2437.24	CHCHD5	Q9BSY4
1614.98	1235.08	MTG1	Q9BT17
1427.99	1395.24	ALKBH7	Q9BT30
3302.18	3391.48	DHRS4	Q9BTZ2
9189.81	9169.78	NDUFAF3	Q9BU61
7141.59	7657.28	TMEM70	Q9BUB7
271.177	332.972	ISCA1	Q9BUE6;Q9BUE6-2
796.826	1468.47	CHCHD7	Q9BUK0;Q9BUK0-2;Q9BUK0-4
3767.36	4363.4	HTATIP2	Q9BUP3
2819.12	4165.47	HTATIP2	Q9BUP3-3
7503.63	7114.07	APOO	Q9BUR5
1746.86	1796.04	MCRIP2	Q9BUT9
2312.26	2562.59	MECR	Q9BV79
1152.98	968.9	SELENOO	Q9BVL4
814.196	838.172	TRMT61B	Q9BVS5
4488.81	3774.41	TIMM21	Q9BVV7
2127.95	2112.75	NUDT9	Q9BW91;Q9BW91-2
4699.08	4543.25	TARS2	Q9BW92
3906.84	6249.44	FUNDC2	Q9BWH2
427.402	462.986	SFXN3	Q9BWM7
4584.1	4569.58	HINT2	Q9BX68
2545.36	2569.64	BCL2L13	Q9BXK5
4543.69	4259.67	QTRT1	Q9BXR0
5771.48	5286.88	HDHD5	Q9BXW7;Q9BXW7-2
1821.37	1245.45	MRPL32	Q9BYC8
3789.29	3686.04	MRPL20	Q9BYC9
5620.62	5118.02	MRPL13	Q9BYD1
8451.88	7851.38	MRPL9	Q9BYD2
5264.98	5255.7	MRPL4	Q9BYD3
5789.92	5810.62	MRPL1	Q9BYD6
6290.6	5082.32	MRPS26	Q9BYN8
3794.65	3874.06	NLN	Q9BYT8
1442.34	1538.27	PANK2	Q9BZ23;Q9BZ23-3;Q9BZ23-4
6486.79	5618.24	MRPL37	Q9BZE1
28838.2	27087	SLIRP	Q9GZT3;Q9GZT3-2
1412.24	1222.43	CCDC90B	Q9GZT6;Q9GZT6-2
3517.34	3580.03	NIF3L1	Q9GZT8;Q9GZT8-2
1131.41	1194.62	COA1	Q9GZY4
2038.98	2009.08	MFF	Q9GZY8-2
735.085	688.798	MTFR1L	Q9H019;Q9H019-3
4813.74	4652.36	TMEM126A	Q9H061
4433.46	3756.01	CLPB	Q9H078-2
1804.36	1613.14	PCBD2	Q9H0N5
1724.89	1735.06	QRSL1	Q9H0R6
7077.77	6434.94	MRPL18	Q9H0U6
3838.75	3608.86	ISCU	Q9H1K1
550.03	659.081	SLC25A51	Q9H1U9
2099.84	2197.83	SLC25A32	Q9H2D1
1553.16	1209.69	MTIF3	Q9H2K0
8662.37	6201.7	PPA2	Q9H2U2
5034.59	4544	MRPL46	Q9H2W6
1910.55	1828.76	PARL	Q9H300
1122.66	925.285	TRIT1	Q9H3H1
1087.85	1212.29	MTRFR	Q9H3J6
13500.2	10837.7	GHITM	Q9H3K2
963.805	809.771	MMADHC	Q9H3L0
3329.55	3143.79	GOLPH3	Q9H4A6
1549.34	1265.89	OSGEPL1	Q9H4B0
2232.66	2264.07	SMDT1	Q9H4I9
967.982	1077.9	MTG2	Q9H4K7
2653.6	2547.01	TFB2M	Q9H5Q4
319.026	298.518	NSUN3	Q9H649
5176.6	4519.14	OPA3	Q9H6K4;Q9H6K4-2
3385.16	2621.56	METTL17	Q9H7H0;Q9H7H0-2;Q9H7H0-3
3747.2	3616	PTGES2	Q9H7Z7
1484.45	971.191	METTL8	Q9H825;Q9H825-2
5583.98	5754.51	ACAD9	Q9H845
3518.21	2824.54	NT5DC2	Q9H857-2
3988.45	4459.38	SLC25A22	Q9H936
30308.1	32444.1	SFXN1	Q9H9B4
4755.39	4300.19	MRPL44	Q9H9J2
2513.15	2505.29	L2HGDH	Q9H9P8
4778.81	5242.22	CARS2	Q9HA77
756.46	719.561	RSAD1	Q9HA92
7673.79	10552.2	GRPEL1	Q9HAV7
1736.77	1598.32	PDF	Q9HBH1
3187.82	2844.33	RDH14	Q9HBH5
5799.72	6715.92	PLGRKT	Q9HBL7
2342.02	2157.08	SLC25A19	Q9HC21
3416.32	3356.65	MRM3	Q9HC36
16244.7	17760.9	GLOD4	Q9HC38;Q9HC38-2
7399.9	8014.2	MCCC2	Q9HCC0
337.762	235.991	GPAM	Q9HCL2
1848.8	1527.43	MRS2	Q9HD23
10574.8	8129.41	MRPL47	Q9HD33;Q9HD33-2
4227.94	3812.58	LYRM4	Q9HD34
373.439	175.49	BCL2L10	Q9HD36
2507.07	1782.92	TXNRD2	Q9NNW7;Q9NNW7-2
4331.19	3653.06	ABCB6	Q9NP58;Q9NP58-4
783.687	713.997	PNPLA8	Q9NP80;Q9NP80-3
2437.17	2504.63	SARS2	Q9NP81
2588.3	2054.57	MRPS30	Q9NP92
308.601	505.683	NGRN	Q9NPE2
1016.78	943.838	ACP6	Q9NPH0
12273.2	13126.2	ACOT13	Q9NPJ3
2434.94	1930.79	TIMMDC1	Q9NPL8
4350.8	4692.78	MRPL40	Q9NQ50
746.28	751.769	HINT3	Q9NQE9
1802.48	2129.23	MIEF1	Q9NQG6
4360.51	4282.73	XPNPEP3	Q9NQH7;Q9NQH7-4
10129.4	11250.7	NIT2	Q9NQR4
1101.1	1339.9	STARD7	Q9NQZ5
6306.65	5564.09	DIABLO	Q9NR28;Q9NR28-2
3462.82	2571.41	PXMP2	Q9NR77
681.591	591.449	SPHK2	Q9NRA0;Q9NRA0-2;Q9NRA0-5
2055.88	1841.61	SDR39U1	Q9NRG7
2756.27	2149.11	ABCB10	Q9NRK6
3343.58	3256.21	METTL5	Q9NRN9
1579.15	947.213	CMC2	Q9NRP2
441.317	505.833	SDHAF3	Q9NRP4
476.543	1183.46	HEBP1	Q9NRV9
10181.4	8566.55	MRPL17	Q9NRX2
3592.01	3193.63	PLSCR3	Q9NRY6
16920	8252.85	TOMM22	Q9NS69
6504.43	6868.93	IARS2	Q9NSE4
1084.01	992.929	SIRT3	Q9NTG7
10270.4	10709	ECHDC1	Q9NTX5;Q9NTX5-2;Q9NTX5-6
2332.38	2056.61	LYRM2	Q9NU23
5981.54	5377.86	ACSS1	Q9NUB1;Q9NUB1-2
4800.94	5206.39	ABHD10	Q9NUJ1
1749.49	1696.69	DDX28	Q9NUL7
8093.85	6556.52	AGPAT5	Q9NUQ2
8904.41	8962.15	ABCB8	Q9NUT2;Q9NUT2-2;Q9NUT2-4;Q9NUT2-5
4070.3	3353.61	UQCC1	Q9NVA1
1009.53	1041.04	EXD2	Q9NVH0
4871.33	5155.18	DNAJC11	Q9NVH1
1797.74	1385.9	TMLHE	Q9NVH6;Q9NVH6-8
13153	11566.9	ATAD3A	Q9NVI7-2
6529.82	5087.84	MRPS18A	Q9NVS2
5623.47	6083.05	PNPO	Q9NVS9
2147.11	2487.93	MTPAP	Q9NVV4
3207.13	2789.34	DMAC2	Q9NW81;Q9NW81-4
1022.04	839.452	MCUB	Q9NWR8
1876.05	1562.14	RMND1	Q9NWS8
2025.63	2139.4	OXSM	Q9NWU1
13326.9	12686.2	MRPL22	Q9NWU5
3138.45	2950.5	THG1L	Q9NWX6
22853.2	17306.9	NDUFB11	Q9NX14;Q9NX14-2
625.686	398.275	SDHAF2	Q9NX18
6367.79	6000.86	MRPL16	Q9NX20
7042.06	6649.71	OCIAD1	Q9NX40
1326.48	1130.17	MARCHF5	Q9NX47
9778.33	10100	CHCHD3	Q9NX63
2521.88	2097.63	DUS2	Q9NX74
1585.71	1529.36	SIRT5	Q9NXA8
1882.67	1834.99	TRMT1	Q9NXH9;Q9NXH9-2
2542.62	2159.85	COA4	Q9NYJ1
4881.8	4645.13	MRPL39	Q9NYK5;Q9NYK5-2
1262.36	1277.62	FASTKD2	Q9NYY8;Q9NYY8-2
6480.45	6238.23	CISD1	Q9NZ45
3835.03	2850.42	MRPL35	Q9NZE8
1419.51	1539.49	COQ3	Q9NZJ6
3459.46	3321.87	MTCH1	Q9NZJ7;Q9NZJ7-2
3917.68	3527.89	MRPL15	Q9P015
6349.41	6204.06	NDUFAF4	Q9P032
10076.6	9806.05	NDUFA13	Q9P0J0
1296.7	1405.3	PDP1	Q9P0J1;Q9P0J1-2
4258.84	3974.64	MRPL27	Q9P0M9
1724.45	1865.95	MTRES1	Q9P0P8
2481.8	2185.96	COX16	Q9P0S2
922.184	2323.08	TMEM14C	Q9P0S9
8368.9	27680	TOMM7	Q9P0U1
280.702	237.552	PDP2	Q9P2J9
6443.03	7012.93	SUCLA2	Q9P2R7;Q9P2R7-2
16550	20245	GRHPR	Q9UBQ7
5382.76	4633.17	SLC25A10	Q9UBX3;Q9UBX3-2
16241.6	25484.8	UQCR10	Q9UDW1
5517.97	5184.54	MTFP1	Q9UDX5
3259.91	4373.9	NIPSNAP3A	Q9UFN0
2010.74	1602.73	PISD	Q9UG56
317.154	457.067	MTRF1L	Q9UGC7
1717.46	1704.69	WARS2	Q9UGM6
2603.03	2449.64	ARMCX3	Q9UH62
458.07	597.5	AMACR	Q9UHK6;Q9UHK6-5
1070.3	1063.66	POLG2	Q9UHN1
7799.92	7781.52	NDUFA12	Q9UI09
1936.43	1306.89	MRM2	Q9UI43
1532.38	1147.07	MUTYH	Q9UIF7;Q9UIF7-2;Q9UIF7-3;Q9UIF7-4;Q9UIF7-5;Q9UIF7-6
7926.55	8186.33	AK3	Q9UIJ7
1548.94	1847.81	MSRA	Q9UJ68;Q9UJ68-2;Q9UJ68-3;Q9UJ68-5
6345.84	6030.34	SLC25A13	Q9UJS0;Q9UJS0-2
13460.8	15621.1	STOML2	Q9UJZ1
457.052	358.626	NOCT	Q9UK39
829.389	839.592	CROT	Q9UKG9
16001.4	17250.5	NUDT5	Q9UKK9
2004.23	2046.9	ACAD8	Q9UKU7
438.508	225.036	OGDHL	Q9ULD0
7194.98	7556.07	NFU1	Q9UMS0;Q9UMS0-3
1313.18	1096.93	SPG7	Q9UQ90
309.852	430.561	LIPT1	Q9Y234
19594.3	16054.2	HIGD1A	Q9Y241
2619.66	2871.17	BCS1L	Q9Y276
29566.3	34546.9	VDAC3	Q9Y277
3995.59	3785.82	MRPS33	Q9Y291
1477.14	1121.43	EXOG	Q9Y2C4
7790.68	10015	GSTK1	Q9Y2Q3
10273	9363.43	MRPS28	Q9Y2Q9
4746.64	5486.56	COA3	Q9Y2R0
5746.97	5772.64	MRPS17	Q9Y2R5
7583.73	7026.79	MRPS7	Q9Y2R9
5745.21	5709.84	POLDIP2	Q9Y2S7
1111.17	1097.75	MTO1	Q9Y2Z2;Q9Y2Z2-4;Q9Y2Z2-6
5075.02	4478.06	YARS2	Q9Y2Z4
4863.77	4800.97	COQ6	Q9Y2Z9;Q9Y2Z9-3
5114.11	5251	ACOT9	Q9Y305-4
1953.84	2245.3	NDUFAF1	Q9Y375
8387.22	7307.84	MRPS2	Q9Y399
1498.52	1038.38	COQ4	Q9Y3A0;Q9Y3A0-2
606.282	868.514	PRELID3B	Q9Y3B1;Q9Y3B1-2
8070.06	7474.03	MRPL11	Q9Y3B7
1124.03	1223.59	REXO2	Q9Y3B8
1314.21	1960.07	MSRB2	Q9Y3D2
6183.94	4299.32	MRPS16	Q9Y3D3
1733.04	2534.76	MRPS18C	Q9Y3D5
7950.97	7438.88	FIS1	Q9Y3D6
7749.16	6137.99	MRPS23	Q9Y3D9
913.46	768.494	BOLA1	Q9Y3E2
7624.36	7263.24	PTRH2	Q9Y3E5
6247.47	5817.01	AFG3L2	Q9Y4W6
10434.8	10116.4	SAMM50	Q9Y512
3883.47	4219.46	TIMM22	Q9Y584
12304.2	6445.25	TIMM9	Q9Y5J7
2308.6	1226.18	TIMM8B	Q9Y5J9
6129.11	9955.76	TIMM13	Q9Y5L4
325.306	566.764	HEMK1	Q9Y5R4
937.447	588.841	DNAJC15	Q9Y5T4
7450.97	9568.09	MPC1	Q9Y5U8
3946.13	4116.17	PUS1	Q9Y606-2
2895.1	3426.05	SLC25A15	Q9Y619
4662.68	3958.64	MRPS18B	Q9Y676
3649.9	3614.92	NFS1	Q9Y697;Q9Y697-2
9889.37	9580.14	MTCH2	Q9Y6C9
1442.89	1341.65	MRPL42	Q9Y6G3
22526.2	20268.7	CHCHD2	Q9Y6H1
1330.94	1152.14	PXMP4	Q9Y6I8
9319.61	9310.22	NDUFB9	Q9Y6M9
2506.66	1807.2	COX11	Q9Y6N1
9166.89	9933.36	SQOR	Q9Y6N5
