# Supplementary material for: Dominant negative ATP5F1A variants disrupt oxidative phosphorylation causing neurological disorders
Source: EMBO Mol Med. 2025 Aug 26;17(10):2562–85. doi: 10.1038/s44321-025-00290-8 (PMC12514044; doi:10.1038/s44321-025-00290-8)
Supplement: Supplementary file 6 — Source data Fig. 6 [file 44321_2025_290_MOESM6_ESM.zip › Figure 6/Fig. 6E/Fig 6E_Relative ATP5F1A.xlsx]

## Sheet: Sheet1
PG.Genes	PG.ProteinGroups	PG.ProteinDescriptions	PG.UniProtIds	[1] 240503_TS-8453_7_Proband2_replicate1.raw.PG.NrOfStrippedSequencesUsedForQuantification	[2] 240503_TS-8453_8_Proband2_replicate2.raw.PG.NrOfStrippedSequencesUsedForQuantification	[3] 240503_TS-8453_9_Proband2_replicate3.raw.PG.NrOfStrippedSequencesUsedForQuantification	[4] 240503_TS-8453_22_Control1.raw.PG.NrOfStrippedSequencesUsedForQuantification	[5] 240503_TS-8453_23_Control2.raw.PG.NrOfStrippedSequencesUsedForQuantification	[6] 240503_TS-8453_24_Control3.raw.PG.NrOfStrippedSequencesUsedForQuantification	[7] 240503_TS-8453_25_Control4.raw.PG.NrOfStrippedSequencesUsedForQuantification	[1] 240503_TS-8453_7_Proband2_replicate1.raw.PG.MS2Quantity	[2] 240503_TS-8453_8_Proband2_replicate2.raw.PG.MS2Quantity	[3] 240503_TS-8453_9_Proband2_replicate3.raw.PG.MS2Quantity	[4] 240503_TS-8453_22_Control1.raw.PG.MS2Quantity	[5] 240503_TS-8453_23_Control2.raw.PG.MS2Quantity	[6] 240503_TS-8453_24_Control3.raw.PG.MS2Quantity	[7] 240503_TS-8453_25_Control4.raw.PG.MS2Quantity	PG.Pvalue	PG.Qvalue	PG.MolecularWeight
ATP5F1A	P25705	ATP synthase subunit alpha, mitochondrial	P25705	35	37	37	39	40	36	40	31512.5	30025.9	67348.3	69149.4	71025	72230.2	80796.3	4.01e-28	6.57e-30	59750.6
A2M	P01023	Alpha-2-macroglobulin	P01023	6	6	6	5	5	5	6	80395.1	77416.9	66576.2	4393.85	5899.35	5732.56	59688.6	4.37e-26	6.03e-28	163291
AAAS	Q9NRG9	Aladin	Q9NRG9	21	21	23	23	21	22	22	4003	3897.83	3481.67	4425.4	4781.33	4377.9	5330.27	1.19e-39	1.24e-40	59574.2
AACS	Q86V21	Acetoacetyl-CoA synthetase	Q86V21	25	24	24	25	25	25	24	4875.34	4363.79	4956.78	5832.59	6120.95	5300.05	4436.47	6.87e-30	1.36e-31	75144.2
AAGAB	Q6PD74	Alpha- and gamma-adaptin-binding protein p34	Q6PD74	6	6	6	6	6	7	6	1236.17	1669.48	1747.26	2053.89	2187.13	2146.95	1419.97	3.12e-15	2.78e-17	34593.6
AAK1	Q2M2I8	AP2-associated protein kinase 1	Q2M2I8	27	28	27	28	28	26	26	3077.69	3163.63	2844.11	3245.56	2261.56	2940.9	2155.56	1.94e-35	9.03e-37	103885
AAMDC	Q9H7C9	Mth938 domain-containing protein	Q9H7C9	7	7	7	7	7	7	6	4966.4	4635.23	5407.6	3618.98	3253.8	5059.33	2735.73	6.18e-18	5.82e-20	13332.2
AAMP	Q13685	Angio-associated migratory cell protein	Q13685	13	12	12	11	13	14	12	2496.77	2781.58	4705.59	2980.45	3562.03	3314.86	2838.6	9.33e-55	4.23e-54	46750.9
AAR2	Q9Y312	Protein AAR2 homolog	Q9Y312	11	12	13	13	13	13	13	4416	3849.16	4545.03	4375.62	3934.84	4510.15	3262.11	3.64e-19	3.54e-21	43472.2
AARS1	P49588	Alanine--tRNA ligase, cytoplasmic	P49588	52	53	53	54	54	53	54	21306.2	20532.1	18041.6	19365.6	15634.2	18453.3	14160.4	9.66e-33	2.85e-34	106810
AARS2	Q5JTZ9	Alanine--tRNA ligase, mitochondrial	Q5JTZ9	36	35	36	37	35	35	36	3728.46	3849	3200.2	3231.8	3599.33	3686.07	3178.58	1.51e-36	8.61e-38	107340
AARSD1	Q9BTE6;Q9BTE6-2;Q9BTE6-3	Alanyl-tRNA editing protein Aarsd1;Isoform 2 of Alanyl-tRNA editing protein Aarsd1;Isoform 3 of Alanyl-tRNA editing protein Aarsd1	Q9BTE6;Q9BTE6-2;Q9BTE6-3	20	19	20	21	20	21	19	3275.97	3225.07	3326.94	3740.56	3327.43	3770.83	2964.63	2.04e-33	6.7e-35	45479.55;45479.55-2;45479.55-3
AASDH	Q4L235;Q4L235-2;Q4L235-3;Q4L235-4	Beta-alanine-activating enzyme;Isoform 2 of Beta-alanine-activating enzyme;Isoform 3 of Beta-alanine-activating enzyme;Isoform 4 of Beta-alanine-activating enzyme	Q4L235;Q4L235-2;Q4L235-3;Q4L235-4	0	2	3	3	3	2	2	NaN	283.316	336.528	264.108	213.432	173.956	133.645	3.12e-06	2.51e-08	122597.19;122597.19-2;122597.19-3;122597.19-4
AASDHPPT	Q9NRN7	L-aminoadipate-semialdehyde dehydrogenase-phosphopantetheinyl transferase	Q9NRN7	12	12	12	12	12	12	12	8796.85	8335.66	9115.86	10715.7	10623.3	10158.8	8332.5	7.41e-24	8.8e-26	35775.9
AATF	Q9NY61	Protein AATF	Q9NY61	27	26	26	26	26	25	27	2411.61	2310.43	2719.75	2329.16	2216.09	2279.93	2970.16	1.38e-42	2.7e-43	63132.9
ABCB10	Q9NRK6	ATP-binding cassette sub-family B member 10, mitochondrial	Q9NRK6	21	21	21	21	21	21	21	2217.62	2042.6	2187.1	2627.93	2335.99	2712.76	3348.41	1.17e-28	2.02e-30	79147.8
ABCB6	Q9NP58;Q9NP58-4	ATP-binding cassette sub-family B member 6;Isoform 2 of ATP-binding cassette sub-family B member 6	Q9NP58;Q9NP58-4	14	15	14	15	13	15	16	3930.2	4217	2811.97	4682.96	3450.02	4008.25	5183.54	6.09e-25	7.78e-27	93885.55;93885.55-4
ABCB7	O75027;O75027-2	Iron-sulfur clusters transporter ABCB7, mitochondrial;Isoform 2 of Iron-sulfur clusters transporter ABCB7, mitochondrial	O75027;O75027-2	22	19	22	19	22	18	21	3620.46	3784.89	3895.18	3063.83	2460.96	3170.13	4883.66	1.53e-41	2.35e-42	82641.3;82641.3-2
ABCB8	Q9NUT2;Q9NUT2-2;Q9NUT2-4;Q9NUT2-5	Mitochondrial potassium channel ATP-binding subunit;Isoform 2 of Mitochondrial potassium channel ATP-binding subunit;Isoform 4 of Mitochondrial potassium channel ATP-binding subunit;Isoform 5 of Mitochondrial potassium channel ATP-binding subunit	Q9NUT2;Q9NUT2-2;Q9NUT2-4;Q9NUT2-5	14	14	13	14	13	13	14	9443.14	10072.7	7370.6	8323.9	9796.86	6722.77	10774.1	3.77e-30	7.75e-32	79988.84;79988.84-2;79988.84-4;79988.84-5
ABCC1	P33527	Multidrug resistance-associated protein 1	P33527	47	46	46	46	46	46	46	1549.77	1567.11	1545.31	1285.77	1212.72	1600.61	1678.59	9.25e-37	5.48e-38	171591
ABCC4	O15439	ATP-binding cassette sub-family C member 4	O15439	38	36	41	40	40	40	37	1184.04	1183.58	1877.44	1232.76	1431.11	1759.94	1437.58	1.07e-31	2.71e-33	149527
ABCD1	P33897	ATP-binding cassette sub-family D member 1	P33897	4	5	5	6	4	4	5	635.538	744.928	673.737	675.099	507.479	576.079	815.845	7.33e-24	8.7e-26	82936.9
ABCD3	P28288	ATP-binding cassette sub-family D member 3	P28288	31	28	28	29	31	30	30	2345.95	2411.81	2308.25	2687.03	2574.29	2833.57	3002.77	4.1e-25	5.29e-27	75475.9
ABCD4	O14678	Lysosomal cobalamin transporter ABCD4	O14678	5	5	6	6	4	6	6	515.163	491.657	341.73	721.423	473.292	364.57	882.904	1.92e-07	1.56e-09	68597.4
ABCE1	P61221	ATP-binding cassette sub-family E member 1	P61221	34	34	35	35	35	35	35	10512.7	11219	12857.2	12582.1	11669.6	12105.2	11268.3	1.77e-38	1.46e-39	67314.3
ABCF1	Q8NE71	ATP-binding cassette sub-family F member 1	Q8NE71	40	39	39	41	40	41	41	8318.21	8063.57	9127.84	8838.99	8619.39	8691.9	9120.93	8.52e-35	3.52e-36	95925.7
ABCF2	Q9UG63;Q9UG63-2	ATP-binding cassette sub-family F member 2;Isoform 2 of ATP-binding cassette sub-family F member 2	Q9UG63;Q9UG63-2	33	36	35	37	36	35	36	7292.13	7502.09	9087.23	8284.89	7616.82	8058.02	9625.36	2.82e-27	4.29e-29	71290.26;71290.26-2
ABCF3	Q9NUQ8	ATP-binding cassette sub-family F member 3	Q9NUQ8	33	32	32	33	33	33	34	3880.39	3890.09	3630.87	3926.7	4117.83	4279.75	3842.55	2.83e-28	4.71e-30	79744.7
ABHD10	Q9NUJ1	Palmitoyl-protein thioesterase ABHD10, mitochondrial	Q9NUJ1	14	13	14	14	13	14	14	5533.36	5404.69	4681.11	4578.28	4594.14	5081.21	4950.15	7.15e-30	1.41e-31	33932.5
ABHD11	Q8NFV4	Protein ABHD11	Q8NFV4	12	13	13	14	13	13	14	2832.31	2638.72	2689.3	3150.59	3207.42	3525.67	2903.32	8.37e-33	2.49e-34	34689.9
ABHD12	Q8N2K0;Q8N2K0-2	Lysophosphatidylserine lipase ABHD12;Isoform 2 of Lysophosphatidylserine lipase ABHD12	Q8N2K0;Q8N2K0-2	18	16	17	17	18	18	18	2875.72	2600.57	2133.93	2677.01	2883.53	2798.92	3177.24	4.88e-36	2.52e-37	45096.76;45096.76-2
ABHD14B	Q96IU4	Putative protein-lysine deacylase ABHD14B	Q96IU4	9	8	9	9	9	9	9	18095.9	17850.9	20543.7	16253.5	14273.3	18768.4	12753.5	2.19e-29	4.07e-31	22345.7
ABHD16A	O95870	Phosphatidylserine lipase ABHD16A	O95870	16	18	18	17	18	18	18	2488.78	2625	1536.9	2299.05	1706.17	2026.6	2982.37	1.43e-33	4.84e-35	63243.3
ABHD17A	Q96GS6;Q96GS6-2	Alpha/beta hydrolase domain-containing protein 17A;Isoform 2 of Alpha/beta hydrolase domain-containing protein 17A	Q96GS6;Q96GS6-2	3	2	1	4	3	2	4	2445.68	3679.97	1804.49	1800.57	1718.78	1729.34	1225.76	1.3e-10	1.08e-12	33989.69;33989.69-2
ABHD17B	Q5VST6;Q5VST6-2	Alpha/beta hydrolase domain-containing protein 17B;Isoform 2 of Alpha/beta hydrolase domain-containing protein 17B	Q5VST6;Q5VST6-2	7	7	7	7	5	5	5	815.353	1084.42	800.009	964.152	755.201	1045.12	900.698	3e-24	3.65e-26	32214.78;32214.78-2
ABHD18	Q0P651	Protein ABHD18	Q0P651	2	2	1	1	2	1	0	295.427	250.915	306.285	305.44	194.251	192.171	NaN	2.51e-22	2.74e-24	46954.3
ABHD3	Q8WU67	Phospholipase ABHD3	Q8WU67	2	2	2	2	2	2	2	801.855	507.614	641.467	481.207	632.473	215.72	412.815	0.0234723	0.000178682	46008.8
ABHD4	Q8TB40	(Lyso)-N-acylphosphatidylethanolamine lipase	Q8TB40	2	2	2	2	2	2	2	660.141	427.464	594.016	417.243	196.705	216.525	228.822	8.05e-07	6.5e-09	38794.4
ABHD5	Q8WTS1	1-acylglycerol-3-phosphate O-acyltransferase ABHD5	Q8WTS1	2	2	2	2	2	2	2	180.161	372.265	495.895	701.391	514.199	638.047	528.085	8.81e-11	7.38e-13	39095.7
ABHD6	Q9BV23	Monoacylglycerol lipase ABHD6	Q9BV23	6	5	6	6	6	5	6	1251.38	1099.15	1185.48	1070.46	628.119	662.055	1444.41	3.63e-24	4.39e-26	38330.7
ABI1	Q8IZP0;Q8IZP0-10;Q8IZP0-2;Q8IZP0-3;Q8IZP0-4;Q8IZP0-5;Q8IZP0-6;Q8IZP0-7;Q8IZP0-8;Q8IZP0-9	Abl interactor 1;Isoform 10 of Abl interactor 1;Isoform 2 of Abl interactor 1;Isoform 3 of Abl interactor 1;Isoform 4 of Abl interactor 1;Isoform 5 of Abl interactor 1;Isoform 6 of Abl interactor 1;Isoform 7 of Abl interactor 1;Isoform 8 of Abl interactor 1;Isoform 9 of Abl interactor 1	Q8IZP0;Q8IZP0-10;Q8IZP0-2;Q8IZP0-3;Q8IZP0-4;Q8IZP0-5;Q8IZP0-6;Q8IZP0-7;Q8IZP0-8;Q8IZP0-9	17	17	17	17	17	17	17	3252.2	3181.05	3381.13	3008.11	3784.91	3821.91	2795.83	1.35e-32	3.89e-34	55080.84;55080.84-10;55080.84-2;55080.84-3;55080.84-4;55080.84-5;55080.84-6;55080.84-7;55080.84-8;55080.84-9
ABI2	Q9NYB9;Q9NYB9-2;Q9NYB9-4	Abl interactor 2;Isoform 2 of Abl interactor 2;Isoform 4 of Abl interactor 2	Q9NYB9;Q9NYB9-2;Q9NYB9-4	5	5	5	5	5	4	5	719.639	580.364	660.471	724.331	704.57	867.623	535.744	1.08e-16	9.88e-19	55663.23;55663.23-2;55663.23-4
ABI3	Q9P2A4	ABI gene family member 3	Q9P2A4	13	13	13	13	13	13	13	9306.85	9976.64	8949.1	8051.29	7978.43	9591.62	7543.47	5.49e-26	7.51e-28	39035.3
ABITRAM	Q9NX38	Protein Abitram	Q9NX38	4	5	4	6	6	6	4	507.739	415.775	370.501	588.156	497.433	532.23	180.808	1.82e-31	4.46e-33	20378.4
ABL1	P00519;P00519-2	Tyrosine-protein kinase ABL1;Isoform IB of Tyrosine-protein kinase ABL1	P00519;P00519-2	11	11	12	12	11	11	13	911.585	965.411	1049.2	796.559	932.68	982.465	862.89	1.36e-35	6.48e-37	122872.55;122872.55-2
ABL2	P42684;P42684-5;P42684-6;P42684-7	Tyrosine-protein kinase ABL2;Isoform 5 of Tyrosine-protein kinase ABL2;Isoform 6 of Tyrosine-protein kinase ABL2;Isoform 7 of Tyrosine-protein kinase ABL2	P42684;P42684-5;P42684-6;P42684-7	10	10	10	11	10	10	9	656.107	632.764	788.129	704.518	802.059	519.843	574.96	4.74e-34	1.75e-35	128342.97;128342.97-5;128342.97-6;128342.97-7
ABLIM1	O14639-3;O14639-5	Isoform 3 of Actin-binding LIM protein 1;Isoform 5 of Actin-binding LIM protein 1	O14639-3;O14639-5	16	17	17	17	14	13	15	1040.99	1072.66	825.689	806.447	834.548	984.245	983.545	4.04e-38	3.07e-39	48803.86;52055.56
ABR	Q12979;Q12979-4	Active breakpoint cluster region-related protein;Isoform 4 of Active breakpoint cluster region-related protein	Q12979;Q12979-4	26	25	26	26	27	26	25	3107.95	3032.33	3242.84	3004.18	3278.48	3317.62	2872.15	1.14e-47	7.45e-48	97597.84;97597.84-4
ABRACL	Q9P1F3	Costars family protein ABRACL	Q9P1F3	4	3	4	4	4	4	4	10471.7	9440.26	8474.92	12204.4	9821.25	13845.8	8091.48	3.51e-27	5.29e-29	9056.49
ABRAXAS1	Q6UWZ7	BRCA1-A complex subunit Abraxas 1	Q6UWZ7	7	7	7	7	6	7	7	737.818	1019.94	958.2	817.518	707.586	997.469	945.897	3.19e-27	4.84e-29	46662.7
ABRAXAS2	Q15018	BRISC complex subunit Abraxas 2	Q15018	19	19	18	19	18	19	20	4103.57	4169.13	4018.01	3711.12	3546.02	3994.09	3381.32	4.64e-30	9.4e-32	46900.8
ABT1	Q9ULW3	Activator of basal transcription 1	Q9ULW3	12	11	12	11	11	12	12	3778.69	3523.87	3752.8	4013.92	3572.9	3961.32	4602.44	1.06e-26	1.54e-28	31078.9
ABTB2	Q8N961;Q8N961-2	Ankyrin repeat and BTB/POZ domain-containing protein 2;Isoform 2 of Ankyrin repeat and BTB/POZ domain-containing protein 2	Q8N961;Q8N961-2	2	3	5	2	4	1	4	905.904	852.375	955.166	1034.89	659.346	1522.41	471.188	9.21e-21	9.46e-23	113656.12;113656.12-2
ACAA1	P09110	3-ketoacyl-CoA thiolase, peroxisomal	P09110	16	16	16	17	18	16	17	7673.42	9438.12	7621.77	7872.58	6919.57	8130.17	8910.63	2.57e-32	7.11e-34	44292
ACAA2	P42765	3-ketoacyl-CoA thiolase, mitochondrial	P42765	27	27	27	27	26	25	26	17421.3	18292.3	15006.7	16869.4	15747.2	16801.7	16876.8	1.63e-26	2.33e-28	41924.2
ACACA	Q13085	Acetyl-CoA carboxylase 1	Q13085	86	81	84	84	86	80	87	1871.96	1867.18	1704.45	1874.59	2070.05	1767.97	2065.67	1.53e-46	7.97e-47	265554
ACAD10	Q6JQN1	Acyl-CoA dehydrogenase family member 10	Q6JQN1	24	23	25	27	27	22	25	973.825	1013.61	972.587	847.521	1178.48	1139.3	943.57	1.39e-26	2e-28	118834
ACAD11	Q709F0	Acyl-CoA dehydrogenase family member 11	Q709F0	8	8	10	10	11	10	10	549.612	600.269	1361.12	450.954	1170.73	737.383	1031.81	7.12e-27	1.05e-28	87264.4
ACAD8	Q9UKU7	Isobutyryl-CoA dehydrogenase, mitochondrial	Q9UKU7	12	12	12	12	11	12	12	1744.77	1890.94	2504.99	1799.09	2028.78	2039.79	2149.26	3.03e-34	1.15e-35	45069.8
ACAD9	Q9H845	Complex I assembly factor ACAD9, mitochondrial	Q9H845	33	34	34	34	35	34	33	6068.51	5978.31	5216.7	5802.33	5317.4	5041.41	6174.77	6.84e-30	1.36e-31	68760.3
ACADM	P11310;P11310-2	Medium-chain specific acyl-CoA dehydrogenase, mitochondrial;Isoform 2 of Medium-chain specific acyl-CoA dehydrogenase, mitochondrial	P11310;P11310-2	26	26	25	25	25	25	26	40912.4	39709.2	28026.1	30522.6	29449.1	37197.3	32031.9	3.51e-26	4.88e-28	46588.32;46588.32-2
ACADS	P16219	Short-chain specific acyl-CoA dehydrogenase, mitochondrial	P16219	14	14	15	15	15	15	15	3956.05	4502.69	5665.04	3240.99	3345.23	4279.59	4691.85	5.38e-33	1.66e-34	44297.2
ACADSB	P45954	Short/branched chain specific acyl-CoA dehydrogenase, mitochondrial	P45954	14	15	15	16	16	16	16	2685.52	2973.3	4069.88	3701.95	2906.99	3281.21	4085.57	1.09e-36	6.39e-38	47485.4
ACADVL	P49748;P49748-3	Very long-chain specific acyl-CoA dehydrogenase, mitochondrial;Isoform 3 of Very long-chain specific acyl-CoA dehydrogenase, mitochondrial	P49748;P49748-3	37	35	37	37	37	36	38	12502.6	13107.1	15069.3	14176.9	12604.2	14020.1	14121.1	2.24e-36	1.23e-37	70390.11;70390.11-3
ACAP1	Q15027	Arf-GAP with coiled-coil, ANK repeat and PH domain-containing protein 1	Q15027	37	36	38	37	37	37	36	4500.04	4575.31	3872.56	4471.61	3992.32	4375.91	3942.79	1.84e-32	5.19e-34	81535.9
ACAP2	Q15057	Arf-GAP with coiled-coil, ANK repeat and PH domain-containing protein 2	Q15057	35	31	34	35	34	36	35	2698.35	2732.19	2242.28	2516.77	2505.31	2476.98	1918.69	1.88e-44	5.6e-45	88028.6
ACAT1	P24752	Acetyl-CoA acetyltransferase, mitochondrial	P24752	25	25	25	25	25	25	25	15822.2	16300.4	16611.3	16235.5	15607.3	18530.8	15886.3	1.05e-41	1.67e-42	45199.6
ACAT2	Q9BWD1	Acetyl-CoA acetyltransferase, cytosolic	Q9BWD1	16	15	16	16	15	16	16	10936.2	11141.9	16340.6	13975.4	15369.1	14554.4	10911.7	1.18e-22	1.31e-24	41350.8
ACBD3	Q9H3P7	Golgi resident protein GCP60	Q9H3P7	19	18	20	20	17	18	20	5138.41	5114.17	4573.42	4705.71	4983.61	4296.46	5108.03	3.04e-25	3.95e-27	60593.4
ACBD5	Q5T8D3	Acyl-CoA-binding domain-containing protein 5	Q5T8D3	16	15	16	15	16	14	16	1709.43	1764.93	1586.76	1337.06	1540.61	1485.21	1592.13	2.97e-31	7.06e-33	60091.8
ACBD6	Q9BR61	Acyl-CoA-binding domain-containing protein 6	Q9BR61	9	9	9	9	10	8	10	913.589	904.877	2071.72	1368.53	1447.39	1307.94	1065.78	5.07e-23	5.75e-25	31150.8
ACD	Q96AP0;Q96AP0-2	Adrenocortical dysplasia protein homolog;Isoform 2 of Adrenocortical dysplasia protein homolog	Q96AP0;Q96AP0-2	5	7	7	7	7	6	6	694.328	1037.41	1066.29	1122.79	1040.61	924.109	713.47	4.18e-22	4.52e-24	48967.25;48967.25-2
ACHE	P22303;P22303-2;P22303-4	Acetylcholinesterase;Isoform H of Acetylcholinesterase;Isoform R of Acetylcholinesterase	P22303;P22303-2;P22303-4	0	4	4	0	0	3	0	NaN	190.935	625.694	NaN	NaN	421.137	NaN	2.13e-07	1.73e-09	67796.05;67796.05-2;67796.05-4
ACIN1	Q9UKV3	Apoptotic chromatin condensation inducer in the nucleus	Q9UKV3	49	47	48	49	50	49	50	9912.88	9699.38	8880.95	9820.32	10016	9290.36	10758.5	6.69e-36	3.37e-37	151862
ACKR3	P25106	Atypical chemokine receptor 3	P25106	1	0	3	0	2	3	0	45.502	NaN	253.115	NaN	45.969	92.3162	NaN	2.68e-24	3.27e-26	41492.8
ACLY	P53396	ATP-citrate synthase	P53396	64	61	62	64	64	62	64	19622.4	19484.1	19558.3	19986.3	19153.5	19393.9	16569.1	5.88e-44	1.57e-44	120839
ACO1	P21399	Cytoplasmic aconitate hydratase	P21399	32	31	34	34	33	34	33	2506.12	2404.25	3456.84	3305.39	2522.21	3021.4	2263.76	6.76e-29	1.2e-30	98398.9
ACO2	Q99798	Aconitate hydratase, mitochondrial	Q99798	44	43	44	44	43	43	44	16884.1	17522.4	15064.8	16855.6	16793.6	15568.2	16071.6	1.39e-33	4.71e-35	85425.4
ACOT1	Q86TX2	Acyl-coenzyme A thioesterase 1	Q86TX2	22	21	21	23	22	23	21	4258.78	4377.11	3826.04	3598.4	4317.39	3863.19	4589.02	1.8e-34	7.08e-36	46277.4
ACOT13	Q9NPJ3	Acyl-coenzyme A thioesterase 13	Q9NPJ3	6	6	6	6	6	6	6	13418	12578.2	13382.4	12795.6	11388.1	13589.2	11320	7.04e-32	1.83e-33	14960.5
ACOT2	P49753	Acyl-coenzyme A thioesterase 2, mitochondrial	P49753	2	0	1	1	1	2	1	151.187	NaN	61.4589	532.019	617.72	461.416	14.3987	1.28e-26	1.85e-28	53218.5
ACOT4	Q8N9L9	Peroxisomal succinyl-coenzyme A thioesterase	Q8N9L9	11	11	9	11	11	11	10	1121	1205.61	811.394	1129.21	1023.24	1003.71	837.356	1.69e-21	1.79e-23	46326.5
ACOT7	O00154-4	Isoform 4 of Cytosolic acyl coenzyme A thioester hydrolase	O00154-4	17	17	16	17	15	16	17	16515.6	16056.5	14458.3	14808.4	10674.7	13147.2	12893.5	3.14e-25	4.08e-27	37419.7
ACOT8	O14734	Acyl-coenzyme A thioesterase 8	O14734	13	12	13	13	13	13	12	3602.51	3890.19	3582.03	4199.97	3714.09	4253.22	3766.51	3.39e-33	1.08e-34	35914.2
ACOT9	Q9Y305-4	Isoform 4 of Acyl-coenzyme A thioesterase 9, mitochondrial	Q9Y305-4	23	22	22	24	24	24	23	4945.66	5278.08	5529.26	4377.8	5225.06	5043.25	5810.33	5.46e-30	1.09e-31	50850.7
ACOX1	Q15067-2	Isoform 2 of Peroxisomal acyl-coenzyme A oxidase 1	Q15067-2	24	25	25	25	26	26	26	2821.96	2802.64	3242.78	3252.43	3023.21	3336	3157.54	7.24e-31	1.62e-32	74667.7
ACOX3	O15254	Peroxisomal acyl-coenzyme A oxidase 3	O15254	21	21	25	26	24	23	27	1239.33	1177.94	1725.67	1233.88	1099.36	1223.93	1942.44	1.57e-24	1.95e-26	77629.1
ACP1	P24666	Low molecular weight phosphotyrosine protein phosphatase	P24666	10	9	9	10	10	10	10	30230	29179.7	32804.4	29372.1	29879.9	32596	22418.2	2.26e-25	2.96e-27	18042.5
ACP1	P24666-2	Isoform 2 of Low molecular weight phosphotyrosine protein phosphatase	P24666-2	2	2	2	2	2	2	2	1002.66	935.13	1100.4	2360.85	965.076	1212.8	633.114	3e-34	1.14e-35	17977.4
ACP2	P11117	Lysosomal acid phosphatase	P11117	6	7	6	7	6	7	7	1541.15	1368.48	959.019	1177.04	1468.55	1409.78	1750.24	4.13e-33	1.29e-34	48344.3
ACP3	P15309;P15309-2	Prostatic acid phosphatase;Isoform 2 of Prostatic acid phosphatase	P15309;P15309-2	4	4	4	3	0	1	0	729.054	575.341	479.198	242.743	NaN	220.831	NaN	1.3e-12	1.11e-14	44566.11;44566.11-2
ACP5	P13686	Tartrate-resistant acid phosphatase type 5	P13686	5	5	5	5	6	5	5	2129.01	1951.65	1169.06	1290.99	2639.88	1949.96	1263.01	6.96e-27	1.03e-28	36598.8
ACP6	Q9NPH0	Lysophosphatidic acid phosphatase type 6	Q9NPH0	4	4	3	4	6	6	6	1069.77	782.938	978.807	1013.64	1052.87	1414.78	585.823	6.29e-24	7.5e-26	48886.4
ACSF2	Q96CM8;Q96CM8-2;Q96CM8-3	Medium-chain acyl-CoA ligase ACSF2, mitochondrial;Isoform 2 of Medium-chain acyl-CoA ligase ACSF2, mitochondrial;Isoform 3 of Medium-chain acyl-CoA ligase ACSF2, mitochondrial	Q96CM8;Q96CM8-2;Q96CM8-3	16	15	15	16	15	14	16	1347.81	1557.58	1533.44	1472.06	1287.1	1333.47	1007.11	3.48e-24	4.21e-26	68124.82;68124.82-2;68124.82-3
ACSF3	Q4G176	Malonate--CoA ligase ACSF3, mitochondrial	Q4G176	27	27	28	27	27	26	26	3818.91	3857.98	3002.49	3134.89	3648.61	3406.46	3801.95	1.88e-45	7.31e-46	64130.1
ACSL1	P33121	Long-chain-fatty-acid--CoA ligase 1	P33121	34	35	35	35	32	34	34	6165.59	6624.6	7071.63	5744.85	6371.38	7583.52	6957	2.36e-27	3.61e-29	77943.3
ACSL3	O95573	Fatty acid CoA ligase Acsl3	O95573	24	26	26	25	26	25	26	7383	7656.82	7193.15	7265.31	7191.9	7636	10546	1.1e-31	2.78e-33	80420.1
ACSL4	O60488;O60488-2	Long-chain-fatty-acid--CoA ligase 4;Isoform Short of Long-chain-fatty-acid--CoA ligase 4	O60488;O60488-2	28	30	30	30	30	30	30	4511.15	5007.64	4161	5474.57	4465.6	4606.77	5686.08	2.04e-39	2.02e-40	79188.04;79188.04-2
ACSL5	Q9ULC5-3	Isoform 2 of Long-chain-fatty-acid--CoA ligase 5	Q9ULC5-3	25	26	26	25	25	25	25	2333.77	2402.46	2726.27	2472.13	2094.83	2727.72	3267.24	7.68e-32	1.98e-33	82262.9
ACSM3	Q53FZ2	Acyl-coenzyme A synthetase ACSM3, mitochondrial	Q53FZ2	12	11	8	12	12	9	11	1768.06	1598.07	1152.34	1326.64	1668.82	1522.79	1234.61	2.41e-40	2.86e-41	66152.7
ACSS1	Q9NUB1;Q9NUB1-2	Acetyl-coenzyme A synthetase 2-like, mitochondrial;Isoform 2 of Acetyl-coenzyme A synthetase 2-like, mitochondrial	Q9NUB1;Q9NUB1-2	25	27	26	27	26	27	27	6390.85	6401.38	3341.36	6349.27	4975.51	6662.61	5938.76	1.36e-30	2.97e-32	74856.72;74856.72-2
ACSS2	Q9NR19;Q9NR19-2	Acetyl-coenzyme A synthetase, cytoplasmic;Isoform 2 of Acetyl-coenzyme A synthetase, cytoplasmic	Q9NR19;Q9NR19-2	3	3	3	3	3	3	3	375.544	279.724	337.357	509.812	376.704	538.008	223.331	1.56e-18	1.49e-20	78579.63;78579.63-2
ACTA1	P68133	Actin, alpha skeletal muscle	P68133	2	2	2	2	2	2	2	13375.3	10974.2	7887.11	13847.7	12318.9	12371.7	13681.3	5.86e-17	5.4e-19	42051
ACTA2	P62736	Actin, aortic smooth muscle	P62736	10	10	11	11	11	11	11	75172.4	70549.4	61762.1	85433.4	72826.5	87986.1	75926.2	3.12e-33	9.96e-35	42008.9
ACTB	P60709	Actin, cytoplasmic 1	P60709	43	43	44	49	50	49	48	757333	738001	706177	698834	629061	765921	725205	6.35e-38	4.68e-39	41736.7
ACTBL2	Q562R1	Beta-actin-like protein 2	Q562R1	6	5	7	7	7	7	7	15288.5	16901	12885.3	15399.6	14169.1	19267.4	19438.7	6.01e-32	1.57e-33	42003.2
ACTG1	P63261	Actin, cytoplasmic 2	P63261	2	2	2	2	2	2	2	56710.7	69995.2	61620.7	50996.5	37495.4	57898	74457.5	1.28e-20	1.31e-22	41792.8
ACTL6A	O96019	Actin-like protein 6A	O96019	18	18	18	18	18	18	18	12766.2	13337.5	11861.8	12814.7	12265.7	12240.4	12309.7	1.84e-39	1.85e-40	47461
ACTMAP	Q5BKX5	Actin maturation protease	Q5BKX5	5	4	5	5	5	6	5	2547.97	2732.07	2289.73	2057.59	2287.5	2898.84	1423.42	2.19e-32	6.12e-34	37778.6
ACTN1	P12814	Alpha-actinin-1	P12814	62	63	63	65	62	61	65	13274.6	12679.7	15598.1	15103.6	18312.5	17993.6	14816.5	1.17e-36	6.79e-38	103058
ACTN4	O43707	Alpha-actinin-4	O43707	50	48	48	51	50	50	49	27505	26782.6	22824.1	23129.5	24617.9	25817.1	23634.9	4.62e-34	1.71e-35	104854
ACTR10	Q9NZ32	Actin-related protein 10	Q9NZ32	18	16	19	18	19	17	18	2458.01	2379.67	2651.77	1854.75	2444.66	2264.57	2053.55	9.9e-30	1.92e-31	46307
ACTR1A	P61163	Alpha-centractin	P61163	12	12	12	12	12	11	12	10693.7	10064.3	9757.32	8913.34	10782.7	9682.74	9186.52	2.5e-23	2.89e-25	42613.7
ACTR1B	P42025	Beta-centractin	P42025	20	20	21	19	19	20	20	10182	9978.72	11091.8	8985.62	9611.37	11021	8468.16	6.32e-29	1.12e-30	42293.4
ACTR2	P61160	Actin-related protein 2	P61160	20	19	20	21	20	20	20	32916.7	31795.6	29316.7	31310	28378.4	34632.5	27763.5	4.94e-36	2.55e-37	44760.8
ACTR3	P61158	Actin-related protein 3	P61158	21	21	21	20	20	20	22	51559.9	48228.4	45911.1	51252.6	46231.1	57526.5	42990.2	1.11e-29	2.14e-31	47371.2
ACTR3B	Q9P1U1	Actin-related protein 3B	Q9P1U1	14	14	14	14	15	14	14	20741.3	17560.8	23422.9	19767.8	18939.9	25108.6	15146.6	1.18e-26	1.71e-28	47607.7
ACTR5	Q9H9F9	Actin-related protein 5	Q9H9F9	10	11	10	11	11	11	10	852.951	967.984	792.979	864.614	870.99	643.431	1011.31	1.29e-31	3.23e-33	68297.5
ACTR6	Q9GZN1	Actin-related protein 6	Q9GZN1	7	7	7	7	8	8	6	3922.78	5142.97	4294.67	4519.02	4798.8	4447.27	4160.99	1.66e-26	2.37e-28	45810.1
ACTR8	Q9H981	Actin-related protein 8	Q9H981	15	16	17	19	19	18	18	702.2	867.02	772.379	748.764	823.07	687.226	747.42	3.77e-30	7.75e-32	70483.6
ACY1	Q03154;Q03154-4	Aminoacylase-1;Isoform 4 of Aminoacylase-1	Q03154;Q03154-4	12	13	14	14	14	13	13	2007.02	1771.72	2649.34	1951.13	1901.76	2259.54	1406.89	1.1e-27	1.74e-29	45885.02;45885.02-4
ACY3	Q96HD9	N-acyl-aromatic-L-amino acid amidohydrolase (carboxylate-forming)	Q96HD9	11	13	12	12	13	6	10	787.135	879.56	694.848	1196.91	1557.85	136.035	279.507	3.1e-37	2e-38	35240.9
ACYP1	P07311	Acylphosphatase-1	P07311	7	7	7	7	7	7	7	3728.54	3549.88	3086.76	4367.12	4002.25	4936.31	2305.67	3.01e-24	3.66e-26	11260.8
ACYP2	P14621	Acylphosphatase-2	P14621	7	7	7	6	7	7	7	1334.02	1266.04	1790.01	1482.27	1141.91	1679.79	1256.31	2.81e-29	5.19e-31	11139.6
ADA	P00813	Adenosine deaminase	P00813	24	22	22	23	24	21	22	8107.2	7709.22	8002.21	6576.35	7044.45	7295.45	5478.87	1.55e-24	1.93e-26	40764.4
ADA2	Q9NZK5	Adenosine deaminase 2	Q9NZK5	16	15	13	17	17	16	16	2600.05	2554.32	888.392	1840.57	3184.91	839.055	1187.53	2.17e-34	8.47e-36	58933.6
ADAM10	O14672	Disintegrin and metalloproteinase domain-containing protein 10	O14672	31	31	30	29	31	30	28	3785.27	3897.2	3439.25	4132.62	4593.18	4269.99	3705.58	6.6e-29	1.17e-30	84142.1
ADAM17	P78536	Disintegrin and metalloproteinase domain-containing protein 17	P78536	14	13	13	14	16	14	14	1002.08	963.063	794.702	845.392	925.81	986.549	981.656	2.06e-21	2.17e-23	93021
ADAM8	P78325	Disintegrin and metalloproteinase domain-containing protein 8	P78325	11	11	11	12	11	12	12	901.233	1098.2	1005.46	1049.05	881.598	1265.18	614.662	2.04e-34	7.95e-36	88771.1
ADAM9	Q13443;Q13443-2	Disintegrin and metalloproteinase domain-containing protein 9;Isoform 2 of Disintegrin and metalloproteinase domain-containing protein 9	Q13443;Q13443-2	5	7	5	7	7	6	6	315.005	438.918	672.771	550.601	636.65	502.421	335.698	1.21e-27	1.91e-29	90555.98;90555.98-2
ADAMTSL4	Q6UY14;Q6UY14-2;Q6UY14-3	ADAMTS-like protein 4;Isoform 2 of ADAMTS-like protein 4;Isoform 3 of ADAMTS-like protein 4	Q6UY14;Q6UY14-2;Q6UY14-3	1	2	2	1	1	1	1	632.868	465.505	27.6902	1139.41	575.742	705.969	1685.22	3.92e-10	3.26e-12	116545.08;116545.08-2;116545.08-3
ADAP1	O75689;O75689-2	Arf-GAP with dual PH domain-containing protein 1;Isoform 2 of Arf-GAP with dual PH domain-containing protein 1	O75689;O75689-2	13	13	10	13	13	13	13	1092.06	901.723	716.209	1039.13	1682.74	763.797	942.998	3.46e-32	9.37e-34	43395.27;43395.27-2
ADAR	P55265	Double-stranded RNA-specific adenosine deaminase	P55265	62	62	60	67	65	66	63	10336	10950.4	10624.8	11062.9	10617.5	10149.7	11295.5	8.21e-28	1.31e-29	136066
ADAR	P55265-3	Isoform 3 of Double-stranded RNA-specific adenosine deaminase	P55265-3	2	2	2	2	2	2	2	1414.31	1298.35	2039.14	1686.7	1662.57	1126.99	1830.61	2.35e-22	2.58e-24	131170
ADAT1	Q9BUB4	tRNA-specific adenosine deaminase 1	Q9BUB4	12	12	11	9	11	8	8	839.08	693.289	807.304	503.956	735.085	803.275	675.368	2.64e-26	3.71e-28	55392.4
ADAT2	Q7Z6V5	tRNA-specific adenosine deaminase 2	Q7Z6V5	2	3	3	3	3	3	3	223.955	307.82	397.424	243.064	252.886	297.17	190.464	3.44e-20	3.47e-22	21046.2
ADCK5	Q3MIX3	Uncharacterized aarF domain-containing protein kinase 5	Q3MIX3	5	6	5	5	6	4	4	486.351	422.879	280.608	249.17	273.853	289.394	304.264	2.94e-32	8.04e-34	65827.6
ADCY7	P51828	Adenylate cyclase type 7	P51828	3	3	2	4	3	2	4	335.407	383.995	291.038	284.236	385.551	321.317	360.828	1.75e-10	1.46e-12	120308
ADD1	P35611;P35611-2;P35611-3;P35611-6	Alpha-adducin;Isoform 2 of Alpha-adducin;Isoform 3 of Alpha-adducin;Isoform 6 of Alpha-adducin	P35611;P35611-2;P35611-3;P35611-6	28	27	27	28	28	28	28	5857.46	5927.3	5466.6	6487.06	6034.99	6252.35	4399.67	4.04e-32	1.08e-33	80955.13;80955.13-2;80955.13-3;80955.13-6
ADD2	P35612	Beta-adducin	P35612	0	0	0	0	0	3	0	NaN	NaN	NaN	NaN	NaN	331.494	NaN	0.00243295	1.91e-05	80854.2
ADD3	Q9UEY8	Gamma-adducin	Q9UEY8	26	26	27	27	27	27	27	6417.74	6319.04	5360.03	6137.96	5423.3	5182.47	4728.06	1.23e-30	2.69e-32	79154.6
ADGRE2	Q9UHX3;Q9UHX3-3;Q9UHX3-4;Q9UHX3-6	Adhesion G protein-coupled receptor E2;Isoform 3 of Adhesion G protein-coupled receptor E2;Isoform 4 of Adhesion G protein-coupled receptor E2;Isoform 6 of Adhesion G protein-coupled receptor E2	Q9UHX3;Q9UHX3-3;Q9UHX3-4;Q9UHX3-6	7	5	5	7	7	7	7	1668.16	2168.4	1271.17	635.165	1450.57	781.191	1654.07	1.31e-30	2.87e-32	90471.87;90471.87-3;90471.87-4;90471.87-6
ADGRE5	P48960;P48960-3	Adhesion G protein-coupled receptor E5;Isoform 3 of Adhesion G protein-coupled receptor E5	P48960;P48960-3	17	16	16	17	17	16	17	4955.54	5052.53	4303.32	4817.33	5143.96	5318.38	5032.77	1.77e-34	6.99e-36	91869.28;91869.28-3
ADGRG5	Q8IZF4	Adhesion G-protein coupled receptor G5	Q8IZF4	3	3	2	3	3	3	3	3514.62	2676.2	1459.28	2359.88	1221.55	3438.59	2509.01	3.22e-29	5.91e-31	58999.6
ADH5	P11766	Alcohol dehydrogenase class-3	P11766	18	17	18	20	20	20	20	16132.6	17003.7	16670.4	17256.1	18721	18306.7	13282.4	1.71e-26	2.44e-28	39724.2
ADI1	Q9BV57	Acireductone dioxygenase	Q9BV57	13	13	12	12	14	13	13	5824.43	5077.7	4228.96	5348.34	5814.26	5886.71	3460.61	5.98e-36	3.03e-37	21498.4
ADISSP	Q9GZN8;Q9GZN8-2	Adipose-secreted signaling protein;Isoform 2 of Adipose-secreted signaling protein	Q9GZN8;Q9GZN8-2	9	9	9	9	9	9	8	2977.84	3502.29	3581.12	3885.23	3210.21	3613.79	3303.9	5.91e-31	1.34e-32	19291;19291-2
ADK	P55263	Adenosine kinase	P55263	24	24	24	24	24	24	25	7270.43	7095.06	7281.1	9548	7609.68	7755.06	7146.1	2.69e-45	1.01e-45	40545.4
ADNP	Q9H2P0	Activity-dependent neuroprotector homeobox protein	Q9H2P0	50	50	49	52	52	51	52	2865.38	2823.98	2598.24	2937.02	3542.33	2879.91	3205.8	7.28e-41	9.59e-42	123563
ADNP2	Q6IQ32	Activity-dependent neuroprotector homeobox protein 2	Q6IQ32	8	8	8	9	9	8	9	421.981	574.062	611.343	365.565	537.985	489.474	658.704	4.05e-24	4.89e-26	122833
ADO	Q96SZ5	2-aminoethanethiol dioxygenase	Q96SZ5	11	11	11	11	10	11	11	2880.71	2428.07	2993.21	3024.68	2947.55	3601.74	2898.11	1.62e-22	1.78e-24	29750.8
ADPGK	Q9BRR6;Q9BRR6-2	ADP-dependent glucokinase;Isoform 2 of ADP-dependent glucokinase	Q9BRR6;Q9BRR6-2	16	16	15	17	17	17	15	5567.69	5712.2	4989.68	4693.49	5002.62	5393.05	5790.51	2.43e-36	1.33e-37	54088.79;54088.79-2
ADPRH	P54922	ADP-ribosylhydrolase ARH1	P54922	15	14	15	15	15	14	16	4091.6	4691.7	4645.14	4225.63	3729.66	5355.78	3220.63	2.35e-29	4.37e-31	39506.6
ADPRS	Q9NX46	ADP-ribosylhydrolase ARH3	Q9NX46	12	13	13	14	14	13	13	10038.4	9387.25	9377.29	8378.37	8096.35	9078.79	6154.01	3.11e-26	4.35e-28	38946.8
ADRM1	Q16186	Proteasomal ubiquitin receptor ADRM1	Q16186	11	10	11	10	11	11	11	7388.45	7373.26	7960.01	7083.84	7112.99	7536.65	7362.2	3.18e-30	6.6e-32	42153.3
ADSL	P30566	Adenylosuccinate lyase	P30566	19	20	20	20	19	20	20	8365.06	7845.43	9954.55	12538.2	10833.7	11048	7554.92	6.16e-29	1.09e-30	54889.3
ADSS2	P30520	Adenylosuccinate synthetase isozyme 2	P30520	24	23	23	25	25	24	24	14971.3	14863.8	14591.2	16827.1	12164.7	15397.7	14338.4	2.36e-34	9.14e-36	50097.4
AEBP2	Q6ZN18;Q6ZN18-2	Zinc finger protein AEBP2;Isoform 2 of Zinc finger protein AEBP2	Q6ZN18;Q6ZN18-2	3	3	3	3	3	3	3	702.933	692.199	1011.96	862.56	957.204	1003.6	904.612	3.49e-18	3.31e-20	54466.55;54466.55-2
AFDN	P55196;P55196-5	Afadin;Isoform 5 of Afadin	P55196;P55196-5	58	61	62	65	62	62	66	1803.5	1714.77	1420.25	3116.79	2363.77	2387.79	1937.08	6.9e-44	1.8e-44	206804.23;206804.23-5
AFF1	P51825-2	Isoform 2 of AF4/FMR2 family member 1	P51825-2	13	14	15	15	15	13	13	1557.94	1700.66	1745.8	1859.71	2355.56	1748.64	1722.66	8.42e-25	1.06e-26	132384
AFF4	Q9UHB7	AF4/FMR2 family member 4	Q9UHB7	7	7	8	7	8	8	7	286.642	303.147	452.055	245.345	345.949	230.192	296.067	2.11e-19	2.07e-21	127459
AFG2A	Q8NB90	ATPase family gene 2 protein homolog A	Q8NB90	35	35	33	34	37	34	33	2022.61	2015.11	1645.16	1900.26	2139.61	1848	2009.72	3.29e-35	1.46e-36	97904.4
AFG2B	Q9BVQ7	ATPase family gene 2 protein homolog B	Q9BVQ7	19	20	20	21	21	20	20	1555.69	1620.53	1386.41	1418.15	1653.22	1505.49	1555.21	1.13e-27	1.78e-29	80710.3
AFG3L2	Q9Y4W6	AFG3-like protein 2	Q9Y4W6	41	42	43	43	42	42	43	5847.89	5703.71	5899.43	5776.19	6069.64	5975.03	7169.03	2.81e-27	4.27e-29	88583.7
AFM	P43652	Afamin	P43652	2	2	2	2	2	2	1	18096.3	16350	14815.3	2081.85	3772.19	3190.79	7752.12	4.32e-12	3.67e-14	69069.1
AFP	P02771	Alpha-fetoprotein	P02771	6	5	6	5	5	5	5	170794	155445	135502	5832.06	7508.52	9319.79	57695	4.98e-17	4.59e-19	68677.6
AFTPH	Q6ULP2;Q6ULP2-6;Q6ULP2-8;Q6ULP2-9	Aftiphilin;Isoform 2 of Aftiphilin;Isoform 4 of Aftiphilin;Isoform 5 of Aftiphilin	Q6ULP2;Q6ULP2-6;Q6ULP2-8;Q6ULP2-9	25	24	25	25	26	25	24	2318.01	2164.73	1718.8	2158.95	2147.63	2232.41	1530.7	3.15e-34	1.19e-35	102112.86;102112.86-6;102112.86-8;102112.86-9
AGA	P20933	N(4)-(beta-N-acetylglucosaminyl)-L-asparaginase	P20933	5	8	6	6	7	6	4	2887.92	2922.46	1961	2746.09	3380.88	1989.58	1680.56	3.29e-38	2.55e-39	37208.3
AGAP2	Q99490-2	Isoform 2 of Arf-GAP with GTPase, ANK repeat and PH domain-containing protein 2	Q99490-2	20	20	21	21	22	20	21	2417.65	2208.96	1738.87	2085.78	1981.7	2153.67	1863.46	2.38e-38	1.9e-39	90537.1
AGAP3	Q96P47;Q96P47-2;Q96P47-4	Arf-GAP with GTPase, ANK repeat and PH domain-containing protein 3;Isoform 2 of Arf-GAP with GTPase, ANK repeat and PH domain-containing protein 3;Isoform 4 of Arf-GAP with GTPase, ANK repeat and PH domain-containing protein 3	Q96P47;Q96P47-2;Q96P47-4	9	9	9	9	9	9	9	1061.55	1029.11	1352.02	1309.01	1378.56	1030.65	1307.19	7.3e-40	7.88e-41	95044.11;95044.11-2;95044.11-4
AGFG1	P52594;P52594-2;P52594-3;P52594-4	Arf-GAP domain and FG repeat-containing protein 1;Isoform 2 of Arf-GAP domain and FG repeat-containing protein 1;Isoform 3 of Arf-GAP domain and FG repeat-containing protein 1;Isoform 4 of Arf-GAP domain and FG repeat-containing protein 1	P52594;P52594-2;P52594-3;P52594-4	13	13	13	13	12	13	13	6680.35	7026.66	8209.46	6163.66	5506.38	7653.1	5686.78	1.46e-24	1.81e-26	58260.15;58260.15-2;58260.15-3;58260.15-4
AGFG2	O95081	Arf-GAP domain and FG repeat-containing protein 2	O95081	7	6	7	7	7	7	6	1939.9	1884.71	2058.94	2438.66	2146.4	2790.93	1873.29	3.67e-29	6.7e-31	48963.1
AGGF1	Q8N302	Angiogenic factor with G patch and FHA domains 1	Q8N302	8	7	7	6	8	8	9	363.212	352.845	541.466	453.19	416.273	470.923	379.298	2.37e-19	2.32e-21	80977.3
AGK	Q53H12	Acylglycerol kinase, mitochondrial	Q53H12	23	23	23	22	23	23	23	7100.27	6715.34	6991.4	6133.28	5921.65	7479.11	8811.12	2.21e-29	4.11e-31	47137.1
AGL	P35573	Glycogen debranching enzyme	P35573	72	69	74	75	76	74	75	3672.69	3722.06	4458.87	3472.59	3899.37	4164.39	2948.98	1.63e-27	2.53e-29	174764
AGMAT	Q9BSE5	Guanidino acid hydrolase, mitochondrial	Q9BSE5	6	5	7	7	7	7	7	1967.88	1992.03	2572.68	2070.98	1390.1	1828.04	2621.37	5.05e-18	4.76e-20	37660.4
AGO1	Q9UL18	Protein argonaute-1	Q9UL18	18	16	18	18	16	16	17	1761.57	1733.59	1711.95	1520.46	1526.71	1783.43	1780.07	1.7e-36	9.56e-38	97214.3
AGO2	Q9UKV8	Protein argonaute-2	Q9UKV8	30	31	31	31	31	30	32	1804.39	1855.81	1590.28	1851.67	1119.75	1857.21	1898.11	4.01e-39	3.75e-40	97208.1
AGO3	Q9H9G7	Protein argonaute-3	Q9H9G7	28	26	27	28	29	27	28	1944.61	1939	2292.04	1962.94	1693.74	1829.01	1832.31	3.78e-32	1.02e-33	97360.2
AGPAT1	Q99943	1-acyl-sn-glycerol-3-phosphate acyltransferase alpha	Q99943	6	5	6	5	6	6	6	2172.25	2302.08	2494.88	1660.77	1878.47	1542.1	2496.24	6.46e-31	1.46e-32	31716.5
AGPAT2	O15120	1-acyl-sn-glycerol-3-phosphate acyltransferase beta	O15120	3	3	4	3	3	3	3	2394.62	2220.6	2028.32	2183.44	1185.69	1413.52	1850.58	3.08e-20	3.12e-22	30914.3
AGPAT3	Q9NRZ7	1-acyl-sn-glycerol-3-phosphate acyltransferase gamma	Q9NRZ7	22	22	22	22	22	21	22	3966.45	4391.32	5252.68	3356.84	4509	4275.89	6178.54	5.98e-29	1.06e-30	43381
AGPAT5	Q9NUQ2	1-acyl-sn-glycerol-3-phosphate acyltransferase epsilon	Q9NUQ2	13	13	16	15	14	15	16	6475.99	5801.11	7392.46	7405.26	7590.67	7972.85	9406.62	2.83e-26	3.97e-28	42072.2
AGPS	O00116	Alkyldihydroxyacetonephosphate synthase, peroxisomal	O00116	28	27	27	29	29	29	27	6651	6602.28	6920.5	7213.97	5971.17	7244.08	9310.36	1.22e-29	2.35e-31	72911.8
AGRN	O00468-6;O00468-7	Isoform 6 of Agrin;Isoform 7 of Agrin	O00468-6;O00468-7	24	25	23	27	26	20	22	2698.99	2827.86	2236.61	4090.09	3903.06	2369.61	1974.08	1.07e-22	1.19e-24	214845.76;216819.91
AGTPBP1	Q9UPW5	Cytosolic carboxypeptidase 1	Q9UPW5	29	25	28	27	28	27	27	1312.14	1319.14	1787.7	1635.84	1539.21	1504.16	1647.75	1.55e-27	2.41e-29	138448
AGTRAP	Q6RW13	Type-1 angiotensin II receptor-associated protein	Q6RW13	4	4	3	3	4	4	4	2349.11	2173.55	1867.83	1550.65	2280.45	1839.22	2049.44	5.46e-26	7.48e-28	17419.2
AHCTF1	Q8WYP5;Q8WYP5-2;Q8WYP5-3	Protein ELYS;Isoform 2 of Protein ELYS;Isoform 3 of Protein ELYS	Q8WYP5;Q8WYP5-2;Q8WYP5-3	75	76	76	76	75	72	73	2084.95	2146.73	2013.92	1977.91	2036.86	1965.5	2683.25	2.68e-34	1.03e-35	252498.34;252498.34-2;252498.34-3
AHCY	P23526	Adenosylhomocysteinase	P23526	26	25	26	26	26	27	26	48464.2	47411.2	51191.9	51586.6	47592.9	51130.1	43205.4	2.86e-27	4.36e-29	47716.1
AHCYL1	O43865	S-adenosylhomocysteine hydrolase-like protein 1	O43865	14	13	14	14	14	14	14	3981.32	3550.08	3748.39	4188.69	3336.14	3720.56	2747.48	4.42e-29	8.02e-31	58951.4
AHCYL2	Q96HN2-2	Isoform 2 of Adenosylhomocysteinase 3	Q96HN2-2	14	16	15	16	15	14	16	3254.27	3520.09	3533.92	3780.43	3249.87	3815.42	2516.05	4.43e-25	5.7e-27	66593
AHDC1	Q5TGY3	Transcription factor Gibbin	Q5TGY3	5	7	7	8	6	7	6	401.959	345.692	565.609	345.237	523.981	489.672	292.563	1.03e-08	8.48e-11	168349
AHNAK	Q09666	Neuroblast differentiation-associated protein AHNAK	Q09666	207	204	180	203	212	207	201	2382.22	2339.99	875.8	1544.96	4460.64	3017.57	1696.33	1.99e-42	3.76e-43	629101
AHR	P35869	Aryl hydrocarbon receptor	P35869	10	11	13	12	12	12	12	648.683	635.988	1350.27	651.917	797.734	612.008	1139.31	2.21e-18	2.1e-20	96147.4
AHSA1	O95433	Activator of 90 kDa heat shock protein ATPase homolog 1	O95433	24	23	24	25	24	23	24	23695.1	23145.6	23429.2	24332.8	23248.2	24722.9	19607.1	3.08e-25	4.01e-27	38274.3
AHSG	P02765	Alpha-2-HS-glycoprotein	P02765	4	4	4	4	3	3	3	454035	760083	683718	31670.7	29951.8	27978.9	69266.7	6.84e-14	5.96e-16	39340.7
AICDA	Q9GZX7;Q9GZX7-2	Single-stranded DNA cytosine deaminase;Isoform 2 of Single-stranded DNA cytosine deaminase	Q9GZX7;Q9GZX7-2	8	7	8	7	7	8	8	3278.02	3108.13	1610.81	1230.69	1355.2	1556.17	1926.58	3.82e-24	4.62e-26	23953.53;23953.53-2
AIDA	Q96BJ3	Axin interactor, dorsalization-associated protein	Q96BJ3	17	16	17	18	18	17	16	1583.84	1612.11	1390.8	1402.16	1791.24	1839.04	1282.96	3.8e-38	2.92e-39	35023.2
AIF1	P55008	Allograft inflammatory factor 1	P55008	3	3	3	2	3	3	3	869.814	905.778	1574.85	386.651	1190	747.906	437.119	7.41e-05	5.9e-07	16703.3
AIFM1	O95831;O95831-3	Apoptosis-inducing factor 1, mitochondrial;Isoform 3 of Apoptosis-inducing factor 1, mitochondrial	O95831;O95831-3	28	29	28	29	29	30	30	18260.4	17816.5	15178	16988.2	15731.2	16697.5	22032.8	1.25e-28	2.15e-30	66900.6;66900.6-3
AIFM2	Q9BRQ8	Ferroptosis suppressor protein 1	Q9BRQ8	11	11	11	11	11	10	11	2616.09	2836.99	1795.62	2165.22	1591.22	992.252	2826.04	1.04e-26	1.51e-28	40526.7
AIG1	Q9NVV5;Q9NVV5-1;Q9NVV5-3;Q9NVV5-5;Q9NVV5-6	Androgen-induced gene 1 protein;Isoform 2 of Androgen-induced gene 1 protein;Isoform 3 of Androgen-induced gene 1 protein;Isoform 5 of Androgen-induced gene 1 protein;Isoform 6 of Androgen-induced gene 1 protein	Q9NVV5;Q9NVV5-1;Q9NVV5-3;Q9NVV5-5;Q9NVV5-6	1	1	2	2	2	2	2	875.194	1134.72	1361.55	732.69	990.525	880.33	3052.22	5.31e-25	6.81e-27	27458.4;27458.4-1;27458.4-3;27458.4-5;27458.4-6
AIM2	O14862	Interferon-inducible protein AIM2	O14862	8	8	6	7	7	7	7	949.014	1098.85	373.33	670.088	251.871	658.698	679.435	2.8e-23	3.22e-25	38953.6
AIMP1	Q12904	Aminoacyl tRNA synthase complex-interacting multifunctional protein 1	Q12904	22	23	23	23	22	23	21	10923.3	11765.7	10579.6	10025.2	10063.4	10158.7	9933.82	2.61e-28	4.35e-30	34352.7
AIMP2	Q13155	Aminoacyl tRNA synthase complex-interacting multifunctional protein 2	Q13155	14	14	15	15	16	15	15	7139.87	8510.25	8200.61	9148.53	8302.67	9905.17	10894.1	1.9e-18	1.81e-20	35348.8
AIP	O00170	AH receptor-interacting protein	O00170	16	15	16	16	16	16	16	8935.14	8943.76	7238.61	10580.5	8400.57	9819.97	8229.64	2.26e-24	2.77e-26	37664.1
AIRIM	Q9NX04	AFG2-interacting ribosome maturation factor	Q9NX04	2	2	2	2	2	2	2	1585.44	1665.63	1599.99	809.739	1432.62	1188.4	1104.99	1.62e-09	1.34e-11	23372.9
AK1	P00568	Adenylate kinase isoenzyme 1	P00568	2	2	2	3	3	3	3	792.558	675.641	267.334	662.317	851.641	673.745	339.651	8.48e-15	7.51e-17	21634.8
AK2	P54819;P54819-2	Adenylate kinase 2, mitochondrial;Isoform 2 of Adenylate kinase 2, mitochondrial	P54819;P54819-2	18	18	18	18	17	18	18	29148.3	28951.7	29738.1	27327.8	22910.3	25211.5	25728.5	3.92e-24	4.73e-26	26477.74;26477.74-2
AK3	Q9UIJ7	GTP:AMP phosphotransferase AK3, mitochondrial	Q9UIJ7	20	20	20	20	20	20	19	8430.1	7735.63	8393.27	7543.07	9666.15	7361.29	7135.69	3.44e-37	2.19e-38	25565.4
AK4	P27144	Adenylate kinase 4, mitochondrial	P27144	16	17	16	18	18	18	16	17379.1	16686.7	19034.4	18408.5	12966.1	20605.8	16793.5	7.33e-30	1.45e-31	25268
AK6	Q9Y3D8	Adenylate kinase isoenzyme 6	Q9Y3D8	7	7	7	8	8	8	7	5462.15	5768.19	5963.29	5924.1	7101.74	6137.9	5118.96	4.4e-41	6.06e-42	20061.5
AKAP1	Q92667	A-kinase anchor protein 1, mitochondrial	Q92667	23	22	22	24	22	24	24	816.822	954.712	1087.07	1083.48	1127.68	1063.86	1314.37	1.21e-38	1.03e-39	97341.6
AKAP10	O43572	A-kinase anchor protein 10, mitochondrial	O43572	11	12	13	12	12	11	11	651.027	729.177	563.662	582.966	631.093	550.681	334.818	6.94e-21	7.16e-23	73818.2
AKAP11	Q9UKA4	A-kinase anchor protein 11	Q9UKA4	36	37	37	37	36	37	34	1141.69	1211.83	1317.8	1287.45	954.516	1326.05	1327.39	1.41e-24	1.75e-26	210512
AKAP13	Q12802;Q12802-2;Q12802-4	A-kinase anchor protein 13;Isoform 2 of A-kinase anchor protein 13;Isoform 3 of A-kinase anchor protein 13	Q12802;Q12802-2;Q12802-4	78	75	79	76	80	76	79	1846.67	1904.71	1776.76	1787.01	1646.48	1780.41	1543.82	4.36e-46	1.94e-46	307550.34;307550.34-2;307550.34-4
AKAP17A	Q02040	A-kinase anchor protein 17A	Q02040	23	22	23	22	22	21	21	4377.6	5071.81	3505.09	4727.99	4653.08	4607.04	5237.45	3.96e-33	1.24e-34	80735.4
AKAP8	O43823	A-kinase anchor protein 8	O43823	21	21	22	21	21	22	20	2678.7	2873.51	2585.98	2940.34	3050.76	2838.34	2862.51	4.09e-46	1.86e-46	76108.3
AKAP8L	Q9ULX6	A-kinase anchor protein 8-like	Q9ULX6	14	15	16	16	16	16	15	2626.79	2660.96	2642.7	2500.84	2642.19	2554.5	2621.38	2.89e-27	4.4e-29	71639.7
AKAP9	Q99996	A-kinase anchor protein 9	Q99996	95	97	95	92	98	93	95	847.35	897.486	725.22	794.551	781.24	748.449	811.087	2.09e-39	2.07e-40	452987
AKNA	Q7Z591	Microtubule organization protein AKNA	Q7Z591	37	37	35	35	34	35	37	1077.48	1356.67	872.014	1035.08	854.59	1112.17	1470.23	6.36e-37	3.88e-38	155139
AKR1A1	P14550	Aldo-keto reductase family 1 member A1	P14550	21	22	22	22	22	22	22	14135.6	14667.9	15792.9	14534.6	14320.9	10591.9	11464.9	9.11e-32	2.33e-33	36573
AKR1B1	P15121	Aldo-keto reductase family 1 member B1	P15121	22	22	24	24	24	24	22	17709.3	19200.1	20008.3	21767	16784.5	21247.4	12641.9	3.33e-30	6.89e-32	35853.4
AKR1C4;AKR1C3;AKR1C2;AKR1C2;AKR1C1	P17516;P42330;P52895;P52895-2;Q04828	Aldo-keto reductase family 1 member C4;Aldo-keto reductase family 1 member C3;Aldo-keto reductase family 1 member C2;Isoform 2 of Aldo-keto reductase family 1 member C2;Aldo-keto reductase family 1 member C1	P17516;P42330;P52895;P52895-2;Q04828	2	2	2	2	2	2	2	1460.25	1290.33	827.078	1325.6	1999.35	1260.11	1540.81	2.6e-15	2.32e-17	37066.8;36853.23;36735.29;36735.29-2;36788.35
AKR7A2	O43488	Aflatoxin B1 aldehyde reductase member 2	O43488	12	12	13	13	13	13	13	8412.47	8096.24	9811.48	10509.8	9820.54	12812.3	7627.48	1.15e-22	1.28e-24	39589
AKT1	P31749	RAC-alpha serine/threonine-protein kinase	P31749	24	24	25	26	26	24	25	2065.39	2142.2	1929.93	1937.58	1496.27	1778.2	1568.81	1.36e-33	4.63e-35	55686.4
AKT1S1	Q96B36	Proline-rich AKT1 substrate 1	Q96B36	3	3	3	2	3	3	3	1345.27	832.274	924.206	883.114	724.478	334.211	675.729	3.8e-06	3.05e-08	27383.3
AKT2	P31751	RAC-beta serine/threonine-protein kinase	P31751	18	18	19	19	18	19	19	2812.26	2884.53	2942.94	2899.45	2146.63	2946.15	2602.04	1.75e-32	4.94e-34	55768.8
AKT3	Q9Y243;Q9Y243-2	RAC-gamma serine/threonine-protein kinase;Isoform 2 of RAC-gamma serine/threonine-protein kinase	Q9Y243;Q9Y243-2	4	3	4	3	1	4	3	568.944	634.983	835.935	457.983	177.426	594.976	471.159	3.2e-11	2.7e-13	55774.53;55774.53-2
AKTIP	Q9H8T0;Q9H8T0-2	AKT-interacting protein;Isoform 2 of AKT-interacting protein	Q9H8T0;Q9H8T0-2	3	3	5	3	5	3	5	738.664	499.938	450.994	232.061	437.941	416.551	664.316	1.84e-18	1.75e-20	33128;33128-2
ALAD	P13716	Delta-aminolevulinic acid dehydratase	P13716	15	14	14	15	14	15	14	2731.72	2609.1	2502.24	2361.21	2304.18	2591.83	1896.6	3.83e-47	2.26e-47	36294.9
ALAS1	P13196	5-aminolevulinate synthase, non-specific, mitochondrial	P13196	6	8	9	9	7	7	7	641.303	742.74	827.721	1265.41	853.703	693.948	686.185	3.69e-34	1.39e-35	70580.9
ALB	P02768	Albumin	P02768	16	19	19	7	8	10	15	528138	555421	473852	33059	43925.7	50623.3	322471	4.98e-23	5.65e-25	69366.7
ALCAM	Q13740-2	Isoform 2 of CD166 antigen	Q13740-2	17	18	18	16	17	17	17	3618.14	3279.55	3336.39	3198.21	3408.16	3582.67	3651.06	1.32e-20	1.34e-22	63664.8
ALDH16A1	Q8IZ83	Aldehyde dehydrogenase family 16 member A1	Q8IZ83	24	23	22	24	23	23	22	6071.03	6455.12	4188.7	5087.27	4680.36	6768.07	4993.35	1.82e-23	2.11e-25	85127.4
ALDH18A1	P54886	Delta-1-pyrroline-5-carboxylate synthase	P54886	44	44	46	45	45	45	45	15689.1	15798.4	14290.1	14281.1	13542.4	14808.2	15525.3	2.75e-31	6.56e-33	87302.3
ALDH1A3	P47895	Retinaldehyde dehydrogenase 3	P47895	13	16	16	5	6	15	4	1122.81	1050.98	3024.52	699.141	447.878	1030.65	245.764	2.56e-19	2.5e-21	56108.5
ALDH1B1	P30837	Aldehyde dehydrogenase X, mitochondrial	P30837	19	20	21	21	21	21	19	5656.98	5411.73	5025.03	7132.3	5323.69	4073.25	1050.21	1.54e-24	1.92e-26	57249.3
ALDH1L2	Q3SY69	Mitochondrial 10-formyltetrahydrofolate dehydrogenase	Q3SY69	18	17	5	10	10	10	20	1074.08	1030.3	317.001	366.906	300.024	552.665	1589.51	2.41e-22	2.64e-24	101746
ALDH2	P05091	Aldehyde dehydrogenase, mitochondrial	P05091	25	24	24	25	25	24	23	13710.4	13779	11296.1	8097.41	11183.9	9858.52	11681.6	2.18e-36	1.2e-37	56381.3
ALDH3A2	P51648;P51648-2	Aldehyde dehydrogenase family 3 member A2;Isoform 2 of Aldehyde dehydrogenase family 3 member A2	P51648;P51648-2	21	21	20	21	21	21	21	14396.6	14825.7	11807.4	13525.5	9721.93	10587.9	15507	3.47e-27	5.23e-29	54847.83;54847.83-2
ALDH4A1	P30038	Delta-1-pyrroline-5-carboxylate dehydrogenase, mitochondrial	P30038	16	16	16	17	17	17	17	3580.43	3542.41	3383.42	3189.5	4307.12	3758.65	3417.62	2.7e-35	1.22e-36	61719.5
ALDH5A1	P51649;P51649-2	Succinate-semialdehyde dehydrogenase, mitochondrial;Isoform 2 of Succinate-semialdehyde dehydrogenase, mitochondrial	P51649;P51649-2	14	16	16	16	16	16	16	3249.92	3429.72	2429.67	2111.42	1659.25	3138.87	3926.3	3.64e-25	4.71e-27	57214.75;57214.75-2
ALDH6A1	Q02252;Q02252-2	Methylmalonate-semialdehyde/malonate-semialdehyde dehydrogenase [acylating], mitochondrial;Isoform 2 of Methylmalonate-semialdehyde/malonate-semialdehyde dehydrogenase [acylating], mitochondrial	Q02252;Q02252-2	25	25	25	25	25	25	25	4386.08	4583.39	5397.59	4161.79	3546.02	4344.73	3523.53	1.56e-34	6.22e-36	57839.73;57839.73-2
ALDH7A1	P49419-2	Isoform 2 of Alpha-aminoadipic semialdehyde dehydrogenase	P49419-2	22	22	21	20	21	20	22	1747.07	1928.16	1546.17	2474.34	3761.84	1054.34	3595.54	1.73e-26	2.46e-28	55366.4
ALDH9A1	P49189	4-trimethylaminobutyraldehyde dehydrogenase	P49189	29	29	30	31	29	29	28	13346.3	13977.9	11737.6	12760.5	11869.8	11983	8534.48	9.08e-25	1.14e-26	53801.9
ALDOA	P04075	Fructose-bisphosphate aldolase A	P04075	40	40	39	42	42	38	40	121847	116431	122295	132160	120628	130651	96461.8	5.82e-29	1.04e-30	39420
ALDOC	P09972	Fructose-bisphosphate aldolase C	P09972	28	25	27	28	27	27	27	24168.3	23435.8	43262	30239.4	29338.4	34997.6	21448.2	9.24e-46	3.72e-46	39455.9
ALG1	Q9BT22	Chitobiosyldiphosphodolichol beta-mannosyltransferase	Q9BT22	11	11	12	11	11	11	12	4590.91	4796.88	3993.2	4704.37	4007.34	4707.35	5033.53	5.79e-22	6.22e-24	52518.1
ALG10;ALG10B	Q5BKT4;Q5I7T1	Dol-P-Glc:Glc(2)Man(9)GlcNAc(2)-PP-Dol alpha-1,2-glucosyltransferase;Putative Dol-P-Glc:Glc(2)Man(9)GlcNAc(2)-PP-Dol alpha-1,2-glucosyltransferase	Q5BKT4;Q5I7T1	7	6	5	6	7	7	7	3110.24	2876.82	2581.34	2695.13	2359.77	2983.52	4135.75	1.93e-22	2.12e-24	55606.07;55447.93
ALG11	Q2TAA5	GDP-Man:Man(3)GlcNAc(2)-PP-Dol alpha-1,2-mannosyltransferase	Q2TAA5	9	10	10	10	10	8	10	1365.72	1263.64	1242.8	1083.22	1076.28	1291.81	1460.18	7.54e-29	1.33e-30	55651
ALG12	Q9BV10	Dol-P-Man:Man(7)GlcNAc(2)-PP-Dol alpha-1,6-mannosyltransferase	Q9BV10	4	5	5	5	5	5	5	1157.05	1226.56	1276.29	990.361	1190.56	999.304	1234.03	9.59e-18	9e-20	54654.7
ALG13	Q9NP73-2	Isoform 2 of Putative bifunctional UDP-N-acetylglucosamine transferase and deubiquitinase ALG13	Q9NP73-2	6	6	6	6	6	6	6	3246.18	2981.43	3234.02	3303.48	2955.01	3489.19	2718.08	7.47e-24	8.87e-26	18225.1
ALG14	Q96F25	UDP-N-acetylglucosamine transferase subunit ALG14 homolog	Q96F25	4	4	3	4	4	4	4	993.557	877.506	803.959	575.726	745.472	631.855	1107.44	1.23e-26	1.78e-28	24150.5
ALG2	Q9H553	Alpha-1,3/1,6-mannosyltransferase ALG2	Q9H553	16	16	16	16	16	16	15	2074.99	2033.91	2024.07	1772.09	1950.64	2039.63	3145.97	2.48e-37	1.63e-38	47091.5
ALG3	Q92685	Dol-P-Man:Man(5)GlcNAc(2)-PP-Dol alpha-1,3-mannosyltransferase	Q92685	4	4	4	5	5	5	5	2975.81	2446.02	2208.04	1967.06	1812.44	2031.64	4094.45	2.46e-22	2.69e-24	50126.4
ALG5	Q9Y673	Dolichyl-phosphate beta-glucosyltransferase	Q9Y673	13	13	13	14	15	15	15	4353.01	4134.17	3449.96	3771.41	3266.98	3135.59	4851.82	1.16e-21	1.23e-23	36946.1
ALG6	Q9Y672	Dolichyl pyrophosphate Man9GlcNAc2 alpha-1,3-glucosyltransferase	Q9Y672	7	7	7	7	7	6	7	2955.05	2702.04	1817.48	2351.26	2372.29	2572.44	3662.43	4.51e-25	5.81e-27	58120.6
ALG8	Q9BVK2;Q9BVK2-2	Probable dolichyl pyrophosphate Glc1Man9GlcNAc2 alpha-1,3-glucosyltransferase;Isoform 2 of Probable dolichyl pyrophosphate Glc1Man9GlcNAc2 alpha-1,3-glucosyltransferase	Q9BVK2;Q9BVK2-2	4	5	5	5	5	4	5	5394.9	5377.44	3385.96	4035.15	3360.61	4242.53	9404.91	1.2e-24	1.51e-26	60087.6;60087.6-2
ALG9	Q9H6U8;Q9H6U8-3	Alpha-1,2-mannosyltransferase ALG9;Isoform 3 of Alpha-1,2-mannosyltransferase ALG9	Q9H6U8;Q9H6U8-3	6	6	6	7	7	7	6	1697.04	1517.25	1527.91	1457.92	1736.29	1663.64	2061.76	6.39e-25	8.15e-27	69863.44;69863.44-3
ALKBH1	Q13686	Nucleic acid dioxygenase ALKBH1	Q13686	10	8	10	10	10	9	10	818.068	852.652	816.474	1068.86	1120.71	1000.66	995.518	2.12e-23	2.45e-25	43831.8
ALKBH2	Q6NS38	DNA oxidative demethylase ALKBH2	Q6NS38	4	4	4	4	4	3	4	1468.67	1621.63	1721.7	1555.91	1829.95	1711.77	1478.63	7.36e-25	9.36e-27	29322.4
ALKBH3	Q96Q83	Alpha-ketoglutarate-dependent dioxygenase alkB homolog 3	Q96Q83	8	9	10	10	10	7	9	847.386	737.641	1118.22	1031.02	1137.82	1103.44	957.475	2.98e-17	2.76e-19	33374.7
ALKBH4	Q9NXW9	Alpha-ketoglutarate-dependent dioxygenase alkB homolog 4	Q9NXW9	9	8	9	9	8	6	8	1299.81	1439.9	1433.02	1676.68	1606	1640.44	966.736	2.56e-25	3.34e-27	33837.9
ALKBH5	Q6P6C2	RNA demethylase ALKBH5	Q6P6C2	15	15	15	15	15	15	15	3165.89	3227.28	2542.32	3727.47	3166.49	3431.01	2947.46	7.45e-39	6.63e-40	44255.9
ALKBH6	Q3KRA9;Q3KRA9-2	Alpha-ketoglutarate-dependent dioxygenase alkB homolog 6;Isoform 2 of Alpha-ketoglutarate-dependent dioxygenase alkB homolog 6	Q3KRA9;Q3KRA9-2	4	4	2	4	4	4	3	1756.65	1415.19	2817.54	1581.17	1237.12	1369.15	688.87	3.94e-11	3.32e-13	26483.47;26483.47-2
ALKBH7	Q9BT30	Alpha-ketoglutarate-dependent dioxygenase alkB homolog 7, mitochondrial	Q9BT30	8	7	6	8	8	6	7	1320.21	1325.38	1540.13	1394.32	1729.29	1184.43	1403.92	4.97e-19	4.82e-21	24515.9
ALKBH8	Q96BT7	Alkylated DNA repair protein alkB homolog 8	Q96BT7	10	10	12	10	10	10	9	5906.36	5632.09	5203.95	4942.61	4363.4	5575.77	5161.48	1.61e-31	3.98e-33	75208.4
ALMS1	Q8TCU4;Q8TCU4-2;Q8TCU4-3	Centrosome-associated protein ALMS1;Isoform 2 of Centrosome-associated protein ALMS1;Isoform 3 of Centrosome-associated protein ALMS1	Q8TCU4;Q8TCU4-2;Q8TCU4-3	4	2	3	5	3	3	5	3626	1381.55	2195.19	2328.65	2022.5	2311.42	2132.89	0.0121923	9.38e-05	461062.03;461062.03-2;461062.03-3
ALOX5	P09917	Polyunsaturated fatty acid 5-lipoxygenase	P09917	23	22	25	26	24	24	26	1185.17	1136.54	1986.77	2174.51	2078.82	1632.92	2122.98	5.79e-33	1.78e-34	77983.2
ALOX5AP	P20292	Arachidonate 5-lipoxygenase-activating protein	P20292	3	3	3	3	3	3	3	6896.71	6108.62	13169.5	6411.52	7375.04	3558.91	26871.3	7.4e-20	7.36e-22	18157.1
ALPK1	Q96QP1	Alpha-protein kinase 1	Q96QP1	7	8	9	6	4	8	6	218.154	227.763	371.448	165.574	205.623	257.884	91.9035	8.08e-14	7.04e-16	138861
ALYREF	Q86V81	THO complex subunit 4	Q86V81	9	9	12	10	11	9	12	29165.2	29845.5	27707.1	27403.7	29636.5	27056	31243	3.2e-19	3.12e-21	26887.9
AMACR	Q9UHK6;Q9UHK6-5	Alpha-methylacyl-CoA racemase;Isoform 4 of Alpha-methylacyl-CoA racemase	Q9UHK6;Q9UHK6-5	4	3	5	5	5	5	5	633.603	639.094	519.804	448.347	616.85	325.647	441.437	0.000384134	3.04e-06	42386.71;42386.71-5
AMBRA1	Q9C0C7;Q9C0C7-3;Q9C0C7-4;Q9C0C7-5	Activating molecule in BECN1-regulated autophagy protein 1;Isoform 3 of Activating molecule in BECN1-regulated autophagy protein 1;Isoform 4 of Activating molecule in BECN1-regulated autophagy protein 1;Isoform 5 of Activating molecule in BECN1-regulated autophagy protein 1	Q9C0C7;Q9C0C7-3;Q9C0C7-4;Q9C0C7-5	17	15	20	16	19	18	19	584.598	474.768	909.96	627.333	744.249	623.385	558.385	9.09e-34	3.17e-35	142507.21;142507.21-3;142507.21-4;142507.21-5
AMD1	P17707;P17707-2	S-adenosylmethionine decarboxylase proenzyme;Isoform 2 of S-adenosylmethionine decarboxylase proenzyme	P17707;P17707-2	2	2	2	2	2	1	2	607.59	368.728	660.398	626.697	707.208	439.45	478.892	0.0071873	5.57e-05	38339.64;38339.64-2
AMDHD2	Q9Y303	N-acetylglucosamine-6-phosphate deacetylase	Q9Y303	7	8	8	8	8	7	7	1873.6	1769.85	1562.63	1482.68	1930.93	1778.34	1266.06	4.58e-33	1.42e-34	43747.9
AMFR	Q9UKV5	E3 ubiquitin-protein ligase AMFR	Q9UKV5	10	14	14	14	15	15	15	2024.65	1796.51	1308.28	1874.39	1736.53	1878.53	2330.53	8.31e-24	9.84e-26	72995.8
AMMECR1L	Q6DCA0	AMMECR1-like protein	Q6DCA0	2	2	2	2	2	2	2	781.754	906.638	987.298	412.464	747.065	476.239	994.938	2.14e-17	1.99e-19	34499.2
AMOTL1	Q8IY63;Q8IY63-2	Angiomotin-like protein 1;Isoform 2 of Angiomotin-like protein 1	Q8IY63;Q8IY63-2	2	0	2	0	2	1	0	213.396	NaN	291.387	NaN	141.911	245.561	NaN	3.41e-19	3.32e-21	106574.2;106574.2-2
AMPD2	Q01433	AMP deaminase 2	Q01433	37	35	37	37	37	38	35	4419.61	4334.75	5763.39	4820.37	5259.62	5324.64	3560.77	7.14e-34	2.54e-35	94890.1
AMPD3	Q01432;Q01432-4;Q01432-5	AMP deaminase 3;Isoform 2 of AMP deaminase 3;Isoform 3 of AMP deaminase 3	Q01432;Q01432-4;Q01432-5	15	18	19	19	19	20	19	1687.14	1413.01	2684.41	2528.63	1650.48	3371.35	2454.77	1.62e-26	2.32e-28	88812.28;88812.28-4;88812.28-5
AMT	P48728;P48728-2;P48728-3;P48728-4	Aminomethyltransferase, mitochondrial;Isoform 2 of Aminomethyltransferase, mitochondrial;Isoform 3 of Aminomethyltransferase, mitochondrial;Isoform 4 of Aminomethyltransferase, mitochondrial	P48728;P48728-2;P48728-3;P48728-4	4	4	4	4	0	4	3	513.488	905.192	365.93	563.744	NaN	885.962	1002.07	0.0060424	4.7e-05	43945.97;43945.97-2;43945.97-3;43945.97-4
AMY2A;AMY1B;AMY1C;AMY1A;AMY2B;AMY2B	P04746;P0DTE7;P0DTE8;P0DUB6;P19961;P19961-2	Pancreatic alpha-amylase;Alpha-amylase 1B;Alpha-amylase 1C;Alpha-amylase 1A;Alpha-amylase 2B;Isoform 2 of Alpha-amylase 2B	P04746;P0DTE7;P0DTE8;P0DUB6;P19961;P19961-2	5	5	5	0	1	1	5	895.467	570.884	678.165	NaN	39.3768	84.7272	584.829	1.39e-24	1.73e-26	57706.85;57767.82;57767.82;57767.82;57709.81;57709.81-2
AMZ2	Q86W34	Archaemetzincin-2	Q86W34	8	7	7	8	8	7	8	1579.06	1454.73	1468.48	1782.54	1565.79	1507.27	964.016	3.28e-33	1.05e-34	41263.4
ANAPC1	Q9H1A4	Anaphase-promoting complex subunit 1	Q9H1A4	55	55	55	57	56	54	54	1935.53	2086.75	1976.57	2091.12	2190.83	2119.94	2165.68	1.47e-43	3.58e-44	216500
ANAPC10	Q9UM13	Anaphase-promoting complex subunit 10	Q9UM13	4	5	5	5	5	4	5	1763.15	1691.06	1903.69	1629.13	1463.02	1673.88	1323.8	5.47e-20	5.47e-22	21252.1
ANAPC15	P60006;P60006-2	Anaphase-promoting complex subunit 15;Isoform 2 of Anaphase-promoting complex subunit 15	P60006;P60006-2	2	2	2	2	2	2	2	964.794	1383.81	1025.66	1496.58	1175.64	1390.56	1111.21	5.67e-22	6.09e-24	14280.83;14280.83-2
ANAPC16	Q96DE5	Anaphase-promoting complex subunit 16	Q96DE5	5	5	5	5	5	5	5	2358.46	2611.44	2549.63	2084.52	1875.26	1744.76	2417.07	2.13e-17	1.98e-19	11667
ANAPC2	Q9UJX6	Anaphase-promoting complex subunit 2	Q9UJX6	27	28	27	29	29	28	28	2430.23	2407.98	2439.65	2429.49	2827.32	2461.94	2526.56	1.72e-35	8.03e-37	93828.1
ANAPC4	Q9UJX5;Q9UJX5-3	Anaphase-promoting complex subunit 4;Isoform 3 of Anaphase-promoting complex subunit 4	Q9UJX5;Q9UJX5-3	23	20	24	28	28	26	26	1549.35	1654.45	1600.68	1526.01	1495.74	1529.04	1853.41	2.95e-38	2.31e-39	92116.42;92116.42-3
ANAPC5	Q9UJX4	Anaphase-promoting complex subunit 5	Q9UJX4	31	28	30	31	31	30	30	1508.42	1439.28	1677.47	1570.47	1742.18	1756.46	1707.81	1.59e-40	1.96e-41	85076.9
ANAPC7	Q9UJX3;Q9UJX3-2	Anaphase-promoting complex subunit 7;Isoform 2 of Anaphase-promoting complex subunit 7	Q9UJX3;Q9UJX3-2	25	25	25	25	25	26	26	2913.98	3087.49	3115.36	3438.57	3637.9	3401.42	3457.78	6.65e-28	1.07e-29	63133.13;63133.13-2
ANGEL2	Q5VTE6;Q5VTE6-2	Protein angel homolog 2;Isoform 2 of Protein angel homolog 2	Q5VTE6;Q5VTE6-2	8	5	6	8	8	8	6	532.648	561.438	490.622	574.134	547.801	429.562	564.271	6.52e-26	8.87e-28	62338.99;62338.99-2
ANK1	P16157;P16157-10;P16157-11;P16157-12;P16157-13;P16157-14;P16157-15;P16157-16;P16157-2;P16157-21;P16157-3;P16157-4;P16157-5;P16157-6;P16157-7;P16157-8;P16157-9	Ankyrin-1;Isoform Er9 of Ankyrin-1;Isoform Er10 of Ankyrin-1;Isoform Er11 of Ankyrin-1;Isoform Er12 of Ankyrin-1;Isoform Er13 of Ankyrin-1;Isoform Er14 of Ankyrin-1;Isoform Er15 of Ankyrin-1;Isoform Er16 of Ankyrin-1;Isoform Br21 of Ankyrin-1;Isoform Er5 of Ankyrin-1;Isoform Er2 of Ankyrin-1;Isoform Er3 of Ankyrin-1;Isoform Er4 of Ankyrin-1;Isoform Er6 of Ankyrin-1;Isoform Er7 of Ankyrin-1;Isofor…	P16157;P16157-10;P16157-11;P16157-12;P16157-13;P16157-14;P16157-15;P16157-16;P16157-2;P16157-21;P16157-3;P16157-4;P16157-5;P16157-6;P16157-7;P16157-8;P16157-9	2	3	9	4	8	9	0	136.245	54.682	328.332	117.448	386.708	455.914	NaN	7.63e-21	7.86e-23	206264.77;206264.77-10;206264.77-11;206264.77-12;206264.77-13;206264.77-14;206264.77-15;206264.77-16;206264.77-2;206264.77-21;206264.77-3;206264.77-4;206264.77-5;206264.77-6;206264.77-7;206264.77-8;206264.77-9
ANKFY1	Q9P2R3	Rabankyrin-5	Q9P2R3	29	31	29	33	33	32	33	2597.18	2479.04	2151.31	2507.9	2345.56	2334.17	2136.46	1.29e-34	5.19e-36	128399
ANKH	Q9HCJ1	Mineralization regulator ANKH	Q9HCJ1	0	1	3	4	4	5	5	NaN	107.273	200.113	403.286	170.238	248.145	381.546	1.87e-15	1.67e-17	54241
ANKHD1	Q8IWZ3-2	Isoform 2 of Ankyrin repeat and KH domain-containing protein 1	Q8IWZ3-2	0	1	2	2	2	2	0	NaN	624.264	1083.37	1020.45	1204.33	181.557	NaN	3.4e-05	2.72e-07	64912.1
ANKHD1	Q8IWZ3;Q8IWZ3-4;Q8IWZ3-6	Ankyrin repeat and KH domain-containing protein 1;Isoform 4 of Ankyrin repeat and KH domain-containing protein 1;Isoform 6 of Ankyrin repeat and KH domain-containing protein 1	Q8IWZ3;Q8IWZ3-4;Q8IWZ3-6	32	33	33	34	35	32	31	1462.66	1488.51	1535.73	1564.76	1749.35	1572.71	1601.05	3.66e-32	9.86e-34	269457.51;269457.51-4;269457.51-6
ANKIB1	Q9P2G1	Ankyrin repeat and IBR domain-containing protein 1	Q9P2G1	12	13	12	15	14	15	15	884.541	897.574	805.292	865.398	1100.89	1141.8	952.185	8.14e-23	9.13e-25	122002
ANKLE2	Q86XL3	Ankyrin repeat and LEM domain-containing protein 2	Q86XL3	42	43	42	42	39	43	42	1546.52	1538.33	1467.68	1646.56	1890.53	1780.33	1794.95	1.49e-28	2.55e-30	104114
ANKRD10	Q9NXR5	Ankyrin repeat domain-containing protein 10	Q9NXR5	1	2	2	2	2	2	2	1234.2	1547.02	949.09	1059.06	309.572	741.177	688.402	2.9e-12	2.48e-14	44767.7
ANKRD11	Q6UB99	Ankyrin repeat domain-containing protein 11	Q6UB99	2	0	0	2	2	2	2	580.026	NaN	NaN	244.572	314.806	308.953	248.041	1.85e-12	1.58e-14	297913
ANKRD12	Q6UB98;Q6UB98-2	Ankyrin repeat domain-containing protein 12;Isoform 2 of Ankyrin repeat domain-containing protein 12	Q6UB98;Q6UB98-2	4	2	4	4	4	3	3	422.837	322.926	286.689	360.021	280.821	315.105	278.623	4.09e-16	3.71e-18	235651.59;235651.59-2
ANKRD13A	Q8IZ07	Ankyrin repeat domain-containing protein 13A	Q8IZ07	21	20	21	21	21	21	21	1664.37	1668.06	1337.82	1831.35	1406.55	2151.97	1205.61	5.45e-26	7.47e-28	67619.1
ANKRD13D	Q6ZTN6;Q6ZTN6-1	Ankyrin repeat domain-containing protein 13D;Isoform 1 of Ankyrin repeat domain-containing protein 13D	Q6ZTN6;Q6ZTN6-1	6	5	5	4	6	3	5	894.346	1115.93	739.326	797.673	658.04	899.1	643.309	4.71e-24	5.65e-26	68171.83;68171.83-1
ANKRD17	O75179;O75179-2	Ankyrin repeat domain-containing protein 17;Isoform 2 of Ankyrin repeat domain-containing protein 17	O75179;O75179-2	48	54	52	51	51	53	52	2545.91	2609.76	3084.39	2697.53	2674.83	2632.79	2650.46	2.43e-44	7.05e-45	274257.91;274257.91-2
ANKRD22	Q5VYY1	Ankyrin repeat domain-containing protein 22	Q5VYY1	1	0	2	0	0	2	0	95.0271	NaN	763.02	NaN	NaN	190.353	NaN	4.01e-14	3.5e-16	21848.6
ANKRD26	Q9UPS8	Ankyrin repeat domain-containing protein 26	Q9UPS8	3	2	3	2	3	3	3	358.262	282.408	368.476	384.916	261.453	175.065	291.494	1.06e-12	9.06e-15	196411
ANKRD27	Q96NW4	Ankyrin repeat domain-containing protein 27	Q96NW4	24	25	23	25	23	26	25	768.932	886.895	1055.81	703.891	721.829	955.944	770.39	2.97e-23	3.4e-25	116984
ANKRD28	O15084;O15084-1;O15084-4	Serine/threonine-protein phosphatase 6 regulatory ankyrin repeat subunit A;Isoform 3 of Serine/threonine-protein phosphatase 6 regulatory ankyrin repeat subunit A;Isoform 4 of Serine/threonine-protein phosphatase 6 regulatory ankyrin repeat subunit A	O15084;O15084-1;O15084-4	20	21	20	21	22	20	20	847.697	904.121	963.867	1011	974.689	950.483	741.587	1.38e-23	1.61e-25	112965.79;112965.79-1;112965.79-4
ANKRD31	Q8N7Z5	Ankyrin repeat domain-containing protein 31	Q8N7Z5	3	2	3	2	2	3	3	852.854	794.65	730.492	876.934	615.555	648.174	622.833	1.75e-10	1.46e-12	210816
ANKRD33B	A6NCL7	Ankyrin repeat domain-containing protein 33B	A6NCL7	1	3	5	2	4	3	3	330.79	237.973	1143.72	471.627	636.148	455.236	543.553	7.29e-11	6.11e-13	53975
ANKRD39	Q53RE8	Ankyrin repeat domain-containing protein 39	Q53RE8	3	4	4	4	3	4	3	768.037	657.493	1138.18	676.333	535.401	741.872	482.432	7.91e-19	7.62e-21	19651.1
ANKRD44	Q8N8A2	Serine/threonine-protein phosphatase 6 regulatory ankyrin repeat subunit B	Q8N8A2	43	42	42	44	43	43	41	4102.13	4250.81	4192.17	3743.04	2971.44	4130.49	3333.08	3.03e-38	2.36e-39	107603
ANKRD49	Q8WVL7	Ankyrin repeat domain-containing protein 49	Q8WVL7	4	4	4	4	4	3	3	737.244	414.011	621.166	482.855	624.161	682.621	373.859	2.33e-15	2.08e-17	27290.2
ANKRD52	Q8NB46	Serine/threonine-protein phosphatase 6 regulatory ankyrin repeat subunit C	Q8NB46	19	21	20	21	21	21	20	973.198	1034.75	1333.75	1250.48	1317.24	1319.83	1157.13	2.78e-30	5.82e-32	115077
ANKS1A	Q92625	Ankyrin repeat and SAM domain-containing protein 1A	Q92625	12	14	13	13	14	13	14	421.182	532.498	451.38	419.287	665.067	500.577	466.898	2.9e-23	3.33e-25	123108
ANKZF1	Q9H8Y5	tRNA endonuclease ANKZF1	Q9H8Y5	24	24	26	26	25	26	26	1999.5	1792.52	4058.64	4308.54	4416.72	4162.71	2300.85	5.2e-36	2.67e-37	80926.8
ANLN	Q9NQW6	Anillin	Q9NQW6	17	20	22	24	24	22	18	741.721	677.788	1092.8	962.264	964.444	698.521	786.026	8.89e-29	1.56e-30	124199
ANO10	Q9NW15	Anoctamin-10	Q9NW15	10	10	12	12	12	10	12	1334.53	1303.96	1468.21	1352.61	1301.59	733.726	1196.39	3.65e-47	2.17e-47	76329.4
ANO6	Q4KMQ2;Q4KMQ2-2;Q4KMQ2-3	Anoctamin-6;Isoform 2 of Anoctamin-6;Isoform 3 of Anoctamin-6	Q4KMQ2;Q4KMQ2-2;Q4KMQ2-3	20	20	21	21	21	20	22	1727.85	1769.48	1735.5	1679.98	1608.12	1773.75	1816.4	4.64e-26	6.38e-28	106164.96;106164.96-2;106164.96-3
ANP32A	P39687	Acidic leucine-rich nuclear phosphoprotein 32 family member A	P39687	12	14	14	14	14	14	14	35309.5	39045.6	32246.2	39664.1	41250.6	35759.5	36734.2	1.22e-22	1.36e-24	28585.4
ANP32B	Q92688;Q92688-2	Acidic leucine-rich nuclear phosphoprotein 32 family member B;Isoform 2 of Acidic leucine-rich nuclear phosphoprotein 32 family member B	Q92688;Q92688-2	8	7	8	8	7	7	8	52323.7	53339.1	46337	49943.3	46686.7	52917.6	51333.9	7.53e-20	7.49e-22	28787.72;28787.72-2
ANP32E	Q9BTT0	Acidic leucine-rich nuclear phosphoprotein 32 family member E	Q9BTT0	2	2	2	2	2	2	2	8920.82	8057.79	8089.8	8463.85	9200.3	8122.55	5942.35	2.74e-11	2.31e-13	30692.5
ANP32E	Q9BTT0-3	Isoform 3 of Acidic leucine-rich nuclear phosphoprotein 32 family member E	Q9BTT0-3	9	9	9	9	9	9	9	16428.2	17154	14386.3	14801.9	13888.9	14631.6	11665.7	1.44e-25	1.92e-27	25125.1
ANTXR2	P58335-4	Isoform 4 of Anthrax toxin receptor 2	P58335-4	3	3	3	3	3	3	3	996.581	878.798	604.737	814.193	1066.78	1104.91	563.287	1.88e-21	1.99e-23	53492.9
ANXA1	P04083	Annexin A1	P04083	16	16	16	15	8	15	9	2355.21	2251.03	1099.51	312.45	192.453	972.957	197.247	2.1e-30	4.46e-32	38714.2
ANXA11	P50995;P50995-2	Annexin A11;Isoform 2 of Annexin A11	P50995;P50995-2	22	22	22	22	22	22	22	38729	36874.2	29203.4	30007.2	31860.4	29267.2	32277.4	1.6e-24	1.98e-26	54389.71;54389.71-2
ANXA2	P07355	Annexin A2	P07355	32	30	31	32	32	31	32	36993.4	35694.9	23903.8	35930.6	42820.8	34373.7	49780.3	3.88e-27	5.84e-29	38604
ANXA3	P12429	Annexin A3	P12429	10	6	15	5	14	15	10	299.185	264.577	2463.24	182.318	1398.39	3019.91	549.459	1.17e-37	8.11e-39	36375.3
ANXA4	P09525;P09525-3	Annexin A4;Isoform 3 of Annexin A4	P09525;P09525-3	26	25	26	26	26	26	27	37799.1	36256.4	41691.5	40129.7	43914.8	38637.1	27718.1	2.02e-34	7.9e-36	35882.71;35882.71-3
ANXA5	P08758	Annexin A5	P08758	27	26	27	27	25	27	27	36870.7	35600.3	34291.1	32142.9	34183	39206.5	31427.3	1.29e-26	1.86e-28	35936.8
ANXA6	P08133	Annexin A6	P08133	57	58	58	59	57	55	61	97979.2	92155.1	86815	72078.9	81660.3	86592.6	103222	1.13e-29	2.18e-31	75873.3
ANXA7	P20073;P20073-2	Annexin A7;Isoform 2 of Annexin A7	P20073;P20073-2	22	21	23	22	23	23	23	22577.1	22778.6	25266	20548	21501.9	24860.4	28707.6	1.59e-20	1.62e-22	52739.24;52739.24-2
AP1B1	Q10567;Q10567-2	AP-1 complex subunit beta-1;Isoform B of AP-1 complex subunit beta-1	Q10567;Q10567-2	50	47	49	49	51	48	52	11608	11870.2	10876.9	11032.8	10912.5	12134.2	10691	4.64e-38	3.5e-39	104606.64;104606.64-2
AP1G1	O43747	AP-1 complex subunit gamma-1	O43747	32	29	32	32	32	32	32	8237.03	8325.73	7661.04	8284.35	7892.62	8100.2	8918.06	1.35e-31	3.36e-33	91351.4
AP1G2	O75843	AP-1 complex subunit gamma-like 2	O75843	20	17	20	20	21	20	19	2587.31	2681.94	2032.84	2098.6	2417.54	2826.94	2894.96	2.51e-30	5.28e-32	87116.6
AP1M1	Q9BXS5;Q9BXS5-2	AP-1 complex subunit mu-1;Isoform 2 of AP-1 complex subunit mu-1	Q9BXS5;Q9BXS5-2	24	24	23	23	24	23	24	11231.2	10930.3	9440.53	9121.35	8899.73	9279.29	9576.88	3.26e-26	4.55e-28	48586.89;48586.89-2
AP1S1	P61966	AP-1 complex subunit sigma-1A	P61966	8	8	8	8	8	7	8	4011	3867.55	3185.12	3106.91	4525.49	3702.56	3534.95	3.57e-42	6.34e-43	18733
AP1S2	P56377	AP-1 complex subunit sigma-2	P56377	7	7	8	9	8	9	8	4298.38	4230.34	3947.44	4109.59	2657.37	3897.79	3493.46	7.32e-20	7.29e-22	18614.7
AP1S3	Q96PC3;Q96PC3-2;Q96PC3-3;Q96PC3-4	AP-1 complex subunit sigma-3;Isoform 2 of AP-1 complex subunit sigma-3;Isoform 3 of AP-1 complex subunit sigma-3;Isoform 4 of AP-1 complex subunit sigma-3	Q96PC3;Q96PC3-2;Q96PC3-3;Q96PC3-4	3	3	2	3	2	2	4	2510.08	2145.77	2480.75	1287.43	754.056	446.705	1744.11	5.39e-23	6.1e-25	18280.27;18280.27-2;18280.27-3;18280.27-4
AP2A1	O95782;O95782-2	AP-2 complex subunit alpha-1;Isoform B of AP-2 complex subunit alpha-1	O95782;O95782-2	37	37	37	36	36	38	38	9688.77	9755.41	9107.12	9210.55	9137.34	10430.4	9921.9	1.7e-22	1.88e-24	107545.88;107545.88-2
AP2A2	O94973	AP-2 complex subunit alpha-2	O94973	37	39	40	41	40	41	39	5503.37	5185.88	5286.62	5375.88	5336.53	6173.87	5298.36	3.13e-30	6.51e-32	103960
AP2B1	P63010;P63010-2	AP-2 complex subunit beta;Isoform 2 of AP-2 complex subunit beta	P63010;P63010-2	27	28	26	27	26	25	28	7447.05	7264.99	6960.3	6683.61	7107.07	7393.7	7164.64	1.33e-30	2.9e-32	104552.56;104552.56-2
AP2M1	Q96CW1;Q96CW1-2	AP-2 complex subunit mu;Isoform 2 of AP-2 complex subunit mu	Q96CW1;Q96CW1-2	21	22	22	24	23	24	23	9949.13	10854.3	9286.42	7292.32	7182.2	7631.34	10251.2	9.67e-36	4.74e-37	49654.67;49654.67-2
AP2S1	P53680	AP-2 complex subunit sigma	P53680	7	7	7	7	7	6	7	10002.3	8760.88	8957.37	6784.6	6655.52	6833.93	9315.51	1.55e-23	1.8e-25	17017.7
AP3B1	O00203;O00203-3	AP-3 complex subunit beta-1;Isoform 2 of AP-3 complex subunit beta-1	O00203;O00203-3	50	50	52	49	52	50	53	6207.26	6047.58	6100.08	5591.95	6913.04	6035.22	6057.34	1.53e-30	3.3e-32	121320.17;121320.17-3
AP3D1	O14617-5	Isoform 5 of AP-3 complex subunit delta-1	O14617-5	48	50	49	48	47	48	49	4772.44	4785.83	4945.7	3971.54	4452.71	4196.29	4940.45	1.43e-40	1.78e-41	136651
AP3M1	Q9Y2T2	AP-3 complex subunit mu-1	Q9Y2T2	12	12	12	12	12	12	11	3894.39	4351.34	4058.84	3273.36	3813.01	3281.92	3827.5	5.31e-28	8.6e-30	46939.2
AP3M2	P53677	AP-3 complex subunit mu-2	P53677	13	13	13	12	14	13	13	2868.53	3001.4	3883.52	2812.65	3275.32	2753.41	3244.87	2.09e-33	6.85e-35	46977.3
AP3S1	Q92572	AP-3 complex subunit sigma-1	Q92572	8	9	9	9	9	9	9	10641.3	9984.81	9646.04	10058.8	11769.4	12354.3	8323.83	1.64e-19	1.61e-21	21732.1
AP4B1	Q9Y6B7	AP-4 complex subunit beta-1	Q9Y6B7	19	20	20	19	20	19	19	942.905	883.544	801.156	828.882	914.675	837.772	895.827	3.43e-31	8.06e-33	83259.5
AP4E1	Q9UPM8	AP-4 complex subunit epsilon-1	Q9UPM8	22	19	21	19	22	22	21	953.256	952.422	875.001	879.748	986.504	1004.59	736.621	1.26e-28	2.18e-30	127287
AP4M1	O00189	AP-4 complex subunit mu-1	O00189	8	8	9	7	9	8	9	842.238	789.439	546.919	689.903	703.406	637.22	517.147	1.12e-34	4.56e-36	49977
AP4S1	Q9Y587	AP-4 complex subunit sigma-1	Q9Y587	1	2	2	2	2	1	2	1352.23	1243.04	1105.72	1032.72	975.921	806.953	1033.27	1.2e-07	9.77e-10	17004.8
AP5B1	Q2VPB7	AP-5 complex subunit beta-1	Q2VPB7	14	13	15	15	16	15	15	750.659	768.861	729.444	758.01	901.623	868.6	687.85	1.02e-32	3e-34	93949.4
AP5M1	Q9H0R1	AP-5 complex subunit mu-1	Q9H0R1	6	6	6	6	6	6	7	1888.26	2314.75	1927.42	1503.87	1949.69	1488.64	1230.81	3.07e-19	3e-21	54766.9
AP5S1	Q9NUS5	AP-5 complex subunit sigma-1	Q9NUS5	5	5	5	5	5	5	5	1141.12	1025.16	1141	843.751	1301.15	1169.94	950.455	3.11e-18	2.95e-20	22522
AP5Z1	O43299	AP-5 complex subunit zeta-1	O43299	19	19	22	23	22	21	22	1027.21	1141.73	1387.72	1146.01	1319.03	1338.27	1214.37	5.68e-27	8.41e-29	88605.2
APAF1	O14727;O14727-4	Apoptotic protease-activating factor 1;Isoform 4 of Apoptotic protease-activating factor 1	O14727;O14727-4	39	40	37	41	41	39	40	1831.93	1893.3	1777.74	2004.28	1574.66	1803.6	1550.18	4.01e-37	2.54e-38	141839.98;141839.98-4
APBA3	O96018	Amyloid-beta A4 precursor protein-binding family A member 3	O96018	3	2	4	4	4	5	5	1124.68	796.538	910.784	1038.55	820.276	907.94	780.373	1.5e-10	1.25e-12	61454.1
APBB1IP	Q7Z5R6	Amyloid beta A4 precursor protein-binding family B member 1-interacting protein	Q7Z5R6	22	22	22	22	22	23	22	9953.68	9798.63	9489.57	9277.18	9984.67	9392.67	7317.51	3.92e-29	7.13e-31	73182.7
APC	P25054;P25054-2	Adenomatous polyposis coli protein;Isoform 2 of Adenomatous polyposis coli protein	P25054;P25054-2	13	19	20	17	16	16	14	325.915	349.047	451.322	326.58	435.871	308.269	315.726	1.38e-22	1.53e-24	311645.9;311645.9-2
APEH	P13798	Acylamino-acid-releasing enzyme	P13798	24	23	25	25	26	26	24	14358.1	14064.7	9610.28	13405.2	13765.1	13797.7	9908.04	1.09e-28	1.9e-30	81224.6
APEX1	P27695	DNA-(apurinic or apyrimidinic site) endonuclease	P27695	23	23	23	25	25	25	25	19709.3	21203.9	21664	19016.1	20481.1	17560.9	14650.7	4.92e-36	2.54e-37	35554.5
APEX2	Q9UBZ4	DNA-(apurinic or apyrimidinic site) endonuclease 2	Q9UBZ4	2	1	1	0	1	1	1	306.322	337.277	345.049	NaN	380.729	326.991	205.867	5.57e-11	4.68e-13	57400.6
APH1A	Q96BI3;Q96BI3-2	Gamma-secretase subunit APH-1A;Isoform 2 of Gamma-secretase subunit APH-1A	Q96BI3;Q96BI3-2	2	2	2	2	2	2	2	1142.39	1422.87	628.445	1217.11	1388.16	936.675	1776.32	2.4e-36	1.31e-37	28996.07;28996.07-2
API5	Q9BZZ5	Apoptosis inhibitor 5	Q9BZZ5	27	27	27	28	27	27	26	15287.9	14844.6	14237.1	15957.7	16216	15380	14119.5	3.2e-41	4.5e-42	59004.6
APIP	Q96GX9	Methylthioribulose-1-phosphate dehydratase	Q96GX9	10	10	12	11	12	12	12	3010.24	2864.49	4793.24	5112.45	4059.24	4121.98	3589.8	6.64e-22	7.11e-24	27125.2
APMAP	Q9HDC9	Adipocyte plasma membrane-associated protein	Q9HDC9	22	22	21	23	23	22	23	12883.9	12371.6	10574.3	8793.22	10742.7	10050.7	12729.2	1.87e-28	3.16e-30	46480.4
APOB	P04114	Apolipoprotein B-100	P04114	15	13	13	11	13	12	13	6514.94	6429.43	5992.12	1363.77	1522.42	2014.97	4219.83	4.47e-26	6.16e-28	515605
APOBEC3B	Q9UH17	DNA dC->dU-editing enzyme APOBEC-3B	Q9UH17	16	16	15	15	16	16	16	2000.05	2342.77	1356.74	1960.95	2154.2	1990.63	2157.43	3.43e-26	4.77e-28	45924.3
APOBEC3C	Q9NRW3	DNA dC->dU-editing enzyme APOBEC-3C	Q9NRW3	7	7	7	8	7	8	8	3009.75	4126.78	2991.19	4547.32	3281.59	4687.19	4342.45	9.58e-26	1.29e-27	22825.9
APOBEC3D	Q96AK3	DNA dC->dU-editing enzyme APOBEC-3D	Q96AK3	4	5	5	5	5	5	5	1241.97	1110.99	1374.33	2481.12	1966.59	1302.57	2897.63	8.33e-16	7.51e-18	46598.4
APOBEC3F	Q8IUX4	DNA dC->dU-editing enzyme APOBEC-3F	Q8IUX4	12	10	12	12	11	12	11	3821.03	3319.48	2612.5	3250.11	2700.95	2867.06	4208.49	3.15e-29	5.79e-31	45020.2
APOBEC3G	Q9HC16	DNA dC->dU-editing enzyme APOBEC-3G	Q9HC16	22	20	21	24	24	24	24	4180.69	4770.96	3459.63	4767.23	4683.59	5293.95	5076.98	1.27e-31	3.17e-33	46407.9
APOBR	Q0VD83;Q0VD83-3	Apolipoprotein B receptor;Isoform 3 of Apolipoprotein B receptor	Q0VD83;Q0VD83-3	22	24	22	24	18	22	18	1772.56	1513.33	670.227	1061.78	457.521	1052.43	473.081	3.74e-50	4.33e-50	115633.85;115633.85-3
APOE	P02649	Apolipoprotein E	P02649	4	4	5	3	3	3	5	15847.1	15952.7	11917.8	6983.85	10333.7	10702.3	10506	7.2e-28	1.15e-29	36154.1
APOH	P02749	Beta-2-glycoprotein 1	P02749	2	3	3	3	3	3	3	17520.6	17083.5	13305.2	733.09	968.842	1054.04	7060.84	4.19e-13	3.61e-15	38298.2
APOL1	O14791;O14791-2;O14791-3	Apolipoprotein L1;Isoform 2 of Apolipoprotein L1;Isoform 3 of Apolipoprotein L1	O14791;O14791-2;O14791-3	0	0	1	2	1	0	0	NaN	NaN	642.486	782.182	677.573	NaN	NaN	1.93e-06	1.55e-08	43974.2;43974.2-2;43974.2-3
APOL2	Q9BQE5	Apolipoprotein L2	Q9BQE5	12	11	12	13	12	11	11	16436.5	15524.7	9734.66	14573.6	15505	10780.6	11000.3	3.05e-29	5.62e-31	37078.3
APOL3	O95236;O95236-2	Apolipoprotein L3;Isoform 2 of Apolipoprotein L3	O95236;O95236-2	13	12	11	13	12	11	14	2753.38	2586.67	2721.33	3751.72	2455.88	1895.98	4172.18	2.95e-37	1.91e-38	44278.2;44278.2-2
APOM	O95445;O95445-2	Apolipoprotein M;Isoform 2 of Apolipoprotein M	O95445;O95445-2	2	2	2	2	2	2	2	37908.2	51475.5	33954	5998.27	8761.01	8884.07	6771.44	1.54e-07	1.26e-09	21253.29;21253.29-2
APOO	Q9BUR5	MICOS complex subunit MIC26	Q9BUR5	8	8	8	9	8	9	8	7466.32	6953.94	6921.94	6800.16	7823.99	6880.17	8510.19	4.19e-18	3.96e-20	22284.6
APOOL	Q6UXV4	MICOS complex subunit MIC27	Q6UXV4	15	16	16	16	15	14	16	2645.14	2790.56	3055.68	1923.34	1730.94	1649.97	3827.42	3.05e-34	1.16e-35	29158.9
APP	P05067;P05067-11;P05067-7;P05067-8;P05067-9	Amyloid-beta precursor protein;Isoform 11 of Amyloid-beta precursor protein;Isoform L-APP733 of Amyloid-beta precursor protein;Isoform APP751 of Amyloid-beta precursor protein;Isoform L-APP752 of Amyloid-beta precursor protein	P05067;P05067-11;P05067-7;P05067-8;P05067-9	12	12	13	13	6	10	13	710.059	574.183	1110.2	1070.08	118.838	560.252	817.634	2.47e-21	2.6e-23	86943.24;86943.24-11;86943.24-7;86943.24-8;86943.24-9
APPBP2	Q92624	Amyloid protein-binding protein 2	Q92624	8	8	9	9	8	8	9	431.33	246.953	330.594	413.888	404.552	408.647	349.994	8.56e-32	2.2e-33	66853.3
APPL1	Q9UKG1	DCC-interacting protein 13-alpha	Q9UKG1	33	33	33	33	33	33	32	5530.75	5455.84	5786.31	5395.9	4720.88	5623.26	3860	6.4e-31	1.45e-32	79663.5
APRT	P07741	Adenine phosphoribosyltransferase	P07741	16	15	15	16	15	16	16	33926.8	33602.4	37633.3	34978.7	32931.1	36942.2	25904.8	7.63e-28	1.22e-29	19607.8
APTX	Q7Z2E3;Q7Z2E3-7	Aprataxin;Isoform 7 of Aprataxin	Q7Z2E3;Q7Z2E3-7	8	9	9	10	10	10	10	2173.7	2078.24	2157.95	2358.1	2439.04	2683.57	2381.46	1.17e-34	4.75e-36	40740.01;40740.01-7
AQR	O60306	RNA helicase aquarius	O60306	57	58	59	63	63	60	63	2869.16	2658.87	2826.39	3085.57	3189.04	2603.94	3202.9	9.59e-40	1.02e-40	171295
ARAF	P10398	Serine/threonine-protein kinase A-Raf	P10398	20	19	20	19	20	20	20	3448.04	3590.05	3472.97	3540.95	3233.76	3649.71	3333.42	1.83e-38	1.51e-39	67585.4
ARAP1	Q96P48	Arf-GAP with Rho-GAP domain, ANK repeat and PH domain-containing protein 1	Q96P48	47	49	48	50	48	49	50	2396.57	2313.77	2443.44	2393.7	2344.47	2429.05	2027.12	6.89e-34	2.47e-35	162192
ARAP2	Q8WZ64	Arf-GAP with Rho-GAP domain, ANK repeat and PH domain-containing protein 2	Q8WZ64	21	20	21	18	20	20	19	436.726	400.698	585.949	350.766	437.777	469.067	346.209	1.8e-41	2.71e-42	193452
ARCN1	P48444	Coatomer subunit delta	P48444	36	36	36	36	36	36	35	18065.2	17381.1	16945.8	16980.6	16340.3	17537.1	16357.4	1.72e-29	3.25e-31	57210.4
ARF3;ARF1	P61204;P84077	ADP-ribosylation factor 3;ADP-ribosylation factor 1	P61204;P84077	15	14	15	15	15	12	12	50704.8	47160.5	44657.6	46564.4	48828.9	49636.2	43602.1	1.53e-27	2.38e-29	20600.76;20696.76
ARF4	P18085	ADP-ribosylation factor 4	P18085	7	6	6	7	6	7	7	45909.3	43812.4	44179.9	39970.6	44147.1	44777.4	49259.9	1.54e-30	3.32e-32	20510.8
ARF5	P84085	ADP-ribosylation factor 5	P84085	6	6	6	6	6	6	6	15961.5	15684.7	17138.9	16019.2	16792.3	16839.5	14249.9	7.53e-21	7.75e-23	20529.7
ARF6	P62330	ADP-ribosylation factor 6	P62330	7	6	7	7	7	7	7	23677.4	25748.7	21781.6	22988.8	21990.9	25407.4	20231.4	6.63e-24	7.9e-26	20082.2
ARFGAP1	Q8N6T3	ADP-ribosylation factor GTPase-activating protein 1	Q8N6T3	13	13	13	14	14	14	13	3657.2	3755.66	3501.22	3969.45	4025.53	3983.51	4059.01	1.63e-35	7.66e-37	44667.9
ARFGAP2	Q8N6H7	ADP-ribosylation factor GTPase-activating protein 2	Q8N6H7	24	24	23	23	24	23	22	5040.43	5065.78	5157.93	4823.37	5335.34	4972.8	4394.83	1.5e-37	1.01e-38	56720.4
ARFGAP3	Q9NP61	ADP-ribosylation factor GTPase-activating protein 3	Q9NP61	21	23	22	22	23	22	21	1975.23	1898.32	2172.07	2015.82	1709.82	2262.79	1660.3	5.24e-31	1.2e-32	56928.4
ARFGEF1	Q9Y6D6	Brefeldin A-inhibited guanine nucleotide-exchange protein 1	Q9Y6D6	42	43	44	46	44	41	44	1704.68	1538.26	1431.61	1437.3	1348.93	1597.81	1569.43	9.11e-38	6.49e-39	208767
ARFGEF2	Q9Y6D5	Brefeldin A-inhibited guanine nucleotide-exchange protein 2	Q9Y6D5	55	59	59	60	62	60	62	2521.15	2243.09	2170.67	2108.1	2080.29	2328.18	2128.66	7.33e-36	3.68e-37	202038
ARFIP1	P53367-2	Isoform A of Arfaptin-1	P53367-2	16	15	16	16	16	16	14	3633.51	3262.36	2445.14	2530.43	2811.73	2490.73	2139.2	5.03e-41	6.82e-42	38598.7
ARFIP2	P53365;P53365-3	Arfaptin-2;Isoform 3 of Arfaptin-2	P53365;P53365-3	11	11	11	11	11	10	11	1661.1	1686.07	1902.13	1521.78	1843.36	1525.12	1119.93	1.37e-32	3.95e-34	37855.73;37855.73-3
ARFRP1	Q13795	ADP-ribosylation factor-related protein 1	Q13795	6	6	6	7	6	7	7	1081.94	1169.54	1061.92	784.138	1171.12	897.367	1629.07	5.13e-27	7.63e-29	22614.1
ARG1	P05089;P05089-2	Arginase-1;Isoform 2 of Arginase-1	P05089;P05089-2	6	9	8	4	7	4	8	794.893	2130.31	1239.72	372.701	771.339	613.931	1666.43	5.08e-18	4.79e-20	34734.94;34734.94-2
ARGLU1	Q9NWB6	Arginine and glutamate-rich protein 1	Q9NWB6	5	5	5	5	5	5	5	11490.3	12867.2	10190.4	12305.1	12787.4	12795.4	13228.4	8.64e-19	8.33e-21	33216.4
ARHGAP1	Q07960	Rho GTPase-activating protein 1	Q07960	26	24	26	26	27	26	26	8044.16	7588.49	7228.73	7571.01	7258.78	8986.06	6036.93	8.94e-25	1.13e-26	50435.8
ARHGAP10	A1A4S6	Rho GTPase-activating protein 10	A1A4S6	21	20	19	19	21	20	20	1527.43	1433.84	1470.31	967.223	1599.9	1628.16	1171.36	8.5e-35	3.52e-36	89374.6
ARHGAP11A	Q6P4F7	Rho GTPase-activating protein 11A	Q6P4F7	12	15	17	15	15	13	16	458.572	555.262	517.246	542.281	656.916	455.554	946.876	2.86e-19	2.79e-21	113866
ARHGAP12	Q8IWW6-2	Isoform 2 of Rho GTPase-activating protein 12	Q8IWW6-2	16	14	17	15	16	12	16	648.036	553.018	768.124	635.027	846.329	453.694	440.121	2.79e-28	4.64e-30	93114.1
ARHGAP15	Q53QZ3	Rho GTPase-activating protein 15	Q53QZ3	18	19	18	19	19	19	17	4028.46	4020.49	3210.81	3083.91	2968.25	3446.9	3631.65	1.04e-22	1.16e-24	54544.5
ARHGAP17	Q68EM7	Rho GTPase-activating protein 17	Q68EM7	37	35	35	35	37	35	36	7400.86	7676.14	10863.2	7167.56	9397.29	7871.02	5812.15	7.35e-32	1.9e-33	95436.7
ARHGAP18	Q8N392	Rho GTPase-activating protein 18	Q8N392	35	35	35	34	35	36	36	3409.44	3432.57	2056.5	3331.08	4022.65	3134.74	3101.95	1.66e-34	6.56e-36	74976.7
ARHGAP19	Q14CB8;Q14CB8-2	Rho GTPase-activating protein 19;Isoform 2 of Rho GTPase-activating protein 19	Q14CB8;Q14CB8-2	11	12	13	16	17	16	15	686.307	792.057	612.605	1072.26	1003.62	966.107	664.401	5.5e-24	6.58e-26	55756.19;55756.19-2
ARHGAP21	Q5T5U3	Rho GTPase-activating protein 21	Q5T5U3	5	4	7	6	7	4	3	173.892	312.821	262.227	392.209	550.702	176.443	348.957	8.95e-13	7.69e-15	217462
ARHGAP25	P42331-4;P42331-6	Isoform 4 of Rho GTPase-activating protein 25;Isoform 6 of Rho GTPase-activating protein 25	P42331-4;P42331-6	17	16	12	19	10	15	17	603.357	625.88	212.131	1425.63	247.887	381.019	1009.67	3.07e-42	5.56e-43	73506.27;72502.09
ARHGAP26	Q9UNA1;Q9UNA1-2	Rho GTPase-activating protein 26;Isoform 2 of Rho GTPase-activating protein 26	Q9UNA1;Q9UNA1-2	4	3	3	4	3	4	3	529.351	538.758	337.751	233.871	175.851	339.415	265.089	5.37e-13	4.63e-15	92234.96;92234.96-2
ARHGAP27	Q6ZUM4	Rho GTPase-activating protein 27	Q6ZUM4	20	20	20	19	20	19	19	1815.67	1661.3	1630.6	1868.59	1956.53	1707.32	1250.7	8.83e-46	3.57e-46	98396
ARHGAP30	Q7Z6I6	Rho GTPase-activating protein 30	Q7Z6I6	36	36	37	39	38	38	38	2526.22	2781.38	2666.29	2840.4	2886.13	3302.61	2451.3	3.48e-38	2.69e-39	118582
ARHGAP31	Q2M1Z3	Rho GTPase-activating protein 31	Q2M1Z3	33	32	31	34	34	35	32	790.418	749.809	1252.5	727.251	655.128	1129.07	726.307	1.47e-30	3.18e-32	156985
ARHGAP32	A7KAX9;A7KAX9-2	Rho GTPase-activating protein 32;Isoform 2 of Rho GTPase-activating protein 32	A7KAX9;A7KAX9-2	1	1	2	2	2	2	2	1293.79	1221.03	1416.64	874.403	894.211	1052.98	1681.61	0.0353942	0.000268138	230529.01;230529.01-2
ARHGAP35	Q9NRY4	Rho GTPase-activating protein 35	Q9NRY4	45	42	47	47	48	42	45	1089.23	1083.99	1345.37	1338.61	1640.13	1395.88	1125.96	5.62e-36	2.86e-37	170514
ARHGAP4	P98171;P98171-2	Rho GTPase-activating protein 4;Isoform 2 of Rho GTPase-activating protein 4	P98171;P98171-2	30	31	31	31	31	31	30	3585.44	3546.77	2901.69	3107.88	2759.52	3000.16	2822.48	3.04e-44	8.69e-45	105025.58;105025.58-2
ARHGAP45	Q92619	Rho GTPase-activating protein 45	Q92619	44	45	45	45	46	45	45	6577.82	6440.7	5718.82	5457.99	5220.65	6588.82	4884.73	5.77e-42	9.69e-43	124614
ARHGAP5	Q13017;Q13017-2	Rho GTPase-activating protein 5;Isoform 2 of Rho GTPase-activating protein 5	Q13017;Q13017-2	20	19	19	13	15	19	18	679.657	644.976	532.194	428	400.072	637.788	407.908	9.55e-32	2.43e-33	172460.01;172460.01-2
ARHGAP9	Q9BRR9-2;Q9BRR9-5	Isoform 2 of Rho GTPase-activating protein 9;Isoform 5 of Rho GTPase-activating protein 9	Q9BRR9-2;Q9BRR9-5	25	25	27	25	23	26	26	4176.96	4115.04	2878.18	3036.27	2154.4	3434.7	3286.03	9.86e-36	4.82e-37	81150.26;70869.45
ARHGDIA	P52565	Rho GDP-dissociation inhibitor 1	P52565	13	13	13	14	11	14	12	52323.5	50017.1	45272.4	43210.6	38224.1	44339.8	41177.7	1.14e-25	1.52e-27	23207.1
ARHGDIB	P52566	Rho GDP-dissociation inhibitor 2	P52566	21	21	21	24	22	22	20	35228.7	33721.6	27176.3	35490.7	26651	33527.4	26700.9	2.43e-33	7.87e-35	22988
ARHGEF1	Q92888-3	Isoform 3 of Rho guanine nucleotide exchange factor 1	Q92888-3	46	46	47	47	46	47	46	8836.98	9280.44	8405.66	8002.29	8050.75	9599.22	7806.8	7.26e-34	2.58e-35	104066
ARHGEF12	Q9NZN5-2	Isoform 2 of Rho guanine nucleotide exchange factor 12	Q9NZN5-2	22	23	22	22	24	22	25	1010.55	958.999	886.575	967.721	775.52	1086.91	923.333	6.5e-26	8.84e-28	171115
ARHGEF17	Q96PE2	Rho guanine nucleotide exchange factor 17	Q96PE2	12	13	15	17	16	20	17	543.526	499.07	766.945	651.651	484.744	974.896	521.924	3.17e-28	5.25e-30	221673
ARHGEF18	Q6ZSZ5;Q6ZSZ5-5;Q6ZSZ5-6	Rho guanine nucleotide exchange factor 18;Isoform 2 of Rho guanine nucleotide exchange factor 18;Isoform 3 of Rho guanine nucleotide exchange factor 18	Q6ZSZ5;Q6ZSZ5-5;Q6ZSZ5-6	36	38	39	38	36	38	35	2118.89	2157.99	1788.86	1659.38	1705.24	1690.9	1330.56	2.6e-33	8.38e-35	151642.49;151642.49-5;151642.49-6
ARHGEF2	Q92974;Q92974-2;Q92974-3	Rho guanine nucleotide exchange factor 2;Isoform 2 of Rho guanine nucleotide exchange factor 2;Isoform 3 of Rho guanine nucleotide exchange factor 2	Q92974;Q92974-2;Q92974-3	50	50	51	49	49	50	50	6281.46	6342.69	7048.55	6740.19	6938.05	8104.61	6285.85	2.51e-43	5.86e-44	111542.55;111542.55-2;111542.55-3
ARHGEF5	Q12774	Rho guanine nucleotide exchange factor 5	Q12774	5	4	6	8	8	7	7	252.443	302.86	338.698	574.363	504.385	475.242	387.459	9.1e-15	8.05e-17	176799
ARHGEF6	Q15052	Rho guanine nucleotide exchange factor 6	Q15052	25	27	27	26	23	23	27	1421.97	1778.84	926.039	1577.15	841.906	1333.76	1402.73	1.98e-35	9.19e-37	87498.8
ARHGEF7	Q14155-1	Isoform 1 of Rho guanine nucleotide exchange factor 7	Q14155-1	44	40	41	42	41	41	42	4315.26	4304.76	4474.86	4019.63	4080.51	4547.66	3950.97	2.96e-29	5.46e-31	73140.2
ARID1A	O14497	AT-rich interactive domain-containing protein 1A	O14497	66	65	66	65	64	66	64	3805.75	3800.5	3148.42	3138.09	3276.67	3346.47	3380.27	9.33e-55	4.23e-54	242045
ARID1B	Q8NFD5;Q8NFD5-2;Q8NFD5-3	AT-rich interactive domain-containing protein 1B;Isoform 2 of AT-rich interactive domain-containing protein 1B;Isoform 3 of AT-rich interactive domain-containing protein 1B	Q8NFD5;Q8NFD5-2;Q8NFD5-3	40	41	42	43	42	41	43	2085.86	2030.63	1939.05	1862.65	2009	1965.97	2189.4	3.29e-38	2.55e-39	243943.15;243943.15-2;243943.15-3
ARID2	Q68CP9	AT-rich interactive domain-containing protein 2	Q68CP9	29	28	30	33	30	30	30	1258.65	1380.02	981.907	1375.32	1188.16	1172.94	1360.98	1.04e-36	6.08e-38	197391
ARID3A	Q99856	AT-rich interactive domain-containing protein 3A	Q99856	25	24	25	25	25	25	25	4480.39	4252.07	3282.24	4125.67	5292.18	4606.19	4223.86	3.21e-27	4.87e-29	62888.9
ARID3B	Q8IVW6;Q8IVW6-4	AT-rich interactive domain-containing protein 3B;Isoform 4 of AT-rich interactive domain-containing protein 3B	Q8IVW6;Q8IVW6-4	25	25	25	25	25	25	25	2864.62	2844.53	2250.03	2977.22	3996.77	3007.62	3141.11	1.53e-39	1.56e-40	60637.1;60637.1-4
ARID4A	P29374;P29374-2;P29374-3	AT-rich interactive domain-containing protein 4A;Isoform II of AT-rich interactive domain-containing protein 4A;Isoform III of AT-rich interactive domain-containing protein 4A	P29374;P29374-2;P29374-3	18	17	16	17	17	17	16	1044.19	1038.55	673.218	921.113	905.387	875.931	903.59	3.62e-33	1.14e-34	142751.71;142751.71-2;142751.71-3
ARID4B	Q4LE39	AT-rich interactive domain-containing protein 4B	Q4LE39	21	22	21	22	22	22	20	1063.27	1152.6	1381.3	1057.47	1202.83	993.552	1247.03	9.87e-33	2.91e-34	147809
ARID5A	Q03989;Q03989-5	AT-rich interactive domain-containing protein 5A;Isoform 2 of AT-rich interactive domain-containing protein 5A	Q03989;Q03989-5	3	4	4	4	3	3	3	505.473	544.689	755.69	417.578	422.547	414.753	551.624	1.02e-16	9.38e-19	64074.23;64074.23-5
ARID5B	Q14865	AT-rich interactive domain-containing protein 5B	Q14865	7	7	4	7	8	7	9	1093.12	782.338	503.223	843.86	641.629	573.356	684.591	9.42e-16	8.49e-18	132375
ARIH1	Q9Y4X5	E3 ubiquitin-protein ligase ARIH1	Q9Y4X5	18	16	17	18	19	19	19	3232.23	3893.79	3954.7	4827.91	5021.41	4650.78	3973.37	3.61e-49	3.56e-49	64117.8
ARIH2	O95376	E3 ubiquitin-protein ligase ARIH2	O95376	16	17	16	16	18	16	17	1079.81	1269.79	1283.1	1337.89	1404.75	1207.55	1108.69	1.35e-28	2.31e-30	57818.9
ARK2N	Q96B23-2	Isoform 2 of Protein ARK2N	Q96B23-2	7	7	5	6	6	6	7	2204.05	2295.27	2090.04	2155.75	1526.43	1979.46	1779.87	2.68e-26	3.76e-28	37048.3
ARL1	P40616;P40616-2	ADP-ribosylation factor-like protein 1;Isoform 2 of ADP-ribosylation factor-like protein 1	P40616;P40616-2	9	8	9	9	9	9	9	10211.5	12425.5	11418.2	7582.65	6100.57	6343.72	12104.2	2.98e-22	3.24e-24	20417.52;20417.52-2
ARL14EP	Q8N8R7	ARL14 effector protein	Q8N8R7	8	9	9	10	9	9	10	835.644	736.544	968.649	982.19	761.184	892.106	791.25	1.23e-19	1.21e-21	29337.5
ARL2	P36404	ADP-ribosylation factor-like protein 2	P36404	10	9	10	10	9	11	8	6415.53	6237.13	5592.48	6143.36	5922.22	7055.53	5559.84	2.54e-19	2.48e-21	20878
ARL2BP	Q9Y2Y0;Q9Y2Y0-2	ADP-ribosylation factor-like protein 2-binding protein;Isoform 2 of ADP-ribosylation factor-like protein 2-binding protein	Q9Y2Y0;Q9Y2Y0-2	6	6	7	7	7	7	7	1907.3	1722.31	1959.46	2165.58	2550.54	1971.95	1295.68	3.23e-25	4.19e-27	18822.12;18822.12-2
ARL3	P36405	ADP-ribosylation factor-like protein 3	P36405	9	9	9	11	10	11	10	12257.1	12762.1	14027.7	13718.4	18066.6	16343.8	8338.81	1.84e-19	1.81e-21	20455.5
ARL5A	Q9Y689	ADP-ribosylation factor-like protein 5A	Q9Y689	2	3	3	3	2	3	2	730.412	781.621	813.819	827.016	730.902	789.865	505.518	1.36e-08	1.12e-10	20727.9
ARL5B	Q96KC2	ADP-ribosylation factor-like protein 5B	Q96KC2	3	3	3	3	3	3	3	1971.3	2215.05	2127.44	1948.92	2455.35	1737.8	1683.86	1.35e-21	1.43e-23	20374.6
ARL6	Q9H0F7;Q9H0F7-2	ADP-ribosylation factor-like protein 6;Isoform 2 of ADP-ribosylation factor-like protein 6	Q9H0F7;Q9H0F7-2	5	4	3	4	4	5	4	784.197	823.406	920.025	466.573	1095.51	937.454	548.811	4.34e-20	4.36e-22	21097.49;21097.49-2
ARL6IP1	Q15041;Q15041-2	ADP-ribosylation factor-like protein 6-interacting protein 1;Isoform 2 of ADP-ribosylation factor-like protein 6-interacting protein 1	Q15041;Q15041-2	3	3	3	2	2	2	3	738.898	950.497	767.243	3533.71	2869.11	3559.8	4801.08	3.5e-28	5.78e-30	23362.76;23362.76-2
ARL6IP4	Q66PJ3;Q66PJ3-1	ADP-ribosylation factor-like protein 6-interacting protein 4;Isoform 1 of ADP-ribosylation factor-like protein 6-interacting protein 4	Q66PJ3;Q66PJ3-1	9	9	8	9	9	9	9	3603.5	4182.99	3527.57	3191.48	3812.93	3573.48	2296.44	1.36e-30	2.97e-32	26374.65;26374.65-1
ARL6IP5	O75915	PRA1 family protein 3	O75915	7	7	7	7	7	7	7	39690.7	36270.7	31540.5	27438.7	28299.1	28448.7	46189	4.24e-13	3.66e-15	21614.7
ARL6IP6	Q8N6S5	ADP-ribosylation factor-like protein 6-interacting protein 6	Q8N6S5	5	5	5	5	5	5	5	4238.46	4350.35	4809.62	4939.19	6109.34	5694.77	5989.18	3.58e-26	4.98e-28	24676.3
ARL8A	Q96BM9	ADP-ribosylation factor-like protein 8A	Q96BM9	5	5	5	5	5	4	5	3791.88	4025.88	4147.94	2712.27	3124.33	3431.28	3648.56	1.91e-20	1.95e-22	21415.9
ARL8B	Q9NVJ2	ADP-ribosylation factor-like protein 8B	Q9NVJ2	13	12	13	13	12	12	13	9246.29	7273.34	8808.57	8073.56	7666.43	8730.58	10387.8	1.39e-20	1.42e-22	21539
ARMC1	Q9NVT9	Armadillo repeat-containing protein 1	Q9NVT9	10	10	10	10	10	10	10	4460.26	4146.16	4315.37	4472.12	4480.94	4309.56	4371.44	1.44e-19	1.42e-21	31280.6
ARMC10	Q8N2F6;Q8N2F6-3	Armadillo repeat-containing protein 10;Isoform 3 of Armadillo repeat-containing protein 10	Q8N2F6;Q8N2F6-3	10	10	10	10	10	10	10	1765.02	1704.1	1901.65	1476.55	1542.35	1748.42	2126.91	2.83e-28	4.71e-30	37539.97;37539.97-3
ARMC6	Q6NXE6;Q6NXE6-2	Armadillo repeat-containing protein 6;Isoform 2 of Armadillo repeat-containing protein 6	Q6NXE6;Q6NXE6-2	15	15	15	16	15	16	16	3616.58	3636.6	4263.48	4020.52	4630.23	4406.85	3065.23	2.18e-29	4.05e-31	54141.9;54141.9-2
ARMC8	Q8IUR7	Armadillo repeat-containing protein 8	Q8IUR7	26	29	31	30	30	30	29	3245.76	3106.55	3269.03	3009.63	3014.01	3305.5	2937.93	2.05e-32	5.75e-34	75509.3
ARMC8	Q8IUR7-6	Isoform 6 of Armadillo repeat-containing protein 8	Q8IUR7-6	2	2	2	2	2	2	1	3561.02	3613.64	2778.93	2236.04	1849.49	2688.7	2720.22	1.01e-14	8.97e-17	42984.2
ARMC9	Q7Z3E5;Q7Z3E5-2	LisH domain-containing protein ARMC9;Isoform 2 of LisH domain-containing protein ARMC9	Q7Z3E5;Q7Z3E5-2	10	9	10	9	9	10	9	673.867	633.437	869.531	544.384	890.803	785.989	590.659	2.18e-13	1.89e-15	91818.66;91818.66-2
ARMCX2	Q7L311	Armadillo repeat-containing X-linked protein 2	Q7L311	5	7	8	6	8	5	7	688.998	707.333	1548.2	424.871	978.671	762.609	755.78	3.88e-12	3.31e-14	65683.5
ARMCX3	Q9UH62	Armadillo repeat-containing X-linked protein 3	Q9UH62	16	16	16	17	16	17	17	2588.4	2591.9	2168.61	2200.98	2195.36	2581.53	3434.24	3.19e-30	6.62e-32	42500.6
ARMH3	Q5T2E6	Armadillo-like helical domain-containing protein 3	Q5T2E6	16	15	14	17	17	15	16	1800.68	1559.38	1659.9	1692.17	1805.05	1699.25	1406.52	3.65e-29	6.66e-31	78710.5
ARMT1	Q9H993	Damage-control phosphatase ARMT1	Q9H993	15	14	16	17	16	15	15	4549.66	4551.26	3585.82	4711.91	4251.38	5352.85	3647.84	3.83e-31	8.94e-33	51172.3
ARNT	P27540;P27540-2;P27540-3;P27540-4	Aryl hydrocarbon receptor nuclear translocator;Isoform 2 of Aryl hydrocarbon receptor nuclear translocator;Isoform 3 of Aryl hydrocarbon receptor nuclear translocator;Isoform 4 of Aryl hydrocarbon receptor nuclear translocator	P27540;P27540-2;P27540-3;P27540-4	12	13	13	13	13	12	13	1182.63	1103.24	858.956	1077.5	1078.69	959.27	998.795	8.61e-26	1.16e-27	86636.49;86636.49-2;86636.49-3;86636.49-4
ARPC1A	Q92747	Actin-related protein 2/3 complex subunit 1A	Q92747	19	19	20	20	20	20	18	3990.77	4400.12	6678.03	4279.28	5640.49	4892.39	4085.02	1.54e-24	1.91e-26	41569.3
ARPC1B	O15143	Actin-related protein 2/3 complex subunit 1B	O15143	19	20	20	21	20	20	20	39800.2	40909.4	36364.6	39043	31321	42479.8	39920.4	1.22e-21	1.29e-23	40949.8
ARPC2	O15144	Actin-related protein 2/3 complex subunit 2	O15144	31	31	31	33	33	33	30	35887.5	33081.2	31074.7	32930.8	29991.7	37443.8	29897	1.42e-37	9.72e-39	34333
ARPC3	O15145	Actin-related protein 2/3 complex subunit 3	O15145	12	12	12	12	12	12	12	32424.2	32469.5	29007.1	29486.3	25034	32169.7	24603.6	5.85e-30	1.17e-31	20546.7
ARPC4	P59998	Actin-related protein 2/3 complex subunit 4	P59998	11	8	13	13	12	12	13	56035	58014.7	48428.7	52829.8	43552.6	57015.4	50338.7	7.63e-22	8.15e-24	19667
ARPC5	O15511	Actin-related protein 2/3 complex subunit 5	O15511	13	12	12	13	11	11	13	36694.1	36273.7	32361.4	32386.7	28746.5	36760.2	33026.6	1.1e-26	1.59e-28	16320.4
ARPC5L	Q9BPX5	Actin-related protein 2/3 complex subunit 5-like protein	Q9BPX5	8	8	8	8	8	8	8	22195.1	22516.5	20192.6	19472.1	21238.8	23967.1	26106.3	6.3e-16	5.69e-18	16941.2
ARPP19	P56211	cAMP-regulated phosphoprotein 19	P56211	8	8	8	8	8	8	8	5801.22	4517.76	6017.82	1700.96	2387.23	1918.6	1585.53	4.02e-34	1.5e-35	12323
ARRB1	P49407	Beta-arrestin-1	P49407	8	9	10	9	8	9	10	710.275	844.438	1940.05	722.258	505.814	844.345	900.05	9.97e-28	1.58e-29	47065.7
ARRB2	P32121;P32121-3;P32121-4	Beta-arrestin-2;Isoform 2 of Beta-arrestin-2;Isoform 4 of Beta-arrestin-2	P32121;P32121-3;P32121-4	16	17	16	15	16	15	16	2302.55	2409.43	1605.32	1361.92	1225.08	1560.93	1500.87	8.72e-29	1.53e-30	46105.77;46105.77-3;46105.77-4
ARRDC1	Q8N5I2	Arrestin domain-containing protein 1	Q8N5I2	7	8	8	8	8	8	7	1357.63	1343.65	1149.6	1281.01	1113.14	1401.92	1124.74	1.56e-20	1.59e-22	45981.4
ARSA	P15289;P15289-2	Arylsulfatase A;Isoform 2 of Arylsulfatase A	P15289;P15289-2	7	8	8	8	7	7	7	1628.22	1677.32	755.172	938.5	845.748	674.565	777.013	5.5e-27	8.17e-29	53588.16;53588.16-2
ARSB	P15848;P15848-2	Arylsulfatase B;Isoform 2 of Arylsulfatase B	P15848;P15848-2	6	6	6	5	6	6	5	959.531	1006	1038.16	748.519	1372.41	718.396	640.508	4.14e-31	9.62e-33	59687.23;59687.23-2
ARV1	Q9H2C2	Protein ARV1	Q9H2C2	1	1	2	2	2	2	2	546.096	488.784	341.535	586.488	426.044	184.857	474.591	1.33e-07	1.08e-09	31052.3
AS3MT	Q9HBK9;Q9HBK9-2	Arsenite methyltransferase;Isoform 2 of Arsenite methyltransferase	Q9HBK9;Q9HBK9-2	2	0	2	2	2	2	3	428.489	NaN	370.808	575.271	614.639	1097.57	604.156	0.000114757	9.13e-07	41747.79;41747.79-2
ASAH1	Q13510;Q13510-2	Acid ceramidase;Isoform 2 of Acid ceramidase	Q13510;Q13510-2	16	14	15	16	16	15	15	5221.96	5435.93	6346.09	3596.64	8722.15	5854.28	5958.72	1.55e-26	2.21e-28	44659.64;44659.64-2
ASAP1	Q9ULH1;Q9ULH1-2	Arf-GAP with SH3 domain, ANK repeat and PH domain-containing protein 1;Isoform 1 of Arf-GAP with SH3 domain, ANK repeat and PH domain-containing protein 1	Q9ULH1;Q9ULH1-2	14	14	16	14	13	15	13	897.941	868.691	1040.28	763.217	644.636	1103.15	688.882	5.48e-36	2.8e-37	125498.02;125498.02-2
ASB1	Q9Y576	Ankyrin repeat and SOCS box protein 1	Q9Y576	1	2	2	2	1	2	2	357.084	381.644	233.398	386.3	225.687	299.354	190.863	5.16e-13	4.45e-15	37014.5
ASB2	Q96Q27;Q96Q27-1	Ankyrin repeat and SOCS box protein 2;Isoform 2 of Ankyrin repeat and SOCS box protein 2	Q96Q27;Q96Q27-1	4	4	4	3	6	6	2	281.456	181.249	255.468	73.4202	265.949	452.714	184.118	3.25e-05	2.59e-07	70212.12;70212.12-1
ASB3	Q9Y575;Q9Y575-2;Q9Y575-3	Ankyrin repeat and SOCS box protein 3;Isoform 2 of Ankyrin repeat and SOCS box protein 3;Isoform 3 of Ankyrin repeat and SOCS box protein 3	Q9Y575;Q9Y575-2;Q9Y575-3	2	3	3	2	3	3	3	1186.57	522.872	562.159	385.905	388.58	672.251	361.402	2.07e-20	2.1e-22	57745.43;57745.43-2;57745.43-3
ASB6	Q9NWX5	Ankyrin repeat and SOCS box protein 6	Q9NWX5	2	2	1	2	2	0	2	756.431	817.352	768.611	851.654	618.685	NaN	871.129	2.09e-14	1.83e-16	47136
ASB7	Q9H672	Ankyrin repeat and SOCS box protein 7	Q9H672	1	2	2	2	2	2	1	258.685	344.617	90.8876	191.832	122.687	61.2849	179.892	6.47e-07	5.23e-09	36011.2
ASCC1	Q8N9N2-2	Isoform 2 of Activating signal cointegrator 1 complex subunit 1	Q8N9N2-2	12	13	13	13	13	12	13	3800.59	3609.26	3784.92	4347.66	4001.75	3980.35	3564.84	1.83e-36	1.02e-37	41227.7
ASCC2	Q9H1I8	Activating signal cointegrator 1 complex subunit 2	Q9H1I8	20	20	22	22	22	22	21	3106.35	3162.83	3044.94	3138.59	2637.08	3254.52	2844.5	2.77e-25	3.61e-27	86360.4
ASCC3	Q8N3C0	Activating signal cointegrator 1 complex subunit 3	Q8N3C0	85	87	88	93	92	90	89	2531.37	2556.36	2700.63	2623.21	2737.24	2617.07	2760.88	6.77e-33	2.05e-34	251460
ASDURF	L0R819	ASNSD1 upstream open reading frame protein	L0R819	5	5	5	5	5	5	5	1854.45	1358.42	2286.79	1134.66	1525.44	1250.27	1213.38	1.6e-32	4.55e-34	11249.8
ASF1A	Q9Y294	Histone chaperone ASF1A	Q9Y294	4	3	3	3	3	3	3	11865.2	11027.2	6555.59	10917.6	11951.7	10427.4	12238.7	7.34e-17	6.76e-19	22968.7
ASF1B	Q9NVP2	Histone chaperone ASF1B	Q9NVP2	6	6	6	5	6	6	6	6137.74	5725.11	6371.04	8979.25	10560.6	8802.82	7401.8	4.44e-27	6.64e-29	22433.5
ASH2L	Q9UBL3-3	Isoform 3 of Set1/Ash2 histone methyltransferase complex subunit ASH2	Q9UBL3-3	21	23	22	22	23	23	23	2726.47	2934.83	2578	2855.94	2829.72	2820.75	2510.9	6.39e-28	1.03e-29	60207.8
ASL	P04424	Argininosuccinate lyase	P04424	23	22	23	22	23	23	23	6199.5	5902.36	5618.19	5568.57	5727.42	6384.01	4324.69	5.1e-29	9.16e-31	51658
ASMTL	O95671	Probable bifunctional dTTP/UTP pyrophosphatase/methyltransferase protein	O95671	24	25	26	26	25	26	25	3296.67	3476.79	3955.08	3681.74	3215.87	3275.07	3068.44	1.47e-32	4.2e-34	68856.7
ASNS	P08243;P08243-2	Asparagine synthetase [glutamine-hydrolyzing];Isoform 2 of Asparagine synthetase [glutamine-hydrolyzing]	P08243;P08243-2	25	26	27	26	25	26	26	11093.2	10934.7	5441.83	9312.78	6733.75	5759.36	7911.44	2.48e-31	5.95e-33	64369.92;64369.92-2
ASNSD1	Q9NWL6	Asparagine synthetase domain-containing protein 1	Q9NWL6	2	1	2	2	2	2	0	342.231	320.281	492.862	400.107	349.166	559.001	NaN	5.2e-11	4.37e-13	72079.8
ASPH	Q12797;Q12797-10	Aspartyl/asparaginyl beta-hydroxylase;Isoform 10 of Aspartyl/asparaginyl beta-hydroxylase	Q12797;Q12797-10	19	20	17	20	19	17	15	1416.48	1430.16	1164.03	1145.3	1735.15	862.524	795.011	4.46e-30	9.04e-32	85862.6;85862.6-10
ASPHD2	Q6ICH7	Aspartate beta-hydroxylase domain-containing protein 2	Q6ICH7	5	4	4	5	5	6	5	590.686	635.456	436.348	691.625	569.8	577.095	376.267	7.56e-29	1.33e-30	41698.7
ASPSCR1	Q9BZE9;Q9BZE9-2	Tether containing UBX domain for GLUT4;Isoform 2 of Tether containing UBX domain for GLUT4	Q9BZE9;Q9BZE9-2	19	20	20	21	21	21	21	2167.29	2282.1	2436.41	2195.39	2232.53	2149.96	2034.17	2.68e-42	4.92e-43	60183.07;60183.07-2
ASRGL1	Q7L266	Isoaspartyl peptidase/L-asparaginase	Q7L266	5	5	6	7	8	4	7	274.815	183.852	340.623	859.433	2543.57	385.188	990.299	1.74e-17	1.63e-19	32054.5
ASS1	P00966	Argininosuccinate synthase	P00966	2	2	2	1	2	0	0	1828.91	1992.38	733.724	732.552	1160.42	NaN	NaN	0.00151943	1.19e-05	46530.4
ASXL2	Q76L83	Putative Polycomb group protein ASXL2	Q76L83	2	3	2	3	2	3	2	588.083	402.431	299.497	591.328	314.711	557.076	377.131	6.19e-08	5.05e-10	153820
ATAD1	Q8NBU5	Outer mitochondrial transmembrane helix translocase	Q8NBU5	15	15	14	15	15	14	15	7132.32	8149.99	7370.04	6991.18	7353.52	8047.12	9132.78	9.74e-29	1.7e-30	40744
ATAD2	Q6PL18	ATPase family AAA domain-containing protein 2	Q6PL18	45	44	45	45	44	41	45	1642.77	1754.45	1891.82	2235.7	1911.68	1857.99	2235.76	2.51e-30	5.28e-32	158554
ATAD2B	Q9ULI0;Q9ULI0-2	ATPase family AAA domain-containing protein 2B;Isoform 2 of ATPase family AAA domain-containing protein 2B	Q9ULI0;Q9ULI0-2	31	29	29	30	29	30	29	1114.63	1071.17	1034.99	1121.86	1066.97	1044.56	1291.38	1.66e-32	4.72e-34	164942.03;164942.03-2
ATAD3A	Q9NVI7-2	Isoform 2 of ATPase family AAA domain-containing protein 3A	Q9NVI7-2	32	30	30	30	31	31	33	11871.4	11788.3	11041.1	11519.5	10810.4	11837.8	18444.4	5.21e-32	1.37e-33	66218.2
ATAD3B	Q5T9A4	ATPase family AAA domain-containing protein 3B	Q5T9A4	11	12	12	12	12	12	13	2019.61	1940.79	2064.86	2403.38	2023.52	2089.06	2951.11	2.97e-37	1.92e-38	72572.9
ATAD5	Q96QE3	ATPase family AAA domain-containing protein 5	Q96QE3	27	28	29	27	27	27	28	603.259	505.983	621.715	764.784	789.768	607.207	693.695	4.26e-34	1.58e-35	207570
ATAT1	Q5SQI0;Q5SQI0-2;Q5SQI0-3;Q5SQI0-4;Q5SQI0-5;Q5SQI0-6;Q5SQI0-7	Alpha-tubulin N-acetyltransferase 1;Isoform 2 of Alpha-tubulin N-acetyltransferase 1;Isoform 3 of Alpha-tubulin N-acetyltransferase 1;Isoform 4 of Alpha-tubulin N-acetyltransferase 1;Isoform 5 of Alpha-tubulin N-acetyltransferase 1;Isoform 6 of Alpha-tubulin N-acetyltransferase 1;Isoform 7 of Alpha-tubulin N-acetyltransferase 1	Q5SQI0;Q5SQI0-2;Q5SQI0-3;Q5SQI0-4;Q5SQI0-5;Q5SQI0-6;Q5SQI0-7	1	3	2	3	3	3	3	409.31	491.261	667.102	396.132	368.971	366.85	390.325	5.93e-16	5.35e-18	46810.09;46810.09-2;46810.09-3;46810.09-4;46810.09-5;46810.09-6;46810.09-7
ATE1	O95260	Arginyl-tRNA--protein transferase 1	O95260	13	13	13	13	11	12	10	1556.82	1863.09	1739.67	1413.73	1750.6	1569.41	1434.89	3.61e-27	5.44e-29	59090.2
ATF2	P15336-5	Isoform 5 of Cyclic AMP-dependent transcription factor ATF-2	P15336-5	12	11	12	11	12	8	12	1201.07	1249.53	1150.57	775.658	905.39	1001.93	1098.71	1.04e-22	1.16e-24	52276.7
ATF6	P18850	Cyclic AMP-dependent transcription factor ATF-6 alpha	P18850	5	5	6	6	5	5	6	434.188	194.81	395.449	197.031	315.908	332.833	609.172	8.12e-06	6.51e-08	74584.6
ATF6B	Q99941;Q99941-2	Cyclic AMP-dependent transcription factor ATF-6 beta;Isoform 1 of Cyclic AMP-dependent transcription factor ATF-6 beta	Q99941;Q99941-2	5	7	8	7	5	7	8	811.887	584.574	637.883	694.013	575.962	829.445	956.479	1.21e-26	1.75e-28	76709.18;76709.18-2
ATF7	P17544;P17544-1;P17544-2;P17544-3	Cyclic AMP-dependent transcription factor ATF-7;Isoform 6 of Cyclic AMP-dependent transcription factor ATF-7;Isoform 2 of Cyclic AMP-dependent transcription factor ATF-7;Isoform 3 of Cyclic AMP-dependent transcription factor ATF-7	P17544;P17544-1;P17544-2;P17544-3	7	7	8	7	8	8	8	1232.58	1235.92	1281.19	1104.56	1368.86	1229.74	1245.52	2.52e-25	3.3e-27	51756.84;51756.84-1;51756.84-2;51756.84-3
ATF7IP	Q6VMQ6;Q6VMQ6-4;Q6VMQ6-5	Activating transcription factor 7-interacting protein 1;Isoform 3 of Activating transcription factor 7-interacting protein 1;Isoform 4 of Activating transcription factor 7-interacting protein 1	Q6VMQ6;Q6VMQ6-4;Q6VMQ6-5	15	14	17	16	17	15	17	1109.39	1527.13	1189.07	763.125	871.938	671.684	1075.53	9.58e-21	9.83e-23	136393.7;136393.7-4;136393.7-5
ATG101	Q9BSB4	Autophagy-related protein 101	Q9BSB4	6	6	7	7	7	7	7	1206.25	1266.48	1263.54	1218.68	1381.66	1264.45	1007.45	6.34e-21	6.55e-23	25002.6
ATG12	O94817	Ubiquitin-like protein ATG12	O94817	3	3	3	3	3	3	3	1769.37	2049.93	2168.86	2124.59	2135.53	2420.43	1832.75	3.19e-08	2.61e-10	15113.2
ATG13	O75143;O75143-2;O75143-3;O75143-5	Autophagy-related protein 13;Isoform 2 of Autophagy-related protein 13;Isoform 3 of Autophagy-related protein 13;Isoform 5 of Autophagy-related protein 13	O75143;O75143-2;O75143-3;O75143-5	10	10	10	11	11	10	11	799.609	890.37	757.254	971.967	982.774	908.701	670.183	8.91e-31	1.97e-32	56571.8;56571.8-2;56571.8-3;56571.8-5
ATG14	Q6ZNE5;Q6ZNE5-2	Beclin 1-associated autophagy-related key regulator;Isoform 2 of Beclin 1-associated autophagy-related key regulator	Q6ZNE5;Q6ZNE5-2	2	2	2	2	2	2	2	952.421	790.167	1162.65	430.448	619.124	477.619	246.794	9.32e-33	2.75e-34	55309.31;55309.31-2
ATG16L1	Q676U5;Q676U5-2	Autophagy-related protein 16-1;Isoform 2 of Autophagy-related protein 16-1	Q676U5;Q676U5-2	13	13	14	14	13	13	14	1165.42	1231.01	1248.07	1126.54	1234.09	1406.54	956.58	9.17e-22	9.77e-24	68265.06;68265.06-2
ATG2A	Q2TAZ0;Q2TAZ0-3	Autophagy-related protein 2 homolog A;Isoform 2 of Autophagy-related protein 2 homolog A	Q2TAZ0;Q2TAZ0-3	13	15	14	13	13	14	13	637.754	689.11	602.436	644.521	444.582	724.537	718.453	2.89e-27	4.39e-29	212860.1;212860.1-3
ATG2B	Q96BY7	Autophagy-related protein 2 homolog B	Q96BY7	34	31	32	35	33	32	33	1006.15	1055.64	1057.49	1024.03	951.931	971.059	926.166	1.47e-29	2.8e-31	232763
ATG3	Q9NT62	Ubiquitin-like-conjugating enzyme ATG3	Q9NT62	12	12	13	13	13	12	13	5664.78	5460.01	4397.46	5917.36	5333.48	5150.65	2906.49	2.76e-38	2.18e-39	35864.4
ATG4A	Q8WYN0	Cysteine protease ATG4A	Q8WYN0	5	4	4	5	5	4	4	1232.34	1117.61	1099.45	1042.69	1159.28	1290.2	917.478	1.84e-25	2.42e-27	45377.9
ATG4B	Q9Y4P1;Q9Y4P1-2;Q9Y4P1-6	Cysteine protease ATG4B;Isoform 2 of Cysteine protease ATG4B;Isoform 6 of Cysteine protease ATG4B	Q9Y4P1;Q9Y4P1-2;Q9Y4P1-6	13	11	14	13	14	13	12	2349.66	2194.41	2445.21	2204.75	2453.61	2037.58	1657.41	4.88e-31	1.12e-32	44294.38;44294.38-2;44294.38-6
ATG4C	Q96DT6	Cysteine protease ATG4C	Q96DT6	7	7	7	8	8	7	8	1272.09	1064.49	1003.07	1281.12	1478.29	1164.66	1012.46	7.33e-31	1.64e-32	52497.4
ATG5	Q9H1Y0	Autophagy protein 5	Q9H1Y0	10	11	11	11	11	11	11	1852.71	1701.31	1581.92	1775.94	1956.72	1929.1	1526.54	8.2e-37	4.91e-38	32447.2
ATG7	O95352	Ubiquitin-like modifier-activating enzyme ATG7	O95352	29	30	31	28	31	30	30	3144.84	3296	3153.45	3257.86	3687.53	3486.01	2519.59	1.24e-42	2.5e-43	77959.6
ATG9A	Q7Z3C6	Autophagy-related protein 9A	Q7Z3C6	15	14	13	15	16	16	16	1111.38	1237.83	1210.71	1067.84	1150.05	1256.54	1046.99	4.18e-27	6.27e-29	94447.1
ATIC	P31939	Bifunctional purine biosynthesis protein ATIC	P31939	43	44	44	44	44	44	44	35186.7	36359.1	37763.9	30529.8	33962.3	33826.4	29257.4	9.33e-37	5.52e-38	64615.9
ATL2	Q8NHH9	Atlastin-2	Q8NHH9	17	14	14	14	14	14	17	1624.72	1625.75	1718.24	1994.15	1638.2	1811.62	2274.66	9.29e-21	9.54e-23	66229.2
ATL3	Q6DD88	Atlastin-3	Q6DD88	23	24	25	23	24	25	26	4361.86	3971.39	4380.26	3678.16	3498.03	4555.53	5267.45	8.93e-35	3.68e-36	60542
ATM	Q13315	Serine-protein kinase ATM	Q13315	84	81	84	90	89	87	87	1190.41	1198.52	1496.29	1394.45	1589.79	1730.64	1326.37	3.95e-34	1.48e-35	350687
ATN1	P54259	Atrophin-1	P54259	3	3	2	3	2	3	2	696.943	904.617	831.718	760.706	681.822	873.9	307.106	1.42e-16	1.29e-18	125414
ATOX1	O00244	Copper transport protein ATOX1	O00244	8	8	8	8	8	8	7	3236.22	5244.65	8434.64	6962.67	9024.73	7455.93	2940.48	4.14e-22	4.48e-24	7401.62
ATP10D	Q9P241	Phospholipid-transporting ATPase VD	Q9P241	7	5	7	7	6	6	4	456.292	380.092	707.717	487.155	351.766	471.564	426.523	1.75e-32	4.94e-34	160274
ATP11A	P98196	Phospholipid-transporting ATPase IH	P98196	9	10	7	10	9	7	10	1202.5	1295.18	1190.64	1378.68	1534.6	1493.23	1653.12	5.34e-24	6.39e-26	129756
ATP11B	Q9Y2G3	Phospholipid-transporting ATPase IF	Q9Y2G3	24	25	25	25	25	25	24	1450.77	1371.69	993.382	1168.56	1026.23	1283.11	1433.24	5.83e-32	1.53e-33	134190
ATP11C	Q8NB49-3	Isoform 3 of Phospholipid-transporting ATPase IG	Q8NB49-3	20	19	20	22	22	22	21	1016.81	1067.52	1275.3	1223.01	1297.95	1149.67	1336.43	5.54e-33	1.7e-34	128040
ATP12A	P54707;P54707-2	Potassium-transporting ATPase alpha chain 2;Isoform 2 of Potassium-transporting ATPase alpha chain 2	P54707;P54707-2	1	2	1	1	2	1	2	583.014	800.455	524.902	698.618	851.394	551.217	726.319	0.00586888	4.56e-05	115510.52;115510.52-2
ATP13A1	Q9HD20	Endoplasmic reticulum transmembrane helix translocase	Q9HD20	43	44	45	44	44	44	44	4298.34	4736.07	3505.02	4270.89	4318.46	3912.38	4849.97	1.32e-26	1.91e-28	132955
ATP13A3	Q9H7F0	Polyamine-transporting ATPase 13A3	Q9H7F0	15	16	17	17	16	16	17	563.832	524.81	656.058	596.14	695.756	689.088	993.804	8.61e-30	1.69e-31	138043
ATP1A1	P05023;P05023-4	Sodium/potassium-transporting ATPase subunit alpha-1;Isoform 4 of Sodium/potassium-transporting ATPase subunit alpha-1	P05023;P05023-4	52	50	50	52	52	51	54	24071	23758	22276.6	25979.4	29188.8	26142.1	28700.7	1.29e-27	2.02e-29	112896.09;112896.09-4
ATP1B1	P05026;P05026-2	Sodium/potassium-transporting ATPase subunit beta-1;Isoform 2 of Sodium/potassium-transporting ATPase subunit beta-1	P05026;P05026-2	13	13	13	13	12	12	12	10110.7	10887.1	14855.5	12882.4	11518.3	11253.7	9327.5	4.66e-27	6.95e-29	35061.3;35061.3-2
ATP1B3	P54709	Sodium/potassium-transporting ATPase subunit beta-3	P54709	13	13	13	14	13	13	14	16637.3	16468.1	11678.6	16748.2	21802.6	18646.9	22331.5	8.29e-24	9.82e-26	31512.6
ATP2A1	O14983;O14983-2	Sarcoplasmic/endoplasmic reticulum calcium ATPase 1;Isoform SERCA1A of Sarcoplasmic/endoplasmic reticulum calcium ATPase 1	O14983;O14983-2	4	4	4	4	2	3	4	2083.23	2606.14	1800.35	1990.44	1471.59	1277.6	2827.64	3.63e-30	7.47e-32	110252.48;110252.48-2
ATP2A2	P16615	Sarcoplasmic/endoplasmic reticulum calcium ATPase 2	P16615	52	50	53	51	51	51	54	15384.8	16902.5	13100	13289.6	12884.2	12698.5	18581.3	1.76e-40	2.15e-41	114757
ATP2A3	Q93084;Q93084-1;Q93084-3;Q93084-4;Q93084-5;Q93084-6;Q93084-7	Sarcoplasmic/endoplasmic reticulum calcium ATPase 3;Isoform SERCA3B of Sarcoplasmic/endoplasmic reticulum calcium ATPase 3;Isoform SERCA3C of Sarcoplasmic/endoplasmic reticulum calcium ATPase 3;Isoform SERCA3G of Sarcoplasmic/endoplasmic reticulum calcium ATPase 3;Isoform SERCA3E of Sarcoplasmic/endoplasmic reticulum calcium ATPase 3;Isoform SERCA3D of Sarcoplasmic/endoplasmic reticulum calcium A…	Q93084;Q93084-1;Q93084-3;Q93084-4;Q93084-5;Q93084-6;Q93084-7	28	29	27	28	29	29	27	8234.46	9406.56	5865.3	7349.55	6227.87	6541.08	9965.7	1.45e-28	2.48e-30	109256.18;109256.18-1;109256.18-3;109256.18-4;109256.18-5;109256.18-6;109256.18-7
ATP2B1	P20020;P20020-1;P20020-4;P20020-6	Plasma membrane calcium-transporting ATPase 1;Isoform D of Plasma membrane calcium-transporting ATPase 1;Isoform C of Plasma membrane calcium-transporting ATPase 1;Isoform K of Plasma membrane calcium-transporting ATPase 1	P20020;P20020-1;P20020-4;P20020-6	29	30	30	30	30	30	30	3629.41	3600.81	3511.2	3333.46	3033.3	3127.5	3973.7	2.27e-32	6.32e-34	134684.77;134684.77-1;134684.77-4;134684.77-6
ATP2B4	P23634;P23634-6;P23634-7;P23634-8	Plasma membrane calcium-transporting ATPase 4;Isoform XB of Plasma membrane calcium-transporting ATPase 4;Isoform ZB of Plasma membrane calcium-transporting ATPase 4;Isoform ZD of Plasma membrane calcium-transporting ATPase 4	P23634;P23634-6;P23634-7;P23634-8	0	2	3	2	2	3	0	NaN	640.072	494.883	254.967	87.4848	792.089	NaN	1.2e-12	1.03e-14	137920.16;137920.16-6;137920.16-7;137920.16-8
ATP2C1	P98194	Calcium-transporting ATPase type 2C member 1	P98194	28	29	29	28	29	28	29	2204.95	2471.63	2453.48	1932.45	1629.31	1809.86	3298.51	5.62e-38	4.18e-39	100577
ATP5F1B	P06576	ATP synthase subunit beta, mitochondrial	P06576	26	27	27	29	28	28	27	42317.8	39671.9	84799.1	79975.6	85448.6	86212.2	100721	1.36e-28	2.33e-30	56559.9
ATP5F1C	P36542	ATP synthase subunit gamma, mitochondrial	P36542	13	14	13	12	14	13	13	21379.4	20925.9	34371.7	32173.1	35335.2	35960.9	43871.1	1.07e-25	1.44e-27	32996
ATP5F1D	P30049	ATP synthase subunit delta, mitochondrial	P30049	5	4	4	5	5	5	5	27862.6	27074.5	39868.1	32389	39619	37627.6	32808.8	2.48e-22	2.72e-24	17490
ATP5F1E;ATP5F1EP2	P56381;Q5VTU8	ATP synthase subunit epsilon, mitochondrial;ATP synthase subunit epsilon-like protein, mitochondrial	P56381;Q5VTU8	2	2	3	2	2	3	3	16285.3	11532	22511.7	22358.3	15721	19160.6	25168.8	1.62e-25	2.14e-27	5779.76;5806.87
ATP5IF1	Q9UII2	ATPase inhibitor, mitochondrial	Q9UII2	4	5	4	5	5	5	5	10877.2	8752.01	9964.43	8907.88	5836.98	6667.71	5256.66	8.25e-17	7.59e-19	12248.8
ATP5MC1;ATP5MC3;ATP5MC2;ATP5MC2;ATP5MC2	P05496;P48201;Q06055;Q06055-2;Q06055-3	ATP synthase F(0) complex subunit C1, mitochondrial;ATP synthase F(0) complex subunit C3, mitochondrial;ATP synthase F(0) complex subunit C2, mitochondrial;Isoform 2 of ATP synthase F(0) complex subunit C2, mitochondrial;Isoform 3 of ATP synthase F(0) complex subunit C2, mitochondrial	P05496;P48201;Q06055;Q06055-2;Q06055-3	2	0	1	2	1	1	2	468.338	NaN	642.914	3561.68	4058.01	4552.12	692.133	1.39e-14	1.23e-16	14276.73;14693.07;14637.21;14637.21-2;14637.21-3
ATP5ME	P56385	ATP synthase subunit e, mitochondrial	P56385	5	5	5	5	5	5	5	13971.9	12735.9	33286.6	28836.5	24847.2	27163	41222.3	3.61e-22	3.91e-24	7933.21
ATP5MF	P56134-2;P56134-4	Isoform 2 of ATP synthase subunit f, mitochondrial;Isoform 4 of ATP synthase subunit f, mitochondrial	P56134-2;P56134-4	2	2	2	2	2	2	2	15306.9	14314.5	39404.9	40573.6	37967.6	41612.9	55892.1	4.12e-09	3.39e-11	10363.24;5740.77
ATP5MF	P56134;P56134-3	ATP synthase subunit f, mitochondrial;Isoform 3 of ATP synthase subunit f, mitochondrial	P56134;P56134-3	4	4	4	4	4	4	4	7193.5	8650.02	16080.4	15349.1	14196.9	13242.2	24124	5.93e-21	6.14e-23	10917.86;10917.86-3
ATP5MG	O75964	ATP synthase subunit g, mitochondrial	O75964	8	8	8	9	9	8	8	12969	12024.9	33945.5	36678	34309.7	34601.2	55679.3	1.01e-21	1.08e-23	11428.5
ATP5MJ	P56378	ATP synthase subunit ATP5MJ, mitochondrial	P56378	3	3	3	3	4	4	4	8582.02	6582.74	20680.2	14278.3	14414.2	9985.8	30972.2	8.97e-11	7.51e-13	6662.04
ATP5MK	Q96IX5	ATP synthase membrane subunit K, mitochondrial	Q96IX5	4	4	4	4	4	4	4	11063.4	12300.9	20814.7	18704	15441	17888.2	27184	3.7e-28	6.09e-30	6457.57
ATP5PB	P24539	ATP synthase F(0) complex subunit B1, mitochondrial	P24539	18	16	19	18	18	18	19	8273.55	7160.64	20868.3	19877.9	18658.5	18895.4	26105.4	3.47e-26	4.82e-28	28908.6
ATP5PD	O75947	ATP synthase subunit d, mitochondrial	O75947	14	14	14	15	14	15	15	11744.2	10142.6	28411.5	26860.5	27388.4	24458.9	31016.1	1.37e-22	1.52e-24	18491.2
ATP5PF	P18859;P18859-2	ATP synthase-coupling factor 6, mitochondrial;Isoform 2 of ATP synthase-coupling factor 6, mitochondrial	P18859;P18859-2	5	4	6	6	6	6	6	488.276	369.253	1618.32	1102.29	2495.78	1358.94	3423.6	3.65e-26	5.07e-28	12587.5;12587.5-2
ATP5PO	P48047	ATP synthase subunit O, mitochondrial	P48047	11	11	11	11	11	11	11	18749.8	19377.9	46807.8	44308.8	48262.4	48638.2	66446.3	9.37e-27	1.37e-28	23277.3
ATP6AP1	Q15904	V-type proton ATPase subunit S1	Q15904	11	11	11	9	10	10	11	4640.48	5083.44	4967.51	3002.34	3627.1	3025.82	6069.4	5.66e-22	6.09e-24	52025.8
ATP6AP2	O75787;O75787-2	Renin receptor;Isoform 2 of Renin receptor	O75787;O75787-2	10	11	11	11	9	10	11	1614.12	1380.3	1588.5	1545.23	1805.86	1554.31	1745.41	7.33e-28	1.17e-29	39008.01;39008.01-2
ATP6V0A1	Q93050;Q93050-1;Q93050-3	V-type proton ATPase 116 kDa subunit a 1;Isoform 2 of V-type proton ATPase 116 kDa subunit a 1;Isoform 3 of V-type proton ATPase 116 kDa subunit a 1	Q93050;Q93050-1;Q93050-3	16	16	16	18	18	18	17	2409.06	2146.75	1926.29	1825.17	2481.51	1910.24	2422.7	6.73e-41	8.9e-42	96412.72;96412.72-1;96412.72-3
ATP6V0A2	Q9Y487	V-type proton ATPase 116 kDa subunit a 2	Q9Y487	15	13	15	16	16	16	16	1896.98	1928.59	1901.23	1714.8	1714.86	1580.43	2143.52	2.42e-34	9.33e-36	98082.3
ATP6V0C	P27449	V-type proton ATPase 16 kDa proteolipid subunit c	P27449	2	2	1	2	1	1	2	9915.88	7384.48	6662.6	4596.74	10312.6	3358.59	7429.64	4.97e-23	5.64e-25	15735.8
ATP6V0D1	P61421	V-type proton ATPase subunit d 1	P61421	10	10	10	10	10	10	10	5134.47	4441.01	4465.34	4790.54	5182.65	5720.8	4321.52	1.34e-32	3.85e-34	40329.1
ATP6V1A	P38606;P38606-2	V-type proton ATPase catalytic subunit A;Isoform 2 of V-type proton ATPase catalytic subunit A	P38606;P38606-2	37	37	37	37	37	37	36	13128.7	12676.7	12331.9	11054.4	11244.5	10485.5	9119.29	1.05e-33	3.64e-35	68304.08;68304.08-2
ATP6V1B2	P21281	V-type proton ATPase subunit B, brain isoform	P21281	29	31	30	31	31	29	31	10228.5	10501	9152.61	9869.64	9542.57	9023.87	7792.97	1.38e-33	4.68e-35	56500.7
ATP6V1C1	P21283	V-type proton ATPase subunit C 1	P21283	20	20	20	23	22	22	20	3404.65	3497.59	3007.39	2845.47	2708.97	2452.26	2670.21	6.98e-38	5.09e-39	43941.6
ATP6V1D	Q9Y5K8	V-type proton ATPase subunit D	Q9Y5K8	12	12	12	12	12	11	12	5727.83	5286.4	4537.36	4488.28	4670.9	5298.49	4008.95	5.44e-36	2.79e-37	28262.8
ATP6V1E1	P36543	V-type proton ATPase subunit E 1	P36543	14	13	14	12	14	12	12	9389.64	9305.17	7932.32	7416.67	7665.73	8273.77	6671.94	3.96e-18	3.74e-20	26145.3
ATP6V1F	Q16864;Q16864-2	V-type proton ATPase subunit F;Isoform 2 of V-type proton ATPase subunit F	Q16864;Q16864-2	7	7	6	6	7	7	7	3731.02	2792.72	2933.25	4045.92	5223.45	4932.55	2221.85	3.18e-20	3.21e-22	13370.23;13370.23-2
ATP6V1G1	O75348	V-type proton ATPase subunit G 1	O75348	6	6	6	6	6	6	5	9791.17	9231.38	9714.47	9055.24	9360.08	9084.27	6500.05	6.62e-27	9.77e-29	13757.5
ATP6V1H	Q9UI12;Q9UI12-2	V-type proton ATPase subunit H;Isoform 2 of V-type proton ATPase subunit H	Q9UI12;Q9UI12-2	22	23	23	23	21	21	22	4118.77	4219.77	3675.06	3444.97	3498.91	3564.92	2802.86	1.53e-27	2.38e-29	55883.07;55883.07-2
ATP7A	Q04656;Q04656-2;Q04656-3;Q04656-5	Copper-transporting ATPase 1;Isoform 1 of Copper-transporting ATPase 1;Isoform 2 of Copper-transporting ATPase 1;Isoform 5 of Copper-transporting ATPase 1	Q04656;Q04656-2;Q04656-3;Q04656-5	23	22	23	23	21	19	22	1083.07	1073.71	954.861	888.364	743.795	845.918	1052.53	2.99e-26	4.19e-28	163372.77;163372.77-2;163372.77-3;163372.77-5
ATP8A1	Q9Y2Q0-3	Isoform 3 of Phospholipid-transporting ATPase IA	Q9Y2Q0-3	37	35	35	37	36	34	37	3818.25	4300.7	2879.68	2968.92	2324.44	3056.85	4257.44	1.85e-41	2.76e-42	129723
ATP9B	O43861;O43861-2	Probable phospholipid-transporting ATPase IIB;Isoform 2 of Probable phospholipid-transporting ATPase IIB	O43861;O43861-2	4	4	4	4	4	4	4	1306.05	1059.14	796.946	890.705	855.84	730.133	1374.71	1.84e-23	2.14e-25	129303.53;129303.53-2
ATPAF1	Q5TC12	ATP synthase mitochondrial F1 complex assembly factor 1	Q5TC12	12	13	13	13	13	12	12	4934.94	4846.79	2666.37	2928.42	3339.38	2926.49	3040.55	7.85e-31	1.75e-32	36436.6
ATPAF2	Q8N5M1	ATP synthase mitochondrial F1 complex assembly factor 2	Q8N5M1	11	10	10	11	9	11	11	1581.51	1553.44	870.967	1459.19	947.207	1309.72	1250.37	5.37e-36	2.75e-37	32772.4
ATR	Q13535	Serine/threonine-protein kinase ATR	Q13535	56	54	58	61	61	52	56	1045.91	1021.47	951.257	1120.28	1080.78	971.545	1119.17	1.86e-38	1.52e-39	301367
ATRAID	Q6UW56;Q6UW56-3	All-trans retinoic acid-induced differentiation factor;Isoform 3 of All-trans retinoic acid-induced differentiation factor	Q6UW56;Q6UW56-3	2	2	2	2	2	2	2	4020.61	3809.76	4517.09	2776.86	3561.07	2749.7	3854.88	2.33e-07	1.89e-09	24746.6;24746.6-3
ATRIP	Q8WXE1;Q8WXE1-2	ATR-interacting protein;Isoform 2 of ATR-interacting protein	Q8WXE1;Q8WXE1-2	12	12	11	12	12	11	10	714.112	749.806	770.479	874.674	913.352	687.938	647.137	9.7e-30	1.88e-31	85837.76;85837.76-2
ATRX	P46100	Transcriptional regulator ATRX	P46100	49	53	53	55	57	55	58	1276.05	1257.63	1174.6	1161.48	1285.82	1217.45	1371.61	6.48e-37	3.95e-38	282587
ATXN1	P54253	Ataxin-1	P54253	8	6	8	3	1	4	7	375.386	519.755	555.063	198.704	111.418	258.526	394.967	1.19e-16	1.09e-18	86922.7
ATXN10	Q9UBB4	Ataxin-10	Q9UBB4	25	26	27	27	27	27	26	7054.6	7072.54	7529.32	8546.87	9751.62	8280.76	6538.08	2.02e-42	3.81e-43	53488.8
ATXN2	Q99700;Q99700-4	Ataxin-2;Isoform 4 of Ataxin-2	Q99700;Q99700-4	27	27	27	26	25	26	27	1691.67	1807.54	1930.37	1827.39	1945.38	1745.25	1681.39	1.05e-45	4.19e-46	140282.81;140282.81-4
ATXN2L	Q8WWM7	Ataxin-2-like protein	Q8WWM7	41	42	41	42	42	42	42	7193.15	7370.63	6957.86	6491.14	7459.52	6924.62	6872.49	1.88e-35	8.73e-37	113374
ATXN3	P54252;P54252-1	Ataxin-3;Isoform 1 of Ataxin-3	P54252;P54252-1	13	14	13	14	15	14	11	2803.87	2435.6	2491.83	2180.27	2539.69	2501.79	1389.79	9.41e-26	1.27e-27	41250.03;41250.03-1
ATXN7	O15265;O15265-2	Ataxin-7;Isoform b of Ataxin-7	O15265;O15265-2	6	5	6	6	6	5	5	519.211	468.107	436.698	346.808	518.593	425.418	220.329	2.09e-29	3.9e-31	95451.48;95451.48-2
AUH	Q13825	Methylglutaconyl-CoA hydratase, mitochondrial	Q13825	8	8	8	8	8	7	8	1691.26	1723.26	1241.58	1092.29	1455.56	1445.23	1436.79	6.11e-21	6.31e-23	35608.6
AUP1	Q9Y679	Lipid droplet-regulating VLDL assembly factor AUP1	Q9Y679	16	16	16	16	16	16	16	3317.14	3214.68	3041.39	3065.32	3067.48	3059.25	4243.04	3.51e-22	3.81e-24	45786.9
AURKA	O14965	Aurora kinase A	O14965	13	12	11	12	12	10	14	764.136	732.089	944.178	874.211	987.856	931.745	915.47	8.38e-24	9.91e-26	45823.4
AURKB	Q96GD4;Q96GD4-5	Aurora kinase B;Isoform 5 of Aurora kinase B	Q96GD4;Q96GD4-5	17	16	15	17	16	17	16	1783.68	1769.54	1429.58	2492.8	2781.03	2043.83	2862.95	1.29e-29	2.48e-31	39310.53;39310.53-5
AVEN	Q9NQS1	Cell death regulator Aven	Q9NQS1	12	11	11	11	11	11	12	2369.73	2831.42	2082.76	2148.34	2081.17	2452.69	2010.9	5.02e-28	8.16e-30	38506.1
AVL9	Q8NBF6	Late secretory pathway protein AVL9 homolog	Q8NBF6	17	16	17	17	17	16	16	2064.12	2218.92	2255.89	2074.25	2338.39	2234.05	1801.49	3.57e-31	8.38e-33	71947.4
AZGP1	P25311	Zinc-alpha-2-glycoprotein	P25311	4	6	4	0	3	1	6	422.539	738.103	407.162	NaN	125.96	256.746	1421	2.5e-10	2.09e-12	34258.7
AZI2	Q9H6S1;Q9H6S1-3;Q9H6S1-4;Q9H6S1-5	5-azacytidine-induced protein 2;Isoform 2 of 5-azacytidine-induced protein 2;Isoform 3 of 5-azacytidine-induced protein 2;Isoform 4 of 5-azacytidine-induced protein 2	Q9H6S1;Q9H6S1-3;Q9H6S1-4;Q9H6S1-5	3	3	3	3	3	3	3	714.09	631.807	275.082	409.048	441.212	525.839	496.976	2.24e-08	1.84e-10	44934.82;44934.82-3;44934.82-4;44934.82-5
B2M	P61769	Beta-2-microglobulin	P61769	4	4	4	5	5	5	5	133110	114970	128214	100688	107434	109440	51126.3	1.49e-28	2.55e-30	13714.6
B3GALT6	Q96L58	Beta-1,3-galactosyltransferase 6	Q96L58	4	6	5	7	8	8	8	796.17	651.81	804.778	741.889	935.371	765.477	913.026	4.17e-26	5.76e-28	37137.6
B3GAT3	O94766	Galactosylgalactosylxylosylprotein 3-beta-glucuronosyltransferase 3	O94766	10	11	11	11	11	11	11	2145.46	2112.25	1787.42	1666.41	2004.78	1649.7	2379.74	1.41e-25	1.87e-27	37121.8
B3GNT2	Q9NY97;Q9NY97-2	N-acetyllactosaminide beta-1,3-N-acetylglucosaminyltransferase 2;Isoform 2 of N-acetyllactosaminide beta-1,3-N-acetylglucosaminyltransferase 2	Q9NY97;Q9NY97-2	10	11	9	8	11	11	10	1449.86	1012.74	1440.54	917.466	1248.87	913.337	1492.48	5.94e-36	3.02e-37	46021.99;46021.99-2
B3GNTL1	Q67FW5	UDP-GlcNAc:betaGal beta-1,3-N-acetylglucosaminyltransferase-like protein 1	Q67FW5	2	2	2	1	0	0	0	409.952	381.04	357.105	239.001	NaN	NaN	NaN	5.45e-09	4.48e-11	40713.2
B4GALT1	P15291	Beta-1,4-galactosyltransferase 1	P15291	9	9	9	8	8	9	9	5835.77	5618.79	3096.75	4303.99	5047.57	3244.17	6228.87	3.27e-24	3.97e-26	43920.3
B4GALT3	O60512	Beta-1,4-galactosyltransferase 3	O60512	2	2	2	2	2	2	2	2007.32	952	719.477	1057.8	1558.24	1226.32	811.208	1.42e-11	1.2e-13	43928
B4GALT6	Q9UBX8	Beta-1,4-galactosyltransferase 6	Q9UBX8	4	3	3	3	4	2	4	4520.6	4170.96	6092.02	3579.29	5807.11	4028.19	4403.92	4.09e-12	3.48e-14	44913.6
B4GALT7	Q9UBV7	Beta-1,4-galactosyltransferase 7	Q9UBV7	4	3	4	4	4	4	4	1362.8	1384.32	1078.47	1135.75	1430.64	1021.16	1815.47	7.72e-15	6.84e-17	37405.8
B4GAT1	O43505	Beta-1,4-glucuronyltransferase 1	O43505	3	3	4	3	3	3	2	327.451	443.897	430.957	213.232	168.443	142.383	356.035	1.18e-13	1.03e-15	47119.1
BABAM1	Q9NWV8	BRISC and BRCA1-A complex member 1	Q9NWV8	14	12	14	14	14	13	13	4085.78	4007.36	4047.53	4312.24	4134.07	4561.89	3242.2	4.91e-48	3.6e-48	36560
BABAM2	Q9NXR7	BRISC and BRCA1-A complex member 2	Q9NXR7	16	16	16	16	16	16	16	3669.66	3860.77	3651.67	3708.64	3428.52	4056.17	3348.05	5.61e-28	9.07e-30	43551.7
BACH1	O14867	Transcription regulator protein BACH1	O14867	1	1	2	0	0	2	0	207.571	88.7563	336.448	NaN	NaN	64.9014	NaN	1.12e-12	9.62e-15	81957.7
BAD	Q92934	Bcl2-associated agonist of cell death	Q92934	7	7	7	7	7	7	7	1316.7	1318.52	2475.55	1574.37	1925.3	1910.22	1776.55	2.17e-25	2.86e-27	18391.9
BAG1	Q99933;Q99933-3;Q99933-4	BAG family molecular chaperone regulator 1;Isoform 3 of BAG family molecular chaperone regulator 1;Isoform 4 of BAG family molecular chaperone regulator 1	Q99933;Q99933-3;Q99933-4	9	9	9	8	8	7	9	2278.86	2327.49	1750.28	1540.29	1904.93	1661.08	2038.74	3.65e-28	6.01e-30	38778.76;38778.76-3;38778.76-4
BAG2	O95816	BAG family molecular chaperone regulator 2	O95816	14	14	14	13	13	13	14	7040.52	7162.68	6710.55	7512.62	6489.28	8114.01	6743.2	4e-31	9.32e-33	23771.9
BAG4	O95429;O95429-2	BAG family molecular chaperone regulator 4;Isoform 2 of BAG family molecular chaperone regulator 4	O95429;O95429-2	9	8	8	9	9	7	6	1148.95	1251.21	1133.85	1319.5	1227.73	1057.89	712.228	2.86e-24	3.48e-26	49594.07;49594.07-2
BAG5	Q9UL15	BAG family molecular chaperone regulator 5	Q9UL15	20	21	21	21	21	21	21	1447.23	1504.91	1379.92	1663.4	1680.22	1588.85	1604.55	4.35e-26	6.01e-28	51199.6
BAG6	P46379;P46379-2;P46379-3	Large proline-rich protein BAG6;Isoform 2 of Large proline-rich protein BAG6;Isoform 3 of Large proline-rich protein BAG6	P46379;P46379-2;P46379-3	33	32	33	32	32	32	31	5899.49	5530.75	5894.1	5499.7	6170.94	5911.76	4998.69	2.95e-35	1.32e-36	119408.69;119408.69-2;119408.69-3
BAHD1	Q8TBE0-3	Isoform 3 of Bromo adjacent homology domain-containing 1 protein	Q8TBE0-3	5	4	4	5	6	4	6	426.921	469.974	453.954	360.199	434.694	311.317	592.245	7.16e-24	8.51e-26	84313.6
BAIAP2L1	Q9UHR4	Brain-specific angiogenesis inhibitor 1-associated protein 2-like protein 1	Q9UHR4	3	1	3	3	4	3	4	112.6	240.859	301.429	97.2718	267.307	150.898	254.35	8.69e-21	8.94e-23	56882.6
BAK1	Q16611	Bcl-2 homologous antagonist/killer	Q16611	9	8	8	9	9	9	9	2842.8	2548.26	1715.39	2523.2	2507.68	2150.77	2106.67	4.81e-20	4.83e-22	23408.7
BANF1	O75531	Barrier-to-autointegration factor	O75531	8	8	8	8	8	8	8	5594.83	4409.28	5315.02	9611.52	12802.1	10717.3	5868.93	1.24e-21	1.32e-23	10058.6
BANK1	Q8NDB2;Q8NDB2-2;Q8NDB2-3	B-cell scaffold protein with ankyrin repeats;Isoform 2 of B-cell scaffold protein with ankyrin repeats;Isoform 3 of B-cell scaffold protein with ankyrin repeats	Q8NDB2;Q8NDB2-2;Q8NDB2-3	2	2	2	0	0	2	2	305.049	141.224	646.664	NaN	NaN	395.946	238.233	1.25e-36	7.19e-38	89281.88;89281.88-2;89281.88-3
BANP	Q8N9N5;Q8N9N5-7	Protein BANP;Isoform 7 of Protein BANP	Q8N9N5;Q8N9N5-7	6	6	7	7	7	7	7	1079.91	1032.49	809.378	962.549	989.73	888.2	1155.03	2.24e-34	8.69e-36	56494.46;56494.46-7
BAP1	Q92560	Ubiquitin carboxyl-terminal hydrolase BAP1	Q92560	10	10	13	10	12	9	13	680.399	662.358	607.319	571.211	658.59	608.18	688.563	3.31e-25	4.29e-27	80361.6
BAP18	Q8IXM2	Chromatin complexes subunit BAP18	Q8IXM2	12	12	12	12	11	12	12	7609.25	7426.87	11109.1	5626.2	6461.4	6630.74	5946.8	5.63e-44	1.52e-44	17900.4
BARD1	Q99728;Q99728-2	BRCA1-associated RING domain protein 1;Isoform alpha of BRCA1-associated RING domain protein 1	Q99728;Q99728-2	12	11	13	11	11	12	13	667.701	621.222	675.414	944.395	985.305	707.31	840.575	3.6e-15	3.2e-17	86647.77;86647.77-2
BASP1	P80723	Brain acid soluble protein 1	P80723	13	13	13	13	12	13	12	40408.6	31680.9	31624.6	18733.3	9867.82	22695.2	15252.5	1.96e-23	2.27e-25	22693.4
BAX	Q07812;Q07812-2;Q07812-8	Apoptosis regulator BAX;Isoform Beta of Apoptosis regulator BAX;Isoform Sigma of Apoptosis regulator BAX	Q07812;Q07812-2;Q07812-8	11	11	11	11	11	11	11	19169.3	18308.4	17189.6	14066.7	16510.8	16645.7	10806	6.9e-32	1.79e-33	21184.4;21184.4-2;21184.4-8
BAZ1A	Q9NRL2	Bromodomain adjacent to zinc finger domain protein 1A	Q9NRL2	58	57	58	60	59	60	61	1976.88	2007.72	2117.11	2174.36	2008.45	2070.65	2751.31	1.69e-36	9.52e-38	178702
BAZ1B	Q9UIG0;Q9UIG0-2	Tyrosine-protein kinase BAZ1B;Isoform 2 of Tyrosine-protein kinase BAZ1B	Q9UIG0;Q9UIG0-2	62	65	60	66	65	64	66	3214.96	3212.39	3036.83	3542.39	3623.94	3262.36	4231.75	1.66e-38	1.39e-39	170902.79;170902.79-2
BAZ2A	Q9UIF9;Q9UIF9-2;Q9UIF9-3	Bromodomain adjacent to zinc finger domain protein 2A;Isoform 1 of Bromodomain adjacent to zinc finger domain protein 2A;Isoform 3 of Bromodomain adjacent to zinc finger domain protein 2A	Q9UIF9;Q9UIF9-2;Q9UIF9-3	37	39	40	41	41	38	40	2081.63	2131.81	2676.68	2240.14	2612.02	2236.6	2888.32	1.09e-36	6.39e-38	211197.57;211197.57-2;211197.57-3
BAZ2B	Q9UIF8;Q9UIF8-2;Q9UIF8-3;Q9UIF8-4;Q9UIF8-5	Bromodomain adjacent to zinc finger domain protein 2B;Isoform 2 of Bromodomain adjacent to zinc finger domain protein 2B;Isoform 3 of Bromodomain adjacent to zinc finger domain protein 2B;Isoform 4 of Bromodomain adjacent to zinc finger domain protein 2B;Isoform 5 of Bromodomain adjacent to zinc finger domain protein 2B	Q9UIF8;Q9UIF8-2;Q9UIF8-3;Q9UIF8-4;Q9UIF8-5	1	2	2	0	0	1	1	182.784	156.785	197.114	NaN	NaN	139.86	130.774	6.49e-05	5.17e-07	240459.16;240459.16-2;240459.16-3;240459.16-4;240459.16-5
BBX	Q8WY36;Q8WY36-2	HMG box transcription factor BBX;Isoform 2 of HMG box transcription factor BBX	Q8WY36;Q8WY36-2	14	13	15	14	15	13	14	1477.69	1464.96	1323.68	1379.8	1194.7	1186.22	1425.44	5.31e-29	9.52e-31	105130.05;105130.05-2
BCAP29	Q9UHQ4;Q9UHQ4-2	B-cell receptor-associated protein 29;Isoform 2 of B-cell receptor-associated protein 29	Q9UHQ4;Q9UHQ4-2	9	9	8	9	9	9	9	986.817	1118.57	985.975	1115.35	1349.31	1255	1702.78	3.09e-26	4.31e-28	28320.09;28320.09-2
BCAP31	P51572;P51572-2	B-cell receptor-associated protein 31;Isoform 2 of B-cell receptor-associated protein 31	P51572;P51572-2	14	14	15	15	15	15	18	12407.8	11370.2	11299	10635.4	9611.53	9653.18	13271.2	2.2e-29	4.1e-31	27991.6;27991.6-2
BCAR1	P56945;P56945-3	Breast cancer anti-estrogen resistance protein 1;Isoform 3 of Breast cancer anti-estrogen resistance protein 1	P56945;P56945-3	16	15	16	16	14	13	15	915.676	968.448	1177.65	1147.84	1519.44	1165.65	832.409	2.62e-45	9.95e-46	93371.87;93371.87-3
BCAS2	O75934	Pre-mRNA-splicing factor SPF27	O75934	15	15	15	15	15	15	15	3960.27	3582.67	4280.62	3399.77	4430.73	3206.95	3011.26	8.66e-30	1.7e-31	26131.4
BCAS3	Q9H6U6;Q9H6U6-2;Q9H6U6-3;Q9H6U6-7;Q9H6U6-8	BCAS3 microtubule associated cell migration factor;Isoform 1 of BCAS3 microtubule associated cell migration factor;Isoform 3 of BCAS3 microtubule associated cell migration factor;Isoform 5 of BCAS3 microtubule associated cell migration factor;Isoform 4 of BCAS3 microtubule associated cell migration factor	Q9H6U6;Q9H6U6-2;Q9H6U6-3;Q9H6U6-7;Q9H6U6-8	9	9	9	8	8	7	8	538.501	554.978	455.262	372.698	652.238	559.53	336.172	5.59e-16	5.05e-18	101236.66;101236.66-2;101236.66-3;101236.66-7;101236.66-8
BCAS4	Q8TDM0;Q8TDM0-3	Breast carcinoma-amplified sequence 4;Isoform 3 of Breast carcinoma-amplified sequence 4	Q8TDM0;Q8TDM0-3	2	2	2	1	2	1	1	627.99	898.998	101.296	552.237	618.027	429.938	317.619	1.04e-16	9.54e-19	22758.02;22758.02-3
BCAT1	P54687	Branched-chain-amino-acid aminotransferase, cytosolic	P54687	11	12	12	12	12	12	12	1841.21	1673.86	2637.33	2128.08	1574.49	2132.76	4902.5	1.96e-31	4.76e-33	42966.2
BCAT2	O15382	Branched-chain-amino-acid aminotransferase, mitochondrial	O15382	17	17	16	19	19	19	19	5087.04	5084.17	5036.93	2349.06	4675.3	5208.2	4897.78	1.88e-43	4.46e-44	44287.7
BCCIP	Q9P287	BRCA2 and CDKN1A-interacting protein	Q9P287	17	16	17	17	17	17	17	5589.05	5558.49	5199.33	5970.02	5762.22	5685.25	4951.1	9.68e-30	1.88e-31	35979.5
BCCIP	Q9P287-2	Isoform 2 of BRCA2 and CDKN1A-interacting protein	Q9P287-2	2	2	2	2	2	2	2	2520.09	2349.28	2773.95	3024.47	2444.43	2171.93	2106.46	1.3e-20	1.32e-22	36214.5
BCHE	P06276	Cholinesterase	P06276	1	1	1	1	1	1	2	7413.88	7607.28	6633.09	6424.93	5931.1	8335.08	6045.95	0.0107606	8.3e-05	68418.1
BCKDHA	P12694	2-oxoisovalerate dehydrogenase subunit alpha, mitochondrial	P12694	19	19	19	19	19	19	19	5820.69	5930.71	6645.28	5024.95	5815.07	5917.84	5405.31	9.96e-30	1.93e-31	50471
BCKDHB	P21953	2-oxoisovalerate dehydrogenase subunit beta, mitochondrial	P21953	7	7	7	7	6	6	7	2121.4	3174.84	3347.06	2481.23	1824.65	2239.43	3157.45	4.46e-49	4.2e-49	43122.5
BCKDK	O14874	[3-methyl-2-oxobutanoate dehydrogenase [lipoamide]] kinase, mitochondrial	O14874	11	10	11	12	12	11	10	3737.29	3505.77	3851.91	3705.66	3561.44	3723.9	3379.48	7.3e-29	1.29e-30	46360.4
BCL10	O95999	B-cell lymphoma/leukemia 10	O95999	11	11	11	11	11	11	11	6007.61	6800.68	6703.46	7808.04	7591.25	8065.31	6080.08	1.07e-22	1.19e-24	26251.6
BCL11A	Q9H165;Q9H165-2;Q9H165-6	B-cell lymphoma/leukemia 11A;Isoform 2 of B-cell lymphoma/leukemia 11A;Isoform 6 of B-cell lymphoma/leukemia 11A	Q9H165;Q9H165-2;Q9H165-6	0	1	2	2	2	2	1	NaN	354.79	785.469	360.493	594.26	476.452	633.916	0.0278813	0.000211757	91197.1;91197.1-2;91197.1-6
BCL2	P10415	Apoptosis regulator Bcl-2	P10415	6	6	6	6	6	6	6	3995.62	3929.03	4806.27	4007.07	4288.53	3630.01	4999.68	8.77e-21	9.02e-23	26265.9
BCL2L1	Q07817;Q07817-3	Bcl-2-like protein 1;Isoform Bcl-X(beta) of Bcl-2-like protein 1	Q07817;Q07817-3	4	4	4	4	4	4	4	1722.21	1821.05	2514.94	1230.82	1513.88	1352.05	1910.64	1.78e-31	4.37e-33	26048.98;26048.98-3
BCL2L10	Q9HD36	Bcl-2-like protein 10	Q9HD36	1	1	1	2	1	2	2	119.076	92.5	314.894	377.016	243.982	191.356	681.402	2.53e-17	2.35e-19	23203.9
BCL2L12	Q9HB09	Bcl-2-like protein 12	Q9HB09	3	2	2	2	3	3	3	507.547	327.467	371.745	617.959	669.354	534.527	543.914	5.05e-26	6.94e-28	36821.5
BCL2L13	Q9BXK5	Bcl-2-like protein 13	Q9BXK5	21	19	21	21	22	21	22	2584.95	2280.64	2843.33	2032.7	2877.64	2726.9	2544.22	8.78e-38	6.28e-39	52723.2
BCL3	P20749	B-cell lymphoma 3 protein	P20749	8	8	8	7	8	7	7	544.354	581.638	785.838	531.79	517.711	736.658	720.362	1.3e-09	1.07e-11	47583.5
BCL7A	Q4VC05;Q4VC05-2	B-cell CLL/lymphoma 7 protein family member A;Isoform 2 of B-cell CLL/lymphoma 7 protein family member A	Q4VC05;Q4VC05-2	3	3	2	3	3	4	2	1277.31	1301.48	1336.46	1224.13	2618.03	1947.25	738.821	1.05e-19	1.04e-21	22809.88;22809.88-2
BCL7B	Q9BQE9;Q9BQE9-4	B-cell CLL/lymphoma 7 protein family member B;Isoform 4 of B-cell CLL/lymphoma 7 protein family member B	Q9BQE9;Q9BQE9-4	6	6	6	6	6	6	6	5214.96	5092.53	4700.85	4687.27	5226.95	5041.27	4496.71	6.13e-24	7.32e-26	22195.31;22195.31-4
BCL7C	Q8WUZ0	B-cell CLL/lymphoma 7 protein family member C	Q8WUZ0	5	5	5	5	5	5	5	3999.69	4092.23	4629.3	4021.63	3655.38	3762.38	4575.84	4.13e-24	4.98e-26	23468.1
BCL9	O00512	B-cell CLL/lymphoma 9 protein	O00512	2	2	1	1	2	1	2	288.209	175.842	56.9393	209.389	117.949	148.695	102.596	0.00272274	2.13e-05	149290
BCLAF1	Q9NYF8;Q9NYF8-2	Bcl-2-associated transcription factor 1;Isoform 2 of Bcl-2-associated transcription factor 1	Q9NYF8;Q9NYF8-2	31	30	32	33	33	33	33	10041.7	9549.38	9336.66	8918.26	9379.2	9334.31	11119.2	2.12e-33	6.93e-35	106122.11;106122.11-2
BCORL1	Q5H9F3;Q5H9F3-1;Q5H9F3-4	BCL-6 corepressor-like protein 1;Isoform 1 of BCL-6 corepressor-like protein 1;Isoform 4 of BCL-6 corepressor-like protein 1	Q5H9F3;Q5H9F3-1;Q5H9F3-4	0	3	3	3	4	0	0	NaN	428.641	326.295	621.994	534.524	NaN	NaN	0.0208726	0.000159222	190561.41;190561.41-1;190561.41-4
BCR	P11274;P11274-2	Breakpoint cluster region protein;Isoform 2 of Breakpoint cluster region protein	P11274;P11274-2	4	4	3	7	2	7	7	274.629	214.661	543.463	989.087	229.926	702.405	216.851	8.14e-23	9.13e-25	142819.34;142819.34-2
BCS1L	Q9Y276	Mitochondrial chaperone BCS1	Q9Y276	23	23	20	24	24	24	24	3201.71	2910.8	2500.99	2305.07	2406.4	2310.89	3456.29	1.29e-28	2.22e-30	47534.2
BDH1	Q02338	D-beta-hydroxybutyrate dehydrogenase, mitochondrial	Q02338	15	15	15	16	15	15	16	5922.36	6157.42	9224.66	7540.04	6615.79	6733.47	9577.66	1.62e-32	4.61e-34	38157.1
BDH2	Q9BUT1	Dehydrogenase/reductase SDR family member 6	Q9BUT1	10	9	9	9	8	10	9	5614.76	5741.99	5651.49	4783.76	5009.62	5317.7	4246.93	7.43e-20	7.39e-22	26723.8
BECN1	Q14457	Beclin-1	Q14457	13	15	15	15	14	15	14	2561.83	2692.22	2887.31	2277.39	2513.1	2578.82	2442.28	3.18e-31	7.5e-33	51896.3
BEND3	Q5T5X7	BEN domain-containing protein 3	Q5T5X7	17	15	16	17	14	16	17	563.437	575.313	775.221	822.812	1028.19	624.266	969.19	3.18e-34	1.2e-35	94474.6
BEND5	Q7L4P6	BEN domain-containing protein 5	Q7L4P6	4	4	5	5	2	3	5	319.557	187.466	538.409	370.825	74.6138	349.589	578.019	1.89e-25	2.49e-27	48181.8
BET1	O15155	BET1 homolog	O15155	2	2	2	2	2	2	2	3149.72	3339.65	3417.32	2899.67	3816.71	3355.24	3485.56	2.2e-18	2.09e-20	13289.4
BET1L	Q9NYM9	BET1-like protein	Q9NYM9	3	3	3	2	4	2	4	2516.26	2341.88	1711.17	2171.41	1349.68	2382.42	2674.85	5.64e-29	1.01e-30	12388.1
BHLHE40	O14503	Class E basic helix-loop-helix protein 40	O14503	4	3	4	5	5	5	5	813.489	558.757	376.255	753.399	340.778	479.882	611.396	2.29e-17	2.13e-19	45510
BHMT	Q93088	Betaine--homocysteine S-methyltransferase 1	Q93088	4	3	2	4	3	3	4	2052.54	1952.35	1146.53	881.465	672.53	470.544	631.047	6.81e-23	7.67e-25	44998.5
BICD1	Q96G01;Q96G01-3;Q96G01-4	Protein bicaudal D homolog 1;Isoform 3 of Protein bicaudal D homolog 1;Isoform 4 of Protein bicaudal D homolog 1	Q96G01;Q96G01-3;Q96G01-4	6	7	6	8	7	7	4	872.784	747.465	451.194	893.682	1096.68	603.232	484.682	5.61e-15	4.99e-17	110749.95;110749.95-3;110749.95-4
BICD2	Q8TD16-2	Isoform 2 of Protein bicaudal D homolog 2	Q8TD16-2	32	29	31	34	32	30	32	1294.18	1275.35	1178.58	1288.82	1294.03	1295.61	1114.2	3.4e-33	1.08e-34	96805.7
BICRA	Q9NZM4;Q9NZM4-2	BRD4-interacting chromatin-remodeling complex-associated protein;Isoform 2 of BRD4-interacting chromatin-remodeling complex-associated protein	Q9NZM4;Q9NZM4-2	10	10	10	10	8	8	9	654.075	670.294	558.788	569.396	649.274	578.76	613.979	1.44e-30	3.13e-32	158490.35;158490.35-2
BICRAL	Q6AI39	BRD4-interacting chromatin-remodeling complex-associated protein-like	Q6AI39	5	5	4	5	5	5	5	452.993	488.431	498.892	461.679	403.701	454.474	532.442	4.03e-12	3.43e-14	115084
BID	P55957	BH3-interacting domain death agonist	P55957	10	9	10	10	9	10	10	9628.71	8535.73	12564.8	10301.7	9581.25	12331.7	4661.23	1.21e-29	2.32e-31	21994.7
BIN1	O00499;O00499-11;O00499-2;O00499-6	Myc box-dependent-interacting protein 1;Isoform BIN1+12A of Myc box-dependent-interacting protein 1;Isoform IIB of Myc box-dependent-interacting protein 1;Isoform II2 of Myc box-dependent-interacting protein 1	O00499;O00499-11;O00499-2;O00499-6	18	19	19	18	18	19	19	4266.09	4492.15	4394.59	2685.59	2733.7	4123.93	2438.97	3.39e-37	2.16e-38	64699.38;64699.38-11;64699.38-2;64699.38-6
BIN2	Q9UBW5	Bridging integrator 2	Q9UBW5	18	17	18	18	17	18	17	3617.5	3459.2	2888.72	3315.21	2868.78	3142.88	3024.18	5.99e-28	9.68e-30	61874.4
BIN3	Q9NQY0	Bridging integrator 3	Q9NQY0	11	10	11	11	11	11	10	940.923	916.372	1202.88	1047.24	1146.18	948.402	1050.35	2.38e-25	3.12e-27	29664.9
BIRC2	Q13490	Baculoviral IAP repeat-containing protein 2	Q13490	14	15	14	15	14	13	13	1120.13	1232.82	1114.35	1147.3	1511.08	1198.87	1122.67	4.05e-29	7.36e-31	69899.7
BIRC3	Q13489	Baculoviral IAP repeat-containing protein 3	Q13489	8	10	9	9	9	7	11	635.715	640.879	829.751	899.035	927.406	666.592	635.264	6.61e-33	2.01e-34	68371.5
BIRC5	O15392;O15392-2	Baculoviral IAP repeat-containing protein 5;Isoform 2 of Baculoviral IAP repeat-containing protein 5	O15392;O15392-2	3	4	3	3	4	2	4	405.678	212.39	346.299	330.632	506.301	173.744	238.629	7.43e-19	7.17e-21	16388.7;16388.7-2
BIRC6	Q9NR09	Baculoviral IAP repeat-containing protein 6	Q9NR09	109	110	108	117	112	111	112	1839.95	1875.52	1722.93	1869.91	1820.84	1798.57	1598.68	7.84e-40	8.43e-41	530269
BLK	P51451	Tyrosine-protein kinase Blk	P51451	18	17	15	17	15	17	17	1430.24	1554.7	1072.79	1705.36	732.061	1088.86	1758.12	7.72e-28	1.23e-29	57706.5
BLM	P54132	RecQ-like DNA helicase BLM	P54132	25	24	24	24	25	24	25	779.709	798.945	831.851	1048.3	1050.33	811.107	1125.44	4.13e-35	1.8e-36	159000
BLMH	Q13867	Bleomycin hydrolase	Q13867	24	23	25	28	28	28	27	5273.94	5588.56	5799.96	6621.96	6389.56	7312.83	5006.51	3.27e-37	2.09e-38	52562.2
BLNK	Q8WV28	B-cell linker protein	Q8WV28	16	16	17	16	17	17	16	4907.62	4804.24	5370.2	4884	5245.33	5376.55	3256.25	3.01e-31	7.13e-33	50466.4
BLOC1S1	P78537;P78537-2	Biogenesis of lysosome-related organelles complex 1 subunit 1;Isoform 2 of Biogenesis of lysosome-related organelles complex 1 subunit 1	P78537;P78537-2	4	4	5	5	5	5	5	1178.82	1275.55	975.22	2149.02	2496.82	2122.94	1411.21	7.43e-21	7.65e-23	17262.59;17262.59-2
BLOC1S2	Q6QNY1	Biogenesis of lysosome-related organelles complex 1 subunit 2	Q6QNY1	4	3	4	5	4	3	5	3467.24	3163.29	3765.74	3057.68	3841.42	2644.9	2621.71	3.98e-24	4.8e-26	15961.1
BLOC1S3	Q6QNY0	Biogenesis of lysosome-related organelles complex 1 subunit 3	Q6QNY0	7	7	7	7	7	7	6	2541.47	2579.15	2420.37	2333.15	2266.29	2400.6	1798.31	7.13e-33	2.15e-34	21255.6
BLOC1S4	Q9NUP1	Biogenesis of lysosome-related organelles complex 1 subunit 4	Q9NUP1	5	5	5	5	5	6	5	1469.81	1390.52	1365.12	1585.55	1582.94	1497.15	1142.61	2.2e-41	3.23e-42	23351.2
BLOC1S5	Q8TDH9	Biogenesis of lysosome-related organelles complex 1 subunit 5	Q8TDH9	9	9	9	9	9	9	9	2273.06	2329.84	1700.52	1963.6	2035.2	2060.36	1001.91	1.81e-33	6e-35	21609.5
BLTP1	Q2LD37;Q2LD37-4;Q2LD37-7	Bridge-like lipid transfer protein family member 1;Isoform 4 of Bridge-like lipid transfer protein family member 1;Isoform 7 of Bridge-like lipid transfer protein family member 1	Q2LD37;Q2LD37-4;Q2LD37-7	2	2	1	2	2	0	2	390.301	331.351	53.128	513.498	289.453	NaN	207.779	0.0205264	0.000156636	555481.78;555481.78-4;555481.78-7
BLTP2	Q14667	Bridge-like lipid transfer protein family member 2	Q14667	18	18	20	17	19	15	20	609.592	560.56	517.071	511.029	467.172	504.654	748.573	2.78e-29	5.14e-31	253700
BLTP3A	Q6BDS2	Bridge-like lipid transfer protein family member 3A	Q6BDS2	13	15	11	17	15	13	15	7530.28	6488.98	4088.86	6557.14	5111.64	6223.49	7233.65	6.45e-33	1.96e-34	159485
BLTP3B	A0JNW5	Bridge-like lipid transfer protein family member 3B	A0JNW5	16	17	16	19	17	15	19	860.112	773.38	907.057	759.05	816.477	698.158	761.098	8.14e-35	3.38e-36	164198
BLVRA	P53004	Biliverdin reductase A	P53004	16	14	15	17	17	16	15	20880.1	20578.4	31070	17211.2	7364.3	21855.7	20166.9	1.96e-25	2.58e-27	33428.5
BLVRB	P30043	Flavin reductase (NADPH)	P30043	10	10	10	10	10	10	9	6880.38	6268.94	6796.21	8619.11	10615	7320.74	3762.64	1.36e-32	3.91e-34	22119.3
BMI1	P35226	Polycomb complex protein BMI-1	P35226	4	5	5	4	5	5	4	894.479	706.11	1113.18	1024.03	966.304	1342.53	1138.81	8.35e-27	1.22e-28	36949
BMP2K	Q9NSY1;Q9NSY1-2;Q9NSY1-3	BMP-2-inducible protein kinase;Isoform 2 of BMP-2-inducible protein kinase;Isoform 3 of BMP-2-inducible protein kinase	Q9NSY1;Q9NSY1-2;Q9NSY1-3	9	11	10	11	12	9	12	790.829	726.057	1045.94	1002.23	1095.47	762.728	1164.78	6.76e-35	2.84e-36	129171.51;129171.51-2;129171.51-3
BMPR1A	P36894	Bone morphogenetic protein receptor type-1A	P36894	1	2	2	2	2	2	1	230.66	223.385	305.138	157.542	210.504	164.609	267.435	1.6e-15	1.43e-17	60197.5
BMPR2	Q13873	Bone morphogenetic protein receptor type-2	Q13873	10	9	10	10	10	10	10	770.928	843.205	705.405	854.022	958.097	1016.82	856.36	2.84e-31	6.75e-33	115201
BMS1	Q14692	Ribosome biogenesis protein BMS1 homolog	Q14692	43	40	42	43	43	43	43	3991.91	4041.9	3939.79	3895.92	3800.5	3695.47	5133.87	3.55e-32	9.59e-34	145807
BNIP1	Q12981	Vesicle transport protein SEC20	Q12981	13	13	13	13	13	13	13	5388.17	5397.79	4870.99	4484.47	5555.59	5549.1	6670.1	2.37e-25	3.11e-27	26132.4
BNIP2	Q12982;Q12982-2	BCL2/adenovirus E1B 19 kDa protein-interacting protein 2;Isoform 2 of BCL2/adenovirus E1B 19 kDa protein-interacting protein 2	Q12982;Q12982-2	7	7	7	7	8	7	7	2302.17	2264.66	2308.1	1955.66	2324.74	2121.96	1937.79	2.56e-21	2.69e-23	36017.85;36017.85-2
BNIP3	Q12983	BCL2/adenovirus E1B 19 kDa protein-interacting protein 3	Q12983	4	3	4	4	4	4	4	793.211	947.349	1224.05	1319.34	1580.27	1102.81	1065.8	9.5e-26	1.28e-27	21541
BNIP3L	O60238;O60238-2	BCL2/adenovirus E1B 19 kDa protein-interacting protein 3-like;Isoform 2 of BCL2/adenovirus E1B 19 kDa protein-interacting protein 3-like	O60238;O60238-2	7	6	6	7	7	7	6	841.093	927.882	995.917	1033.97	1338.24	1328.16	1167.12	2.94e-35	1.32e-36	23930.42;23930.42-2
BOD1	Q96IK1-2	Isoform 2 of Biorientation of chromosomes in cell division protein 1	Q96IK1-2	1	1	1	1	2	1	0	396.524	260.383	545.786	433.439	429.246	275.075	NaN	0.00317701	2.48e-05	13279.7
BOD1L1	Q8NFC6	Biorientation of chromosomes in cell division protein 1-like 1	Q8NFC6	74	76	77	75	76	73	76	1207.26	1200.75	1289.76	1181.92	1231.54	1169.42	1209.9	1.23e-35	5.92e-37	330466
BOLA1	Q9Y3E2	BolA-like protein 1	Q9Y3E2	5	6	7	6	6	6	6	672.219	717.077	916.187	1097.48	1219.72	933.026	403.614	7.24e-15	6.41e-17	14289.4
BOLA2	Q9H3K6	BolA-like protein 2	Q9H3K6	6	6	6	6	6	6	6	23794.5	22472.4	21603.1	29155.3	21106.2	25338.4	14598	1.94e-19	1.9e-21	10116.5
BOLA3	Q53S33	BolA-like protein 3	Q53S33	6	6	6	6	6	6	6	4446.69	4468.32	4632.65	4596.3	4637.18	4329.22	4024.63	1.18e-25	1.57e-27	12114.2
BOP1	Q14137	Ribosome biogenesis protein BOP1	Q14137	32	31	33	34	33	34	34	5856.64	6094.29	6488.29	5840.56	5545.33	5391.56	7824.67	2.8e-33	9e-35	83629.5
BORCS5	Q969J3	BLOC-1-related complex subunit 5	Q969J3	11	11	11	12	12	12	12	1552.31	1552.7	1623.21	1839.89	2114.21	2059.86	1772.53	4.71e-25	6.06e-27	22222.4
BORCS6	Q96GS4	BLOC-1-related complex subunit 6	Q96GS4	13	14	13	14	14	13	14	1695.31	1611.54	1352.78	1628.89	1544.71	1770.92	1751.67	3.04e-45	1.13e-45	37226.3
BORCS7	Q96B45	BLOC-1-related complex subunit 7	Q96B45	7	6	6	6	7	7	7	840.897	601.838	713.335	815.72	695.589	742.553	979.575	3.36e-34	1.27e-35	11695.3
BPGM	P07738	Bisphosphoglycerate mutase	P07738	11	11	11	11	11	11	11	7115.88	6850.37	5272.43	4142.6	4294.79	4164.08	2601.09	1.16e-26	1.69e-28	30005.2
BPHL	Q86WA6;Q86WA6-2	Valacyclovir hydrolase;Isoform 2 of Valacyclovir hydrolase	Q86WA6;Q86WA6-2	6	7	7	6	6	6	6	1680.85	1658.22	1836.65	2733.15	2623.1	2426.59	1672.86	1.71e-23	1.99e-25	32542.58;32542.58-2
BPNT1	O95861	3'(2'),5'-bisphosphate nucleotidase 1	O95861	20	18	18	19	19	18	19	6578.8	7167.9	6133.01	6833.96	5873.09	6854.71	4585.72	3.04e-27	4.61e-29	33392.3
BPNT2	Q9NX62	Golgi-resident adenosine 3',5'-bisphosphate 3'-phosphatase	Q9NX62	10	10	9	10	9	9	9	2811.84	2302.32	1713.65	2728.25	2583.99	2148.6	2841.71	1.65e-19	1.63e-21	38681.4
BPTF	Q12830;Q12830-4	Nucleosome-remodeling factor subunit BPTF;Isoform 4 of Nucleosome-remodeling factor subunit BPTF	Q12830;Q12830-4	66	65	68	70	70	67	68	1290.11	1288.45	1185.54	1346.67	1442.52	1154.31	1583.2	1.1e-50	1.55e-50	338262.45;338262.45-4
BRAF	P15056	Serine/threonine-protein kinase B-raf	P15056	8	10	10	11	11	11	10	3049.39	2906.73	2843.95	2275.24	2421.34	2148.53	1809.77	1.82e-29	3.41e-31	84436.9
BRAP	Q7Z569	BRCA1-associated protein	Q7Z569	26	24	26	26	27	24	26	987.769	1053.19	1089.2	1201.97	1295.84	1334.08	1065.5	6.38e-38	4.69e-39	67304.6
BRAT1	Q6PJG6	BRCA1-associated ATM activator 1	Q6PJG6	25	29	27	29	21	24	28	1414.28	1465.25	1868.25	1454.61	1225.01	1073.88	1349.85	7.81e-33	2.34e-34	88119.1
BRCA1	P38398;P38398-4;P38398-7;P38398-8	Breast cancer type 1 susceptibility protein;Isoform 4 of Breast cancer type 1 susceptibility protein;Isoform 7 of Breast cancer type 1 susceptibility protein;Isoform 8 of Breast cancer type 1 susceptibility protein	P38398;P38398-4;P38398-7;P38398-8	12	12	13	15	15	12	12	820.004	790.578	839.796	1246.62	1235.87	924.406	811.432	1.21e-18	1.16e-20	207720.84;207720.84-4;207720.84-7;207720.84-8
BRCA2	P51587	Breast cancer type 2 susceptibility protein	P51587	13	10	17	21	16	13	17	591.808	530.108	589.738	729.778	813.339	498.332	771.089	4.03e-35	1.76e-36	384230
BRCC3	P46736;P46736-2;P46736-3	Lys-63-specific deubiquitinase BRCC36;Isoform 1 of Lys-63-specific deubiquitinase BRCC36;Isoform 3 of Lys-63-specific deubiquitinase BRCC36	P46736;P46736-2;P46736-3	11	11	10	11	11	11	11	2911.38	2961.18	3211.28	2928.69	2808.77	3166.38	2929.84	3.4e-31	7.98e-33	36071.92;36071.92-2;36071.92-3
BRD1	O95696;O95696-2	Bromodomain-containing protein 1;Isoform 2 of Bromodomain-containing protein 1	O95696;O95696-2	21	25	22	26	25	26	24	995.689	924.168	796.193	1023.99	1149.64	949.265	1107	4.31e-26	5.96e-28	119520.09;119520.09-2
BRD2	P25440;P25440-2	Bromodomain-containing protein 2;Isoform 2 of Bromodomain-containing protein 2	P25440;P25440-2	22	22	22	23	23	23	23	2078.44	1985.48	2062.97	1975	2386.07	2181.91	2605.65	1.08e-35	5.25e-37	88060.79;88060.79-2
BRD3	Q15059	Bromodomain-containing protein 3	Q15059	13	13	12	13	13	12	13	1997.29	1976.24	1731.81	1557.61	1543.33	1782.5	2079.38	4.28e-37	2.69e-38	79541.5
BRD4	O60885	Bromodomain-containing protein 4	O60885	36	37	37	35	35	35	36	5255.69	5412.34	5071.09	4892.65	5372.03	4691.98	4767.64	2.6e-26	3.66e-28	152219
BRD7	Q9NPI1	Bromodomain-containing protein 7	Q9NPI1	14	14	12	11	14	14	12	794.601	875.121	664.118	900.09	653.48	713.143	929.879	7.51e-26	1.02e-27	74138.6
BRD8	Q9H0E9;Q9H0E9-2;Q9H0E9-4	Bromodomain-containing protein 8;Isoform 2 of Bromodomain-containing protein 8;Isoform 4 of Bromodomain-containing protein 8	Q9H0E9;Q9H0E9-2;Q9H0E9-4	15	16	15	16	16	14	16	1298.5	1358.28	1306.51	1372.59	1444.94	1445.36	1232.61	2.23e-36	1.23e-37	135335.82;135335.82-2;135335.82-4
BRD9	Q9H8M2	Bromodomain-containing protein 9	Q9H8M2	17	17	18	16	16	15	18	1638.17	1846.95	1741.02	1614.39	1844.21	1689.1	1926.78	1.01e-24	1.27e-26	67000.1
BRF1	Q92994;Q92994-5	Transcription factor IIIB 90 kDa subunit;Isoform 5 of Transcription factor IIIB 90 kDa subunit	Q92994;Q92994-5	8	12	11	13	12	12	10	758.238	760.499	908.912	897.567	885.335	1071.86	1025.77	1.43e-33	4.84e-35	73840.08;73840.08-5
BRI3BP	Q8WY22	BRI3-binding protein	Q8WY22	4	4	4	4	4	4	4	18301.7	13372	12560.1	12662.6	10847.5	13187.9	13595.2	5.6e-22	6.03e-24	27835.5
BRIP1	Q9BX63;Q9BX63-2	Fanconi anemia group J protein;Isoform 2 of Fanconi anemia group J protein	Q9BX63;Q9BX63-2	12	11	14	13	14	10	13	370.841	291.618	483.809	493.533	531.638	439.884	627.113	8.27e-20	8.21e-22	140867.49;140867.49-2
BRIX1	Q8TDN6	Ribosome biogenesis protein BRX1 homolog	Q8TDN6	24	25	25	24	24	24	25	6911.72	7375.8	7834.4	7105.95	6267.81	6064.13	8786.1	4.65e-34	1.72e-35	41401.3
BRK1	Q8WUW1;Q8WUW1-2	Protein BRICK1;Isoform 2 of Protein BRICK1	Q8WUW1;Q8WUW1-2	4	4	4	4	5	5	4	661.932	712.583	939.257	3086.16	5317.53	4841.56	1620.44	6.19e-20	6.18e-22	8744.91;8744.91-2
BRMS1	Q9HCU9	Breast cancer metastasis-suppressor 1	Q9HCU9	7	6	7	7	7	7	7	886.634	1140.69	815.121	951.217	1081.01	1019.54	943.256	6.07e-41	8.09e-42	28460.6
BRMS1L	Q5PSV4;Q5PSV4-2	Breast cancer metastasis-suppressor 1-like protein;Isoform 2 of Breast cancer metastasis-suppressor 1-like protein	Q5PSV4;Q5PSV4-2	4	4	4	3	4	3	3	252.077	291.624	441.909	343.893	625.894	430.882	428.513	4.62e-21	4.81e-23	37629.03;37629.03-2
BROX	Q5VW32	BRO1 domain-containing protein BROX	Q5VW32	11	10	10	11	10	10	7	2610.19	2392.79	1891.56	2800.27	3119.62	2288.31	1993.35	2.45e-24	3e-26	46476.1
BRPF1	P55201;P55201-3	Peregrin;Isoform 3 of Peregrin	P55201;P55201-3	17	15	17	13	16	15	16	924.899	870.036	1009.9	903.034	914.262	916.878	1206.99	4.67e-26	6.43e-28	137498.76;137498.76-3
BRWD3	Q6RI45;Q6RI45-5	Bromodomain and WD repeat-containing protein 3;Isoform 5 of Bromodomain and WD repeat-containing protein 3	Q6RI45;Q6RI45-5	8	8	10	8	10	8	8	703.514	736.577	790.84	537.899	1103.08	615.753	771.933	3.01e-31	7.14e-33	203597.54;203597.54-5
BSCL2	Q96G97-4	Isoform 3 of Seipin	Q96G97-4	2	4	4	2	2	1	5	2025.39	2008.77	1186.42	3626.99	1828.08	1558.01	2617.97	1.48e-09	1.23e-11	51158.7
BSDC1	Q9NW68;Q9NW68-2;Q9NW68-3;Q9NW68-7;Q9NW68-8	BSD domain-containing protein 1;Isoform 2 of BSD domain-containing protein 1;Isoform 3 of BSD domain-containing protein 1;Isoform 7 of BSD domain-containing protein 1;Isoform 8 of BSD domain-containing protein 1	Q9NW68;Q9NW68-2;Q9NW68-3;Q9NW68-7;Q9NW68-8	7	7	7	7	6	7	7	889.489	972.207	998.923	873.591	979.923	1084.93	752.077	2.54e-38	2.01e-39	47163.23;47163.23-2;47163.23-3;47163.23-7;47163.23-8
BSG	P35613;P35613-2	Basigin;Isoform 2 of Basigin	P35613;P35613-2	11	10	11	11	12	11	12	29697.4	30919.2	31942.8	26541	27024.8	29841.7	33877.8	5.85e-41	7.83e-42	42200.36;42200.36-2
BST2	Q10589	Bone marrow stromal antigen 2	Q10589	6	6	6	6	6	6	6	18367.3	15628.2	16409.1	17924.3	25070.7	17632	15194.9	1.02e-27	1.62e-29	19768.9
BTAF1	O14981	TATA-binding protein-associated factor 172	O14981	59	58	57	59	59	61	63	2034.14	2144.15	2044.08	2207.8	2148.29	2037.39	2232.81	5.03e-29	9.06e-31	206887
BTBD1	Q9H0C5;Q9H0C5-2	BTB/POZ domain-containing protein 1;Isoform 2 of BTB/POZ domain-containing protein 1	Q9H0C5;Q9H0C5-2	3	4	3	3	4	4	4	1637.58	1541.99	2527.79	1820.9	1923.02	1929.15	1570.76	2.44e-31	5.86e-33	52771.3;52771.3-2
BTBD10	Q9BSF8;Q9BSF8-2	BTB/POZ domain-containing protein 10;Isoform 2 of BTB/POZ domain-containing protein 10	Q9BSF8;Q9BSF8-2	1	2	2	3	3	3	3	284.521	229.384	385.016	144.909	235.271	345.935	269.133	5.07e-24	6.08e-26	53779.15;53779.15-2
BTBD2	Q9BX70	BTB/POZ domain-containing protein 2	Q9BX70	6	5	6	6	7	7	7	581.163	818.885	753.418	891.413	950.358	804.515	748.395	2.48e-25	3.25e-27	55931.3
BTBD9	Q96Q07;Q96Q07-2;Q96Q07-3	BTB/POZ domain-containing protein 9;Isoform 2 of BTB/POZ domain-containing protein 9;Isoform 3 of BTB/POZ domain-containing protein 9	Q96Q07;Q96Q07-2;Q96Q07-3	4	4	4	3	4	3	3	394.577	394.915	436.125	490.456	281.605	474.127	439.457	2.12e-17	1.98e-19	69187.59;69187.59-2;69187.59-3
BTF3	P20290	Transcription factor BTF3	P20290	11	11	11	11	11	11	11	13951.5	13568.6	14915	14516.8	14367.7	14866.1	14108.2	4.54e-29	8.23e-31	22168
BTF3L4	Q96K17	Transcription factor BTF3 homolog 4	Q96K17	10	10	10	10	10	10	10	7421.25	7502.32	8920.42	6451.41	8016.31	6786.84	6023.85	1.86e-33	6.14e-35	17270.5
BTG1	P62324	Protein BTG1	P62324	4	4	4	4	4	4	4	1636.83	1700.62	1451.34	1744.38	1448.2	1477.94	1073.7	2.02e-26	2.87e-28	19209
BTK	Q06187;Q06187-2	Tyrosine-protein kinase BTK;Isoform BTK-C of Tyrosine-protein kinase BTK	Q06187;Q06187-2	39	39	40	40	40	40	40	7619.09	7862.29	5618.83	7758.13	6413.01	7246.53	6555.08	8.28e-31	1.84e-32	76281.24;76281.24-2
BTLA	Q7Z6A9;Q7Z6A9-2	B- and T-lymphocyte attenuator;Isoform 2 of B- and T-lymphocyte attenuator	Q7Z6A9;Q7Z6A9-2	5	4	4	4	5	4	5	2348.87	2222.31	1941.9	2456.52	1275.53	3709.44	1908.28	1.6e-24	1.98e-26	32834.4;32834.4-2
BTN2A1	Q7KYR7	Butyrophilin subfamily 2 member A1	Q7KYR7	8	7	8	5	7	8	7	699.315	646.935	667.432	369.386	444.667	370.569	409.231	1.78e-29	3.36e-31	59632.6
BTN3A1	O00481	Butyrophilin subfamily 3 member A1	O00481	12	12	11	8	10	10	9	1400.06	1912.44	1199.28	800.482	1245.49	1138.8	1333.88	6.94e-44	1.8e-44	57677.2
BTN3A2	P78410;P78410-2;P78410-3	Butyrophilin subfamily 3 member A2;Isoform 2 of Butyrophilin subfamily 3 member A2;Isoform 3 of Butyrophilin subfamily 3 member A2	P78410;P78410-2;P78410-3	5	5	5	0	4	5	4	870.685	1208.27	942.248	NaN	640.826	432.679	902.868	5.87e-31	1.33e-32	36427.62;36427.62-2;36427.62-3
BTN3A3	O00478;O00478-2	Butyrophilin subfamily 3 member A3;Isoform 2 of Butyrophilin subfamily 3 member A3	O00478;O00478-2	11	11	8	10	10	10	10	1394.3	1770.02	492.367	1219.06	999.436	1183.83	1288.66	1.53e-24	1.9e-26	65001.96;65001.96-2
BTRC	Q9Y297;Q9Y297-2	F-box/WD repeat-containing protein 1A;Isoform 2 of F-box/WD repeat-containing protein 1A	Q9Y297;Q9Y297-2	1	2	2	1	2	2	2	247.318	283.247	351.549	192.779	292.942	288.315	141.881	6.55e-17	6.04e-19	68866.78;68866.78-2
BUB1	O43683;O43683-2	Mitotic checkpoint serine/threonine-protein kinase BUB1;Isoform 2 of Mitotic checkpoint serine/threonine-protein kinase BUB1	O43683;O43683-2	19	17	18	18	20	15	20	2367.78	2804.4	3848.61	3293.44	3711.48	2695.03	3462.77	4.09e-27	6.14e-29	122375.18;122375.18-2
BUB1B	O60566;O60566-3	Mitotic checkpoint serine/threonine-protein kinase BUB1 beta;Isoform 3 of Mitotic checkpoint serine/threonine-protein kinase BUB1 beta	O60566;O60566-3	31	32	35	36	34	34	33	818.254	810.836	1180.3	1342.87	1288.14	1179.19	1012.79	1.34e-28	2.3e-30	119545.24;119545.24-3
BUB3	O43684;O43684-2	Mitotic checkpoint protein BUB3;Isoform 2 of Mitotic checkpoint protein BUB3	O43684;O43684-2	15	15	15	14	14	14	14	33539.6	32455	32282.6	33600.5	32832.3	30971.1	31924.6	7.86e-36	3.92e-37	37154.77;37154.77-2
BUD13	Q9BRD0	BUD13 homolog	Q9BRD0	17	17	16	16	17	17	16	2425.9	2321.22	1919.12	2264.88	2091.25	2392.8	2768.23	9.91e-39	8.58e-40	70520.8
BUD23	O43709;O43709-3	Probable 18S rRNA (guanine-N(7))-methyltransferase;Isoform 3 of Probable 18S rRNA (guanine-N(7))-methyltransferase	O43709;O43709-3	7	7	7	7	7	7	7	6703.97	6571.52	7464.12	9270.99	7562.39	7674.53	7942.9	3.74e-27	5.63e-29	31880.37;31880.37-3
BUD31	P41223	Protein BUD31 homolog	P41223	10	10	10	10	10	10	10	3308	3911.98	5220.55	4944.25	4962.98	5302.37	6780.44	5.66e-36	2.88e-37	16999.7
BYSL	Q13895	Bystin	Q13895	23	22	24	25	25	24	23	6327.03	6217.22	6958.16	7716.22	7656.04	7337.91	7552.93	9.18e-31	2.03e-32	49601.3
BZW1	Q7L1Q6;Q7L1Q6-3;Q7L1Q6-4	eIF5-mimic protein 2;Isoform 3 of eIF5-mimic protein 2;Isoform 4 of eIF5-mimic protein 2	Q7L1Q6;Q7L1Q6-3;Q7L1Q6-4	25	25	27	25	25	23	26	18065.8	17851.9	18920.2	19445.4	19717.5	20026.6	20351.8	2.31e-30	4.9e-32	48043.22;48043.22-3;48043.22-4
BZW2	Q9Y6E2	eIF5-mimic protein 1	Q9Y6E2	6	5	8	8	6	3	6	1427.4	2358.14	1883.44	2315.51	1134.49	1131.8	1909.93	1.77e-20	1.81e-22	48162.4
C11orf54	Q9H0W9	Ester hydrolase C11orf54	Q9H0W9	8	10	10	9	10	10	8	2772.08	2742.05	3611.11	3317.29	4712.38	5641.98	1971.49	4.14e-35	1.8e-36	35117.3
C11orf68	Q9H3H3;Q9H3H3-1;Q9H3H3-3	UPF0696 protein C11orf68;Isoform 1 of UPF0696 protein C11orf68;Isoform 3 of UPF0696 protein C11orf68	Q9H3H3;Q9H3H3-1;Q9H3H3-3	12	12	12	12	12	12	12	3803.66	3661.64	3587.33	3555.67	3822.5	4355.54	3186.54	1.36e-26	1.95e-28	31430.25;31430.25-1;31430.25-3
C11orf98	E9PRG8	Uncharacterized protein C11orf98	E9PRG8	10	9	9	9	10	9	9	5352.21	5387.25	5498.54	5836.97	6167.37	5049.14	5855.96	2.8e-19	2.73e-21	14233.7
C12orf4	Q9NQ89	Protein C12orf4	Q9NQ89	11	12	12	11	12	12	12	1003.49	1019.41	956.104	922.757	705.422	888.525	787.08	9.33e-55	4.23e-54	63800.6
C12orf57	Q99622	Protein C10	Q99622	3	4	5	5	5	5	4	506.931	618.404	877.76	1416.99	3092.86	2460.94	1563.73	1.58e-33	5.28e-35	13178.1
C15orf39	Q6ZRI6-2	Isoform 2 of Uncharacterized protein C15orf39	Q6ZRI6-2	16	17	17	17	18	17	17	1332	1294.7	1466.86	1451.31	1629.09	1503.94	1211.79	7.11e-34	2.54e-35	99213
C15orf40	Q8WUR7	UPF0235 protein C15orf40	Q8WUR7	3	3	3	3	3	3	3	1079.98	969.587	1177.92	1207.85	1560.27	1671.73	756.384	2.25e-29	4.18e-31	16353.1
C16orf54	Q6UWD8	Transmembrane protein C16orf54	Q6UWD8	4	5	3	5	5	5	4	1085.64	913.992	583.97	945.019	1102.27	806.72	1109.11	4.07e-19	3.95e-21	24359.7
C16orf87	Q6PH81;Q6PH81-2	UPF0547 protein C16orf87;Isoform 2 of UPF0547 protein C16orf87	Q6PH81;Q6PH81-2	2	2	2	2	2	2	2	1296.01	1717.44	1886.02	1279.37	1059.26	1159.39	1127.07	1.88e-42	3.57e-43	17799.38;17799.38-2
C17orf75	Q9HAS0	Protein Njmu-R1	Q9HAS0	15	15	15	16	15	14	14	2159.38	2374.65	2449.75	1968.23	1752.56	1958.47	1738.73	5.52e-26	7.56e-28	44621.5
C17orf80	Q9BSJ5;Q9BSJ5-2;Q9BSJ5-3	Uncharacterized protein C17orf80;Isoform 2 of Uncharacterized protein C17orf80;Isoform 3 of Uncharacterized protein C17orf80	Q9BSJ5;Q9BSJ5-2;Q9BSJ5-3	7	7	8	8	7	7	8	3008.37	2621.04	3433.89	3161.28	3173.75	3058.57	4008	5.83e-13	5.02e-15	67315.19;67315.19-2;67315.19-3
C18orf21	Q32NC0	UPF0711 protein C18orf21	Q32NC0	6	5	6	6	6	6	6	1401.69	1495.75	1446.86	1598.5	1849.49	1414.65	1590.93	3.77e-21	3.94e-23	24826.7
C19orf12	Q9NSK7;Q9NSK7-4	Protein C19orf12;Isoform 1 of Protein C19orf12	Q9NSK7;Q9NSK7-4	3	3	2	3	3	2	2	1592.29	1350.56	1332.24	1072.81	1081.93	855.468	675.07	3.34e-08	2.73e-10	16286.21;16286.21-4
C19orf47	Q8N9M1;Q8N9M1-2	Uncharacterized protein C19orf47;Isoform 2 of Uncharacterized protein C19orf47	Q8N9M1;Q8N9M1-2	11	11	11	11	11	11	11	1708.93	1890.92	1582.34	1572.43	2109.32	1851.52	1910.93	5.75e-24	6.87e-26	44746.28;44746.28-2
C19orf53	Q9UNZ5	Leydig cell tumor 10 kDa protein homolog	Q9UNZ5	4	4	4	4	4	4	4	2734.34	3848.05	3641.95	3226.53	2869.24	3154.19	3599.18	2.42e-22	2.65e-24	10576.6
C1D	Q13901	Nuclear nucleic acid-binding protein C1D	Q13901	4	4	4	4	4	4	4	4978.52	4865.17	3820.31	4029.3	4906.7	5020.96	2756.86	2.31e-05	1.85e-07	16019.4
C1GALT1	Q9NS00;Q9NS00-2	Glycoprotein-N-acetylgalactosamine 3-beta-galactosyltransferase 1;Isoform 2 of Glycoprotein-N-acetylgalactosamine 3-beta-galactosyltransferase 1	Q9NS00;Q9NS00-2	8	8	8	8	8	8	8	1851.72	1684.03	1254.06	1504.92	1551.61	1499.37	1947.11	1.97e-29	3.7e-31	42202.79;42202.79-2
C1GALT1C1	Q96EU7	C1GALT1-specific chaperone 1	Q96EU7	9	9	9	9	9	9	8	1207.15	1227.46	807.728	1154.28	845.283	878.471	1498.1	1.03e-32	3.01e-34	36382
C1orf122	Q6ZSJ8	Uncharacterized protein C1orf122	Q6ZSJ8	2	2	2	2	2	2	2	637.457	1505.98	2841.86	1318	2041.86	1101.56	852.965	3.86e-28	6.33e-30	11470.8
C1orf131	Q8NDD1;Q8NDD1-5	Uncharacterized protein C1orf131;Isoform 2 of Uncharacterized protein C1orf131	Q8NDD1;Q8NDD1-5	10	10	10	10	10	10	10	1159.98	1246.45	1128.44	1209.73	1203.99	1103.51	1552.09	5.34e-30	1.07e-31	32610.25;32610.25-5
C1orf174	Q8IYL3	UPF0688 protein C1orf174	Q8IYL3	3	3	3	3	3	3	3	1790.11	1340.84	1723.62	1996.22	1556.72	1964.35	1591.62	2.32e-20	2.35e-22	25976.9
C1orf43	Q9BWL3	Protein C1orf43	Q9BWL3	3	2	1	2	3	2	3	263.427	295.128	296.628	344.939	331.087	382.126	444.741	2.24e-34	8.71e-36	28778.9
C1orf50	Q9BV19	Uncharacterized protein C1orf50	Q9BV19	4	4	4	6	6	5	6	550.197	491.126	1011.58	862.304	1414.34	1337.93	877.998	3.21e-27	4.87e-29	21876.6
C1orf52	Q8N6N3	UPF0690 protein C1orf52	Q8N6N3	6	6	6	5	6	6	6	2676.25	2206.17	1800.27	1844.56	1890.93	1776.33	976.427	2.63e-29	4.87e-31	20598.8
C1QBP	Q07021	Complement component 1 Q subcomponent-binding protein, mitochondrial	Q07021	9	11	11	10	10	11	11	31972.4	28800.6	31382.6	27614.3	24502.5	26462.6	28106.6	1e-42	2.07e-43	31362.2
C1QTNF3	Q9BXJ4;Q9BXJ4-3	Complement C1q tumor necrosis factor-related protein 3;Isoform 3 of Complement C1q tumor necrosis factor-related protein 3	Q9BXJ4;Q9BXJ4-3	2	2	2	0	0	0	2	1892.92	2151.05	1914.06	NaN	NaN	NaN	1094.31	2.99e-06	2.41e-08	26994.38;26994.38-3
C2CD2L	O14523	Phospholipid transfer protein C2CD2L	O14523	8	8	8	6	6	8	7	707.27	629.483	504.067	527.357	428.348	578.471	715.604	4.43e-27	6.62e-29	76181.3
C2CD5	Q86YS7;Q86YS7-3	C2 domain-containing protein 5;Isoform 3 of C2 domain-containing protein 5	Q86YS7;Q86YS7-3	26	28	27	27	27	27	26	1995.26	2089.76	1752.69	2008.53	1924.22	2058.74	1743.74	1.04e-48	9.07e-49	110447.01;110447.01-3
C2orf49	Q9BVC5	Ashwin	Q9BVC5	7	7	7	7	7	6	7	3037.04	3115.59	2881.85	3027.9	3141.56	2868.27	2457.37	2e-21	2.11e-23	25858.4
C2orf68	Q2NKX9	UPF0561 protein C2orf68	Q2NKX9	2	1	2	2	2	2	2	1416.85	1572.5	1069.92	917.571	1384.22	1084.59	867.629	5.77e-16	5.21e-18	18750.9
C2orf69	Q8N8R5	Mitochondrial protein C2orf69	Q8N8R5	10	9	9	9	10	10	10	679.823	675.225	780.931	820.887	874.479	883.912	731.749	7.93e-22	8.47e-24	43448.4
C2orf76	Q3KRA6	UPF0538 protein C2orf76	Q3KRA6	5	4	4	4	4	5	4	2526.22	2276.89	4016.21	2380.6	3075.42	2811.2	2204.66	7e-24	8.33e-26	14608.7
C3	P01024	Complement C3	P01024	13	13	13	12	12	10	13	22633.4	24946.4	19547.3	1102.99	1534.81	1581.82	17375	4.08e-28	6.68e-30	187148
C3orf38	Q5JPI3;Q5JPI3-2	Uncharacterized protein C3orf38;Isoform 2 of Uncharacterized protein C3orf38	Q5JPI3;Q5JPI3-2	9	8	9	9	8	9	9	1055.9	1001.21	1279.78	1147.17	1108.36	1200.4	1461.64	1.34e-31	3.35e-33	37540.87;37540.87-2
C4A	P0C0L4;P0C0L4-2	Complement C4-A;Isoform 2 of Complement C4-A	P0C0L4;P0C0L4-2	12	13	12	12	12	11	13	11556.8	11416.8	7491.27	1467.44	1925.73	1664.83	8051.62	1.51e-20	1.54e-22	192785.48;192785.48-2
C4orf33	Q8N1A6	UPF0462 protein C4orf33	Q8N1A6	6	6	6	6	2	5	2	1778.64	1395.12	1918.48	2398.71	556.218	838.808	177.724	2.98e-16	2.71e-18	23467.7
C5	P01031	Complement C5	P01031	10	10	10	5	6	3	10	4789.09	5450.97	4502.72	1009.74	799.072	1218.53	3564.95	6.09e-19	5.89e-21	188305
C5orf22	Q49AR2	UPF0489 protein C5orf22	Q49AR2	8	7	8	8	8	8	8	1148.11	1096.08	1186.75	1176.02	880.245	1163.27	821.379	3.88e-25	5.01e-27	49967.1
C5orf24	Q7Z6I8;Q7Z6I8-2	UPF0461 protein C5orf24;Isoform 2 of UPF0461 protein C5orf24	Q7Z6I8;Q7Z6I8-2	3	2	3	3	2	2	2	363.272	362.169	319.9	300.422	242.826	208.368	333.491	1.24e-27	1.96e-29	20131.76;20131.76-2
C6orf120	Q7Z4R8	UPF0669 protein C6orf120	Q7Z4R8	2	2	2	2	2	2	2	1838.36	921.077	1823.79	1839.46	2527.74	1987.85	1651.95	4.12e-27	6.19e-29	20772.4
C6orf47	O95873	Uncharacterized protein C6orf47	O95873	6	6	6	5	4	4	5	1773.55	1930.13	1785.02	2236.07	2084.32	2370.02	2073.47	1.6e-33	5.33e-35	31709.9
C6orf89	Q6UWU4;Q6UWU4-2;Q6UWU4-3	Bombesin receptor-activated protein C6orf89;Isoform 2 of Bombesin receptor-activated protein C6orf89;Isoform 3 of Bombesin receptor-activated protein C6orf89	Q6UWU4;Q6UWU4-2;Q6UWU4-3	2	1	2	1	2	2	2	513.555	411.997	332.689	1036.58	313.939	533.875	386.284	9.9e-15	8.76e-17	39870.36;39870.36-2;39870.36-3
C7	P10643	Complement component C7	P10643	3	3	3	0	0	0	2	1839.62	3459.13	2612.94	NaN	NaN	NaN	78.4609	2.91e-06	2.34e-08	93518.2
C7orf25	Q9BPX7;Q9BPX7-2	UPF0415 protein C7orf25;Isoform 2 of UPF0415 protein C7orf25	Q9BPX7;Q9BPX7-2	6	6	6	7	7	7	5	665.442	672.938	652.708	714.258	473.099	569.235	532.917	2.61e-11	2.2e-13	46450.98;46450.98-2
C7orf50	Q9BRJ6	Uncharacterized protein C7orf50	Q9BRJ6	9	10	11	9	11	11	10	6330.68	6137.76	4669.46	2529.09	6866.16	7171.4	5500.04	9.06e-21	9.3e-23	22083.3
C8B	P07358	Complement component C8 beta chain	P07358	3	3	3	0	0	3	2	1736.24	2776.18	1935.85	NaN	NaN	733	1600.04	5e-08	4.08e-10	66947.7
C8orf33	Q9H7E9;Q9H7E9-2	UPF0488 protein C8orf33;Isoform 2 of UPF0488 protein C8orf33	Q9H7E9;Q9H7E9-2	8	7	7	8	7	8	8	4555.18	4329.13	5271.36	4014.3	4872.62	4657.35	4403.44	3.74e-20	3.76e-22	24992.5;24992.5-2
C8orf82	Q6P1X6	UPF0598 protein C8orf82	Q6P1X6	6	6	8	8	8	8	8	1494.04	1653.26	1652.98	1175.74	1446.9	1030.72	1107.28	2.29e-21	2.41e-23	23889.4
C8orf88	P0DMB2	Uncharacterized protein C8orf88	P0DMB2	2	2	2	2	1	2	2	884.996	936.768	1126.99	1913.91	1001.91	1428.16	1334.8	1.58e-18	1.51e-20	13372.4
C9	P02748	Complement component C9	P02748	2	2	2	1	2	1	2	5693.79	5194.76	4345.05	714.228	485.393	777.14	2707.28	1.05e-17	9.83e-20	63173.4
C9orf40	Q8IXQ3	Uncharacterized protein C9orf40	Q8IXQ3	5	4	5	5	5	5	5	1369.37	1186.25	1123.34	1976.71	2644.38	2329.56	1265.46	7.51e-37	4.53e-38	21063.3
C9orf78	Q9NZ63	Splicing factor C9orf78	Q9NZ63	13	11	12	13	13	13	12	1514.97	1588.14	1277.51	1390.51	1308.8	1384.4	1227.38	6.02e-21	6.23e-23	33688
CA2	P00918	Carbonic anhydrase 2	P00918	17	16	17	17	15	17	16	10256.9	10123.6	7755.01	11660	1574.73	7566.58	4139.07	4.6e-32	1.22e-33	29246
CAAP1	Q9H8G2	Caspase activity and apoptosis inhibitor 1	Q9H8G2	9	10	9	10	10	10	10	2646.62	2243.22	2026.83	2432.35	2020.6	2081.87	2162.15	2.04e-24	2.51e-26	38367.9
CAB39	Q9Y376	Calcium-binding protein 39	Q9Y376	19	19	19	20	19	19	19	6672.66	6573.79	5654.98	6901.82	7046.73	7613.65	6208.47	7.2e-42	1.17e-42	39869
CAB39L	Q9H9S4	Calcium-binding protein 39-like	Q9H9S4	2	2	2	1	2	2	2	578.102	460.063	1041.15	301.978	378.659	486.139	707.45	7.6e-34	2.69e-35	39087.5
CABIN1	Q9Y6J0;Q9Y6J0-2	Calcineurin-binding protein cabin-1;Isoform 2 of Calcineurin-binding protein cabin-1	Q9Y6J0;Q9Y6J0-2	26	24	24	26	22	24	25	468.485	502.67	469.76	507.361	541.639	520.979	537.896	1.13e-23	1.33e-25	246352.09;246352.09-2
CABLES1	Q8TDN4	CDK5 and ABL1 enzyme substrate 1	Q8TDN4	5	5	4	4	5	3	4	1094.5	985.739	711.247	906.256	705.342	1114.92	582.771	9.21e-26	1.24e-27	67598.9
CACNA2D1	P54289;P54289-2;P54289-3;P54289-4;P54289-5	Voltage-dependent calcium channel subunit alpha-2/delta-1;Isoform 2 of Voltage-dependent calcium channel subunit alpha-2/delta-1;Isoform 3 of Voltage-dependent calcium channel subunit alpha-2/delta-1;Isoform 4 of Voltage-dependent calcium channel subunit alpha-2/delta-1;Isoform 5 of Voltage-dependent calcium channel subunit alpha-2/delta-1	P54289;P54289-2;P54289-3;P54289-4;P54289-5	4	4	2	0	3	0	2	271.093	302.012	320.349	NaN	88.0029	NaN	166.641	1.72e-22	1.89e-24	124568.03;124568.03-2;124568.03-3;124568.03-4;124568.03-5
CACTIN	Q8WUQ7;Q8WUQ7-2	Splicing factor Cactin;Isoform 2 of Splicing factor Cactin	Q8WUQ7;Q8WUQ7-2	17	16	15	17	15	15	16	840.556	977.879	677.755	963.395	1021.56	932.44	1081.25	3.9e-30	7.99e-32	88701.74;88701.74-2
CACUL1	Q86Y37	CDK2-associated and cullin domain-containing protein 1	Q86Y37	7	8	7	8	8	7	7	882.599	756.242	748.441	864.428	834.564	715.781	642.762	3.55e-30	7.3e-32	41063.8
CACYBP	Q9HB71	Calcyclin-binding protein	Q9HB71	20	20	20	20	21	22	22	31869.9	30869	27785.4	31989.5	27301.7	29514.5	25564.1	7.88e-34	2.79e-35	26209.9
CAD	P27708	CAD protein	P27708	105	102	105	106	108	104	105	10899.2	11427.9	11994.6	12389.5	13252.6	12391.5	11708.8	4.56e-32	1.21e-33	242984
CADM1	Q9BY67;Q9BY67-3;Q9BY67-4;Q9BY67-5	Cell adhesion molecule 1;Isoform 3 of Cell adhesion molecule 1;Isoform 4 of Cell adhesion molecule 1;Isoform 5 of Cell adhesion molecule 1	Q9BY67;Q9BY67-3;Q9BY67-4;Q9BY67-5	2	2	5	5	7	5	0	551.167	416.857	236.252	175.143	1701.72	193.041	NaN	1.54e-17	1.43e-19	48509.09;48509.09-3;48509.09-4;48509.09-5
CALCOCO1	Q9P1Z2;Q9P1Z2-2;Q9P1Z2-3	Calcium-binding and coiled-coil domain-containing protein 1;Isoform 2 of Calcium-binding and coiled-coil domain-containing protein 1;Isoform 3 of Calcium-binding and coiled-coil domain-containing protein 1	Q9P1Z2;Q9P1Z2-2;Q9P1Z2-3	14	15	13	14	13	12	13	752.41	706.626	689.206	617.187	571.579	685.158	618.8	2.08e-38	1.69e-39	77336.29;77336.29-2;77336.29-3
CALCOCO2	Q13137;Q13137-3;Q13137-4	Calcium-binding and coiled-coil domain-containing protein 2;Isoform 3 of Calcium-binding and coiled-coil domain-containing protein 2;Isoform 4 of Calcium-binding and coiled-coil domain-containing protein 2	Q13137;Q13137-3;Q13137-4	19	19	19	21	19	17	20	1655.25	1524.04	1474.72	1439.43	1409.88	1371.2	1472.16	2.54e-42	4.72e-43	52253.84;52253.84-3;52253.84-4
CALD1	Q05682;Q05682-2;Q05682-3;Q05682-4;Q05682-5;Q05682-6	Caldesmon;Isoform 2 of Caldesmon;Isoform 3 of Caldesmon;Isoform 4 of Caldesmon;Isoform 5 of Caldesmon;Isoform 6 of Caldesmon	Q05682;Q05682-2;Q05682-3;Q05682-4;Q05682-5;Q05682-6	5	5	8	4	2	1	5	621.992	1182.95	1971.4	637.405	111.289	1024.34	155.371	8.47e-29	1.48e-30	93231.08;93231.08-2;93231.08-3;93231.08-4;93231.08-5;93231.08-6
CALM1;CALM2;CALM3	P0DP23;P0DP24;P0DP25	Calmodulin-1;Calmodulin-2;Calmodulin-3	P0DP23;P0DP24;P0DP25	13	13	15	14	14	14	15	15716.9	11590.9	19340.6	13614.4	24255.8	23646.2	20620.9	6.61e-24	7.88e-26	16837.58;16837.58;16837.58
CALR	P27797	Calreticulin	P27797	27	26	28	28	29	28	27	62012.9	61269.2	44334.4	50429.6	42385.2	53595.9	45997.1	2.4e-33	7.78e-35	48141.6
CALU	O43852-2;O43852-4	Isoform 2 of Calumenin;Isoform 4 of Calumenin	O43852-2;O43852-4	4	4	4	3	4	3	4	2166.74	2165.94	1770.12	1365.27	2304.88	1457.4	1623.56	6.34e-18	5.97e-20	37134.73;38078.89
CALU	O43852;O43852-3	Calumenin;Isoform 3 of Calumenin	O43852;O43852-3	17	18	18	17	17	18	18	7795.12	7349.23	6869.19	6940.99	6488.98	6131.91	6188.77	4.07e-29	7.4e-31	37106.78;37106.78-3
CAMK1D	Q8IU85;Q8IU85-2	Calcium/calmodulin-dependent protein kinase type 1D;Isoform 2 of Calcium/calmodulin-dependent protein kinase type 1D	Q8IU85;Q8IU85-2	16	15	15	16	16	16	16	2847.3	2963.51	4192.34	2157.74	3599.17	3524.34	1469.44	1.51e-42	2.93e-43	42913.79;42913.79-2
CAMK2D	Q13557;Q13557-10;Q13557-11;Q13557-6;Q13557-8	Calcium/calmodulin-dependent protein kinase type II subunit delta;Isoform Delta 10 of Calcium/calmodulin-dependent protein kinase type II subunit delta;Isoform Delta 11 of Calcium/calmodulin-dependent protein kinase type II subunit delta;Isoform Delta 9 of Calcium/calmodulin-dependent protein kinase type II subunit delta;Isoform Delta 6 of Calcium/calmodulin-dependent protein kinase type II subun…	Q13557;Q13557-10;Q13557-11;Q13557-6;Q13557-8	22	21	22	21	21	22	22	9654.72	10418.9	10600.5	8479.51	7558.69	10193.6	9087.23	8.25e-23	9.25e-25	56369.4;56369.4-10;56369.4-11;56369.4-6;56369.4-8
CAMK2G	Q13555-10	Isoform 10 of Calcium/calmodulin-dependent protein kinase type II subunit gamma	Q13555-10	10	12	12	11	11	13	12	1276.98	1521.71	1167.5	1525.24	1137.78	1519.92	1261.68	9.06e-41	1.17e-41	55960.7
CAMK4	Q16566	Calcium/calmodulin-dependent protein kinase type IV	Q16566	16	17	18	17	17	17	16	1534.38	1489.28	3519.46	1810.19	3571.1	2789.94	1737.3	3.2e-40	3.71e-41	51925.5
CAMKK2	Q96RR4;Q96RR4-2;Q96RR4-3;Q96RR4-7	Calcium/calmodulin-dependent protein kinase kinase 2;Isoform 2 of Calcium/calmodulin-dependent protein kinase kinase 2;Isoform 3 of Calcium/calmodulin-dependent protein kinase kinase 2;Isoform 7 of Calcium/calmodulin-dependent protein kinase kinase 2	Q96RR4;Q96RR4-2;Q96RR4-3;Q96RR4-7	15	15	14	14	13	11	14	1146.31	1128.99	1119.3	1255.42	934.895	1341.93	1066.31	1.18e-32	3.43e-34	64745.79;64745.79-2;64745.79-3;64745.79-7
CAMKMT	Q7Z624	Calmodulin-lysine N-methyltransferase	Q7Z624	3	3	2	3	3	2	3	567.643	596.925	663.842	953.606	1027.28	628.706	548.024	1.49e-13	1.29e-15	36128.2
CAMLG	P49069	Guided entry of tail-anchored proteins factor CAMLG	P49069	6	6	7	7	6	7	6	1059.7	987.733	1201.68	1058.44	1246.6	1097.29	1146.1	4.31e-20	4.33e-22	32952.6
CAMSAP1	Q5T5Y3;Q5T5Y3-3	Calmodulin-regulated spectrin-associated protein 1;Isoform 3 of Calmodulin-regulated spectrin-associated protein 1	Q5T5Y3;Q5T5Y3-3	36	37	40	40	38	38	40	869.519	968.554	938.215	873.501	756.854	816.87	709.546	1.34e-30	2.93e-32	177972;177972-3
CAMSAP2	Q08AD1;Q08AD1-2;Q08AD1-3	Calmodulin-regulated spectrin-associated protein 2;Isoform 2 of Calmodulin-regulated spectrin-associated protein 2;Isoform 3 of Calmodulin-regulated spectrin-associated protein 2	Q08AD1;Q08AD1-2;Q08AD1-3	5	2	5	5	6	5	3	241.257	185.858	322.012	365.313	375.625	434.979	169.934	1.35e-13	1.17e-15	168088.9;168088.9-2;168088.9-3
CAMSAP3	Q9P1Y5	Calmodulin-regulated spectrin-associated protein 3	Q9P1Y5	2	0	4	0	9	0	3	298.423	NaN	234.791	NaN	616.82	NaN	160.663	1.99e-20	2.02e-22	134750
CAND1	Q86VP6	Cullin-associated NEDD8-dissociated protein 1	Q86VP6	66	62	66	70	70	69	69	15748.4	15115.2	17168.1	16076.5	15826.1	17891.9	14561.5	3.41e-33	1.08e-34	136376
CANT1	Q8WVQ1;Q8WVQ1-3	Soluble calcium-activated nucleotidase 1;Isoform 3 of Soluble calcium-activated nucleotidase 1	Q8WVQ1;Q8WVQ1-3	10	9	10	10	10	10	10	1572.86	1491.63	1333.91	1191.63	1369.73	1219.22	1627.45	4.01e-30	8.19e-32	44839.6;44839.6-3
CANX	P27824;P27824-2	Calnexin;Isoform 2 of Calnexin	P27824;P27824-2	43	40	42	44	43	43	44	40224.2	39169.8	33994.2	32524.2	32292	33371.4	47422.6	1.52e-29	2.89e-31	67568.3;67568.3-2
CAP1	Q01518	Adenylyl cyclase-associated protein 1	Q01518	34	33	33	36	36	35	36	43270.6	42111	39715.1	38796.1	32030.4	43285.9	37681.1	2e-30	4.27e-32	51901.5
CAPG	P40121	Macrophage-capping protein	P40121	12	13	13	15	14	15	14	10300.9	9922	13507.4	15704.7	23863.8	15234.8	3325.91	2.26e-35	1.03e-36	38498.5
CAPN1	P07384	Calpain-1 catalytic subunit	P07384	39	39	40	40	39	40	40	16554.2	17022.5	14854	14477.5	14785.4	16814	15175.4	7.64e-40	8.23e-41	81890.1
CAPN15	O75808	Calpain-15	O75808	12	13	11	13	12	12	12	883.974	789.573	784.084	951.091	778.378	865.765	857.682	5.89e-35	2.5e-36	117314
CAPN2	P17655	Calpain-2 catalytic subunit	P17655	15	14	9	18	16	17	17	911.155	1010.16	376.724	2436.38	3253.53	1654.27	971.677	6.55e-22	7.02e-24	79995.4
CAPN7	Q9Y6W3	Calpain-7	Q9Y6W3	26	27	27	25	26	26	26	1142.18	1280.11	1092.84	1338.74	1226.33	1297.08	1254.28	7.16e-38	5.22e-39	92652.4
CAPNS1	P04632	Calpain small subunit 1	P04632	13	13	13	13	13	13	13	14476.8	13270.1	12251	11481.4	13056.1	13279	10261.5	5.19e-23	5.88e-25	28315.7
CAPRIN1	Q14444;Q14444-2	Caprin-1;Isoform 2 of Caprin-1	Q14444;Q14444-2	19	19	19	19	19	19	19	18342.4	17662.8	17909	20008.1	22081.2	19905.9	17606.6	4.52e-28	7.38e-30	78366.21;78366.21-2
CAPZA1	P52907	F-actin-capping protein subunit alpha-1	P52907	14	14	14	14	14	14	14	38475.8	36766.3	36089.8	34869.4	33029.9	36941.5	33603.2	9.72e-48	6.48e-48	32922.8
CAPZA2	P47755	F-actin-capping protein subunit alpha-2	P47755	17	17	17	16	17	17	17	19381.5	19359.3	19493	17213.3	17028.5	19612.6	16406.6	6.92e-37	4.2e-38	32949.1
CAPZB	P47756	F-actin-capping protein subunit beta	P47756	24	24	24	25	25	25	25	39227.6	38984.5	38665.8	38900	36554.5	42788.9	35477.8	3.26e-31	7.67e-33	30628.7
CARD11	Q9BXL7	Caspase recruitment domain-containing protein 11	Q9BXL7	43	39	40	41	40	41	42	1427.65	1626.17	1041.92	1323.69	1254.27	1392.67	1203.71	1.81e-41	2.72e-42	133284
CARD19	Q96LW7-2	Isoform 2 of Caspase recruitment domain-containing protein 19	Q96LW7-2	9	9	9	8	8	9	9	1367.52	1473.96	1273.71	1012.86	1298.78	1374.59	1360.07	5.81e-29	1.04e-30	20625.6
CARD6	Q9BX69	Caspase recruitment domain-containing protein 6	Q9BX69	5	5	6	5	4	4	6	431.684	407.78	246.115	134.07	72.9297	392.603	299.181	2.06e-17	1.92e-19	116468
CARD8	Q9Y2G2	Caspase recruitment domain-containing protein 8	Q9Y2G2	18	16	18	17	15	17	14	1540.14	1381.43	1094.59	1283.25	1092.59	1313.76	888.789	7.53e-35	3.14e-36	60652.2
CARD9	Q9H257;Q9H257-2;Q9H257-3	Caspase recruitment domain-containing protein 9;Isoform 2 of Caspase recruitment domain-containing protein 9;Isoform 3 of Caspase recruitment domain-containing protein 9	Q9H257;Q9H257-2;Q9H257-3	4	3	1	4	3	2	3	319.3	343.814	296.765	711.183	545.109	540.617	816.184	1.54e-25	2.04e-27	62240.59;62240.59-2;62240.59-3
CARHSP1	Q9Y2V2	Calcium-regulated heat-stable protein 1	Q9Y2V2	7	7	7	7	7	7	7	20331	20852.7	17010.1	23649.3	21172.9	25758.4	11339.3	1.24e-16	1.14e-18	15892
CARM1	Q86X55;Q86X55-1	Histone-arginine methyltransferase CARM1;Isoform 1 of Histone-arginine methyltransferase CARM1	Q86X55;Q86X55-1	20	18	21	21	21	20	21	6987.11	7541.75	8581.5	7411.04	6577.97	7221.41	6725.35	2.58e-35	1.17e-36	65853.67;65853.67-1
CARMIL1	Q5VZK9	F-actin-uncapping protein LRRC16A	Q5VZK9	66	61	62	68	70	68	62	3166.19	3187.45	2341.24	2986.7	3963.58	2858.3	815.605	2.41e-30	5.1e-32	151557
CARMIL2	Q6F5E8	Capping protein, Arp2/3 and myosin-I linker protein 2	Q6F5E8	36	36	39	39	39	35	38	2124.5	2387.4	2453.96	2455.11	2221.79	2401.62	2386.95	6.08e-29	1.08e-30	154689
CARNMT1	Q8N4J0	Carnosine N-methyltransferase	Q8N4J0	9	8	8	9	8	8	9	2179.97	2014.81	2286.67	2567.55	2107.53	2140.24	1962.96	2.62e-25	3.42e-27	47185.7
CARS1	P49589-3	Isoform 3 of Cysteine--tRNA ligase, cytoplasmic	P49589-3	43	43	44	45	45	45	41	6246.67	6068.13	5475.06	5639.72	4930.1	5747.95	5005.92	4.04e-34	1.51e-35	94637.6
CARS2	Q9HA77	Probable cysteine--tRNA ligase, mitochondrial	Q9HA77	19	20	19	20	20	19	20	5207.98	5274.57	5244.1	5181.24	5176.78	3234.71	5522.53	5.41e-29	9.69e-31	62223.9
CASC3	O15234	Protein CASC3	O15234	9	9	9	9	9	9	10	1243.15	1118.08	1166.87	1149.42	1190.93	1188.67	1112.69	3.93e-30	8.03e-32	76278
CASK	O14936;O14936-3	Peripheral plasma membrane protein CASK;Isoform 3 of Peripheral plasma membrane protein CASK	O14936;O14936-3	25	26	28	28	30	26	27	1255.39	1273.8	2172.19	1443.02	2186.83	1662.42	1145.25	1.24e-32	3.59e-34	105122.73;105122.73-3
CASP1	P29466;P29466-2	Caspase-1;Isoform Beta of Caspase-1	P29466;P29466-2	20	20	20	19	19	19	19	7719.6	7790.63	8896.71	3735.09	3326.24	3904.67	6230.51	1.99e-24	2.45e-26	45158.61;45158.61-2
CASP10	Q92851-4	Isoform D of Caspase-10	Q92851-4	13	12	8	13	13	11	14	1295.51	1166.94	506.552	934.409	782.408	778.002	1394.44	1.12e-26	1.62e-28	58993.6
CASP14	P31944	Caspase-14	P31944	8	10	10	6	10	7	10	887.667	1298.53	1264.1	336.625	822.462	507.409	3564.33	7.07e-34	2.52e-35	27679.5
CASP2	P42575	Caspase-2	P42575	18	19	19	19	19	18	17	1686.11	1608.31	1793.76	1914.57	1972.86	2111.89	1509.74	1.51e-40	1.87e-41	50685.3
CASP3	P42574	Caspase-3	P42574	15	16	16	16	16	17	16	15263.5	10958.9	10164.8	13078.2	12261.8	15430.5	12305.9	1.34e-23	1.56e-25	31607.9
CASP4	P49662	Caspase-4	P49662	20	18	20	18	19	17	20	2745.31	2450.64	2139.04	1955.92	1498.99	2270.1	2193.85	5.29e-33	1.63e-34	43262.2
CASP6	P55212	Caspase-6	P55212	15	14	15	15	15	15	14	2472.15	2794.81	2096.16	2683.04	3983.67	3671.94	2186.85	2.51e-31	6.01e-33	33310
CASP7	P55210;P55210-3	Caspase-7;Isoform Alpha' of Caspase-7	P55210;P55210-3	13	13	13	14	14	14	14	3603.2	3692.16	3612.65	4777.47	3852.05	5154.66	2275.41	4.19e-21	4.37e-23	34276.78;34276.78-3
CASP8	Q14790-4	Isoform 4 of Caspase-8	Q14790-4	13	11	12	12	12	12	11	1726.62	1738.21	1338.2	1684.21	2171.31	1991.39	1754.9	1.15e-37	8e-39	57701
CASP8AP2	Q9UKL3	CASP8-associated protein 2	Q9UKL3	4	5	7	6	6	6	6	415.826	358.729	465.377	311.237	383.258	277.652	455.502	9.68e-23	1.08e-24	222658
CASP9	P55211	Caspase-9	P55211	5	5	5	5	5	5	5	738.494	530.592	730.239	672.573	738.582	837.205	664.805	4.44e-13	3.83e-15	46280.8
CAST	P20810-10;P20810-5;P20810-6;P20810-7;P20810-9	Isoform 10 of Calpastatin;Isoform 5 of Calpastatin;Isoform 6 of Calpastatin;Isoform 7 of Calpastatin;Isoform 9 of Calpastatin	P20810-10;P20810-5;P20810-6;P20810-7;P20810-9	31	31	32	30	30	31	31	3704.75	3842.44	4123.58	3820.95	3723	4346.41	2628.97	3.35e-32	9.13e-34	82436.97;81168.58;84942.93;82770.51;80264.54
CASTOR1	Q8WTX7	Cytosolic arginine sensor for mTORC1 subunit 1	Q8WTX7	4	4	4	4	4	3	3	875.64	603.409	976.944	732.204	463.525	789.091	436.527	1.22e-28	2.1e-30	36275.4
CAT	P04040	Catalase	P04040	31	30	30	31	31	31	30	12653.9	12410	12059.6	11757.9	11070.3	12563.7	12223	2.65e-33	8.55e-35	59756.2
CAVIN2	O95810	Caveolae-associated protein 2	O95810	0	0	0	3	1	0	3	NaN	NaN	NaN	318.595	165.571	NaN	286.421	7.53e-08	6.13e-10	47173.2
CBFA2T3	O75081;O75081-2;O75081-4	Protein CBFA2T3;Isoform 2 of Protein CBFA2T3;Isoform 3 of Protein CBFA2T3	O75081;O75081-2;O75081-4	3	3	4	3	3	4	3	842.52	750.99	1067.15	666.99	775.599	977.126	802.603	9.74e-23	1.09e-24	71192.03;71192.03-2;71192.03-4
CBFB	Q13951	Core-binding factor subunit beta	Q13951	8	7	8	8	8	8	8	13896.9	13236.3	10143.7	13927.4	10822.9	13267.4	12361.4	1.27e-12	1.09e-14	21508.1
CBFB	Q13951-2	Isoform 2 of Core-binding factor subunit beta	Q13951-2	2	2	2	2	2	2	2	2257.13	2031.09	1665.15	1963.95	1773.36	1762.68	1698.89	1.47e-21	1.56e-23	21991.5
CBL	P22681	E3 ubiquitin-protein ligase CBL	P22681	29	29	28	30	30	30	29	4248.49	4106.55	3680.04	3540.2	3662.16	3436.57	3683.95	8.14e-28	1.3e-29	99632.8
CBLB	Q13191	E3 ubiquitin-protein ligase CBL-B	Q13191	20	25	24	24	23	22	21	1757.63	1678.63	1709.18	1502.41	1434.28	1296.96	1394.3	2.14e-41	3.14e-42	109450
CBLL1	Q75N03	E3 ubiquitin-protein ligase Hakai	Q75N03	10	9	10	10	10	9	10	2081.95	2062.4	2097.02	2048.37	1912.25	2074.38	2278.94	1.36e-34	5.45e-36	54519.1
CBR1	P16152	Carbonyl reductase [NADPH] 1	P16152	18	18	18	18	17	18	18	15635.6	15841.2	8086.12	16454	5061.8	16228.5	7359.39	4.2e-32	1.12e-33	30374.9
CBR4	Q8N4T8	3-oxoacyl-[acyl-carrier-protein] reductase	Q8N4T8	10	7	7	9	10	8	8	1378.28	1328.77	1655.76	1878.23	2377.55	1163.19	1909.22	8.89e-33	2.64e-34	25301.4
CBX1	P83916	Chromobox protein homolog 1	P83916	6	6	6	6	6	6	6	11130.5	10521	10575.4	12958.7	12383.4	11091.9	12739.2	2.2e-19	2.16e-21	21417.8
CBX3	Q13185	Chromobox protein homolog 3	Q13185	7	8	7	7	8	7	8	26861.9	30141.2	26193.3	33360.5	30037	29607	28814.7	1.96e-22	2.15e-24	20811.4
CBX4	O00257	E3 SUMO-protein ligase CBX4	O00257	6	7	7	8	8	6	8	1002.51	956.003	578.286	872.521	807.641	919.779	900.04	9.84e-30	1.91e-31	61367.5
CBX5	P45973	Chromobox protein homolog 5	P45973	13	12	12	12	12	12	13	13204.6	13157.8	11264.7	13819.1	17117.9	13198	14432.5	9.16e-27	1.34e-28	22225
CBX6	O95503	Chromobox protein homolog 6	O95503	9	9	10	10	9	9	9	1207.07	1525.08	1638.05	910.048	866.23	1105.57	1306.31	1.05e-28	1.82e-30	43898.3
CBX8	Q9HC52	Chromobox protein homolog 8	Q9HC52	6	4	6	6	6	6	6	1458.18	1528.36	1133.25	1443.81	1430.42	1175.4	1305.66	8.57e-29	1.5e-30	43395.7
CC2D1A	Q6P1N0	Coiled-coil and C2 domain-containing protein 1A	Q6P1N0	35	36	36	36	35	35	37	1701.42	1824.75	1889.13	1706.33	1871.58	1843.42	1969.83	2.91e-40	3.41e-41	104062
CC2D1B	Q5T0F9-2	Isoform 2 of Coiled-coil and C2 domain-containing protein 1B	Q5T0F9-2	23	23	24	23	23	23	24	1714.74	1590.8	1754.2	1540.43	1509.4	1693.27	1606.68	2.31e-41	3.36e-42	93594.7
CCAR1	Q8IX12;Q8IX12-2	Cell division cycle and apoptosis regulator protein 1;Isoform 2 of Cell division cycle and apoptosis regulator protein 1	Q8IX12;Q8IX12-2	39	37	40	42	41	42	40	6606.83	6538.51	6180.13	6493.15	6587.33	6046.59	5822.09	1.43e-33	4.83e-35	132821.02;132821.02-2
CCAR2	Q8N163	Cell cycle and apoptosis regulator protein 2	Q8N163	43	43	43	44	44	42	45	10825.3	10928.4	10253.5	10142.6	11069.4	10465.9	9708.48	6.19e-42	1.02e-42	102902
CCDC106	Q9BWC9	Coiled-coil domain-containing protein 106	Q9BWC9	4	4	4	4	4	4	4	1307.14	1281.34	1249.06	1087.76	849.619	1120.68	945.069	3.71e-16	3.36e-18	32032.4
CCDC115	Q96NT0	Coiled-coil domain-containing protein 115	Q96NT0	4	4	4	4	3	4	4	1494.04	1265.25	2179.56	1711.05	1501.94	1740.87	1604.7	1.44e-28	2.46e-30	19760.5
CCDC117	Q8IWD4	Coiled-coil domain-containing protein 117	Q8IWD4	12	12	11	12	12	12	10	1830.1	1532.38	1508.85	1761.86	1840.47	1709.4	1194.3	1.76e-28	2.98e-30	30541.4
CCDC12	Q8WUD4	Coiled-coil domain-containing protein 12	Q8WUD4	11	10	10	11	11	11	11	6540.66	6149.92	5870.03	5233.95	5831.03	5847.81	4373.1	8.04e-29	1.41e-30	19180.7
CCDC124	Q96CT7	Coiled-coil domain-containing protein 124	Q96CT7	16	16	16	16	16	16	16	10459.9	9075.53	11148	10079.8	10664.9	11693.7	11241.5	5.3e-29	9.51e-31	25835.2
CCDC127	Q96BQ5	Coiled-coil domain-containing protein 127	Q96BQ5	5	6	8	8	8	7	8	974.922	1079.05	1328.59	1152.67	1282.1	1034.65	1497.87	2.7e-30	5.65e-32	30834.3
CCDC134	Q9H6E4	Coiled-coil domain-containing protein 134	Q9H6E4	9	9	9	11	10	10	11	2969.39	3090.99	1750.53	3425.23	2565.74	2817.77	3143.01	2.21e-28	3.71e-30	26560.6
CCDC137	Q6PK04	Coiled-coil domain-containing protein 137	Q6PK04	11	11	11	11	11	11	11	1530.61	1426.59	1865.98	1503.4	1906.79	1678.88	1917.79	4.3e-23	4.89e-25	33231.4
CCDC14	Q49A88;Q49A88-2;Q49A88-3;Q49A88-5;Q49A88-6	Coiled-coil domain-containing protein 14;Isoform 2 of Coiled-coil domain-containing protein 14;Isoform 3 of Coiled-coil domain-containing protein 14;Isoform 5 of Coiled-coil domain-containing protein 14;Isoform 6 of Coiled-coil domain-containing protein 14	Q49A88;Q49A88-2;Q49A88-3;Q49A88-5;Q49A88-6	0	2	0	1	2	2	0	NaN	30.3108	NaN	90.6747	127.44	109.442	NaN	0.0241941	0.00018407	106301.77;106301.77-2;106301.77-3;106301.77-5;106301.77-6
CCDC167	Q9P0B6	Coiled-coil domain-containing protein 167	Q9P0B6	2	2	2	2	2	2	2	3651.27	2898.29	3119.47	3790.65	3855.78	4052.62	2756.01	2.81e-32	7.72e-34	11459.3
CCDC174	Q6PII3	Coiled-coil domain-containing protein 174	Q6PII3	8	6	7	5	6	6	6	1084.14	1098.6	778.011	909.62	1004.78	935.456	960.832	1.19e-20	1.21e-22	53957.6
CCDC18	Q5T9S5;Q5T9S5-2	Coiled-coil domain-containing protein 18;Isoform 2 of Coiled-coil domain-containing protein 18	Q5T9S5;Q5T9S5-2	3	2	0	3	3	2	2	177.14	214.05	NaN	198.569	237.464	55.7709	135.701	5.02e-06	4.03e-08	168962.38;168962.38-2
CCDC186	Q7Z3E2	Coiled-coil domain-containing protein 186	Q7Z3E2	12	10	11	10	11	12	11	724	725.489	785.552	625.544	676.941	607.131	745.265	1.2e-24	1.5e-26	103687
CCDC22	O60826	Coiled-coil domain-containing protein 22	O60826	31	30	31	30	30	29	31	2926.09	2836.67	2896.18	2796.7	3185.86	2977.1	2851.75	2.45e-27	3.75e-29	70755.6
CCDC25	Q86WR0	Coiled-coil domain-containing protein 25	Q86WR0	14	14	13	13	14	13	11	6757.66	7093.28	6529.99	8283.03	7764.5	7690.68	6336.61	2.52e-28	4.21e-30	24478.8
CCDC28A	Q8IWP9	Coiled-coil domain-containing protein 28A	Q8IWP9	5	4	4	5	5	5	3	387.794	510.604	320.369	412.967	475.142	404.332	339.605	9.08e-19	8.74e-21	30366.5
CCDC28B	Q9BUN5	Coiled-coil domain-containing protein 28B	Q9BUN5	4	3	5	5	5	4	3	526.333	708.928	1365.79	678.42	666.093	770.846	411.099	1.57e-16	1.43e-18	22036.7
CCDC32	Q9BV29;Q9BV29-2	Coiled-coil domain-containing protein 32;Isoform 2 of Coiled-coil domain-containing protein 32	Q9BV29;Q9BV29-2	3	3	3	3	3	2	3	822.996	445.783	1325.95	829.459	715.089	607.293	802.337	7.31e-33	2.2e-34	20655.94;20655.94-2
CCDC43	Q96MW1	Coiled-coil domain-containing protein 43	Q96MW1	9	9	9	9	9	8	9	3028.86	3178.95	2838.31	3232.04	3238.43	3444.64	2895.79	1.48e-23	1.73e-25	25248.2
CCDC47	Q96A33	PAT complex subunit CCDC47	Q96A33	24	22	24	23	24	24	23	6054.55	5986.3	5766.45	5730.18	6151.75	5925.22	7088.35	1.49e-33	5.03e-35	55873.8
CCDC50	Q8IVM0	Coiled-coil domain-containing protein 50	Q8IVM0	17	18	18	18	18	17	19	8488.78	7920.66	7648.5	6927.65	7285.77	5846.99	6686.33	2.52e-30	5.31e-32	35822
CCDC51	Q96ER9	Mitochondrial potassium channel	Q96ER9	16	15	15	15	16	15	16	3449.5	3420.61	2944.68	3440.07	3383.71	3507.49	4180.18	1.48e-29	2.82e-31	45811.3
CCDC59	Q9P031	Thyroid transcription factor 1-associated protein 26	Q9P031	11	11	11	11	11	11	11	1912.65	1855.15	1707.16	1732.89	1979.59	1689.38	2247.25	7.34e-39	6.56e-40	28669.8
CCDC6	Q16204	Coiled-coil domain-containing protein 6	Q16204	24	22	23	23	23	23	24	5748.23	5270.78	6344.36	5609.3	7241.06	7603.91	5363.97	4.41e-22	4.77e-24	53290.9
CCDC61	Q9Y6R9	Centrosomal protein CCDC61	Q9Y6R9	13	13	13	13	12	13	12	1290.96	1283.05	1275.5	1445.79	1344.83	1110.28	1595.76	1.14e-30	2.5e-32	57368.3
CCDC69	A6NI79	Coiled-coil domain-containing protein 69	A6NI79	7	6	8	6	8	9	8	793.444	766.53	559.352	637.529	866.741	762.093	890.454	2e-29	3.74e-31	34796.3
CCDC71	Q8IV32	Coiled-coil domain-containing protein 71	Q8IV32	5	5	6	6	6	6	6	537.919	643.502	804.714	650.003	600.815	692.535	997.151	8.65e-20	8.58e-22	49648.1
CCDC71L	Q8N9Z2	Coiled-coil domain-containing protein 71L	Q8N9Z2	1	1	1	2	2	1	2	297.511	792.024	881.042	885.169	701.138	776.263	1048.67	6.19e-08	5.04e-10	26261.4
CCDC77	Q9BR77;Q9BR77-2	Coiled-coil domain-containing protein 77;Isoform 2 of Coiled-coil domain-containing protein 77	Q9BR77;Q9BR77-2	4	3	4	4	4	3	3	333.104	544.496	378.605	389.052	437.146	245.031	401.915	1.61e-20	1.64e-22	57486.06;57486.06-2
CCDC82	Q8N4S0	Coiled-coil domain-containing protein 82	Q8N4S0	7	9	9	8	9	9	8	595.61	539.112	586.817	638.778	593.666	598.405	605.725	5.52e-29	9.88e-31	64002.1
CCDC86	Q9H6F5	Coiled-coil domain-containing protein 86	Q9H6F5	17	17	17	18	17	17	18	3918.86	3585.04	4295.41	3230.78	3504.43	3056.05	5288.63	5e-34	1.83e-35	40235.6
CCDC88A	Q3V6T2;Q3V6T2-2	Girdin;Isoform 2 of Girdin	Q3V6T2;Q3V6T2-2	55	57	52	55	53	56	52	1271.16	1255.63	1049.61	984.123	1152.42	1154.99	784.43	1.15e-43	2.89e-44	216041.53;216041.53-2
CCDC88B	A6NC98	Coiled-coil domain-containing protein 88B	A6NC98	64	63	62	62	60	61	64	2896.43	2910.33	2305.13	1967.05	2029.87	2770.68	2643.92	2.98e-31	7.06e-33	164809
CCDC88C	Q9P219	Protein Daple	Q9P219	37	37	38	35	38	34	37	962.884	963.653	732.471	771.832	940.956	884.091	882.209	1.53e-35	7.22e-37	228230
CCDC9	Q9Y3X0	Coiled-coil domain-containing protein 9	Q9Y3X0	15	15	15	15	15	15	16	3689.78	3362.98	2677.58	3128.43	2768.66	2925.51	3549.35	2.7e-28	4.5e-30	59703
CCDC90B	Q9GZT6;Q9GZT6-2	Coiled-coil domain-containing protein 90B, mitochondrial;Isoform 2 of Coiled-coil domain-containing protein 90B, mitochondrial	Q9GZT6;Q9GZT6-2	11	10	10	9	11	10	11	1527.89	1076.27	1063.14	1059.81	1490.54	1489.77	1608.84	1.33e-20	1.36e-22	29505.63;29505.63-2
CCDC91	Q7Z6B0;Q7Z6B0-2	Coiled-coil domain-containing protein 91;Isoform 2 of Coiled-coil domain-containing protein 91	Q7Z6B0;Q7Z6B0-2	10	10	9	8	9	6	5	989.805	868.721	1195.42	1199.62	949.871	1023.88	926.172	3.43e-16	3.12e-18	49971.19;49971.19-2
CCDC93	Q567U6	Coiled-coil domain-containing protein 93	Q567U6	36	34	35	36	36	36	36	2928.24	2680.84	2560.02	2930.68	3231.13	2770.13	2376.86	1.85e-32	5.22e-34	73197.6
CCDC97	Q96F63	Coiled-coil domain-containing protein 97	Q96F63	13	12	13	13	13	13	13	1320.21	1601.7	1638.86	1838.31	1791.08	1907.28	1158.33	4.27e-38	3.24e-39	38946.6
CCL22	O00626	C-C motif chemokine 22	O00626	3	3	4	4	3	4	3	2127.12	2949.59	12561.9	4174.32	1393.31	9575.01	1732.93	4.22e-16	3.82e-18	10624.6
CCL3	P10147	C-C motif chemokine 3	P10147	2	2	2	2	2	2	2	1279.51	2136.07	281.569	1426.48	1435.4	441.137	154.894	1.33e-18	1.28e-20	10085.5
CCL5	P13501	C-C motif chemokine 5	P13501	2	2	2	2	2	1	2	887.374	608.874	2207.64	737.828	304.449	755.745	641.632	8.06e-07	6.51e-09	9989.66
CCM2	Q9BSQ5;Q9BSQ5-2	Cerebral cavernous malformations 2 protein;Isoform 2 of Cerebral cavernous malformations 2 protein	Q9BSQ5;Q9BSQ5-2	18	17	18	18	18	19	19	2147.45	2069.8	1965.89	1843.66	1883.08	2475.69	1938.92	3.58e-26	4.97e-28	48836.78;48836.78-2
CCNA2	P20248	Cyclin-A2	P20248	11	11	11	11	11	10	10	2823.65	2861.97	2907.89	3769.86	3932.12	3145.52	3839.47	1.4e-26	2.01e-28	48550.8
CCNB1	P14635	G2/mitotic-specific cyclin-B1	P14635	12	13	14	15	15	14	13	1781.05	1778.96	1944.38	2411.26	2757.07	1905.23	2690.38	7.27e-34	2.59e-35	48337.4
CCNB2	O95067	G2/mitotic-specific cyclin-B2	O95067	11	10	11	11	11	11	11	1206.34	1125.65	1316.29	1719	1861.42	1270.72	1461.75	9.77e-27	1.43e-28	45281.6
CCNC	P24863	Cyclin-C	P24863	8	6	8	8	7	7	7	1086.69	1103.28	999.478	987.182	994.76	877.157	1135.51	5.75e-41	7.72e-42	33242.7
CCND2	P30279	G1/S-specific cyclin-D2	P30279	5	5	4	5	5	4	4	752.396	926.608	984.526	641.465	921.886	729.721	996.314	1.08e-24	1.36e-26	33067.2
CCNDBP1	O95273;O95273-2	Cyclin-D1-binding protein 1;Isoform 2 of Cyclin-D1-binding protein 1	O95273;O95273-2	3	3	4	4	4	3	5	865.01	726.568	735.116	902.354	1050.9	1216.89	640.369	3.46e-17	3.21e-19	40261.98;40261.98-2
CCNE1	P24864;P24864-2;P24864-3	G1/S-specific cyclin-E1;Isoform E1S of G1/S-specific cyclin-E1;Isoform 3 of G1/S-specific cyclin-E1	P24864;P24864-2;P24864-3	2	2	1	1	1	1	1	390.037	420.329	473.245	297.597	249.208	358.767	149.463	3.13e-14	2.75e-16	47077.19;47077.19-2;47077.19-3
CCNH	P51946	Cyclin-H	P51946	17	17	17	18	17	17	18	1053.02	1109.02	1489.9	1622.83	1387.91	1475.59	1388.95	8.37e-36	4.14e-37	37643.4
CCNK	O75909;O75909-4	Cyclin-K;Isoform 4 of Cyclin-K	O75909;O75909-4	14	12	13	13	14	13	14	3227.44	3208.11	3472.41	3141.46	2855.71	3035.45	3785.52	1.3e-25	1.74e-27	64239.76;64239.76-4
CCNL1	Q9UK58;Q9UK58-6	Cyclin-L1;Isoform 4 of Cyclin-L1	Q9UK58;Q9UK58-6	6	5	6	6	6	6	6	1105.53	1517.34	1672.41	1908.32	1630.33	1393.24	2357.01	3.63e-22	3.94e-24	59633.6;59633.6-6
CCNL2	Q96S94	Cyclin-L2	Q96S94	11	11	11	11	11	11	12	851.13	915.87	684.487	860.637	738.922	776.076	1189.82	1.64e-29	3.1e-31	58147.3
CCNQ	Q8N1B3;Q8N1B3-2	Cyclin-Q;Isoform 2 of Cyclin-Q	Q8N1B3;Q8N1B3-2	2	1	2	1	1	2	1	587.47	613.212	544.328	457.485	274.441	323.305	582.641	1.02e-33	3.53e-35	28368.61;28368.61-2
CCNT1	O60563	Cyclin-T1	O60563	16	16	16	16	16	16	16	1341.95	1368.43	1364.86	1450.98	1486.12	1489.28	1685.97	8.85e-33	2.63e-34	80684.6
CCNT2	O60583;O60583-2	Cyclin-T2;Isoform 2 of Cyclin-T2	O60583;O60583-2	2	3	3	3	3	1	3	554.121	391.254	459.979	439.983	254.98	396.758	362.159	1.74e-26	2.47e-28	81028.94;81028.94-2
CCNY	Q8ND76	Cyclin-Y	Q8ND76	7	7	8	9	9	9	8	1381.74	1232.21	1446.12	1685.03	1578.12	1631.54	1655.45	3.65e-43	8.26e-44	39336.7
CCP110	O43303;O43303-2	Centriolar coiled-coil protein of 110 kDa;Isoform 2 of Centriolar coiled-coil protein of 110 kDa	O43303;O43303-2	13	14	15	16	15	14	14	830.891	664.467	632.112	682.637	872.213	598.663	548.552	3.33e-33	1.06e-34	113424.05;113424.05-2
CCR10	P46092	C-C chemokine receptor type 10	P46092	4	4	4	4	3	4	4	1680.9	1942.52	817.901	1789.39	743	1149.35	1591.3	1.01e-18	9.75e-21	38415.7
CCR6	P51684	C-C chemokine receptor type 6	P51684	4	4	4	4	4	4	4	4070.08	4774.96	2799.87	2859.16	1748.63	3262.5	4116.66	1.62e-22	1.79e-24	42494.2
CCS	O14618	Copper chaperone for superoxide dismutase	O14618	9	9	9	9	9	9	9	9532.27	9418.02	10118.8	7226.72	7609.33	8492.16	6107.42	1.92e-25	2.53e-27	29040.6
CCT2	P78371	T-complex protein 1 subunit beta	P78371	40	39	39	40	40	42	41	33854.3	32940.2	35076.7	32884.8	32843.9	33787.5	28394	4.93e-41	6.7e-42	57488.2
CCT3	P49368	T-complex protein 1 subunit gamma	P49368	47	46	46	47	46	45	45	38629.6	38196	39908.3	38080.5	36101.3	37878.5	34543.6	5.01e-31	1.15e-32	60533.9
CCT4	P50991	T-complex protein 1 subunit delta	P50991	38	39	40	38	36	37	40	33674.1	33842	33734.3	34115.4	32148.2	34815.1	30577.6	2.99e-29	5.51e-31	57924.2
CCT5	P48643	T-complex protein 1 subunit epsilon	P48643	45	43	44	44	44	43	44	31460	31943.7	32713.7	30517.5	29503.3	30014.3	26177.4	1.25e-35	6e-37	59671
CCT6A	P40227	T-complex protein 1 subunit zeta	P40227	22	22	22	22	21	22	22	40315.6	39902.6	40444.9	39489	39042.6	39917.7	33740.6	8.4e-35	3.48e-36	58024.2
CCT6B	Q92526	T-complex protein 1 subunit zeta-2	Q92526	10	10	10	11	10	10	11	30737.6	31633.1	32751.2	31567.6	31606	33606.1	26862.2	5.34e-13	4.6e-15	57821.4
CCT7	Q99832	T-complex protein 1 subunit eta	Q99832	43	42	41	45	44	44	42	30692.3	31560.4	33459.5	32755.4	31238.5	32548.3	26342.4	1.43e-25	1.9e-27	59366.6
CCT8	P50990	T-complex protein 1 subunit theta	P50990	44	43	43	44	40	41	44	58393.9	59251.6	58570.6	57109.8	54693.9	58844.2	52701.7	4.73e-32	1.25e-33	59620.6
CCZ1B;CCZ1	P86790;P86791	Vacuolar fusion protein CCZ1 homolog B;Vacuolar fusion protein CCZ1 homolog	P86790;P86791	23	22	22	23	23	23	24	2693.18	2823.95	2415.9	2258.86	2564.63	2551.25	2401.09	2.18e-32	6.08e-34	55866.2;55866.2
CD101	Q93033	Immunoglobulin superfamily member 2	Q93033	4	6	5	6	4	4	4	566.575	340.599	151.945	552.715	255.596	359.68	365.603	2.99e-26	4.18e-28	115108
CD109	Q6YHK3;Q6YHK3-4	CD109 antigen;Isoform 4 of CD109 antigen	Q6YHK3;Q6YHK3-4	5	5	5	6	0	4	5	899.02	965.056	806.627	591.937	NaN	730.906	634.907	2.21e-14	1.94e-16	161689.08;161689.08-4
CD151	P48509	CD151 antigen	P48509	3	3	3	3	3	3	3	1626.59	2318.01	2815.33	2478.46	1640.52	2659.54	3987.39	2.27e-17	2.11e-19	28295.1
CD180	Q99467	CD180 antigen	Q99467	9	9	9	9	9	8	9	593.679	960.234	599.102	2233.03	1569.21	1106.86	1594.17	2.23e-29	4.15e-31	74179.2
CD19	P15391	B-lymphocyte antigen CD19	P15391	14	14	14	15	15	14	15	1793.06	1669.92	1388.75	1794.85	2778.95	1550.2	2722.5	1.25e-26	1.81e-28	61128.5
CD200	P41217;P41217-2;P41217-3	OX-2 membrane glycoprotein;Isoform 2 of OX-2 membrane glycoprotein;Isoform 3 of OX-2 membrane glycoprotein	P41217;P41217-2;P41217-3	4	4	4	3	4	4	4	2262.58	2315.34	3727.98	1127.32	1315.1	4656.12	2551.21	5.45e-30	1.09e-31	31264.39;31264.39-2;31264.39-3
CD22	P20273	B-cell receptor CD22	P20273	24	24	24	25	25	25	24	5690.28	5667.29	4601.21	6328.91	5692.54	7252.72	6826.32	1.36e-28	2.33e-30	95347.7
CD226	Q15762	CD226 antigen	Q15762	6	6	7	5	5	7	6	3077.28	3315.37	2444.8	2368.53	2182.19	2818.46	4198.38	2.46e-19	2.41e-21	38614
CD27	P26842	CD27 antigen	P26842	5	4	3	5	4	4	5	758.94	1216.03	259.827	1472.61	3594.64	1385.49	594.864	3.36e-28	5.55e-30	29137.3
CD274	Q9NZQ7;Q9NZQ7-4	Programmed cell death 1 ligand 1;Isoform 4 of Programmed cell death 1 ligand 1	Q9NZQ7;Q9NZQ7-4	6	6	6	6	6	5	6	2440.93	2578.79	4961.27	1283.33	2048.07	1940.72	2465.74	4.94e-17	4.56e-19	33275.34;33275.34-4
CD2AP	Q9Y5K6	CD2-associated protein	Q9Y5K6	39	38	39	39	39	38	38	6049.97	5901.41	7534.37	5105.21	5831.7	5861.66	4353.55	3.81e-34	1.43e-35	71451.2
CD2BP2	O95400	CD2 antigen cytoplasmic tail-binding protein 2	O95400	12	12	12	12	12	12	12	6558.09	6291.01	5087.93	5618.22	5770.36	5762.66	5285.88	5.6e-30	1.12e-31	37646.5
CD300A	Q9UGN4	CMRF35-like molecule 8	Q9UGN4	7	7	7	7	7	7	7	2484.76	2620.43	3478.86	3438.17	3968.13	4296.67	1729.35	1.83e-33	6.04e-35	33200.9
CD320	Q9NPF0	CD320 antigen	Q9NPF0	2	3	4	4	4	4	3	817.785	591.304	934.49	763.839	916.024	791.912	575.623	1.36e-19	1.34e-21	28991
CD37	P11049;P11049-2	Leukocyte antigen CD37;Isoform 2 of Leukocyte antigen CD37	P11049;P11049-2	4	4	4	6	6	5	4	20852.1	21085.2	22994.8	23866.7	28163.8	20141.9	19384.1	5.92e-33	1.81e-34	31703.27;31703.27-2
CD38	P28907	ADP-ribosyl cyclase/cyclic ADP-ribose hydrolase 1	P28907	18	17	16	17	17	18	17	11720.9	12431.5	7884.98	7355.63	7576.43	9572.97	9200.77	1.13e-29	2.18e-31	34328.4
CD40	P25942	Tumor necrosis factor receptor superfamily member 5	P25942	8	8	8	8	8	8	8	6660.88	13083.3	23450.6	14253	11015.6	17283.9	3973.13	3.06e-25	3.98e-27	30619
CD44	P16070;P16070-10;P16070-11;P16070-12;P16070-13;P16070-14;P16070-16;P16070-17;P16070-18;P16070-3;P16070-4;P16070-5;P16070-6;P16070-7;P16070-8	CD44 antigen;Isoform 10 of CD44 antigen;Isoform 11 of CD44 antigen;Isoform 12 of CD44 antigen;Isoform 13 of CD44 antigen;Isoform 14 of CD44 antigen;Isoform 16 of CD44 antigen;Isoform 17 of CD44 antigen;Isoform 18 of CD44 antigen;Isoform 3 of CD44 antigen;Isoform 4 of CD44 antigen;Isoform 5 of CD44 antigen;Isoform 6 of CD44 antigen;Isoform 7 of CD44 antigen;Isoform 8 of CD44 antigen	P16070;P16070-10;P16070-11;P16070-12;P16070-13;P16070-14;P16070-16;P16070-17;P16070-18;P16070-3;P16070-4;P16070-5;P16070-6;P16070-7;P16070-8	11	11	11	11	11	11	11	18360.6	17273.1	27718.9	18858.6	28821	25731.2	16062.8	6.85e-29	1.21e-30	81537.62;81537.62-10;81537.62-11;81537.62-12;81537.62-13;81537.62-14;81537.62-16;81537.62-17;81537.62-18;81537.62-3;81537.62-4;81537.62-5;81537.62-6;81537.62-7;81537.62-8
CD46	P15529-2;P15529-3;P15529-4;P15529-5;P15529-6;P15529-7	Isoform B of Membrane cofactor protein;Isoform D of Membrane cofactor protein;Isoform F of Membrane cofactor protein;Isoform H of Membrane cofactor protein;Isoform J of Membrane cofactor protein;Isoform L of Membrane cofactor protein	P15529-2;P15529-3;P15529-4;P15529-5;P15529-6;P15529-7	7	7	7	7	7	7	6	4566.7	5340.58	5698.01	4790.22	5700.58	5232	4400.75	3.21e-22	3.48e-24	44237.74;42738.01;41358.56;42682.97;41183.24;39803.79
CD46	P15529;P15529-10;P15529-11;P15529-12;P15529-13;P15529-14;P15529-15	Membrane cofactor protein;Isoform 2 of Membrane cofactor protein;Isoform C of Membrane cofactor protein;Isoform E of Membrane cofactor protein;Isoform G of Membrane cofactor protein;Isoform I of Membrane cofactor protein;Isoform K of Membrane cofactor protein	P15529;P15529-10;P15529-11;P15529-12;P15529-13;P15529-14;P15529-15	2	2	2	2	2	2	2	714.053	564.615	927.777	743.649	542.715	780.069	722.214	1.49e-33	5.01e-35	43747.31;43747.31-10;43747.31-11;43747.31-12;43747.31-13;43747.31-14;43747.31-15
CD47	Q08722;Q08722-2;Q08722-3;Q08722-4	Leukocyte surface antigen CD47;Isoform OA3-293 of Leukocyte surface antigen CD47;Isoform OA3-305 of Leukocyte surface antigen CD47;Isoform OA3-312 of Leukocyte surface antigen CD47	Q08722;Q08722-2;Q08722-3;Q08722-4	3	3	3	3	3	3	3	32059.5	32326.7	22966	27103.7	22827.1	20299.1	35963.8	3.6e-13	3.11e-15	35213.64;35213.64-2;35213.64-3;35213.64-4
CD48	P09326	CD48 antigen	P09326	11	11	11	11	11	10	11	22963.6	23118.9	22584.5	20877.6	22917	20938.8	25667.1	6.34e-20	6.33e-22	27683.1
CD53	P19397	Leukocyte surface antigen CD53	P19397	3	3	3	3	3	3	3	35145.4	34873.3	29387.2	32892.2	26464.3	29538.3	36678.8	9.61e-14	8.37e-16	24341
CD55	P08174;P08174-2;P08174-3;P08174-4;P08174-5;P08174-6;P08174-7	Complement decay-accelerating factor;Isoform 1 of Complement decay-accelerating factor;Isoform 3 of Complement decay-accelerating factor;Isoform 4 of Complement decay-accelerating factor;Isoform 5 of Complement decay-accelerating factor;Isoform 6 of Complement decay-accelerating factor;Isoform 7 of Complement decay-accelerating factor	P08174;P08174-2;P08174-3;P08174-4;P08174-5;P08174-6;P08174-7	7	8	8	8	8	8	6	1857.19	2527.64	5243.46	1714.04	2077.35	2951.31	611.479	4.49e-25	5.79e-27	41400.13;41400.13-2;41400.13-3;41400.13-4;41400.13-5;41400.13-6;41400.13-7
CD58	P19256;P19256-2;P19256-3	Lymphocyte function-associated antigen 3;Isoform 2 of Lymphocyte function-associated antigen 3;Isoform 3 of Lymphocyte function-associated antigen 3	P19256;P19256-2;P19256-3	3	3	3	3	3	3	3	18689	17158.4	16580.3	17709.7	15639.1	16606.9	15786.1	1.03e-25	1.38e-27	28147.38;28147.38-2;28147.38-3
CD59	P13987;P13987-2	CD59 glycoprotein;Isoform 2 of CD59 glycoprotein	P13987;P13987-2	4	4	4	4	4	4	4	3314.53	9187.63	8056.31	11268.7	9727.37	10989.3	2547.76	1.24e-23	1.46e-25	14177.28;14177.28-2
CD63	P08962;P08962-2;P08962-3	CD63 antigen;Isoform 2 of CD63 antigen;Isoform 3 of CD63 antigen	P08962;P08962-2;P08962-3	3	3	3	3	3	3	3	26170.3	20270.8	15005.9	13546.7	14105.9	11772.1	14500.1	1.2e-17	1.12e-19	25636.6;25636.6-2;25636.6-3
CD69	Q07108	Early activation antigen CD69	Q07108	5	4	5	5	6	4	5	1512.28	1171.29	2669.93	903.478	1078.07	1014.48	811.084	1.54e-33	5.15e-35	22559.4
CD70	P32970	CD70 antigen	P32970	6	6	6	7	7	6	6	19001.9	19888.7	21464.8	15829.9	18432.1	18034.3	16632.6	4.03e-24	4.86e-26	21118.4
CD72	P21854	B-cell differentiation antigen CD72	P21854	5	5	5	6	6	6	6	1376.08	1359.45	909.682	1051.9	835.598	1192.12	1219.34	1.91e-44	5.67e-45	40220.5
CD74	P04233	HLA class II histocompatibility antigen gamma chain	P04233	14	14	14	15	15	15	15	29689.4	27791	24080.7	19752.4	24570.1	33405.1	26212.5	5.88e-22	6.32e-24	33515.6
CD74	P04233-2	Isoform p35 of HLA class II histocompatibility antigen gamma chain	P04233-2	2	2	2	2	2	2	2	72924.5	65872.5	45130.6	39438.8	51990.8	63584.4	47117.9	1.61e-11	1.36e-13	26398.6
CD79A	P11912	B-cell antigen receptor complex-associated protein alpha chain	P11912	4	4	4	4	4	4	4	1830.42	2078.87	1866.42	1169.87	1581.09	2118.42	1219.53	5.37e-24	6.43e-26	25038.4
CD79B	P40259;P40259-3	B-cell antigen receptor complex-associated protein beta chain;Isoform 3 of B-cell antigen receptor complex-associated protein beta chain	P40259;P40259-3	4	4	4	4	4	4	4	15443.3	17105.4	13634.9	12119.5	11070.6	12442.5	8143.28	5.88e-24	7.03e-26	26047.85;26047.85-3
CD80	P33681;P33681-2	T-lymphocyte activation antigen CD80;Isoform 2 of T-lymphocyte activation antigen CD80	P33681;P33681-2	3	3	3	3	3	2	2	2440.58	2593.74	3434.34	2358.13	2081.89	3167.34	1680.11	1.95e-17	1.82e-19	33047.9;33047.9-2
CD81	P60033	CD81 antigen	P60033	4	4	4	4	4	4	4	2324.31	4767.52	2917.73	4091.18	3357.9	3418.14	2868.41	9.32e-15	8.25e-17	25809.4
CD82	P27701	CD82 antigen	P27701	6	6	6	6	6	6	6	10520.5	11960	35166.8	16652.6	19147.4	23058.5	21906.8	3.43e-29	6.28e-31	29625.5
CD83	Q01151	CD83 antigen	Q01151	4	4	4	4	4	4	4	1770.65	1566.13	2916.58	1336.23	1394.3	1599.1	1933.72	7.18e-25	9.13e-27	23041.5
CD84	Q9UIB8;Q9UIB8-2;Q9UIB8-3	SLAM family member 5;Isoform 2 of SLAM family member 5;Isoform 3 of SLAM family member 5	Q9UIB8;Q9UIB8-2;Q9UIB8-3	7	7	7	7	7	7	7	958.882	905.847	1818.62	613.666	1146.67	1828.19	1936.62	1.54e-24	1.91e-26	38782.1;38782.1-2;38782.1-3
CD86	P42081;P42081-3;P42081-6	T-lymphocyte activation antigen CD86;Isoform 2 of T-lymphocyte activation antigen CD86;Isoform 6 of T-lymphocyte activation antigen CD86	P42081;P42081-3;P42081-6	4	4	4	4	4	4	3	3211.84	3661.98	4600.23	2621.12	2237.51	3065.81	3184.73	2.5e-27	3.83e-29	37682.29;37682.29-3;37682.29-6
CD99	P14209	CD99 antigen	P14209	4	4	4	4	4	4	4	1693.14	1093.06	1433.72	3167.95	3739.73	3082.39	1485.45	4.25e-28	6.95e-30	18847.9
CD99L2	Q8TCZ2;Q8TCZ2-2;Q8TCZ2-3;Q8TCZ2-5	CD99 antigen-like protein 2;Isoform 2 of CD99 antigen-like protein 2;Isoform 3 of CD99 antigen-like protein 2;Isoform 5 of CD99 antigen-like protein 2	Q8TCZ2;Q8TCZ2-2;Q8TCZ2-3;Q8TCZ2-5	3	2	3	3	3	2	2	363.945	376.277	401.515	356.936	916.079	624.255	214.855	4.55e-29	8.23e-31	27985.88;27985.88-2;27985.88-3;27985.88-5
CDAN1	Q8IWY9;Q8IWY9-1	Codanin-1;Isoform 1 of Codanin-1	Q8IWY9;Q8IWY9-1	15	12	11	14	14	14	13	607.773	555.527	362.096	700.947	575.172	676.784	612.132	1.64e-46	8.27e-47	134119.65;134119.65-1
CDC123	O75794	Cell division cycle protein 123 homolog	O75794	11	11	13	13	14	13	13	3077.38	3264.17	4552.95	3589.32	3481.52	3561.79	4490.14	1.92e-32	5.39e-34	39134.8
CDC16	Q13042;Q13042-2;Q13042-3	Cell division cycle protein 16 homolog;Isoform 2 of Cell division cycle protein 16 homolog;Isoform 3 of Cell division cycle protein 16 homolog	Q13042;Q13042-2;Q13042-3	23	20	21	26	25	24	23	2754.28	2620.52	2396.85	2429.26	2700.91	2876.24	2735.49	6.85e-32	1.78e-33	71655.62;71655.62-2;71655.62-3
CDC20	Q12834	Cell division cycle protein 20 homolog	Q12834	7	8	9	9	9	9	8	1248.85	934.996	1319.6	1182.83	2153.49	1594.41	2021.44	3.91e-21	4.08e-23	54722.6
CDC23	Q9UJX2	Cell division cycle protein 23 homolog	Q9UJX2	27	25	27	29	28	27	28	2540.34	2544.66	2548.77	2669.84	2621.58	2909.16	2754.43	1.21e-37	8.33e-39	68834.2
CDC25C	P30307;P30307-2	M-phase inducer phosphatase 3;Isoform 2 of M-phase inducer phosphatase 3	P30307;P30307-2	4	6	7	7	7	7	6	1004.97	567.265	468.82	938.125	1087.98	812.668	508.581	2.41e-20	2.44e-22	53364.65;53364.65-2
CDC26	Q8NHZ8	Anaphase-promoting complex subunit CDC26	Q8NHZ8	3	2	3	3	3	3	3	469.459	472.857	645.447	424.761	968.993	456.281	258.307	7.16e-19	6.92e-21	9776.98
CDC27	P30260;P30260-2	Cell division cycle protein 27 homolog;Isoform 2 of Cell division cycle protein 27 homolog	P30260;P30260-2	21	24	25	24	24	24	21	3580.94	3451.6	3349.79	3567.81	3554.99	3511.79	4015.15	7.21e-45	2.45e-45	91867.33;91867.33-2
CDC34	P49427	Ubiquitin-conjugating enzyme E2 R1	P49427	7	7	6	6	7	7	7	3514.81	3892.86	4183.85	3988.36	3783.6	4135.47	3305.29	6.09e-24	7.26e-26	26736.8
CDC37	Q16543	Hsp90 co-chaperone Cdc37	Q16543	19	18	17	18	18	19	19	18923.9	18088.4	16393.8	16218.8	14259.4	16541.5	14003	9.81e-20	9.72e-22	44468.3
CDC37L1	Q7L3B6	Hsp90 co-chaperone Cdc37-like 1	Q7L3B6	6	10	10	9	10	9	9	938.275	841.328	907.393	1000.17	1044.1	1089.12	655.438	4.49e-11	3.77e-13	38834.8
CDC40	O60508	Pre-mRNA-processing factor 17	O60508	25	26	25	26	26	26	27	3441.25	3627.89	3495.09	3746.51	3385.85	3579.93	4194.18	1.02e-30	2.25e-32	65521.2
CDC42	P60953	Cell division control protein 42 homolog	P60953	10	10	10	10	10	10	10	39118.3	40749	40406.2	46288.2	40771.2	49206.4	34552.7	3e-22	3.26e-24	21258.6
CDC42BPA	Q5VT25;Q5VT25-2;Q5VT25-4;Q5VT25-5	Serine/threonine-protein kinase MRCK alpha;Isoform 2 of Serine/threonine-protein kinase MRCK alpha;Isoform 4 of Serine/threonine-protein kinase MRCK alpha;Isoform 5 of Serine/threonine-protein kinase MRCK alpha	Q5VT25;Q5VT25-2;Q5VT25-4;Q5VT25-5	42	43	42	40	37	39	41	1704.89	1461.48	1145.87	1125.85	1038.98	1454.19	1159.68	3.27e-31	7.69e-33	197306.92;197306.92-2;197306.92-4;197306.92-5
CDC42BPB	Q9Y5S2	Serine/threonine-protein kinase MRCK beta	Q9Y5S2	15	14	19	16	22	17	17	746.955	611.299	1090.14	894.584	1922.76	1165.44	732.575	3.37e-16	3.07e-18	194315
CDC42EP3	Q9UKI2	Cdc42 effector protein 3	Q9UKI2	3	4	5	5	5	4	4	587.629	662.269	1411.82	884.441	805.055	1004.26	763.298	3.25e-50	3.89e-50	27678.1
CDC42EP4	Q9H3Q1	Cdc42 effector protein 4	Q9H3Q1	5	6	7	6	7	6	5	494.216	448.662	1582.27	562.313	814.397	675.443	448.756	8.32e-21	8.56e-23	37979.9
CDC45	O75419;O75419-2;O75419-3	Cell division control protein 45 homolog;Isoform 2 of Cell division control protein 45 homolog;Isoform 3 of Cell division control protein 45 homolog	O75419;O75419-2;O75419-3	16	15	17	17	16	17	16	1145.68	1218.38	1531.02	1698.48	1419.71	1476.49	1364.66	1.09e-33	3.75e-35	65568.62;65568.62-2;65568.62-3
CDC5L	Q99459	Cell division cycle 5-like protein	Q99459	45	43	43	42	43	44	45	7339.68	7112.8	6747.33	6876.1	7004.52	6652.35	7277.86	1.19e-32	3.45e-34	92250.6
CDC7	O00311	Cell division cycle 7-related protein kinase	O00311	6	5	7	7	6	6	8	446.651	457.725	575.014	619.921	528.569	441.529	730.699	1.42e-28	2.44e-30	63888.2
CDC73	Q6P1J9	Parafibromin	Q6P1J9	35	34	35	35	34	35	34	4834.38	4803.2	4231.94	4802.14	4880.64	4765.46	4779.49	6.2e-31	1.41e-32	60576.6
CDCA2	Q69YH5	Cell division cycle-associated protein 2	Q69YH5	23	25	24	24	26	23	26	532.567	670.975	670.51	699.578	1016.95	729.214	838.706	7.68e-41	1.01e-41	112676
CDCA3	Q99618	Cell division cycle-associated protein 3	Q99618	3	3	3	3	3	3	3	879.687	668.543	947.939	751.469	1050.42	585.973	848.067	6.35e-37	3.88e-38	28998.4
CDCA5	Q96FF9	Sororin	Q96FF9	7	6	7	8	8	8	5	1573.6	1413.42	1536.75	2050.84	2110	1326.51	2152.8	1.26e-28	2.18e-30	27600.6
CDCA7	Q9BWT1;Q9BWT1-2;Q9BWT1-5;Q9BWT1-6	Cell division cycle-associated protein 7;Isoform 2 of Cell division cycle-associated protein 7;Isoform 5 of Cell division cycle-associated protein 7;Isoform 6 of Cell division cycle-associated protein 7	Q9BWT1;Q9BWT1-2;Q9BWT1-5;Q9BWT1-6	3	3	2	2	3	3	3	814.013	790.397	682.619	1056.53	1396.98	832.523	1568.91	1.36e-20	1.39e-22	42573.09;42573.09-2;42573.09-5;42573.09-6
CDCA7L	Q96GN5;Q96GN5-2;Q96GN5-4	Cell division cycle-associated 7-like protein;Isoform 2 of Cell division cycle-associated 7-like protein;Isoform 3 of Cell division cycle-associated 7-like protein	Q96GN5;Q96GN5-2;Q96GN5-4	10	11	10	12	12	12	12	1003.48	877.771	1342.31	1347.44	1433.37	1553.3	2441.47	6.94e-24	8.26e-26	52206.26;52206.26-2;52206.26-4
CDCA8	Q53HL2	Borealin	Q53HL2	12	10	11	12	12	11	12	1700.71	1571.36	1350.83	2182.68	2376.32	1800.25	2560.45	2.15e-32	6e-34	31323
CDCP1	Q9H5V8;Q9H5V8-2	CUB domain-containing protein 1;Isoform 2 of CUB domain-containing protein 1	Q9H5V8;Q9H5V8-2	3	3	2	3	0	2	2	518.748	452.845	293.83	626.407	NaN	169.031	864.374	2.16e-26	3.05e-28	92931.73;92931.73-2
CDH11	P55287;P55287-2	Cadherin-11;Isoform 2 of Cadherin-11	P55287;P55287-2	2	1	2	0	0	0	0	1036.42	245.342	147.967	NaN	NaN	NaN	NaN	4.02e-13	3.48e-15	87965.33;87965.33-2
CDH5	P33151;P33151-2	Cadherin-5;Isoform 2 of Cadherin-5	P33151;P33151-2	1	1	2	0	0	0	1	2681.47	2009.73	1619.53	NaN	NaN	NaN	1162.92	2.46e-08	2.01e-10	87528.41;87528.41-2
CDH6	P55285;P55285-2	Cadherin-6;Isoform 2 of Cadherin-6	P55285;P55285-2	3	2	1	0	0	0	1	351.498	366.732	213.327	NaN	NaN	NaN	150.017	1.28e-11	1.08e-13	88308.64;88308.64-2
CDIN1	Q9Y2V0	CDAN1-interacting nuclease 1	Q9Y2V0	0	0	0	3	4	2	3	NaN	NaN	NaN	737.915	636.665	544.106	479.297	7.54e-07	6.1e-09	32263.9
CDIPT	O14735;O14735-3	CDP-diacylglycerol--inositol 3-phosphatidyltransferase;Isoform 3 of CDP-diacylglycerol--inositol 3-phosphatidyltransferase	O14735;O14735-3	6	5	6	5	6	5	5	6283.76	5335.55	5521.98	3875.39	3576.72	4266.69	5890.51	3.04e-24	3.7e-26	23538.8;23538.8-3
CDK1	P06493	Cyclin-dependent kinase 1	P06493	18	17	18	18	18	17	18	14728	12968.4	11539.4	18121.2	18008.4	16851	12794.8	3.45e-32	9.37e-34	34095.4
CDK10	Q15131	Cyclin-dependent kinase 10	Q15131	5	4	5	5	5	6	5	549.597	568.675	541.071	524.864	577.968	467.042	498.816	4.42e-12	3.76e-14	41038.1
CDK11A	Q9UQ88	Cyclin-dependent kinase 11A	Q9UQ88	2	2	2	2	2	2	2	1752.6	2072.89	777.08	1393.97	1135.52	1604.17	852.455	4.64e-15	4.13e-17	91361.6
CDK11B	P21127	Cyclin-dependent kinase 11B	P21127	39	38	36	39	40	38	38	6366.4	6043.61	5276.43	5727.13	5311.57	5417.5	7061.43	2.39e-29	4.44e-31	92619.9
CDK12	Q9NYV4;Q9NYV4-2	Cyclin-dependent kinase 12;Isoform 2 of Cyclin-dependent kinase 12	Q9NYV4;Q9NYV4-2	24	24	25	23	25	24	25	1447.07	1528.63	1561.84	1350.35	1355.81	1361.49	1356.28	1.16e-40	1.48e-41	164154.6;164154.6-2
CDK13	Q14004	Cyclin-dependent kinase 13	Q14004	31	30	33	32	30	30	28	1433.76	1297.16	1203.72	1242.68	1327.44	1292.09	1296.52	5.81e-40	6.36e-41	164923
CDK14	O94921;O94921-2;O94921-3	Cyclin-dependent kinase 14;Isoform 2 of Cyclin-dependent kinase 14;Isoform 3 of Cyclin-dependent kinase 14	O94921;O94921-2;O94921-3	10	8	10	11	11	9	9	809.633	813.502	780.067	825.73	596.59	724.662	633.896	1.48e-22	1.64e-24	53056.86;53056.86-2;53056.86-3
CDK16	Q00536;Q00536-2;Q00536-3	Cyclin-dependent kinase 16;Isoform 2 of Cyclin-dependent kinase 16;Isoform 3 of Cyclin-dependent kinase 16	Q00536;Q00536-2;Q00536-3	8	7	11	12	11	11	10	1094.77	1118.78	1620.42	1461.73	1494.15	1517.51	985.978	2.2e-17	2.05e-19	55715.69;55715.69-2;55715.69-3
CDK17	Q00537;Q00537-2	Cyclin-dependent kinase 17;Isoform 2 of Cyclin-dependent kinase 17	Q00537;Q00537-2	13	11	13	12	11	13	12	1080.07	1267.88	1482.55	1119.96	1193.15	1464.63	1188.26	1.69e-42	3.25e-43	59582.22;59582.22-2
CDK19	Q9BWU1	Cyclin-dependent kinase 19	Q9BWU1	8	8	8	7	7	8	8	1195.81	1045.44	958.235	879.162	1158.54	779.609	963.876	3.82e-12	3.25e-14	56802.2
CDK2	P24941	Cyclin-dependent kinase 2	P24941	19	19	19	21	21	20	20	6595.73	6263.77	6960.16	7995.96	7573.54	7874.9	6094.84	1.02e-40	1.31e-41	33929.5
CDK2AP1	O14519;O14519-2	Cyclin-dependent kinase 2-associated protein 1;Isoform 2 of Cyclin-dependent kinase 2-associated protein 1	O14519;O14519-2	4	4	4	4	4	4	4	1287.39	1498.88	1448.09	2438.95	2843.47	2581.47	1852.3	1.14e-23	1.34e-25	12364.99;12364.99-2
CDK4	P11802	Cyclin-dependent kinase 4	P11802	12	12	12	12	12	12	12	1813.25	1772.78	2814.23	1821.55	2057.64	1989.7	2233.06	5.95e-32	1.56e-33	33729.8
CDK5	Q00535	Cyclin-dependent kinase 5	Q00535	14	14	14	14	14	14	14	3671.73	3789.58	3408.8	3477.34	3552.86	4113.57	3087.98	3.99e-30	8.15e-32	33304.5
CDK5RAP1	Q96SZ6;Q96SZ6-3	Mitochondrial tRNA methylthiotransferase CDK5RAP1;Isoform 3 of Mitochondrial tRNA methylthiotransferase CDK5RAP1	Q96SZ6;Q96SZ6-3	14	14	13	15	13	15	14	974.316	942.904	1093.49	1378.92	1346.79	1182.02	1191.25	4.14e-27	6.21e-29	67688.51;67688.51-3
CDK5RAP2	Q96SN8;Q96SN8-3	CDK5 regulatory subunit-associated protein 2;Isoform 3 of CDK5 regulatory subunit-associated protein 2	Q96SN8;Q96SN8-3	25	26	26	28	27	28	28	368.903	456.483	431.107	478.153	569.885	499.564	538.445	2e-41	2.95e-42	215037.55;215037.55-3
CDK5RAP3	Q96JB5	CDK5 regulatory subunit-associated protein 3	Q96JB5	21	20	20	21	21	20	21	5390.14	5161.76	5207.22	4775.32	4907.26	4762.65	6885.73	1.66e-42	3.2e-43	56920.7
CDK6	Q00534	Cyclin-dependent kinase 6	Q00534	17	17	17	17	17	17	17	6756.62	6682.34	7242.08	7041.77	7834.81	6831.36	5997.19	3.69e-38	2.84e-39	36938.3
CDK7	P50613	Cyclin-dependent kinase 7	P50613	13	13	13	13	13	13	13	3013.61	3083.72	3779.87	4024.74	3990.04	3580.58	2984.67	5.52e-32	1.45e-33	39038.4
CDK8	P49336;P49336-2	Cyclin-dependent kinase 8;Isoform 2 of Cyclin-dependent kinase 8	P49336;P49336-2	10	9	9	12	12	10	9	854.358	861.18	956.465	1116.5	1004.74	1205.99	894.045	2.17e-31	5.24e-33	53283.69;53283.69-2
CDK9	P50750;P50750-2	Cyclin-dependent kinase 9;Isoform 2 of Cyclin-dependent kinase 9	P50750;P50750-2	14	13	15	16	16	16	15	3198.55	3218.7	3390.19	3718.42	3684.78	3617.14	3594.2	2.29e-24	2.81e-26	42777.52;42777.52-2
CDKAL1	Q5VV42	Threonylcarbamoyladenosine tRNA methylthiotransferase	Q5VV42	24	24	25	25	25	24	26	2417.06	2388.16	2433.07	2929.85	2699.06	2809.33	3140.29	2.07e-33	6.79e-35	65111.5
CDKN1A	P38936	Cyclin-dependent kinase inhibitor 1	P38936	1	2	2	2	2	2	2	389.058	317.604	527.142	183.812	271.668	417.73	107.092	1.24e-20	1.27e-22	18119.3
CDKN1B	P46527	Cyclin-dependent kinase inhibitor 1B	P46527	4	4	4	4	4	3	4	843.353	778.949	476.734	507.055	398.7	610.917	299.805	6.05e-19	5.86e-21	22073.3
CDKN2A	P42771;P42771-4	Cyclin-dependent kinase inhibitor 2A;Isoform 5 of Cyclin-dependent kinase inhibitor 2A	P42771;P42771-4	4	4	4	4	4	3	4	1780.71	1442.82	1383.45	1109.95	1243.7	735.576	1702.01	7.21e-28	1.16e-29	16532.63;16532.63-4
CDKN2A	Q8N726;Q8N726-2	Tumor suppressor ARF;Isoform smARF of Tumor suppressor ARF	Q8N726;Q8N726-2	2	2	2	2	1	2	2	346.836	401.177	290.003	74.9684	170.793	92.28	254.108	3.29e-06	2.64e-08	13903.24;13903.24-2
CDKN2AIP	Q9NXV6	CDKN2A-interacting protein	Q9NXV6	26	26	23	24	23	23	25	4341.13	4278.37	3656.83	4030.18	3894.11	3922.51	3672.93	1.76e-46	8.62e-47	61124.9
CDKN2AIPNL	Q96HQ2;Q96HQ2-2	CDKN2AIP N-terminal-like protein;Isoform 2 of CDKN2AIP N-terminal-like protein	Q96HQ2;Q96HQ2-2	3	3	3	3	3	3	3	523.135	586.674	850.835	857.836	2053.8	1218.8	1071.41	1.49e-20	1.52e-22	13195.91;13195.91-2
CDKN2C	P42773	Cyclin-dependent kinase 4 inhibitor C	P42773	4	4	4	4	4	4	4	2117.69	1741.88	2984.77	1872.78	3416.68	3141.3	1271.63	2.72e-19	2.66e-21	18127.4
CDPF1	Q6NVV7	Cysteine-rich DPF motif domain-containing protein 1	Q6NVV7	1	1	2	2	2	2	1	878.259	895.455	1434.66	1406.79	952.252	967.54	1074.54	1.61e-15	1.44e-17	13877.1
CDR2	Q01850	Cerebellar degeneration-related protein 2	Q01850	4	4	5	5	5	5	5	388.835	626.895	678.057	406.927	664.642	466.937	461.884	4.31e-33	1.34e-34	51855.2
CDS2	O95674	Phosphatidate cytidylyltransferase 2	O95674	8	10	10	9	9	9	9	3249.08	3057.65	2725.09	2470.53	2691.69	2781.49	3790.75	1.57e-20	1.6e-22	51418
CDSN	Q15517	Corneodesmosin	Q15517	2	2	2	0	0	0	2	789.049	4784.27	1493.85	NaN	NaN	NaN	2709.77	0.00936364	7.23e-05	51522.1
CDT1	Q9H211	DNA replication factor Cdt1	Q9H211	3	4	4	4	4	2	4	231.689	340.796	306.97	288.899	409.795	318.861	106.926	5.16e-19	5e-21	60390.3
CDV3	Q9UKY7	Protein CDV3 homolog	Q9UKY7	18	18	18	18	16	18	18	18301.2	19190	13707.3	13114.1	10286.1	12390.7	13579.6	8.67e-32	2.22e-33	27334.8
CDYL	Q9Y232-2	Isoform 2 of Chromodomain Y-like protein	Q9Y232-2	15	14	13	15	15	15	15	1921.92	1871.42	1635.34	1955.85	1952.53	1967.85	2079.84	1.8e-31	4.42e-33	60609.2
CEBPZ	Q03701	CCAAT/enhancer-binding protein zeta	Q03701	44	43	43	44	45	45	44	2966.43	2984.13	2989.55	3081.14	2852.7	3128.59	3712.98	1.06e-37	7.47e-39	120974
CEBPZOS	A8MTT3	Protein CEBPZOS	A8MTT3	2	2	2	2	2	2	2	2063.61	1948.34	2518.99	2417.11	2898.05	2472.17	2748.96	3.34e-09	2.75e-11	9335.95
CELF1	Q92879-4	Isoform 4 of CUGBP Elav-like family member 1	Q92879-4	15	16	15	16	15	15	16	5880.65	5712.9	5948.22	5726.84	6556.65	6254.98	6026.83	1.12e-24	1.41e-26	55000.6
CELF2	O95319;O95319-2;O95319-3;O95319-4;O95319-5	CUGBP Elav-like family member 2;Isoform 2 of CUGBP Elav-like family member 2;Isoform 3 of CUGBP Elav-like family member 2;Isoform 4 of CUGBP Elav-like family member 2;Isoform 5 of CUGBP Elav-like family member 2	O95319;O95319-2;O95319-3;O95319-4;O95319-5	13	13	13	13	13	13	13	7776.53	7597.06	5792.57	8098.03	4895.71	7228.16	6740.83	1.22e-24	1.52e-26	54284.75;54284.75-2;54284.75-3;54284.75-4;54284.75-5
CEMIP2	Q9UHN6	Inactive cell surface hyaluronidase CEMIP2	Q9UHN6	41	41	41	39	39	41	42	2226.95	2244.4	1187.88	1543.17	1293.19	1696.89	2106.26	1.44e-30	3.13e-32	154374
CENATAC	Q86UT8	Centrosomal AT-AC splicing factor	Q86UT8	2	3	3	3	3	3	3	1480.26	778.289	806.924	724.916	1328.34	1027.56	1378.25	3.48e-11	2.93e-13	37974.1
CEND1	Q8N111	Cell cycle exit and neuronal differentiation protein 1	Q8N111	3	3	3	3	3	3	3	717.499	740.968	1474.3	1072.37	1181.59	1950.2	568.407	4.77e-10	3.96e-12	14954
CENPA	P49450;P49450-2	Histone H3-like centromeric protein A;Isoform 2 of Histone H3-like centromeric protein A	P49450;P49450-2	2	2	2	2	2	2	2	1655.19	1540.25	1007.3	2110.23	1689.58	1791.57	2176.12	6.32e-07	5.11e-09	15990.56;15990.56-2
CENPB	P07199	Major centromere autoantigen B	P07199	11	11	11	12	12	12	12	1301.27	1476.9	1236.18	1303.52	1619.76	1457.72	1535.39	1.96e-26	2.78e-28	65171.3
CENPC	Q03188	Centromere protein C	Q03188	28	27	27	28	27	26	28	1793.47	1848.55	1516.49	1707.76	1629.12	1756.23	2034.56	3.93e-33	1.23e-34	106834
CENPE	Q02224;Q02224-3	Centromere-associated protein E;Isoform 3 of Centromere-associated protein E	Q02224;Q02224-3	18	18	18	15	19	13	16	332.302	260.831	406.406	377.416	525.358	355.976	369.988	6.51e-21	6.72e-23	316415.19;316415.19-3
CENPF	P49454	Centromere protein F	P49454	62	58	62	65	69	52	66	643.553	640.683	745.091	703.242	875.906	650.225	961.331	6.99e-43	1.49e-43	357527
CENPH	Q9H3R5	Centromere protein H	Q9H3R5	9	7	9	9	9	9	9	1271.25	1120.44	1379.35	1215.93	1358.13	1189.58	797.732	1.26e-34	5.08e-36	28480.9
CENPI	Q92674	Centromere protein I	Q92674	12	9	10	11	11	10	10	763.212	684.665	686.764	706.639	905.214	853.194	797.338	4.71e-22	5.08e-24	86720.4
CENPJ	Q9HC77	Centromere protein J	Q9HC77	7	6	7	6	7	6	7	250.854	273.652	415.064	344.655	378.263	205.733	264.694	1.97e-24	2.42e-26	153000
CENPK	Q9BS16	Centromere protein K	Q9BS16	6	4	6	5	5	4	4	522.352	388.853	611.415	637.973	593.185	277.173	158.815	1.43e-30	3.1e-32	31655.1
CENPL	Q8N0S6;Q8N0S6-2;Q8N0S6-3	Centromere protein L;Isoform 2 of Centromere protein L;Isoform 3 of Centromere protein L	Q8N0S6;Q8N0S6-2;Q8N0S6-3	2	2	2	2	2	1	2	1719.52	1633.47	1168.08	1193.78	970.435	804.929	1698.37	7.53e-08	6.13e-10	38997.78;38997.78-2;38997.78-3
CENPM	Q9NSP4	Centromere protein M	Q9NSP4	7	6	7	7	6	6	6	1586.06	1845.54	2691.27	1661.74	2071.73	1666.04	1803.61	3.12e-19	3.04e-21	19736.9
CENPN	Q96H22;Q96H22-3	Centromere protein N;Isoform 3 of Centromere protein N	Q96H22;Q96H22-3	7	7	5	8	8	8	7	1032.35	890.122	780.31	816.939	859.445	906.971	887.716	3.99e-31	9.3e-33	39554.59;39554.59-3
CENPO	Q9BU64	Centromere protein O	Q9BU64	5	5	5	6	5	4	4	298.514	278.27	386.838	637.21	561.719	265.419	417.468	1.86e-31	4.55e-33	33785.6
CENPP	Q6IPU0	Centromere protein P	Q6IPU0	5	6	5	5	4	6	5	822.628	613.038	584.03	709.247	871.967	520.882	894.516	2.38e-26	3.36e-28	33164.9
CENPQ	Q7L2Z9	Centromere protein Q	Q7L2Z9	6	9	8	8	8	5	9	594.402	535.762	594.686	394.145	310.9	287.879	733.9	1.51e-29	2.88e-31	30595.3
CENPS	Q8N2Z9	Centromere protein S	Q8N2Z9	4	5	4	5	5	5	4	652.377	651.75	309.321	659.623	761.393	615.915	243.313	3.61e-11	3.04e-13	15892.9
CENPT	Q96BT3	Centromere protein T	Q96BT3	9	9	6	7	9	7	8	846.856	724.529	711.456	937.772	808.83	842.512	876.29	2.87e-30	6e-32	60422.7
CENPU	Q71F23	Centromere protein U	Q71F23	10	11	10	11	11	10	10	631.935	617.215	827.226	842.717	722.665	616.863	1093.68	4.27e-31	9.89e-33	47521.6
CENPV	Q7Z7K6	Centromere protein V	Q7Z7K6	7	7	7	8	8	8	8	5413.83	5898.93	7148.36	6393.52	6516.07	6391	6886.07	4.11e-36	2.15e-37	29945.9
CEP120	Q8N960;Q8N960-2	Centrosomal protein of 120 kDa;Isoform 2 of Centrosomal protein of 120 kDa	Q8N960;Q8N960-2	12	13	11	12	10	10	13	562.126	504.498	481.672	531.275	425.848	510.066	583.671	7.22e-28	1.16e-29	112640.2;112640.2-2
CEP128	Q6ZU80;Q6ZU80-1	Centrosomal protein of 128 kDa;Isoform 1 of Centrosomal protein of 128 kDa	Q6ZU80;Q6ZU80-1	8	9	5	10	11	9	10	366.015	463.978	309.828	328.26	443.22	274.044	417.708	4.08e-18	3.85e-20	128015.11;128015.11-1
CEP131	Q9UPN4;Q9UPN4-2	Centrosomal protein of 131 kDa;Isoform 2 of Centrosomal protein of 131 kDa	Q9UPN4;Q9UPN4-2	39	39	39	39	40	41	40	827.301	964.728	724.619	902.327	1054.04	1049.27	1200.04	2.77e-31	6.61e-33	122148.74;122148.74-2
CEP135	Q66GS9	Centrosomal protein of 135 kDa	Q66GS9	23	19	28	20	21	22	22	715.36	748.903	1354.89	618.832	681.526	700.541	840.852	7.82e-25	9.92e-27	133490
CEP152	O94986;O94986-2;O94986-3	Centrosomal protein of 152 kDa;Isoform 2 of Centrosomal protein of 152 kDa;Isoform 3 of Centrosomal protein of 152 kDa	O94986;O94986-2;O94986-3	12	13	16	14	15	14	16	217.358	517.784	417.375	443.574	504.718	577.945	564.399	3.55e-39	3.38e-40	195626.41;195626.41-2;195626.41-3
CEP170	Q5SW79	Centrosomal protein of 170 kDa	Q5SW79	53	53	54	54	55	51	53	2547.76	2555.52	2458.24	2390.62	2428.94	2348.28	2220.62	1.18e-33	4.04e-35	175293
CEP192	Q8TEP8	Centrosomal protein of 192 kDa	Q8TEP8	22	29	28	29	25	28	33	590.914	807.98	494.552	699.486	739.213	796.971	881.99	2.05e-24	2.52e-26	279111
CEP20	Q96NB1	Centrosomal protein 20	Q96NB1	3	3	3	3	3	3	3	1226.78	935.312	923.323	932.253	806.225	1173.61	660.96	2.4e-19	2.35e-21	19777.5
CEP250	Q9BV73	Centrosome-associated protein CEP250	Q9BV73	45	48	43	49	51	44	49	832.756	927.95	668.52	748.845	773.088	704.307	910.586	3.45e-46	1.58e-46	281137
CEP290	O15078	Centrosomal protein of 290 kDa	O15078	7	6	7	9	6	6	8	357.2	396.712	326.812	373.994	449.646	437.826	277.698	1.94e-17	1.81e-19	290386
CEP350	Q5VT06	Centrosome-associated protein 350	Q5VT06	28	27	27	30	30	26	30	442.307	515.05	484.208	570.297	565.324	553.624	616.817	1.86e-26	2.64e-28	350930
CEP41	Q9BYV8	Centrosomal protein of 41 kDa	Q9BYV8	10	11	10	11	11	10	10	1590.08	1510.8	1448.02	1803.78	1508.9	1355.37	1221.19	6.77e-27	9.98e-29	41368.4
CEP43	O95684;O95684-2	Centrosomal protein 43;Isoform 2 of Centrosomal protein 43	O95684;O95684-2	13	12	11	13	13	13	13	2470.79	2265.06	2324.2	3031.1	2610.3	2379.24	1938.14	1e-27	1.59e-29	43064.89;43064.89-2
CEP44	Q9C0F1	Centrosomal protein of 44 kDa	Q9C0F1	9	9	10	10	11	10	9	1660.94	1594	1324.95	1606.57	1438.41	1277.43	1221.2	1.19e-29	2.3e-31	44139.6
CEP55	Q53EZ4	Centrosomal protein of 55 kDa	Q53EZ4	14	14	17	17	17	15	18	887.5	946.215	752.808	1220.9	1261.29	1141.51	920.253	2.7e-37	1.76e-38	54178.2
CEP57	Q86XR8;Q86XR8-4;Q86XR8-5	Centrosomal protein of 57 kDa;Isoform 4 of Centrosomal protein of 57 kDa;Isoform 5 of Centrosomal protein of 57 kDa	Q86XR8;Q86XR8-4;Q86XR8-5	8	10	9	9	10	10	10	774.201	909.416	751.492	698.208	861.264	655.609	1264.89	1.35e-28	2.31e-30	57088.98;57088.98-4;57088.98-5
CEP63	Q96MT8;Q96MT8-2;Q96MT8-3	Centrosomal protein of 63 kDa;Isoform 2 of Centrosomal protein of 63 kDa;Isoform 3 of Centrosomal protein of 63 kDa	Q96MT8;Q96MT8-2;Q96MT8-3	5	5	6	5	5	4	6	358.096	564.87	432.652	492.846	655.879	659.368	648.823	2.33e-18	2.22e-20	81343.88;81343.88-2;81343.88-3
CEP72	Q9P209	Centrosomal protein of 72 kDa	Q9P209	1	1	1	2	2	0	1	189.181	217.179	294.719	463.581	272.033	NaN	279.095	9.25e-30	1.8e-31	71717.6
CEP76	Q8TAP6;Q8TAP6-2	Centrosomal protein of 76 kDa;Isoform 2 of Centrosomal protein of 76 kDa	Q8TAP6;Q8TAP6-2	5	4	5	3	5	5	5	589.383	473.197	478.824	606.03	625.694	770.605	711.615	1.24e-15	1.12e-17	74413.47;74413.47-2
CEP78	Q5JTW2;Q5JTW2-2;Q5JTW2-3;Q5JTW2-5	Centrosomal protein of 78 kDa;Isoform 2 of Centrosomal protein of 78 kDa;Isoform 3 of Centrosomal protein of 78 kDa;Isoform 4 of Centrosomal protein of 78 kDa	Q5JTW2;Q5JTW2-2;Q5JTW2-3;Q5JTW2-5	5	3	7	6	7	5	7	294.606	394.397	215.355	286.267	297.6	255.847	495.513	2.35e-29	4.36e-31	76396.38;76396.38-2;76396.38-3;76396.38-5
CEP83	Q9Y592;Q9Y592-2	Centrosomal protein of 83 kDa;Isoform 2 of Centrosomal protein of 83 kDa	Q9Y592;Q9Y592-2	3	2	3	2	3	2	3	291.752	309.773	332.928	291.323	350.714	330.812	345.786	1.98e-07	1.61e-09	82939.99;82939.99-2
CEP85	Q6P2H3;Q6P2H3-2	Centrosomal protein of 85 kDa;Isoform 2 of Centrosomal protein of 85 kDa	Q6P2H3;Q6P2H3-2	17	16	15	15	16	16	16	725.325	788.006	841.666	744.801	773.371	696.64	863.417	2.81e-26	3.94e-28	85639.13;85639.13-2
CEP97	Q8IW35	Centrosomal protein of 97 kDa	Q8IW35	16	15	16	16	15	16	15	1535.56	1554.26	1479.19	1258.69	1492.39	1443.82	1287.63	1.06e-30	2.32e-32	96981
CEPT1	Q9Y6K0	Choline/ethanolaminephosphotransferase 1	Q9Y6K0	5	5	5	7	6	5	6	6510.56	7694.17	10040.9	9678.43	8223.15	8049.82	15456.9	5.28e-22	5.69e-24	46553.6
CERS2	Q96G23	Ceramide synthase 2	Q96G23	5	5	5	7	6	6	6	3029.73	3077.52	1816.08	2501.83	3022.52	2182.39	3697.91	3.91e-26	5.42e-28	44876.2
CERS4	Q9HA82	Ceramide synthase 4	Q9HA82	5	2	4	4	4	4	6	1570.83	2058.99	1889.7	1829.84	2171.49	2437.6	2338.93	1.04e-22	1.16e-24	46398.8
CERS5	Q8N5B7	Ceramide synthase 5	Q8N5B7	4	4	4	5	4	4	5	2117.37	2549.47	2009.03	1723.82	1908.83	1611.84	2838.39	2.03e-22	2.23e-24	45752.1
CERS6	Q6ZMG9;Q6ZMG9-2	Ceramide synthase 6;Isoform 2 of Ceramide synthase 6	Q6ZMG9;Q6ZMG9-2	4	4	4	4	5	6	5	8489.99	7535	7800.31	6564.29	6912.03	7324.46	8361.77	4.3e-31	9.95e-33	44889.95;44889.95-2
CERT1	Q9Y5P4	Ceramide transfer protein	Q9Y5P4	29	30	30	32	32	30	30	2879.1	2857.09	2410.13	2783.33	3028.56	2599.08	2143.39	9.21e-30	1.8e-31	70834.9
CETN2	P41208	Centrin-2	P41208	8	8	8	8	8	8	8	2778.46	2526.05	2965.82	2787.18	3107.54	2466.97	2047.56	7.22e-27	1.06e-28	19738.4
CETN3	O15182	Centrin-3	O15182	6	5	6	6	5	6	6	2197.76	1842.02	2477.32	2497.24	1987.62	2209.28	1757.17	9.78e-29	1.7e-30	19550
CFAP100	Q494V2;Q494V2-2	Cilia- and flagella-associated protein 100;Isoform 2 of Cilia- and flagella-associated protein 100	Q494V2;Q494V2-2	2	2	1	1	1	1	2	45242.7	61462.1	39233.7	1429.89	2325.1	3068.39	46921.3	3.15e-12	2.69e-14	71117.15;71117.15-2
CFAP20	Q9Y6A4	Cilia- and flagella-associated protein 20	Q9Y6A4	8	8	8	9	9	8	8	5012.08	4515.5	4552.49	4769.42	4068.69	3939.67	5386.23	1.64e-31	4.03e-33	22774.4
CFAP298	P57076	Cilia- and flagella-associated protein 298	P57076	11	10	10	10	12	11	12	1326.76	1255.62	1587.16	1798.47	1755.57	1674.25	1145.72	1.69e-25	2.23e-27	33224.2
CFAP36	Q96G28;Q96G28-2	Cilia- and flagella-associated protein 36;Isoform 2 of Cilia- and flagella-associated protein 36	Q96G28;Q96G28-2	5	6	7	7	7	7	3	437.42	319.722	590.275	429.601	583.09	492.693	198.374	5.74e-22	6.17e-24	39446.67;39446.67-2
CFAP410	O43822;O43822-2;O43822-3;O43822-4	Cilia- and flagella-associated protein 410;Isoform Short of Cilia- and flagella-associated protein 410;Isoform 3 of Cilia- and flagella-associated protein 410;Isoform 4 of Cilia- and flagella-associated protein 410	O43822;O43822-2;O43822-3;O43822-4	4	4	4	4	4	4	4	1137.47	1070.34	1522.07	1174.5	1303.84	1450.83	937.364	5.52e-30	1.11e-31	28340.26;28340.26-2;28340.26-3;28340.26-4
CFAP74	Q9C0B2	Cilia- and flagella-associated protein 74	Q9C0B2	0	0	1	2	1	1	2	NaN	NaN	2783.14	380.944	393.8	403.423	627.018	0.153728	0.00115178	178589
CFAP97	Q9P2B7	Cilia- and flagella-associated protein 97	Q9P2B7	6	4	7	7	7	5	7	432.934	525.979	828.594	447.08	490.827	462.512	567.264	5.46e-24	6.53e-26	59475.1
CFDP1	Q9UEE9	Craniofacial development protein 1	Q9UEE9	8	8	8	8	8	8	8	3799.96	3449.17	3212.13	4114.5	4317.68	3178.49	2829.16	1.04e-28	1.81e-30	33592.9
CFI	P05156	Complement factor I	P05156	2	2	2	2	2	2	2	6199.13	10493.1	7566.57	924.366	812.214	545.047	1914.83	6.29e-19	6.08e-21	65750.2
CFL1	P23528	Cofilin-1	P23528	20	20	20	19	20	19	20	71737.8	78380.6	77097.8	89038.5	69220.1	88185.4	62382.8	1.62e-29	3.07e-31	18502.5
CFL2	Q9Y281	Cofilin-2	Q9Y281	11	10	11	11	11	11	11	56783.4	70048.7	46575.5	134199	125461	147414	72385.2	5.41e-42	9.19e-43	18736.6
CFLAR	O15519;O15519-11;O15519-14;O15519-5;O15519-6;O15519-8	CASP8 and FADD-like apoptosis regulator;Isoform 11 of CASP8 and FADD-like apoptosis regulator;Isoform 14 of CASP8 and FADD-like apoptosis regulator;Isoform 5 of CASP8 and FADD-like apoptosis regulator;Isoform 6 of CASP8 and FADD-like apoptosis regulator;Isoform 8 of CASP8 and FADD-like apoptosis regulator	O15519;O15519-11;O15519-14;O15519-5;O15519-6;O15519-8	4	3	4	4	3	4	3	429.775	358.957	496.286	286.39	337.46	474.985	476.294	2.24e-08	1.83e-10	55344.06;55344.06-11;55344.06-14;55344.06-5;55344.06-6;55344.06-8
CGAS	Q8N884	Cyclic GMP-AMP synthase	Q8N884	22	21	22	23	22	21	23	2399.1	2318.9	2236.91	2453.83	2035.75	1966.37	3222.87	2.48e-42	4.61e-43	58814.5
CGGBP1	Q9UFW8	CGG triplet repeat-binding protein 1	Q9UFW8	8	10	10	10	10	10	10	5608.91	5843.33	4628.63	5785.65	5259.24	5828.16	6154.86	8.66e-23	9.7e-25	18820.4
CHAC2	Q8WUX2	Glutathione-specific gamma-glutamylcyclotransferase 2	Q8WUX2	7	7	6	7	7	6	6	1869.47	1943.44	1326.45	2366.82	2107.96	2301.06	1777.11	6.58e-25	8.39e-27	20874.7
CHAF1A	Q13111	Chromatin assembly factor 1 subunit A	Q13111	19	22	21	22	22	21	22	1564.33	1609.84	1588.31	2004.7	2114.83	1596.09	1990.51	3.67e-29	6.7e-31	106910
CHAF1B	Q13112	Chromatin assembly factor 1 subunit B	Q13112	19	22	22	22	23	22	22	2149.02	2135.57	2156.52	2215.18	2266.18	1768.63	2800.08	1.29e-34	5.17e-36	61492.5
CHAMP1	Q96JM3	Chromosome alignment-maintaining phosphoprotein 1	Q96JM3	47	48	47	47	46	47	46	3433.77	3248.72	3348.85	3292.27	3422.07	3074.1	3834.26	8.2e-28	1.31e-29	89099.1
CHCHD1	Q96BP2	Small ribosomal subunit protein mS37	Q96BP2	2	3	2	2	2	2	2	4846.62	4717.58	5981.37	4975.03	5318.7	5241.78	4534.24	4.86e-20	4.87e-22	13474.8
CHCHD2	Q9Y6H1	Coiled-coil-helix-coiled-coil-helix domain-containing protein 2	Q9Y6H1	4	4	4	4	4	4	3	17578.7	17506.7	25720.7	30169.1	18471	21387.4	20077.2	4.83e-15	4.29e-17	15512.6
CHCHD3	Q9NX63	MICOS complex subunit MIC19	Q9NX63	12	13	12	12	12	11	14	9852.05	10149.6	10298.2	9274.89	10641.4	9700.66	9496.37	8.28e-36	4.11e-37	26152.4
CHCHD4	Q8N4Q1;Q8N4Q1-2	Mitochondrial intermembrane space import and assembly protein 40;Isoform 2 of Mitochondrial intermembrane space import and assembly protein 40	Q8N4Q1;Q8N4Q1-2	5	6	5	6	6	5	6	2904.8	3885.36	3537.51	5391.75	3917.41	4330.17	3126.54	7.12e-22	7.61e-24	15996.37;15996.37-2
CHCHD5	Q9BSY4	Coiled-coil-helix-coiled-coil-helix domain-containing protein 5	Q9BSY4	5	5	5	5	5	4	3	2608.29	2370.67	2332.77	1472.43	1794.86	1558.79	1350.59	3.5e-27	5.28e-29	12395.1
CHCHD6	Q9BRQ6	MICOS complex subunit MIC25	Q9BRQ6	5	5	5	6	5	5	6	666.889	693.654	830.579	633.447	628.857	606.323	867.235	1.15e-27	1.81e-29	26457.7
CHCHD7	Q9BUK0;Q9BUK0-2;Q9BUK0-4	Coiled-coil-helix-coiled-coil-helix domain-containing protein 7;Isoform 2 of Coiled-coil-helix-coiled-coil-helix domain-containing protein 7;Isoform 4 of Coiled-coil-helix-coiled-coil-helix domain-containing protein 7	Q9BUK0;Q9BUK0-2;Q9BUK0-4	5	5	5	5	4	4	3	1291.55	1720.84	1393.02	1165.35	854.446	957.274	210.233	9.89e-16	8.9e-18	10095.47;10095.47-2;10095.47-4
CHD1	O14646;O14646-2	Chromodomain-helicase-DNA-binding protein 1;Isoform 2 of Chromodomain-helicase-DNA-binding protein 1	O14646;O14646-2	41	38	39	41	43	41	40	1714.05	1740.44	1837.91	1802.97	1988.72	1777.12	2194.3	5.51e-37	3.42e-38	196687.53;196687.53-2
CHD1L	Q86WJ1	Chromodomain-helicase-DNA-binding protein 1-like	Q86WJ1	33	31	34	35	36	35	35	1890.4	1774.25	2471.59	3469.08	3088.28	3324.73	2444.3	2.36e-29	4.38e-31	101000
CHD2	O14647	Chromodomain-helicase-DNA-binding protein 2	O14647	46	46	48	48	49	49	49	1612.66	1565.49	1478.39	1735.16	1690.5	1582.89	2044.02	8.22e-34	2.9e-35	211344
CHD3	Q12873;Q12873-3	Chromodomain-helicase-DNA-binding protein 3;Isoform 3 of Chromodomain-helicase-DNA-binding protein 3	Q12873;Q12873-3	65	64	65	65	65	65	64	2912.15	2782.46	3164.1	3350.94	3668.46	3151.66	3339.85	3.24e-42	5.83e-43	226591.68;226591.68-3
CHD4	Q14839;Q14839-2	Chromodomain-helicase-DNA-binding protein 4;Isoform 2 of Chromodomain-helicase-DNA-binding protein 4	Q14839;Q14839-2	88	84	88	94	91	88	92	7276.63	7289.27	6649.35	7985.9	7820.31	7426.39	8656.21	3.87e-30	7.93e-32	218004.55;218004.55-2
CHD6	Q8TD26	Chromodomain-helicase-DNA-binding protein 6	Q8TD26	10	9	10	9	10	9	12	886.893	855.593	914.89	1102.73	1081.49	1042.71	994.113	1.46e-13	1.27e-15	305412
CHD7	Q9P2D1	Chromodomain-helicase-DNA-binding protein 7	Q9P2D1	39	36	41	40	42	35	42	1471.18	1446.97	1327.67	1557.75	1947.25	1401.64	1785.16	1.56e-29	2.97e-31	335927
CHD8	Q9HCK8	Chromodomain-helicase-DNA-binding protein 8	Q9HCK8	45	42	49	47	49	45	48	1342.93	1253.73	1196.49	1292.06	1317.07	1266.04	1400.44	2.57e-30	5.4e-32	290519
CHD9	Q3L8U1;Q3L8U1-2;Q3L8U1-3	Chromodomain-helicase-DNA-binding protein 9;Isoform 2 of Chromodomain-helicase-DNA-binding protein 9;Isoform 3 of Chromodomain-helicase-DNA-binding protein 9	Q3L8U1;Q3L8U1-2;Q3L8U1-3	4	4	4	6	5	3	4	356.424	258.6	477.545	426.883	275.11	588.661	369.242	2.36e-17	2.19e-19	326021.8;326021.8-2;326021.8-3
CHDH	Q8NE62	Choline dehydrogenase, mitochondrial	Q8NE62	20	20	19	19	23	19	20	1368.52	1290.39	1575.45	1228.22	5220.09	2057.88	1328.43	2.5e-28	4.17e-30	65358.5
CHEK1	O14757	Serine/threonine-protein kinase Chk1	O14757	22	23	24	24	24	22	24	1322.08	1552.96	2066.98	1917.23	2178.17	1824.94	1972.79	1.16e-27	1.83e-29	54433.6
CHEK2	O96017;O96017-12;O96017-9	Serine/threonine-protein kinase Chk2;Isoform 12 of Serine/threonine-protein kinase Chk2;Isoform 9 of Serine/threonine-protein kinase Chk2	O96017;O96017-12;O96017-9	11	11	11	11	11	11	9	1748.52	1602.03	1130.51	1922.12	1671.52	1426.21	1350.53	6.41e-26	8.73e-28	60914.83;60914.83-12;60914.83-9
CHERP	Q8IWX8	Calcium homeostasis endoplasmic reticulum protein	Q8IWX8	24	25	25	26	26	25	25	6252.73	5614.11	5556.03	5332.34	5936.56	5571.67	6236.2	2e-33	6.6e-35	103702
CHFR	Q96EP1;Q96EP1-2;Q96EP1-3;Q96EP1-4;Q96EP1-5	E3 ubiquitin-protein ligase CHFR;Isoform 2 of E3 ubiquitin-protein ligase CHFR;Isoform 3 of E3 ubiquitin-protein ligase CHFR;Isoform 4 of E3 ubiquitin-protein ligase CHFR;Isoform 5 of E3 ubiquitin-protein ligase CHFR	Q96EP1;Q96EP1-2;Q96EP1-3;Q96EP1-4;Q96EP1-5	8	9	9	9	9	8	8	696.222	585.197	770.131	760.116	769.21	688.175	655.818	1.46e-34	5.84e-36	73386.49;73386.49-2;73386.49-3;73386.49-4;73386.49-5
CHI3L2	Q15782;Q15782-5;Q15782-6	Chitinase-3-like protein 2;Isoform 2 of Chitinase-3-like protein 2;Isoform 3 of Chitinase-3-like protein 2	Q15782;Q15782-5;Q15782-6	2	2	1	5	5	5	5	276.066	325.348	385.035	1415.32	2813.43	397.934	1459.59	1.78e-19	1.75e-21	43500.72;43500.72-5;43500.72-6
CHIC2	Q9UKJ5	Cysteine-rich hydrophobic domain-containing protein 2	Q9UKJ5	4	3	3	3	3	3	4	1414	1439.21	1283.34	872.023	969.988	1271.03	1768.75	1.07e-32	3.13e-34	19254.4
CHID1	Q9BWS9	Chitinase domain-containing protein 1	Q9BWS9	12	14	14	15	15	15	15	2677.13	2234.43	1843.11	1884.46	1811.73	1749.71	2060.85	4.38e-32	1.17e-33	44940.6
CHKA	P35790;P35790-2	Choline kinase alpha;Isoform 2 of Choline kinase alpha	P35790;P35790-2	5	5	6	6	5	5	7	1001.44	825.992	1233.04	828.805	1417.96	1187.73	1000.45	3.63e-23	4.14e-25	52249.04;52249.04-2
CHKB	Q9Y259	Choline/ethanolamine kinase	Q9Y259	14	14	14	12	14	14	14	1821.43	1794.31	2189.31	1327.95	1867.53	1662.02	1822.94	2.81e-32	7.71e-34	45271.4
CHL1	O00533;O00533-2	Neural cell adhesion molecule L1-like protein;Isoform 2 of Neural cell adhesion molecule L1-like protein	O00533;O00533-2	23	24	22	24	25	23	16	2169.12	2133.74	1154.94	1756.11	4127.4	1373.98	294.898	4.18e-32	1.12e-33	135071.47;135071.47-2
CHM	P24386	Rab proteins geranylgeranyltransferase component A 1	P24386	14	13	14	14	15	15	15	1759	1881.2	1782.14	1620.56	1839.51	1742.8	1213.82	4.17e-21	4.35e-23	73475.7
CHML	P26374	Rab proteins geranylgeranyltransferase component A 2	P26374	4	5	6	6	6	5	6	1244.78	953.094	740.764	1009.66	891.518	1122.82	730.533	3.29e-24	4e-26	74071.4
CHMP1A	Q9HD42	Charged multivesicular body protein 1a	Q9HD42	8	8	9	8	8	8	9	7580.55	8075.66	7183.46	7206.32	8009.09	7705.32	5666.04	7.48e-16	6.75e-18	21702.8
CHMP1B	Q7LBR1	Charged multivesicular body protein 1b	Q7LBR1	3	3	3	3	3	3	3	6531.23	6740.08	6587.91	6108.72	6613.11	6908.55	5789.47	6.41e-35	2.71e-36	22109.4
CHMP2A	O43633	Charged multivesicular body protein 2a	O43633	11	11	11	11	11	11	11	9528.5	9223.75	9380.28	7981.13	7987.65	7771.42	9456.96	5.31e-21	5.51e-23	25103.9
CHMP2B	Q9UQN3	Charged multivesicular body protein 2b	Q9UQN3	4	4	4	4	4	4	4	4513.87	4203.15	5178.01	4261.85	3644.52	5381.35	3966.48	2.16e-24	2.66e-26	23906.5
CHMP3	Q9Y3E7	Charged multivesicular body protein 3	Q9Y3E7	7	7	7	7	7	7	7	4970.77	4377.61	5118.36	5070.68	5183.03	5331.81	4095.15	2.91e-21	3.05e-23	25073
CHMP4A	Q9BY43;Q9BY43-2	Charged multivesicular body protein 4a;Isoform 2 of Charged multivesicular body protein 4a	Q9BY43;Q9BY43-2	13	14	14	11	13	13	14	10914.1	10325.7	11838.2	8667	8903.49	10069.6	5745.94	9.79e-29	1.71e-30	25098.26;25098.26-2
CHMP4B	Q9H444	Charged multivesicular body protein 4b	Q9H444	11	11	11	11	11	11	11	14078.7	13071.2	14165.5	11935.9	13279	14743.2	8288.26	8.78e-47	4.75e-47	24950.2
CHMP5	Q9NZZ3	Charged multivesicular body protein 5	Q9NZZ3	5	5	5	5	5	5	5	12803.7	12001.7	12294.1	10901.9	8577.62	11180.2	8996.46	1.83e-23	2.12e-25	24570.8
CHMP6	Q96FZ7	Charged multivesicular body protein 6	Q96FZ7	8	9	8	8	9	8	8	5262.19	4961.88	5091.14	4655.87	4115.36	4733.76	5593.37	2.23e-18	2.13e-20	23484.8
CHMP7	Q8WUX9	Charged multivesicular body protein 7	Q8WUX9	13	15	13	15	16	14	15	1142.03	1176.59	653.871	1043.87	964.374	1074.56	916.799	3.91e-30	8.01e-32	50910.9
CHORDC1	Q9UHD1	Cysteine and histidine-rich domain-containing protein 1	Q9UHD1	23	23	23	23	23	23	23	8542.81	8662	8157.1	9645.77	8250.1	9024.82	8935.47	4.32e-30	8.79e-32	37489.8
CHP1	Q99653	Calcineurin B homologous protein 1	Q99653	12	12	12	11	11	12	12	2131.17	2121.22	2143.93	2047.88	2538.01	2355.21	1847.06	8.31e-33	2.48e-34	22456.2
CHPF2	Q9P2E5	Chondroitin sulfate glucuronyltransferase	Q9P2E5	7	6	7	6	7	7	7	821.709	932.12	726.341	661.747	777.433	623.162	1052.12	1.27e-35	6.07e-37	85948.1
CHPT1	Q8WUD6	Cholinephosphotransferase 1	Q8WUD6	2	2	2	2	2	1	2	1228.93	1540.21	1353.3	1091.79	1164.1	1337.69	1493.44	0.00373098	2.91e-05	45097
CHRAC1	Q9NRG0	Chromatin accessibility complex protein 1	Q9NRG0	6	5	5	6	6	6	6	4488.25	4660.5	3230.65	4742.21	4513.29	4550.98	4411.41	2.92e-26	4.09e-28	14710.5
CHST11	Q9NPF2;Q9NPF2-2	Carbohydrate sulfotransferase 11;Isoform 2 of Carbohydrate sulfotransferase 11	Q9NPF2;Q9NPF2-2	4	3	3	4	3	3	4	1518.91	1397.95	1082.7	1084.56	1335.54	1479.26	1494.5	4.54e-22	4.91e-24	41554.93;41554.93-2
CHST12	Q9NRB3	Carbohydrate sulfotransferase 12	Q9NRB3	9	7	9	8	8	8	8	861.303	1130.18	479.779	538.45	630.913	766.616	884.317	6.81e-21	7.03e-23	48414.5
CHST14	Q8NCH0	Carbohydrate sulfotransferase 14	Q8NCH0	10	9	9	7	9	8	10	1005.23	970.553	838.397	989.502	892.186	955.726	1449.62	1.38e-20	1.41e-22	42997
CHTF18	Q8WVB6	Chromosome transmission fidelity protein 18 homolog	Q8WVB6	26	24	26	29	27	29	27	1674.06	1781.23	1190.07	1945.48	1617.14	1855.06	1282.04	3.65e-35	1.61e-36	107383
CHTF8	P0CG13	Chromosome transmission fidelity protein 8 homolog	P0CG13	5	4	4	4	4	4	4	599.467	833.865	819.736	1418.9	978.019	1303.62	993.452	1.62e-15	1.45e-17	13313.6
CHTOP	Q9Y3Y2;Q9Y3Y2-3;Q9Y3Y2-4	Chromatin target of PRMT1 protein;Isoform 2 of Chromatin target of PRMT1 protein;Isoform 3 of Chromatin target of PRMT1 protein	Q9Y3Y2;Q9Y3Y2-3;Q9Y3Y2-4	11	9	11	10	11	10	11	6874.09	6630.45	6213.35	6214	6379.13	6152.58	7959.8	3.14e-31	7.42e-33	26396.56;26396.56-3;26396.56-4
CHUK	O15111	Inhibitor of nuclear factor kappa-B kinase subunit alpha	O15111	21	23	24	24	23	24	21	1490.98	1541.75	1282.92	1465.24	1479.2	1545.74	1258.59	5.03e-31	1.15e-32	84639.6
CHURC1	Q8WUH1;Q8WUH1-1	Protein Churchill;Isoform 1 of Protein Churchill	Q8WUH1;Q8WUH1-1	3	3	3	3	3	3	3	3433.07	3244.46	6405.41	4191.64	5763.35	4811.18	1901.76	1.18e-17	1.1e-19	12886.74;12886.74-1
CIAO1	O76071	Probable cytosolic iron-sulfur protein assembly protein CIAO1	O76071	11	12	12	12	12	12	11	2847.38	3554.87	3539.26	4319.51	3353.36	3758.19	2248.47	9.3e-27	1.36e-28	37840
CIAO2A	Q9H5X1	Cytosolic iron-sulfur assembly component 2A	Q9H5X1	6	6	6	6	6	6	6	3868.92	3303.11	3177.29	4205.67	3856.78	4444.89	1809.02	3.33e-24	4.04e-26	18355.1
CIAO2B	Q9Y3D0	Cytosolic iron-sulfur assembly component 2B	Q9Y3D0	6	4	5	6	6	6	6	2469.03	2371.13	2751.56	4590.72	6179.03	5033.74	2780.43	2.02e-33	6.65e-35	17663
CIAO3	Q9H6Q4	Cytosolic iron-sulfur assembly component 3	Q9H6Q4	19	19	20	20	20	19	19	1395.07	1297.87	1327.94	1697.75	1777.65	1940.28	1236.31	6.37e-36	3.22e-37	53020.2
CIAPIN1	Q6FI81;Q6FI81-3	Anamorsin;Isoform 3 of Anamorsin	Q6FI81;Q6FI81-3	20	21	21	20	20	21	20	5720.5	5755.21	6008.89	6608.09	6331.59	6256.87	5091.63	8.31e-25	1.05e-26	33582.31;33582.31-3
CIB1	Q99828	Calcium and integrin-binding protein 1	Q99828	10	10	9	10	10	9	10	2815.27	2798.44	1522.21	2144.88	2563.28	2596.42	2060.61	2.78e-44	8.02e-45	21703.4
CIC	Q96RK0	Protein capicua homolog	Q96RK0	6	6	6	6	5	6	6	896.649	1292.78	1045.39	708.59	865.656	761.977	1011.95	1.23e-15	1.1e-17	163820
CINP	Q9BW66;Q9BW66-3	Cyclin-dependent kinase 2-interacting protein;Isoform 3 of Cyclin-dependent kinase 2-interacting protein	Q9BW66;Q9BW66-3	5	4	5	3	5	4	5	486.765	419.053	373.48	361.015	617.059	404.297	398.787	1.02e-23	1.21e-25	24323.79;24323.79-3
CIP2A	Q8TCG1	Protein CIP2A	Q8TCG1	37	37	36	36	37	37	36	2440.13	2453.13	1763.01	2957.33	2953.09	2813.31	2498.78	4.93e-35	2.12e-36	102185
CIR1	Q86X95	Corepressor interacting with RBPJ 1	Q86X95	5	5	4	5	5	4	4	1183.7	1704.86	819.557	1149.75	1076.63	1176.42	1036.75	7.64e-20	7.59e-22	52313.3
CIRBP	Q14011	Cold-inducible RNA-binding protein	Q14011	6	6	6	6	6	6	6	17713.4	16812.9	22651.9	14738.7	17630.2	18227.5	20028.8	1.27e-21	1.35e-23	18648
CISD1	Q9NZ45	CDGSH iron-sulfur domain-containing protein 1	Q9NZ45	6	6	6	6	6	6	6	6106.76	5587.1	7020.83	6478.02	6752.12	6160.44	6531.24	5.03e-24	6.02e-26	12199
CISD2	Q8N5K1	CDGSH iron-sulfur domain-containing protein 2	Q8N5K1	8	8	8	8	8	8	8	13803.9	14069.8	11088.1	11666.5	12380.8	10648.3	15035.3	4.96e-20	4.97e-22	15278.2
CIT	O14578-4	Isoform 4 of Citron Rho-interacting kinase	O14578-4	49	48	45	53	53	51	50	875.255	923.139	673.88	1094.73	1306.05	1082.19	989.058	5.29e-31	1.21e-32	236607
CIZ1	Q9ULV3;Q9ULV3-5	Cip1-interacting zinc finger protein;Isoform 5 of Cip1-interacting zinc finger protein	Q9ULV3;Q9ULV3-5	18	18	19	14	15	14	17	1107.52	1193.97	1350.84	994.069	1122.35	1084.66	1692.51	9.53e-33	2.81e-34	100045.22;100045.22-5
CKAP2	Q8WWK9-5	Isoform 3 of Cytoskeleton-associated protein 2	Q8WWK9-5	15	16	17	16	17	17	16	767.356	716.256	927.916	911.518	1149.71	809.536	1127.44	4.15e-32	1.11e-33	76899.6
CKAP2L	Q8IYA6	Cytoskeleton-associated protein 2-like	Q8IYA6	8	9	6	10	10	7	10	513.198	524.752	792.303	629.913	757.794	759.747	746.335	2.18e-22	2.39e-24	83586.6
CKAP4	Q07065	Cytoskeleton-associated protein 4	Q07065	31	30	31	31	32	31	32	1274.65	1170.53	1904.82	3415.02	4335.27	2698.3	5271.35	3.75e-38	2.88e-39	66022.5
CKAP5	Q14008	Cytoskeleton-associated protein 5	Q14008	93	92	96	100	98	98	98	4681.81	4499.62	4584.33	5172.29	5231.54	5113.72	5739.61	6.47e-45	2.23e-45	225495
CKB	P12277	Creatine kinase B-type	P12277	13	15	15	17	17	15	14	1661.37	1549.05	1310.02	2153.59	9538.35	1062.64	884.016	1.72e-32	4.87e-34	42644.3
CKM	P06732	Creatine kinase M-type	P06732	0	3	0	0	3	0	0	NaN	1467.49	NaN	NaN	349.922	NaN	NaN	9.02e-19	8.67e-21	43101.1
CKS1B	P61024	Cyclin-dependent kinases regulatory subunit 1	P61024	4	4	4	4	4	4	4	3375.21	2811.89	3524.43	4603.19	4823.76	4288.82	3107.58	2.33e-16	2.13e-18	9660.17
CKS2	P33552	Cyclin-dependent kinases regulatory subunit 2	P33552	2	2	2	2	2	2	2	5744.6	3615.11	5579.33	6575.27	6114.96	7175.98	5137.63	4.81e-20	4.82e-22	9860.33
CLASP1	Q7Z460	CLIP-associating protein 1	Q7Z460	66	67	66	69	70	70	68	3085.56	3021.93	2876.76	3370.13	3896.81	3621.92	2958.17	2.05e-31	4.97e-33	169451
CLASP1	Q7Z460-4	Isoform 4 of CLIP-associating protein 1	Q7Z460-4	2	2	0	1	2	1	2	2635.06	2265.63	NaN	1120.72	2210.36	1383.47	938.182	2.27e-09	1.88e-11	163061
CLASP2	O75122	CLIP-associating protein 2	O75122	44	46	47	47	46	47	46	2028.63	2046.51	1985.85	2061.97	1891.55	2122.22	1925.1	9.07e-39	7.91e-40	141064
CLASP2	O75122-3	Isoform 3 of CLIP-associating protein 2	O75122-3	7	7	7	10	9	10	7	2926.65	2787.25	2833.49	3231.93	2421.15	2833.01	2770.66	4.72e-32	1.25e-33	165855
CLASRP	Q8N2M8;Q8N2M8-3	CLK4-associating serine/arginine rich protein;Isoform 2 of CLK4-associating serine/arginine rich protein	Q8N2M8;Q8N2M8-3	6	6	6	6	5	6	4	937.827	1167.34	1001.99	995.272	894.862	707.531	854.234	1.52e-36	8.66e-38	77161.3;77161.3-3
CLCC1	Q96S66	Chloride channel CLIC-like protein 1	Q96S66	18	18	17	17	18	17	17	1813.37	1863.93	1904.93	2399.39	2350.4	1910.54	2935.49	6.18e-40	6.72e-41	62022.6
CLCN3	P51790;P51790-4;P51790-5	H(+)/Cl(-) exchange transporter 3;Isoform 3 of H(+)/Cl(-) exchange transporter 3;Isoform 4 of H(+)/Cl(-) exchange transporter 3	P51790;P51790-4;P51790-5	8	9	9	9	8	10	10	869.37	1090.86	806.264	652.339	680.605	651.72	921.114	2.47e-32	6.87e-34	90966.24;90966.24-4;90966.24-5
CLCN6	P51797;P51797-6	H(+)/Cl(-) exchange transporter 6;Isoform 6 of H(+)/Cl(-) exchange transporter 6	P51797;P51797-6	7	5	7	7	6	6	7	299.098	335.133	357.7	224.678	457.963	252.272	307.849	1.69e-25	2.24e-27	97288.67;97288.67-6
CLCN7	P51798;P51798-2	H(+)/Cl(-) exchange transporter 7;Isoform 2 of H(+)/Cl(-) exchange transporter 7	P51798;P51798-2	6	6	6	5	6	5	6	2544.45	2674.77	2486.63	2303.89	2109.74	2317.32	2239.98	1.13e-14	9.97e-17	88679.1;88679.1-2
CLDND1	Q9NY35;Q9NY35-2	Claudin domain-containing protein 1;Isoform 2 of Claudin domain-containing protein 1	Q9NY35;Q9NY35-2	6	6	6	6	6	6	6	2677.24	2413.68	2377.15	2210.45	2972.53	2527.08	3476.07	5.8e-35	2.47e-36	28603.08;28603.08-2
CLEC11A	Q9Y240	C-type lectin domain family 11 member A	Q9Y240	4	4	3	3	2	1	3	1754.06	1167.63	1052.09	416.151	359.736	681.673	756.124	9.81e-32	2.5e-33	35694.6
CLEC16A	Q2KHT3	Protein CLEC16A	Q2KHT3	16	15	16	17	17	17	16	969.748	918.809	991.154	929.655	958.476	983.009	1019.97	3.81e-41	5.33e-42	117715
CLEC16A	Q2KHT3-2	Isoform 2 of Protein CLEC16A	Q2KHT3-2	2	1	2	2	2	2	2	934.115	1628.4	897.272	716.829	779.162	997.049	1304.96	0.0158129	0.000121144	103547
CLEC17A	Q6ZS10	C-type lectin domain family 17, member A	Q6ZS10	9	9	9	9	8	9	9	1007.87	1437.97	2504.78	1455.01	1626.27	1939.82	2063.22	5.29e-34	1.94e-35	42935.3
CLEC2D	Q9UHP7	C-type lectin domain family 2 member D	Q9UHP7	5	5	3	5	4	4	5	1225.47	1294.76	592.763	1033.51	782.762	667.545	908.912	1.75e-33	5.81e-35	21848.8
CLEC3B	P05452	Tetranectin	P05452	6	6	6	3	5	4	5	9996.62	13072.8	9218.32	535.067	1000.89	1289.51	2262.03	1.58e-17	1.48e-19	22536.8
CLIC1	O00299	Chloride intracellular channel protein 1	O00299	19	17	18	19	19	19	19	59324.2	67254.6	54522.9	69240.6	62373.5	77765.5	54546.9	2.65e-22	2.9e-24	26922.7
CLIC2	O15247	Chloride intracellular channel protein 2	O15247	9	6	9	7	7	8	8	633.613	499.315	1930.46	324.302	233.938	970.819	1355.21	2.8e-26	3.93e-28	28356.4
CLIC4	Q9Y696	Chloride intracellular channel protein 4	Q9Y696	17	17	17	19	19	18	19	7380.85	8076.47	5686.35	9023.45	5547.81	6337.25	5730.36	2.21e-27	3.39e-29	28772.1
CLIC6	Q96NY7;Q96NY7-2	Chloride intracellular channel protein 6;Isoform A of Chloride intracellular channel protein 6	Q96NY7;Q96NY7-2	19	22	21	22	21	22	21	1299.66	1306.97	4245.23	2081.36	1778.83	5114.38	1727.43	4.38e-40	4.95e-41	73011.51;73011.51-2
CLINT1	Q14677;Q14677-3	Clathrin interactor 1;Isoform 3 of Clathrin interactor 1	Q14677;Q14677-3	24	20	24	24	24	24	23	6224.97	5528.45	3776.13	5378.81	3452.72	4341.75	6269.31	5.34e-29	9.57e-31	68259.44;68259.44-3
CLIP1	P30622;P30622-1;P30622-2	CAP-Gly domain-containing linker protein 1;Isoform 2 of CAP-Gly domain-containing linker protein 1;Isoform 3 of CAP-Gly domain-containing linker protein 1	P30622;P30622-1;P30622-2	47	48	45	50	44	45	46	1199.75	1148.65	1298.66	1099.87	760.999	1214.61	932.017	7.29e-33	2.2e-34	162246.31;162246.31-1;162246.31-2
CLIP2	Q9UDT6	CAP-Gly domain-containing linker protein 2	Q9UDT6	57	54	57	57	57	57	54	2684.98	2517.34	4091.06	2489.34	2764.32	3468.61	2422.08	4.98e-34	1.83e-35	115837
CLK1	P49759;P49759-3	Dual specificity protein kinase CLK1;Isoform 3 of Dual specificity protein kinase CLK1	P49759;P49759-3	6	6	6	6	7	5	7	912.669	883.44	989.161	693.562	688.67	678.12	1037.72	4.51e-27	6.75e-29	57290.59;57290.59-3
CLK2	P49760;P49760-3	Dual specificity protein kinase CLK2;Isoform 3 of Dual specificity protein kinase CLK2	P49760;P49760-3	5	6	6	5	5	4	5	1191.48	1499.68	1168.09	1084.78	1300.34	882.317	1584.82	1.67e-30	3.59e-32	60090.19;60090.19-3
CLK3	P49761;P49761-1	Dual specificity protein kinase CLK3;Isoform 1 of Dual specificity protein kinase CLK3	P49761;P49761-1	13	14	14	15	14	15	14	1982.68	1920.29	1542.49	2577.98	2368.5	2285.81	2454.15	2.15e-26	3.03e-28	73515.01;73515.01-1
CLMN	Q96JQ2	Calmin	Q96JQ2	7	3	15	14	17	14	9	295.329	265.164	1225.1	819.026	1839.46	1293.75	459.065	2.7e-26	3.79e-28	111651
CLN3	Q13286;Q13286-2;Q13286-3;Q13286-4;Q13286-7	Battenin;Isoform 2 of Battenin;Isoform 3 of Battenin;Isoform 4 of Battenin;Isoform 7 of Battenin	Q13286;Q13286-2;Q13286-3;Q13286-4;Q13286-7	3	2	3	3	3	3	3	368.034	328.571	234.045	251.197	301.136	172.989	324.728	2.68e-21	2.82e-23	47622.98;47622.98-2;47622.98-3;47622.98-4;47622.98-7
CLN5	O75503	Ceroid-lipofuscinosis neuronal protein 5	O75503	8	9	8	9	8	8	8	1593.09	1572.49	1816.92	1571.15	1540.13	1799.73	1673.15	1.29e-25	1.71e-27	41496.6
CLN6	Q9NWW5	Ceroid-lipofuscinosis neuronal protein 6	Q9NWW5	3	2	3	3	3	3	3	3196.01	2079.99	3150.95	3332.16	3619.96	3517.49	5125.02	1.51e-33	5.09e-35	35919.2
CLNK	Q7Z7G1	Cytokine-dependent hematopoietic cell linker	Q7Z7G1	13	13	12	8	11	9	11	1015.84	1065.7	985.779	244.902	359.324	437.281	462.521	5.37e-18	5.06e-20	49553.9
CLNS1A	P54105	Methylosome subunit pICln	P54105	9	9	9	9	9	9	9	7930.11	7769.6	11327.9	11750.1	11031.5	10815.3	7663.73	4.98e-25	6.39e-27	26215.3
CLP1	Q92989	Polyribonucleotide 5'-hydroxyl-kinase Clp1	Q92989	11	12	13	13	13	13	13	3706.76	3415.03	3223.32	3827.82	3728.91	3676.68	3654.21	6.79e-20	6.76e-22	47645.5
CLPB	Q9H078-2	Isoform 2 of Mitochondrial disaggregase	Q9H078-2	23	22	21	21	22	22	22	4082.78	3676.89	3508.35	4464.67	4053.62	3950.95	5264.61	4.04e-42	7.04e-43	75449.2
CLPP	Q16740	ATP-dependent Clp protease proteolytic subunit, mitochondrial	Q16740	10	10	11	10	10	11	10	11311.4	12220.7	10729.8	9341.26	9578.12	10898.3	10059.5	1.04e-23	1.23e-25	30180
CLPTM1	O96005	Putative lipid scramblase CLPTM1	O96005	19	19	19	18	19	18	19	3091.38	3028.75	2093.23	3026.46	3193.46	2738.71	3507.08	4.27e-21	4.45e-23	76096.7
CLPTM1L	Q96KA5;Q96KA5-2	Lipid scramblase CLPTM1L;Isoform 2 of Lipid scramblase CLPTM1L	Q96KA5;Q96KA5-2	14	14	14	14	14	14	14	2444.46	2443.14	1766.92	2253.15	2076.16	2070.42	3119.55	2.37e-30	5e-32	62229.23;62229.23-2
CLPX	O76031	ATP-dependent Clp protease ATP-binding subunit clpX-like, mitochondrial	O76031	30	29	30	32	32	32	32	5015.19	5049.33	4035.45	4703.25	4314.76	4766.12	5049.1	4.08e-27	6.13e-29	69223.7
CLSPN	Q9HAW4	Claspin	Q9HAW4	12	11	12	12	13	8	12	362.88	347.162	782.652	414.65	659.628	414.74	614.112	2.48e-27	3.8e-29	151094
CLTA	P09496-2	Isoform Non-brain of Clathrin light chain A	P09496-2	9	8	8	9	9	9	8	28301.2	25460.8	28056	26638.9	28518.7	21307.5	19433.5	1.56e-28	2.67e-30	23661.9
CLTB	P09497-2	Isoform Non-brain of Clathrin light chain B	P09497-2	11	11	11	11	11	11	11	4054.73	3307.43	5054.99	4142.05	3468.95	4336.49	2591.7	1.97e-38	1.61e-39	23181.2
CLTC	Q00610;Q00610-2	Clathrin heavy chain 1;Isoform 2 of Clathrin heavy chain 1	Q00610;Q00610-2	76	75	79	81	81	80	77	28162.1	27669	28019.1	26939.3	27351	28175.3	26700.9	8.87e-39	7.77e-40	191614.63;191614.63-2
CLTCL1	P53675;P53675-2	Clathrin heavy chain 2;Isoform 2 of Clathrin heavy chain 2	P53675;P53675-2	22	22	24	23	24	22	23	17707	17953.2	18818.9	19245.7	18533	20387.9	20484.9	1.59e-28	2.71e-30	187029.9;187029.9-2
CLUH	O75153	Clustered mitochondria protein homolog	O75153	53	52	54	56	52	54	54	4740.85	4732.5	5030.4	5565.72	5634.93	4995.13	5350.72	6.97e-34	2.49e-35	146670
CLYBL	Q8N0X4	Citramalyl-CoA lyase, mitochondrial	Q8N0X4	7	6	7	7	7	6	7	1131.27	887.912	1135.18	760.402	1115.8	436.465	989.521	3.25e-32	8.86e-34	37359.4
CMAS	Q8NFW8	N-acylneuraminate cytidylyltransferase	Q8NFW8	22	20	22	22	22	22	21	4018.26	4374.33	5063	3911.07	3535.76	4698.27	3990.48	3.06e-31	7.24e-33	48379.2
CMBL	Q96DG6	Carboxymethylenebutenolidase homolog	Q96DG6	13	13	14	13	14	13	10	1959.58	2273.26	2716.57	2125.9	3659.37	2527.35	894.743	1.41e-21	1.5e-23	28048.2
CMC1	Q7Z7K0	COX assembly mitochondrial protein homolog	Q7Z7K0	4	4	4	4	4	4	4	11253.5	11246.1	10267.1	8883.65	8299.61	7971.22	6778.2	8.66e-26	1.17e-27	12489.6
CMC2	Q9NRP2	COX assembly mitochondrial protein 2 homolog	Q9NRP2	3	3	3	4	4	4	2	1237.06	905.22	699.36	2145.52	1961.23	1395.42	814.413	3.77e-25	4.87e-27	9459.84
CMC4	P56277	Cx9C motif-containing protein 4	P56277	3	4	4	3	4	3	3	2243.17	4205.91	3940.84	2096.15	1172.94	937.965	511.086	7.97e-52	1.46e-51	7746.91
CMIP	Q8IY22	C-Maf-inducing protein	Q8IY22	6	7	8	7	8	7	8	674.423	593.12	826.449	668.423	1245.29	1041.67	484.93	5.36e-22	5.78e-24	86330.6
CMPK1	P30085	UMP-CMP kinase	P30085	17	16	16	15	17	16	16	15709.8	15259.3	15384.9	14677.3	17520.9	16481.3	12121	1.35e-30	2.95e-32	22222.3
CMPK2	Q5EBM0	UMP-CMP kinase 2, mitochondrial	Q5EBM0	19	19	19	19	18	17	18	3457.72	3669.91	2781.13	3740.25	2966.35	3324.24	1481.57	1.51e-29	2.86e-31	49447.8
CMSS1	Q9BQ75;Q9BQ75-2	Protein CMSS1;Isoform 2 of Protein CMSS1	Q9BQ75;Q9BQ75-2	8	7	8	10	9	10	10	4060.78	3620.71	4826.87	4320.35	4365.06	4444.94	5615	2.07e-26	2.93e-28	31884.27;31884.27-2
CMTM3	Q96MX0;Q96MX0-2	CKLF-like MARVEL transmembrane domain-containing protein 3;Isoform 2 of CKLF-like MARVEL transmembrane domain-containing protein 3	Q96MX0;Q96MX0-2	1	1	2	2	1	2	2	400.267	470.829	490.143	718.028	410.213	347.967	476.336	0.0201634	0.000153937	19713.57;19713.57-2
CMTM6	Q9NX76	CKLF-like MARVEL transmembrane domain-containing protein 6	Q9NX76	3	2	3	3	2	3	3	2436.62	2388.3	1436.92	1976.55	1410.66	1664.26	2045.15	1.89e-24	2.33e-26	20418.9
CMTR1	Q8N1G2	Cap-specific mRNA (nucleoside-2'-O-)-methyltransferase 1	Q8N1G2	45	42	46	46	45	45	44	5464.62	5219.88	5533.85	5808.61	5376.02	5876.59	4561.91	1.96e-35	9.09e-37	95320.8
CMTR2	Q8IYT2	Cap-specific mRNA (nucleoside-2'-O-)-methyltransferase 2	Q8IYT2	10	10	10	10	10	10	10	1468.32	1371.07	1305.52	1215.21	1200.05	1260.41	1230.82	1.67e-22	1.84e-24	88119.7
CNBP	P62633;P62633-2	CCHC-type zinc finger nucleic acid binding protein;Isoform 2 of CCHC-type zinc finger nucleic acid binding protein	P62633;P62633-2	9	9	9	9	9	9	9	1290.09	4152.47	4058.47	8519.18	7498.07	7972.25	8201.99	6.04e-22	6.48e-24	19462.7;19462.7-2
CNDP2	Q96KP4	Cytosolic non-specific dipeptidase	Q96KP4	30	30	30	30	28	30	29	28361.1	28364.3	29128.3	21208.1	22270.3	27442.8	16793.2	7.5e-27	1.1e-28	52878.5
CNEP1R1	Q8N9A8;Q8N9A8-2	Nuclear envelope phosphatase-regulatory subunit 1;Isoform 2 of Nuclear envelope phosphatase-regulatory subunit 1	Q8N9A8;Q8N9A8-2	2	2	2	3	2	2	3	2039	2208.55	1442.17	1102.16	859.372	930.274	2317.04	7.12e-26	9.67e-28	14266.72;14266.72-2
CNK3/IPCEF1	G9CGD6;G9CGD6-2	CNK3/IPCEF1 fusion protein;Isoform CNK3-IPCEF1-2 of CNK3/IPCEF1 fusion protein	G9CGD6;G9CGD6-2	19	18	21	19	21	18	19	2575.61	2644.01	2325.95	1879.04	2397.23	1753.47	1835.8	2.01e-27	3.09e-29	100364.84;100364.84-2
CNKSR2	Q8WXI2;Q8WXI2-2;Q8WXI2-4;Q8WXI2-5	Connector enhancer of kinase suppressor of ras 2;Isoform 2 of Connector enhancer of kinase suppressor of ras 2;Isoform 3 of Connector enhancer of kinase suppressor of ras 2;Isoform 4 of Connector enhancer of kinase suppressor of ras 2	Q8WXI2;Q8WXI2-2;Q8WXI2-4;Q8WXI2-5	0	2	3	3	2	2	3	NaN	258.024	493.318	317.9	337.239	215.498	233.308	2.24e-08	1.84e-10	117534.5;117534.5-2;117534.5-4;117534.5-5
CNN2	Q99439	Calponin-2	Q99439	14	14	13	14	13	14	14	23190.8	24669.5	21528.7	26139.8	22018.5	24353.1	19787.2	3.51e-20	3.54e-22	33697
CNN3	Q15417	Calponin-3	Q15417	13	15	16	16	17	17	15	5349.45	5901.48	21045.9	7828.85	11595.9	11901.8	8361.37	3.65e-29	6.66e-31	36413.7
CNNM3	Q8NE01	Metal transporter CNNM3	Q8NE01	19	19	19	19	20	20	20	1716.63	1658.44	1353.94	1429.2	1557.77	1544.78	1571.28	2.03e-35	9.4e-37	76119.2
CNNM4	Q6P4Q7	Metal transporter CNNM4	Q6P4Q7	14	14	13	12	13	13	13	1124.28	1069.58	1613.3	1066.51	1105.58	918.567	830.309	2.36e-28	3.96e-30	86606.9
CNOT1	A5YKK6	CCR4-NOT transcription complex subunit 1	A5YKK6	99	98	100	106	105	104	102	3998.93	4132.83	4100.37	4236.85	4285.83	4181.08	4135.4	3.15e-34	1.2e-35	266939
CNOT10	Q9H9A5;Q9H9A5-6	CCR4-NOT transcription complex subunit 10;Isoform 6 of CCR4-NOT transcription complex subunit 10	Q9H9A5;Q9H9A5-6	21	21	22	23	22	23	23	1802.31	2052.53	2000.45	1989	2012.06	1842.26	1959.73	4.5e-34	1.66e-35	82309.69;82309.69-6
CNOT11	Q9UKZ1	CCR4-NOT transcription complex subunit 11	Q9UKZ1	11	10	10	12	12	11	10	2055.67	2055.12	2300.48	2033.78	2155.8	2137.39	2066.03	2.75e-23	3.17e-25	55215.4
CNOT2	Q9NZN8	CCR4-NOT transcription complex subunit 2	Q9NZN8	19	18	19	19	19	19	18	4804.78	4974.5	4475.04	4531.67	4871.04	4634.24	4541.25	1.25e-36	7.19e-38	59737.7
CNOT3	O75175	CCR4-NOT transcription complex subunit 3	O75175	16	15	16	17	16	16	16	4442.95	3886.51	4005.25	3812.31	3821.3	3835.59	3649.89	1.9e-28	3.21e-30	81872
CNOT4	O95628;O95628-10;O95628-2;O95628-3;O95628-4;O95628-5;O95628-6;O95628-7;O95628-8;O95628-9	CCR4-NOT transcription complex subunit 4;Isoform 10 of CCR4-NOT transcription complex subunit 4;Isoform 2 of CCR4-NOT transcription complex subunit 4;Isoform 3 of CCR4-NOT transcription complex subunit 4;Isoform 4 of CCR4-NOT transcription complex subunit 4;Isoform 5 of CCR4-NOT transcription complex subunit 4;Isoform 6 of CCR4-NOT transcription complex subunit 4;Isoform 7 of CCR4-NOT transcripti…	O95628;O95628-10;O95628-2;O95628-3;O95628-4;O95628-5;O95628-6;O95628-7;O95628-8;O95628-9	8	10	9	9	9	9	10	1333.17	1206.82	1125.06	1383.2	1270.3	1410.55	1167.81	3.18e-20	3.21e-22	63510.03;63510.03-10;63510.03-2;63510.03-3;63510.03-4;63510.03-5;63510.03-6;63510.03-7;63510.03-8;63510.03-9
CNOT6	Q9ULM6	CCR4-NOT transcription complex subunit 6	Q9ULM6	3	3	3	4	4	4	4	652.689	864.106	897.106	828.645	1001.76	946.453	959.883	1.97e-31	4.8e-33	63306.6
CNOT6L	Q96LI5	CCR4-NOT transcription complex subunit 6-like	Q96LI5	7	9	9	7	8	7	8	1509.3	1463.39	1081.15	1265.62	1167.32	1454.85	1140.49	6.91e-24	8.22e-26	63001.4
CNOT7	Q9UIV1	CCR4-NOT transcription complex subunit 7	Q9UIV1	8	8	9	8	9	8	8	2332.9	2054.33	2105.8	2447.25	2382.21	2303.81	1899.73	1.51e-31	3.75e-33	32745.1
CNOT8	Q9UFF9;Q9UFF9-3	CCR4-NOT transcription complex subunit 8;Isoform 3 of CCR4-NOT transcription complex subunit 8	Q9UFF9;Q9UFF9-3	8	7	8	7	7	7	7	1355.56	1652.32	1712.36	1593.47	1967.67	1924.02	1434.6	4.88e-26	6.71e-28	33540.16;33540.16-3
CNOT9	Q92600	CCR4-NOT transcription complex subunit 9	Q92600	16	14	15	17	17	17	16	3409.07	3333.3	3488.33	3528.99	3723.78	3307.37	3276.92	4.6e-28	7.49e-30	33631.2
CNP	P09543;P09543-2	2',3'-cyclic-nucleotide 3'-phosphodiesterase;Isoform CNPI of 2',3'-cyclic-nucleotide 3'-phosphodiesterase	P09543;P09543-2	24	24	23	25	24	24	24	5819.81	6015.5	4546.29	5515.9	5662.26	5948.84	5390.22	5.13e-27	7.62e-29	47578.62;47578.62-2
CNPY2	Q9Y2B0	Protein canopy homolog 2	Q9Y2B0	11	11	11	11	11	11	11	13344.6	13176.1	11712.5	12541.2	10714.3	11473.7	5744.1	1.75e-34	6.9e-36	20652.2
CNPY3	Q9BT09	Protein canopy homolog 3	Q9BT09	12	13	13	13	13	13	12	8775.68	9207.58	9487.76	10057	8927.53	9256.53	3769.86	1.71e-31	4.21e-33	30748
CNPY4	Q8N129	Protein canopy homolog 4	Q8N129	4	4	4	4	5	5	4	1249.08	1158.58	1141.88	1172.12	1040.41	1388.74	488.902	6.48e-22	6.95e-24	28309.7
CNST	Q6PJW8	Consortin	Q6PJW8	10	10	10	9	11	8	10	711.068	951.015	651.661	579.597	704.549	693.936	663.369	4.92e-30	9.91e-32	79596.9
CNTN1	Q12860;Q12860-2	Contactin-1;Isoform 2 of Contactin-1	Q12860;Q12860-2	8	8	7	0	0	0	6	883.104	869.094	725.845	NaN	NaN	NaN	455.911	4.86e-19	4.71e-21	113320.41;113320.41-2
CNTNAP1	P78357	Contactin-associated protein 1	P78357	33	34	34	35	36	34	37	1914.29	1936.89	1610.69	1757.89	1160.43	1699.24	2445.78	1.54e-36	8.75e-38	156267
CNTRL	Q7Z7A1;Q7Z7A1-5	Centriolin;Isoform 5 of Centriolin	Q7Z7A1;Q7Z7A1-5	41	43	41	46	46	41	48	1188.92	1384.1	1160.34	1290.34	1267.94	1239.36	1416.92	2.06e-38	1.68e-39	268885.51;268885.51-5
CNTROB	Q8N137;Q8N137-2;Q8N137-3;Q8N137-5	Centrobin;Isoform 2 of Centrobin;Isoform 3 of Centrobin;Isoform 5 of Centrobin	Q8N137;Q8N137-2;Q8N137-3;Q8N137-5	11	13	12	12	11	10	13	889.711	843.39	705.63	922.763	696.465	759.089	1059.84	9.45e-29	1.65e-30	101252.85;101252.85-2;101252.85-3;101252.85-5
COA1	Q9GZY4	Cytochrome c oxidase assembly factor 1 homolog	Q9GZY4	4	4	4	5	5	5	5	1106.91	1066.49	1410.45	949.676	1298.72	937.732	1339.52	3.77e-20	3.79e-22	16694.2
COA3	Q9Y2R0	Cytochrome c oxidase assembly factor 3 homolog, mitochondrial	Q9Y2R0	5	5	5	5	5	5	5	5987.42	5473.69	4998.56	4344.37	5011.36	4557.29	5073.53	3.15e-33	1.01e-34	11731.3
COA4	Q9NYJ1	Cytochrome c oxidase assembly factor 4 homolog, mitochondrial	Q9NYJ1	3	3	2	4	4	3	3	3350.75	1251.97	1876.83	5033.28	2946.84	1995.18	195.193	2.55e-15	2.28e-17	10134.1
COA5	Q86WW8	Cytochrome c oxidase assembly factor 5	Q86WW8	2	2	2	2	1	2	0	205.074	433.839	311.967	286.61	154.592	103.932	NaN	1.46e-11	1.23e-13	8375.61
COA6	Q5JTJ3;Q5JTJ3-2;Q5JTJ3-3	Cytochrome c oxidase assembly factor 6 homolog;Isoform 2 of Cytochrome c oxidase assembly factor 6 homolog;Isoform 3 of Cytochrome c oxidase assembly factor 6 homolog	Q5JTJ3;Q5JTJ3-2;Q5JTJ3-3	4	4	4	4	4	4	4	8425.31	12736.5	13062.2	11654	9322.98	9176.25	2304.38	1.25e-20	1.28e-22	14116.08;14116.08-2;14116.08-3
COA7	Q96BR5	Cytochrome c oxidase assembly factor 7	Q96BR5	10	10	11	11	10	11	10	1913.19	2140.77	2138.36	2292.94	1851.7	1980.36	1622.12	3.14e-29	5.76e-31	25709
COA8	Q96IL0	Cytochrome c oxidase assembly factor 8	Q96IL0	2	2	2	3	2	2	2	671.223	447.129	749.13	873.137	646.575	664.444	1088.59	3.2e-20	3.23e-22	24152.8
COASY	Q13057;Q13057-2	Bifunctional coenzyme A synthase;Isoform 2 of Bifunctional coenzyme A synthase	Q13057;Q13057-2	15	15	15	16	16	16	15	5240.17	5465.85	4995.19	4381.61	4593.48	5044.22	4434.77	1.22e-23	1.43e-25	62328.84;62328.84-2
COG1	Q8WTW3	Conserved oligomeric Golgi complex subunit 1	Q8WTW3	34	34	33	36	34	32	36	1768.69	1688.73	1693.26	1503.35	1489.14	1528.88	1476.51	1.66e-27	2.58e-29	108978
COG2	Q14746;Q14746-2	Conserved oligomeric Golgi complex subunit 2;Isoform 2 of Conserved oligomeric Golgi complex subunit 2	Q14746;Q14746-2	25	24	25	25	24	24	25	1893.83	1909.62	1785.58	1577.74	1582.43	1575.63	1655.19	1.27e-29	2.43e-31	83207.51;83207.51-2
COG3	Q96JB2	Conserved oligomeric Golgi complex subunit 3	Q96JB2	31	32	30	34	33	34	32	1248.09	1338.08	1171.66	1190.45	1234.29	1209.4	1162.49	3e-35	1.34e-36	94095.9
COG4	Q9H9E3	Conserved oligomeric Golgi complex subunit 4	Q9H9E3	29	28	30	30	30	28	30	3898.45	4068.08	3869.65	3605.19	3829.47	3612.52	3788.85	6.88e-30	1.36e-31	89083.1
COG5	Q9UP83-2	Isoform 2 of Conserved oligomeric Golgi complex subunit 5	Q9UP83-2	26	27	26	26	26	25	26	2165.85	2189.21	2347.4	1948.71	1985.55	2175.77	1990.25	2.46e-45	9.38e-46	94901.3
COG6	Q9Y2V7	Conserved oligomeric Golgi complex subunit 6	Q9Y2V7	22	23	21	21	23	21	22	1808.55	1814.23	1563.39	1683.52	1617.76	1624	1560.25	3.75e-24	4.53e-26	73279
COG7	P83436	Conserved oligomeric Golgi complex subunit 7	P83436	29	30	31	30	31	30	31	4060.92	4104	4223.66	3255.22	3917.03	4082.94	3255.12	4.45e-33	1.38e-34	86343.9
COG8	Q96MW5	Conserved oligomeric Golgi complex subunit 8	Q96MW5	20	20	20	19	21	18	22	1904.56	1962.55	1802.09	1704.95	1877.05	1994.34	1712.15	1.63e-30	3.51e-32	68423.6
COIL	P38432	Coilin	P38432	17	17	16	17	17	16	17	1926.78	2048.17	2137.66	2074.14	2120.58	2146.13	2070.08	1.26e-23	1.48e-25	62608.3
COL19A1	Q14993	Collagen alpha-1(XIX) chain	Q14993	8	7	7	7	7	4	7	447.302	503.638	210.742	503.879	346.843	318.126	484.336	1.81e-15	1.62e-17	115221
COL1A1	P02452	Collagen alpha-1(I) chain	P02452	8	9	8	0	0	0	6	2386.73	2498.46	1852.29	NaN	NaN	NaN	831.612	3.59e-24	4.34e-26	138911
COL1A2	P08123	Collagen alpha-2(I) chain	P08123	9	9	9	0	0	4	6	1242.34	1359.77	1133.82	NaN	NaN	102.52	621.906	4.6e-34	1.7e-35	129314
COL2A1	P02458;P02458-1;P02458-3	Collagen alpha-1(II) chain;Isoform 1 of Collagen alpha-1(II) chain;Isoform 3 of Collagen alpha-1(II) chain	P02458;P02458-1;P02458-3	3	3	3	0	2	0	2	1255.9	1203.62	1134.71	NaN	93.434	NaN	104.078	3.54e-24	4.28e-26	141785.37;141785.37-1;141785.37-3
COL3A1	P02461;P02461-2	Collagen alpha-1(III) chain;Isoform 2 of Collagen alpha-1(III) chain	P02461;P02461-2	5	5	4	3	0	0	4	3097.68	3091.4	2615.64	74.0976	NaN	NaN	1398.94	4.85e-15	4.31e-17	138564.28;138564.28-2
COL4A1;COL4A5;COL4A5	P02462;P29400;P29400-2	Collagen alpha-1(IV) chain;Collagen alpha-5(IV) chain;Isoform 2 of Collagen alpha-5(IV) chain	P02462;P29400;P29400-2	0	1	1	2	0	0	1	NaN	85.7694	112.979	376.769	NaN	NaN	135.162	0.023283	0.000177262	160610.77;161043.88;161043.88-2
COL5A1	P20908;P20908-2	Collagen alpha-1(V) chain;Isoform 2 of Collagen alpha-1(V) chain	P20908;P20908-2	6	6	6	4	3	2	5	1256.56	1233.86	685.468	530.575	460.368	436.887	508.477	1.28e-13	1.11e-15	183559.87;183559.87-2
COL6A1	P12109	Collagen alpha-1(VI) chain	P12109	6	5	6	6	4	4	5	6471.44	6541.37	5318.09	510.426	544.644	496.064	3549.54	6.51e-16	5.87e-18	108529
COL6A3	P12111;P12111-2;P12111-4	Collagen alpha-3(VI) chain;Isoform 2 of Collagen alpha-3(VI) chain;Isoform 4 of Collagen alpha-3(VI) chain	P12111;P12111-2;P12111-4	3	3	3	2	2	2	3	1284.12	1046.31	900.258	84.715	99.9194	147.436	495.719	8.21e-25	1.04e-26	343669.37;343669.37-2;343669.37-4
COL9A2	Q14055	Collagen alpha-2(IX) chain	Q14055	2	2	2	2	2	2	2	963.087	1374.19	1603.9	405.009	601.905	356.217	515.515	2.43e-18	2.31e-20	65130.9
COLGALT1	Q8NBJ5	Procollagen galactosyltransferase 1	Q8NBJ5	25	24	26	25	26	26	24	3173.67	2868.24	2875.02	3218.06	3348.18	3077.1	3529.43	2.35e-39	2.3e-40	71636.1
COMMD1	Q8N668;Q8N668-2	COMM domain-containing protein 1;Isoform 2 of COMM domain-containing protein 1	Q8N668;Q8N668-2	6	6	6	6	6	6	6	3897.14	3944.53	4297.38	3698.31	4209.12	4396.98	3073.85	2.35e-38	1.89e-39	21178.09;21178.09-2
COMMD10	Q9Y6G5	COMM domain-containing protein 10	Q9Y6G5	9	9	9	9	8	9	8	1770.35	1855.04	1762.65	1486.53	1863.88	1776.41	1326.63	1.72e-18	1.64e-20	22966.4
COMMD2	Q86X83;Q86X83-2	COMM domain-containing protein 2;Isoform 2 of COMM domain-containing protein 2	Q86X83;Q86X83-2	8	6	9	8	8	9	8	3109.09	3153.9	3227.52	3029.61	3498.33	3712.17	2634.64	1.51e-24	1.88e-26	22745.13;22745.13-2
COMMD3	Q9UBI1	COMM domain-containing protein 3	Q9UBI1	11	10	10	11	11	11	11	1883.64	1962.32	1953.11	2123.72	3023.29	3330.02	1715.76	3.36e-28	5.55e-30	22151.1
COMMD4	Q9H0A8	COMM domain-containing protein 4	Q9H0A8	8	8	8	8	8	7	8	4182.44	4231.23	4677.94	3708.83	4077.58	4497.25	3780.35	5.15e-22	5.55e-24	21764.3
COMMD5	Q9GZQ3	COMM domain-containing protein 5	Q9GZQ3	9	8	7	9	9	8	9	2360.04	2439.8	2522.21	2141.58	3248.67	2683.85	1837.49	1.11e-24	1.4e-26	24670.4
COMMD6	Q7Z4G1;Q7Z4G1-2	COMM domain-containing protein 6;Isoform 2 of COMM domain-containing protein 6	Q7Z4G1;Q7Z4G1-2	4	4	5	4	4	4	4	2459.9	3136.02	3675.75	3424.54	4214.84	4149.24	1860.41	1.25e-38	1.06e-39	9638.09;9638.09-2
COMMD7	Q86VX2;Q86VX2-2	COMM domain-containing protein 7;Isoform 2 of COMM domain-containing protein 7	Q86VX2;Q86VX2-2	5	6	6	6	6	6	5	1608.77	1640.02	1514.49	1250.45	1782.09	1575.38	1371.69	1.9e-35	8.85e-37	22540.02;22540.02-2
COMMD8	Q9NX08	COMM domain-containing protein 8	Q9NX08	6	5	6	6	7	7	7	767.24	912.342	756.12	797.455	2147.74	1347.25	1372.27	5.47e-29	9.78e-31	21090.4
COMMD9	Q9P000	COMM domain-containing protein 9	Q9P000	9	9	9	9	8	8	9	1808.11	1724.2	1691.24	1750.78	2171.15	1814.16	1463.86	6.53e-29	1.16e-30	21819.1
COMP	P49747;P49747-2	Cartilage oligomeric matrix protein;Isoform 2 of Cartilage oligomeric matrix protein	P49747;P49747-2	10	10	10	6	8	5	9	2668.94	2895.6	2431.5	234.293	146.218	183.486	942.253	1.71e-30	3.68e-32	82860.48;82860.48-2
COMT	P21964;P21964-2	Catechol O-methyltransferase;Isoform Soluble of Catechol O-methyltransferase	P21964;P21964-2	16	14	16	17	17	17	17	4053.62	5130.8	6064.99	8087.48	6182.28	7988.88	7553.46	5.13e-40	5.72e-41	30037.05;30037.05-2
COMTD1	Q86VU5	Catechol O-methyltransferase domain-containing protein 1	Q86VU5	7	8	7	8	8	8	7	2684.26	2797.11	2701.58	3034.58	2868.51	2762.57	2259.39	4.34e-33	1.35e-34	28808.6
COP1	Q8NHY2	E3 ubiquitin-protein ligase COP1	Q8NHY2	6	6	6	6	6	4	6	761.355	722.537	630.449	618.837	594.899	674.724	625.806	2.58e-20	2.62e-22	80474.3
COPA	P53621	Coatomer subunit alpha	P53621	77	78	78	79	80	81	78	15424.1	15827	14646.8	15523.4	14580.3	15979	17706	1.71e-33	5.69e-35	138346
COPB1	P53618	Coatomer subunit beta	P53618	52	51	52	54	54	52	54	11922.2	11496.1	11317.9	10984.2	10700.5	11348.9	11144.2	7.36e-37	4.44e-38	107142
COPB2	P35606	Coatomer subunit beta'	P35606	44	45	48	47	47	49	48	17628.2	18326.5	16126.1	15015.5	14384.5	15083.2	20347.9	4.94e-31	1.13e-32	102487
COPE	O14579	Coatomer subunit epsilon	O14579	17	15	16	17	16	16	16	8937.18	7980.03	8612.15	8701.2	8285.4	9205.4	6155.38	4.71e-23	5.35e-25	34482
COPG1	Q9Y678	Coatomer subunit gamma-1	Q9Y678	43	42	43	46	45	46	45	10990.4	10893.3	12621.8	11777.4	11395.2	12126.2	11509	1.46e-37	9.95e-39	97718.2
COPG2	Q9UBF2	Coatomer subunit gamma-2	Q9UBF2	40	36	34	42	41	42	38	4469.42	4389.34	1368.78	4778.55	3828.17	5304.11	4457.65	1.39e-31	3.46e-33	97622.3
COPRS	Q9NQ92	Coordinator of PRMT5 and differentiation stimulator	Q9NQ92	4	4	4	4	4	4	4	678.533	649.481	1178.06	1140.86	1296.5	895.974	551.918	1.81e-17	1.69e-19	20066.5
COPS2	P61201;P61201-2	COP9 signalosome complex subunit 2;Isoform 2 of COP9 signalosome complex subunit 2	P61201;P61201-2	22	23	23	23	23	22	22	8109.75	7603.82	7578.1	8169.51	8057.63	7973.34	6658.92	6.63e-34	2.38e-35	51596.68;51596.68-2
COPS3	Q9UNS2	COP9 signalosome complex subunit 3	Q9UNS2	18	19	19	20	20	20	19	6129.88	5525.12	5726.14	5596.77	5647.91	5589.15	4543.94	5.32e-25	6.82e-27	47873.1
COPS4	Q9BT78	COP9 signalosome complex subunit 4	Q9BT78	27	27	27	27	27	27	27	7787.46	7057.42	7431.57	7756.94	7287.12	7399.71	5778.29	2.92e-33	9.36e-35	46268.8
COPS5	Q92905	COP9 signalosome complex subunit 5	Q92905	20	20	19	19	19	20	19	7995.95	7471.62	7590.76	7316.21	7595.73	7366.27	6525.68	3.75e-29	6.83e-31	37578.8
COPS6	Q7L5N1	COP9 signalosome complex subunit 6	Q7L5N1	13	14	13	14	14	14	13	8521.2	8811.6	8344.33	8569.42	8740.08	8988.41	7268.07	2.99e-34	1.14e-35	36163.5
COPS7A	Q9UBW8	COP9 signalosome complex subunit 7a	Q9UBW8	13	13	13	13	14	14	15	3994.78	3719.02	3523.82	3835.99	4710.6	4146.52	2637.52	7.08e-30	1.4e-31	30276.6
COPS7B	Q9H9Q2	COP9 signalosome complex subunit 7b	Q9H9Q2	9	8	9	9	9	9	9	5989.72	5605.03	5465.26	5316.02	5528.06	5232.99	4364.36	3.84e-25	4.97e-27	29622
COPS8	Q99627	COP9 signalosome complex subunit 8	Q99627	5	5	5	5	5	5	5	16392.9	15490.4	14790.7	16109.8	15347.8	15427.8	11436.3	4.97e-21	5.16e-23	23225.6
COPZ1	P61923	Coatomer subunit zeta-1	P61923	7	6	7	7	7	7	7	22923.9	22096.9	19979.2	29800.2	26212.8	30086.1	18295.3	2.04e-21	2.15e-23	20198.2
COQ10A	Q96MF6;Q96MF6-2;Q96MF6-3	Coenzyme Q-binding protein COQ10 homolog A, mitochondrial;Isoform 2 of Coenzyme Q-binding protein COQ10 homolog A, mitochondrial;Isoform 3 of Coenzyme Q-binding protein COQ10 homolog A, mitochondrial	Q96MF6;Q96MF6-2;Q96MF6-3	2	0	2	1	2	1	1	502.062	NaN	614.296	644.017	461.065	532.037	557.252	1.04e-08	8.51e-11	27686.23;27686.23-2;27686.23-3
COQ2	Q96H96;Q96H96-3;Q96H96-4;Q96H96-5;Q96H96-6	4-hydroxybenzoate polyprenyltransferase, mitochondrial;Isoform 3 of 4-hydroxybenzoate polyprenyltransferase, mitochondrial;Isoform 4 of 4-hydroxybenzoate polyprenyltransferase, mitochondrial;Isoform 5 of 4-hydroxybenzoate polyprenyltransferase, mitochondrial;Isoform 6 of 4-hydroxybenzoate polyprenyltransferase, mitochondrial	Q96H96;Q96H96-3;Q96H96-4;Q96H96-5;Q96H96-6	1	1	1	1	1	1	2	1484.37	1438.91	1280	2118.14	2182.14	1270.66	2299.36	0.00210058	1.65e-05	40475.22;40475.22-3;40475.22-4;40475.22-5;40475.22-6
COQ3	Q9NZJ6	Ubiquinone biosynthesis O-methyltransferase, mitochondrial	Q9NZJ6	7	8	6	8	7	7	8	1582.09	1620.06	1416.32	1378.86	1650.97	1198.4	1449.79	1.92e-24	2.36e-26	41054.1
COQ4	Q9Y3A0;Q9Y3A0-2	Ubiquinone biosynthesis protein COQ4 homolog, mitochondrial;Isoform 2 of Ubiquinone biosynthesis protein COQ4 homolog, mitochondrial	Q9Y3A0;Q9Y3A0-2	5	5	5	7	7	6	6	758.312	752.157	1604.67	1212.27	2103.35	1292.43	1386.01	2.98e-20	3.01e-22	29657.48;29657.48-2
COQ5	Q5HYK3	2-methoxy-6-polyprenyl-1,4-benzoquinol methylase, mitochondrial	Q5HYK3	14	14	14	14	14	14	14	2090.96	1973.07	2729.64	2409.72	2992.87	2669.5	2702.61	4.9e-31	1.13e-32	37140.4
COQ6	Q9Y2Z9;Q9Y2Z9-3	Ubiquinone biosynthesis monooxygenase COQ6, mitochondrial;Isoform 3 of Ubiquinone biosynthesis monooxygenase COQ6, mitochondrial	Q9Y2Z9;Q9Y2Z9-3	12	12	13	13	12	13	12	4832.32	5073.96	4496.63	4277.35	5506.98	4099.04	5571.7	7.61e-26	1.03e-27	50869.93;50869.93-3
COQ7	Q99807	5-demethoxyubiquinone hydroxylase, mitochondrial	Q99807	8	8	7	7	8	7	8	1977.93	1857.5	1801.98	1524.01	2545.91	1761.77	1972.25	2.44e-21	2.57e-23	24277
COQ8A	Q8NI60	Atypical kinase COQ8A, mitochondrial	Q8NI60	13	13	15	14	15	13	14	1123.08	1179.99	1531.62	1207.2	1241.81	1194.53	1222.31	3.25e-31	7.66e-33	71950.2
COQ8B	Q96D53	Atypical kinase COQ8B, mitochondrial	Q96D53	11	12	10	11	11	12	12	1018.72	1087.85	1198.58	1132.29	1166.57	1455.51	1572.44	3.51e-30	7.23e-32	60069.5
COQ9	O75208	Ubiquinone biosynthesis protein COQ9, mitochondrial	O75208	8	8	8	8	8	8	8	4105.08	3693.95	4468.99	3620.96	4458.25	4083.93	2896.56	1.08e-23	1.28e-25	35509
CORO1A	P31146	Coronin-1A	P31146	36	34	35	36	34	32	32	84277.3	92242.7	77470.9	100085	72768.2	93378.8	81372.8	1.32e-24	1.65e-26	51026.2
CORO1B	Q9BR76	Coronin-1B	Q9BR76	16	16	16	17	17	17	17	7139.98	7268.28	4729.41	5910.09	8583.65	8214.87	4108.96	8.51e-39	7.49e-40	54234.7
CORO1C	Q9ULV4;Q9ULV4-2;Q9ULV4-3	Coronin-1C;Isoform 2 of Coronin-1C;Isoform 3 of Coronin-1C	Q9ULV4;Q9ULV4-2;Q9ULV4-3	23	25	24	25	25	25	26	12138.9	13311.2	12220.3	15898.3	14409.1	14489.4	14077.5	4.61e-34	1.7e-35	53249.04;53249.04-2;53249.04-3
CORO7	P57737	Coronin-7	P57737	29	28	29	29	29	29	29	7209.76	7863.63	8271.74	6921.36	7776.4	6960.15	5743.84	1.02e-24	1.28e-26	100605
CORO7	P57737-3	Isoform 3 of Coronin-7	P57737-3	6	5	5	6	6	6	6	4364.93	4280.14	4459.77	4590.3	4644.48	3407.89	5054.73	1.07e-23	1.26e-25	114166
COTL1	Q14019	Coactosin-like protein	Q14019	13	13	13	14	14	14	14	36591	34164.5	36487.7	55080.4	51072.1	48648.1	37134	2.93e-20	2.96e-22	15945
COX11	Q9Y6N1	Cytochrome c oxidase assembly protein COX11, mitochondrial	Q9Y6N1	9	10	10	9	8	9	10	1840.85	1933.44	1647.31	2152.59	2465.36	2252.29	3156.42	2.9e-23	3.33e-25	31430
COX14	Q96I36	Cytochrome c oxidase assembly protein COX14	Q96I36	2	2	2	2	2	2	2	1139.66	597.733	466.516	2800.33	2939.22	2351.95	6429.99	4.03e-10	3.35e-12	6599.64
COX15	Q7KZN9;Q7KZN9-2	Cytochrome c oxidase assembly protein COX15 homolog;Isoform 2 of Cytochrome c oxidase assembly protein COX15 homolog	Q7KZN9;Q7KZN9-2	9	7	9	9	9	9	9	6603.44	7182.12	4441.62	3412.62	3988.68	3692.95	8480.96	3.6e-38	2.77e-39	46030.2;46030.2-2
COX16	Q9P0S2	Cytochrome c oxidase assembly protein COX16 homolog, mitochondrial	Q9P0S2	4	3	4	4	4	4	4	2152.63	2042.09	2363.16	2755.55	2402.48	2136.37	2632.78	4.32e-15	3.84e-17	12293.2
COX17	Q14061	Cytochrome c oxidase copper chaperone	Q14061	4	3	5	5	5	5	4	2022.32	2330.47	2301.36	7558.33	7106.28	6085.44	4261.16	1.19e-17	1.12e-19	6915.1
COX18	Q8N8Q8	Cytochrome c oxidase assembly protein COX18, mitochondrial	Q8N8Q8	4	4	4	4	4	4	4	2380.9	2284.11	2350.16	2871.67	2519.48	2475.44	3215.76	3.45e-24	4.18e-26	37062.6
COX19	Q49B96	Cytochrome c oxidase assembly protein COX19	Q49B96	4	4	4	4	4	3	3	1840.94	1706.24	1592.8	1504.49	1881.69	1703.44	826.808	5.16e-14	4.51e-16	10394
COX20	Q5RI15;Q5RI15-2	Cytochrome c oxidase assembly protein COX20, mitochondrial;Isoform 2 of Cytochrome c oxidase assembly protein COX20, mitochondrial	Q5RI15;Q5RI15-2	5	5	5	6	6	6	6	6511.67	6178.39	6636.06	6674.69	6372.47	6920.61	7903.51	2.44e-23	2.82e-25	13291.22;13291.22-2
COX4I1	P13073	Cytochrome c oxidase subunit 4 isoform 1, mitochondrial	P13073	14	11	14	13	14	12	13	36837.3	31355.5	33914.6	33339.2	34661.7	31246.3	44166.3	2e-36	1.11e-37	19576.7
COX5A	P20674	Cytochrome c oxidase subunit 5A, mitochondrial	P20674	10	10	10	9	10	10	10	18590.8	11858.6	18274.1	28992.8	40022.7	32355.5	23849.6	5.49e-20	5.49e-22	16762.2
COX5B	P10606	Cytochrome c oxidase subunit 5B, mitochondrial	P10606	7	7	7	7	7	7	7	38005.2	30268.4	41784.4	47540.1	51436.5	45630.2	33770	1.82e-23	2.12e-25	13695.7
COX6A1	P12074	Cytochrome c oxidase subunit 6A1, mitochondrial	P12074	2	2	2	2	2	2	2	5068.1	1824.08	4722.58	5319.33	6365.41	6126.82	2761.43	9.67e-16	8.71e-18	12154.9
COX6B1	P14854	Cytochrome c oxidase subunit 6B1	P14854	8	8	8	8	8	8	8	21346.1	18555.1	30024.6	24392.7	25109.5	25934.7	6052.79	2.09e-18	1.99e-20	10192.4
COX6C	P09669	Cytochrome c oxidase subunit 6C	P09669	11	11	11	12	12	12	12	19059.3	16917.7	19455.5	17485.5	19929.6	17376.6	19844.9	1.26e-25	1.69e-27	8781.43
COX7A2	P14406	Cytochrome c oxidase subunit 7A2, mitochondrial	P14406	2	2	2	2	2	2	2	42073.8	38193	47020.4	25770.1	38926.9	31252.3	50730.7	4.82e-11	4.05e-13	9395.98
COX7A2L	O14548	Cytochrome c oxidase subunit 7A-related protein, mitochondrial	O14548	7	6	6	7	7	6	7	6741.3	7633.37	8614.11	6488.89	7772.07	8330.49	9793.13	1.27e-11	1.08e-13	12614.7
COX7C	P15954	Cytochrome c oxidase subunit 7C, mitochondrial	P15954	1	1	1	1	1	1	2	6211.29	7308.64	7697.85	23250.2	26167.7	25429.7	21514.1	3.71e-05	2.95e-07	7245.5
CP	P00450	Ceruloplasmin	P00450	5	5	6	0	4	0	4	1723.59	1490.3	877.486	NaN	213.989	NaN	973.726	9.65e-23	1.08e-24	122205
CPD	O75976;O75976-2	Carboxypeptidase D;Isoform 2 of Carboxypeptidase D	O75976;O75976-2	1	1	2	2	2	0	2	148.158	72.955	224.681	116.322	195.56	NaN	190.831	1.57e-11	1.33e-13	152931.05;152931.05-2
CPEB4	Q17RY0;Q17RY0-2	Cytoplasmic polyadenylation element-binding protein 4;Isoform 2 of Cytoplasmic polyadenylation element-binding protein 4	Q17RY0;Q17RY0-2	8	10	10	9	9	9	9	699.295	751.066	1143.1	740.359	789.952	826.76	694.094	3.53e-25	4.57e-27	80152;80152-2
CPM	P14384	Carboxypeptidase M	P14384	11	11	12	12	11	12	9	1406.17	1385.21	3874.05	1448.31	2159.88	2287.71	575.325	4.15e-32	1.11e-33	50513.8
CPN1	P15169	Carboxypeptidase N catalytic chain	P15169	2	2	2	1	0	0	1	1062.05	372.775	353.759	132.84	NaN	NaN	213.308	3.31e-20	3.34e-22	52286.2
CPNE1	Q99829	Copine-1	Q99829	19	17	19	19	18	19	19	19032.5	20342.3	14869	17899	15770.7	18229.1	15300.7	2.76e-18	2.62e-20	59058.8
CPNE2	Q96FN4;Q96FN4-2	Copine-2;Isoform 2 of Copine-2	Q96FN4;Q96FN4-2	4	3	6	0	5	5	4	169.692	155.946	484.25	NaN	142.144	575.03	98.1303	4.41e-09	3.63e-11	61189.84;61189.84-2
CPNE3	O75131	Copine-3	O75131	25	25	25	25	25	25	25	12101.5	12847.7	13447.5	15403.9	14240.7	14594.8	14544.4	8.41e-22	8.98e-24	60130.6
CPNE7	Q9UBL6;Q9UBL6-2	Copine-7;Isoform 2 of Copine-7	Q9UBL6;Q9UBL6-2	3	3	3	3	0	0	3	339.719	381.491	401.982	372.296	NaN	NaN	188.459	2.77e-19	2.71e-21	70293.89;70293.89-2
CPNE8	Q86YQ8	Copine-8	Q86YQ8	16	18	18	18	17	19	18	3714.93	3533.74	6455.42	2583.83	3025.06	4477.67	6983.02	3.05e-35	1.36e-36	63107.6
CPOX	P36551	Oxygen-dependent coproporphyrinogen-III oxidase, mitochondrial	P36551	23	23	24	25	25	26	25	11975.2	13633.3	13294.7	17524	18153.5	21706	12163.1	6.34e-46	2.66e-46	50151.9
CPPED1	Q9BRF8	Serine/threonine-protein phosphatase CPPED1	Q9BRF8	10	9	9	10	5	10	9	2479.3	2265.09	1467.48	2313.84	502.346	1629.98	1948.09	1.7e-28	2.88e-30	35548.3
CPS1	P31327;P31327-2;P31327-3	Carbamoyl-phosphate synthase [ammonia], mitochondrial;Isoform 2 of Carbamoyl-phosphate synthase [ammonia], mitochondrial;Isoform 3 of Carbamoyl-phosphate synthase [ammonia], mitochondrial	P31327;P31327-2;P31327-3	2	3	1	0	2	2	0	3043.4	3886.24	6488.72	NaN	11152.9	10742.1	NaN	0.0246371	0.000187376	164939.45;164939.45-2;164939.45-3
CPSF1	Q10570	Cleavage and polyadenylation specificity factor subunit 1	Q10570	54	54	53	56	55	57	55	3781.59	3932.85	3543.46	3541.57	3718.12	3495.98	4274.13	1.25e-54	5.15e-54	160884
CPSF2	Q9P2I0	Cleavage and polyadenylation specificity factor subunit 2	Q9P2I0	37	38	37	40	38	38	38	3196.06	3132.3	3104.13	3622.33	3533.49	3490.86	3214.05	2.16e-38	1.75e-39	88486.8
CPSF3	Q9UKF6	Cleavage and polyadenylation specificity factor subunit 3	Q9UKF6	32	33	33	35	34	34	33	4073.9	3943.8	4083.36	4318.76	4176.09	4033.07	4783.98	4.35e-45	1.57e-45	77486
CPSF4	O95639	Cleavage and polyadenylation specificity factor subunit 4	O95639	14	14	14	14	14	14	14	1420.75	1953.71	1733.25	2454.7	2273.57	2192.03	2806.07	2.3e-30	4.88e-32	30254.8
CPSF6	Q16630-2	Isoform 2 of Cleavage and polyadenylation specificity factor subunit 6	Q16630-2	15	14	14	14	14	15	15	17115.1	17379.3	17795	17354	17511.2	17078.3	18371.9	1.44e-24	1.8e-26	63470.9
CPSF7	Q8N684;Q8N684-2;Q8N684-3	Cleavage and polyadenylation specificity factor subunit 7;Isoform 2 of Cleavage and polyadenylation specificity factor subunit 7;Isoform 3 of Cleavage and polyadenylation specificity factor subunit 7	Q8N684;Q8N684-2;Q8N684-3	14	15	15	17	16	16	16	8475.67	8215.97	8066.14	8546.68	8958.38	8889.83	9528.44	1.71e-26	2.44e-28	52050.05;52050.05-2;52050.05-3
CPT1A	P50416	Carnitine O-palmitoyltransferase 1, liver isoform	P50416	32	31	32	31	32	31	32	5402.67	5654.35	3252.92	3657.54	3136.31	2953.8	6050.2	4.02e-32	1.08e-33	88367.6
CPT2	P23786	Carnitine O-palmitoyltransferase 2, mitochondrial	P23786	30	29	31	31	31	30	29	5866.2	5970.6	4994.71	5013	4832.51	5493.77	5950.91	1.1e-30	2.42e-32	73777
CPTP	Q5TA50	Ceramide-1-phosphate transfer protein	Q5TA50	3	1	3	3	3	3	3	297.033	409.688	195.081	221.144	258.017	211.121	203.471	3.76e-14	3.29e-16	24365.1
CPXM1	Q96SM3	Probable carboxypeptidase X1	Q96SM3	2	2	1	1	2	2	1	659.118	363.593	306.266	639.369	728.735	527.562	491.598	3.51e-05	2.8e-07	81667.6
CR1	P17927	Complement receptor type 1	P17927	18	23	29	26	24	27	23	493.317	594.599	2917.38	806.69	827.401	2442.97	1060.61	2.99e-36	1.6e-37	223663
CR2	P20023-3;P20023-4	Isoform C of Complement receptor type 2;Isoform D of Complement receptor type 2	P20023-3;P20023-4	27	28	29	28	30	30	28	1057.14	1349.42	6975.54	1638.01	3500.07	4426.92	2219.1	4.47e-31	1.03e-32	119159.84;118278.78
CRACR2A	Q9BSW2	EF-hand calcium-binding domain-containing protein 4B	Q9BSW2	12	11	10	11	11	8	13	734.88	706.21	507.914	598.226	576.694	620.523	706.127	2.54e-34	9.77e-36	83193.2
CRADD	P78560	Death domain-containing protein CRADD	P78560	6	6	6	6	6	6	5	845.001	883.204	651.66	902.412	1052.9	939.611	598.679	1.23e-25	1.65e-27	22745.1
CRAT	P43155;P43155-2;P43155-3	Carnitine O-acetyltransferase;Isoform 2 of Carnitine O-acetyltransferase;Isoform 3 of Carnitine O-acetyltransferase	P43155;P43155-2;P43155-3	6	5	6	6	7	5	6	842.134	940.979	775.461	438.79	658.644	466.969	789.958	2.83e-17	2.62e-19	70857.64;70857.64-2;70857.64-3
CRBN	Q96SW2;Q96SW2-2	Protein cereblon;Isoform 2 of Protein cereblon	Q96SW2;Q96SW2-2	8	9	10	10	10	10	8	810.829	1316.53	1395.03	1201.62	1336.52	1172.9	839.826	7.09e-29	1.25e-30	50545.82;50545.82-2
CREB1	P16220;P16220-1	Cyclic AMP-responsive element-binding protein 1;Isoform 2 of Cyclic AMP-responsive element-binding protein 1	P16220;P16220-1	5	5	5	5	5	5	5	18615.3	18073.1	16450.5	18274.2	15899.9	17040.6	21152.8	1.07e-23	1.27e-25	35136.31;35136.31-1
CREBBP	Q92793	CREB-binding protein	Q92793	23	22	26	24	22	23	24	1015.61	937.08	1019.59	994.541	1002.49	985.697	888.121	1.07e-48	9.15e-49	265351
CREG1	O75629	Protein CREG1	O75629	3	2	3	3	3	3	2	1013.38	1341.98	1221.75	1472.64	1769.18	1079.95	1134.94	1.02e-16	9.33e-19	24074.5
CRELD1	Q96HD1;Q96HD1-2	Protein disulfide isomerase CRELD1;Isoform 2 of Protein disulfide isomerase CRELD1	Q96HD1;Q96HD1-2	2	2	2	2	1	2	1	853.079	706.942	662.507	545.805	659.141	393.095	1092.91	1.85e-13	1.6e-15	45439.52;45439.52-2
CRELD2	Q6UXH1;Q6UXH1-4;Q6UXH1-6	Protein disulfide isomerase CRELD2;Isoform 4 of Protein disulfide isomerase CRELD2;Isoform 6 of Protein disulfide isomerase CRELD2	Q6UXH1;Q6UXH1-4;Q6UXH1-6	8	9	9	9	9	9	9	2671.21	2966.25	2230.53	2198.34	1771.06	1926.02	1914.09	1.66e-36	9.36e-38	38191.61;38191.61-4;38191.61-6
CRIM1	Q9NZV1	Cysteine-rich motor neuron 1 protein	Q9NZV1	2	2	2	2	3	2	0	76.5711	314.615	360.656	595.729	284.496	261.28	NaN	3.49e-08	2.85e-10	113738
CRIP1	P50238	Cysteine-rich protein 1	P50238	4	4	4	4	4	4	4	5423.2	11603.2	10074	48248	16641.9	60458.4	34408.9	8.14e-28	1.3e-29	8532.82
CRIPT	Q9P021	Cysteine-rich PDZ-binding protein	Q9P021	4	4	4	4	4	4	4	425.7	1250.59	1075.47	1601.38	1705.73	1479.54	1946.44	3.71e-24	4.48e-26	11216
CRK	P46108	Adapter molecule crk	P46108	17	16	15	18	18	15	16	1509.85	1469.9	2015.25	1519.96	3124.89	1607.96	989.341	7.93e-32	2.04e-33	33830.7
CRKL	P46109	Crk-like protein	P46109	17	16	17	18	18	18	17	9966.99	9794.26	9867.68	9468.11	9643.47	9022.53	8156.72	3.44e-23	3.93e-25	33777
CRLF3	Q8IUI8	Cytokine receptor-like factor 3	Q8IUI8	14	14	13	13	14	14	14	5939.37	6269.93	5350.25	5453.46	4430.75	5757.95	4396.95	3.75e-29	6.83e-31	49765.9
CRNKL1	Q9BZJ0;Q9BZJ0-2;Q9BZJ0-3	Crooked neck-like protein 1;Isoform 2 of Crooked neck-like protein 1;Isoform 3 of Crooked neck-like protein 1	Q9BZJ0;Q9BZJ0-2;Q9BZJ0-3	35	34	35	35	36	35	36	2506.98	2549.38	2399.64	2130.42	2365.08	1971.99	2780.85	1.35e-29	2.58e-31	100451.84;100451.84-2;100451.84-3
CROT	Q9UKG9	Peroxisomal carnitine O-octanoyltransferase	Q9UKG9	10	11	13	13	13	12	12	619.187	788.348	1111.24	733.691	814.239	692.687	1076.94	8.16e-29	1.43e-30	70178.4
CRTAP	O75718	Cartilage-associated protein	O75718	9	9	7	8	8	8	9	2510.7	2244.11	1526.02	2401.65	2068.85	2334.89	2670.17	6.48e-23	7.31e-25	46561.9
CRTC1	Q6UUV9;Q6UUV9-2;Q6UUV9-3	CREB-regulated transcription coactivator 1;Isoform 2 of CREB-regulated transcription coactivator 1;Isoform 3 of CREB-regulated transcription coactivator 1	Q6UUV9;Q6UUV9-2;Q6UUV9-3	2	2	2	2	2	2	2	1279.69	843.401	685.294	473.3	708.671	828.889	412.643	0.00011874	9.44e-07	67299.81;67299.81-2;67299.81-3
CRTC2	Q53ET0	CREB-regulated transcription coactivator 2	Q53ET0	15	14	14	12	14	15	12	1710.63	1831.53	1959.44	1218.9	1609.82	1500.89	1643.14	1.52e-37	1.03e-38	73301.8
CRTC3	Q6UUV7;Q6UUV7-3	CREB-regulated transcription coactivator 3;Isoform 3 of CREB-regulated transcription coactivator 3	Q6UUV7;Q6UUV7-3	11	12	12	12	12	12	11	1197.98	1368.62	1237.51	1037.75	1317.36	1094.76	1070.33	1.09e-30	2.4e-32	66959.28;66959.28-3
CRYBG1	Q9Y4K1	Beta/gamma crystallin domain-containing protein 1	Q9Y4K1	39	41	40	39	37	35	40	3142.69	3484.33	2129.72	2246.53	2098.12	2446.22	2860.02	1.77e-39	1.79e-40	188676
CRYL1	Q9Y2S2;Q9Y2S2-2	Lambda-crystallin homolog;Isoform 2 of Lambda-crystallin homolog	Q9Y2S2;Q9Y2S2-2	9	10	10	8	10	9	8	1147.57	1161.94	2938.68	1284.74	1938.31	1220.22	583.612	5.82e-24	6.95e-26	35419.19;35419.19-2
CRYM	Q14894	Ketimine reductase mu-crystallin	Q14894	14	13	12	14	14	14	12	3783.21	3630.29	4118.29	4734.53	10339.6	10678.5	998.151	4.11e-23	4.68e-25	33775.6
CRYZ	Q08257	Quinone oxidoreductase	Q08257	22	22	24	23	22	23	22	9811.18	9803.85	25227.5	7488.41	9456.65	20302.4	17630.3	1.59e-34	6.31e-36	35206.6
CRYZL1	O95825	Quinone oxidoreductase-like protein 1	O95825	12	11	13	12	12	12	12	1550.91	1662.41	1792.36	1528.6	1656.99	1486.34	1316.44	1.41e-33	4.79e-35	38696.5
CS	O75390	Citrate synthase, mitochondrial	O75390	20	20	20	20	20	20	19	44467.6	44149.1	42657.3	43991.3	47060.7	44013.7	41371.4	6.14e-32	1.6e-33	51712.4
CSDE1	O75534;O75534-4	Cold shock domain-containing protein E1;Isoform 4 of Cold shock domain-containing protein E1	O75534;O75534-4	48	46	49	50	50	49	48	8973.88	9331.12	10488.3	9606.81	10295.4	9947.36	10782.3	4.15e-32	1.11e-33	88884.66;88884.66-4
CSE1L	P55060;P55060-3	Exportin-2;Isoform 3 of Exportin-2	P55060;P55060-3	51	51	53	54	54	54	53	19458.7	19354.8	18461.4	22924.9	22105.4	20664.5	18285.3	2.28e-32	6.34e-34	110416.61;110416.61-3
CSGALNACT2	Q8N6G5	Chondroitin sulfate N-acetylgalactosaminyltransferase 2	Q8N6G5	1	2	3	1	3	0	3	615.484	223.226	450.735	257.398	423.11	NaN	651.052	5.49e-28	8.88e-30	62572.3
CSK	P41240	Tyrosine-protein kinase CSK	P41240	27	27	27	26	26	26	27	20903.4	20368.2	21465.4	21656.9	20927.2	23514.9	18136	4.58e-28	7.46e-30	50704.3
CSNK1A1	P48729	Casein kinase I isoform alpha	P48729	13	13	12	14	14	14	14	5931.99	5735.85	6209.14	5623.46	5703.33	5688.32	6456.43	1.65e-33	5.49e-35	38914.8
CSNK1D	P48730	Casein kinase I isoform delta	P48730	15	13	14	15	15	14	15	2630.33	2737.71	2664.94	2937.37	3126.12	2795.73	3038.08	3.69e-30	7.58e-32	47330.1
CSNK1E	P49674	Casein kinase I isoform epsilon	P49674	4	4	4	4	4	4	4	964.967	1005.45	617.546	1245.31	1516.09	1196.82	1624.43	4.31e-18	4.07e-20	47315.1
CSNK1G1	Q9HCP0;Q9HCP0-2	Casein kinase I isoform gamma-1;Isoform 1S of Casein kinase I isoform gamma-1	Q9HCP0;Q9HCP0-2	5	4	5	5	5	5	5	878.765	790.716	921.174	998.196	1006.9	1269.42	1098.99	3.46e-25	4.48e-27	48511.32;48511.32-2
CSNK1G2	P78368	Casein kinase I isoform gamma-2	P78368	3	3	2	3	2	2	3	382.072	388.196	283.695	334.013	459.483	121.393	466.75	3.72e-21	3.89e-23	47457.3
CSNK1G3	Q9Y6M4	Casein kinase I isoform gamma-3	Q9Y6M4	15	15	15	16	15	16	15	1361.58	1183.93	1384.92	1180.15	1403.22	1274.73	1608.45	1.59e-26	2.27e-28	51388.5
CSNK2A1	P68400	Casein kinase II subunit alpha	P68400	19	18	19	18	19	19	19	8115.73	7546.88	8083.17	7864.58	8215.82	8069.2	8753.05	3.6e-30	7.4e-32	45143.6
CSNK2A2	P19784	Casein kinase II subunit alpha'	P19784	18	17	18	18	18	18	18	7207.13	6318.64	6660.71	7156.78	7593.79	6327.28	6015.27	1.89e-37	1.26e-38	41213.2
CSNK2B	P67870	Casein kinase II subunit beta	P67870	10	10	9	11	11	10	11	9787.47	10480.9	10908.9	11376.7	10984.9	10674.9	8867.45	1.22e-19	1.2e-21	24942.4
CSRP1	P21291	Cysteine and glycine-rich protein 1	P21291	12	12	12	12	12	12	12	4774.21	9764.7	6666.67	9724.13	7368.02	8522.66	8051.43	8.03e-24	9.52e-26	20567.4
CSRP2	Q16527	Cysteine and glycine-rich protein 2	Q16527	6	7	6	8	7	7	8	747.67	628.532	1563.61	869.463	755.256	1667.73	1234.88	1.53e-30	3.3e-32	20953.8
CST3	P01034	Cystatin-C	P01034	2	2	1	1	2	1	1	1004.22	729.538	467.051	904.908	1710.03	573.632	797.445	4.43e-06	3.56e-08	15799.2
CSTA	P01040	Cystatin-A	P01040	1	3	3	0	3	0	3	595.307	1964.95	858.941	NaN	505.083	NaN	2842.86	4.16e-22	4.5e-24	11006.5
CSTB	P04080	Cystatin-B	P04080	8	8	8	8	8	8	8	31893.9	32094	40937.7	32409.3	33080.4	37212.8	27052.4	4.68e-14	4.09e-16	11139.6
CSTF1	Q05048	Cleavage stimulation factor subunit 1	Q05048	17	17	17	17	17	17	17	7802.4	7694.06	8088.44	8213.62	8814.02	8413.72	8108.28	2.06e-34	8.05e-36	48357.7
CSTF2	P33240;P33240-2	Cleavage stimulation factor subunit 2;Isoform 2 of Cleavage stimulation factor subunit 2	P33240;P33240-2	11	11	11	11	11	11	10	11209.6	9323.71	9922.68	6263.31	4627.67	7182.21	10201.7	8.28e-22	8.83e-24	60959.47;60959.47-2
CSTF2T	Q9H0L4	Cleavage stimulation factor subunit 2 tau variant	Q9H0L4	21	21	22	21	21	20	22	5695.97	5682.72	6485.14	5475	5053.47	5367.68	6197.33	8.97e-33	2.65e-34	64436.5
CSTF3	Q12996	Cleavage stimulation factor subunit 3	Q12996	33	32	32	35	34	35	35	5394.71	5358.4	5856.85	5548.18	5103.07	5095.58	6072.94	1.02e-33	3.53e-35	82921.6
CTBP1	Q13363	C-terminal-binding protein 1	Q13363	17	16	17	18	16	18	17	12000.7	11864.6	10419.2	11412.9	11810.1	11256.1	9182.04	2.2e-24	2.7e-26	47535.3
CTBP2	P56545;P56545-2;P56545-3	C-terminal-binding protein 2;Isoform 2 of C-terminal-binding protein 2;Isoform 3 of C-terminal-binding protein 2	P56545;P56545-2;P56545-3	4	4	0	6	6	2	0	357.717	673.246	NaN	1011.41	510.331	184.609	NaN	8.84e-19	8.51e-21	48944.86;48944.86-2;48944.86-3
CTBS	Q01459	Di-N-acetylchitobiase	Q01459	4	4	4	5	5	5	4	1680.63	1594.23	1155.84	1487.65	1588.44	1691.87	1086.13	1.79e-29	3.38e-31	43759.8
CTC1	Q2NKJ3	CST complex subunit CTC1	Q2NKJ3	6	5	5	6	5	5	5	523.839	330.57	365.966	447.682	295.603	312.106	453.85	9.11e-19	8.76e-21	134609
CTCF	P49711	Transcriptional repressor CTCF	P49711	22	22	22	23	23	22	23	449.623	933.949	653.578	1728.3	1699.19	1731.79	1665.93	1.16e-31	2.93e-33	82785.4
CTDNEP1	O95476	CTD nuclear envelope phosphatase 1	O95476	6	6	6	6	6	6	6	1846.28	1869.25	1585.21	1542.74	1323.03	1506.74	2692.65	3.49e-28	5.76e-30	28377.1
CTDP1	Q9Y5B0	RNA polymerase II subunit A C-terminal domain phosphatase	Q9Y5B0	28	24	28	29	29	28	28	1882.36	2180.28	1791.21	2298.3	2080.59	1957.67	1853.22	6.01e-42	9.97e-43	104399
CTDSP1	Q9GZU7-2	Isoform 2 of Carboxy-terminal domain RNA polymerase II polypeptide A small phosphatase 1	Q9GZU7-2	4	4	5	4	4	4	5	1911.91	1404.06	1791.5	1638.82	1823.19	1849.65	1664.64	5.34e-23	6.04e-25	29075.1
CTDSPL2	Q05D32;Q05D32-2	CTD small phosphatase-like protein 2;Isoform 2 of CTD small phosphatase-like protein 2	Q05D32;Q05D32-2	15	15	14	15	15	15	15	3243.89	3352.39	3036.79	3413.32	3367.72	3193.92	3655.5	5.84e-47	3.32e-47	52998.73;52998.73-2
CTH	P32929	Cystathionine gamma-lyase	P32929	12	12	12	13	12	12	13	1841.31	2152.2	1711.71	1856.17	1289.98	1399.75	2283.2	5.23e-35	2.24e-36	44508
CTIF	O43310;O43310-2	CBP80/20-dependent translation initiation factor;Isoform 2 of CBP80/20-dependent translation initiation factor	O43310;O43310-2	7	8	7	8	7	7	5	411.666	578.944	574.614	676.655	720.757	681.536	484.148	3.56e-19	3.46e-21	67586.73;67586.73-2
CTNNA1	P35221	Catenin alpha-1	P35221	37	37	37	39	38	35	37	1930.89	1861.28	2966.76	1957.69	2330.29	2435.87	2159.1	1.01e-32	2.97e-34	100071
CTNNAL1	Q9UBT7;Q9UBT7-2	Alpha-catulin;Isoform 2 of Alpha-catulin	Q9UBT7;Q9UBT7-2	2	2	5	4	3	2	4	264.305	144.63	311.787	181.268	308.128	248.895	459.702	6.76e-21	6.98e-23	81896.39;81896.39-2
CTNNB1	P35222	Catenin beta-1	P35222	7	6	7	6	6	6	6	861.693	638.353	1181.08	701.125	999.524	1191.47	691.354	4.49e-24	5.4e-26	85496.6
CTNNBL1	Q8WYA6	Beta-catenin-like protein 1	Q8WYA6	25	25	25	26	26	26	26	6357.08	6027.15	5796.57	6445.65	6295.88	5878.76	5645.58	3.63e-28	5.97e-30	65173.3
CTNND1	O60716-11;O60716-13;O60716-3;O60716-5	Isoform 2AC of Catenin delta-1;Isoform 2A of Catenin delta-1;Isoform 1AC of Catenin delta-1;Isoform 1A of Catenin delta-1	O60716-11;O60716-13;O60716-3;O60716-5	37	36	38	37	37	37	37	2073.85	2228.42	2913.29	2417.98	3402.27	2927.63	2536.53	1.06e-35	5.16e-37	98869.94;98049.08;104976.67;104155.81
CTPS1	P17812	CTP synthase 1	P17812	30	29	30	31	31	31	31	9291.54	9682.9	10184.9	11998.1	11000.4	13293.6	9256.06	3.65e-31	8.54e-33	66690.4
CTPS2	Q9NRF8	CTP synthase 2	Q9NRF8	26	27	27	28	27	27	27	3168.36	3164.37	3313.9	2940.96	3937.66	3396	2408.38	5.46e-30	1.1e-31	65677.6
CTR9	Q6PD62	RNA polymerase-associated protein CTR9 homolog	Q6PD62	40	41	41	45	44	43	43	2874.39	2794.89	2658.65	3155.18	2998.27	2974.41	3272.21	2.37e-35	1.08e-36	133502
CTSA	P10619;P10619-2	Lysosomal protective protein;Isoform 2 of Lysosomal protective protein	P10619;P10619-2	6	5	5	6	6	6	6	3109.2	3542.37	2858.52	2727.36	3082.77	3306.55	3287.84	1.12e-24	1.41e-26	54466.07;54466.07-2
CTSB	P07858	Cathepsin B	P07858	8	9	9	8	8	8	7	5796.74	6275.63	7548.59	4270.91	4887.77	6053.36	2882.99	9.54e-23	1.07e-24	37821.6
CTSC	P53634	Dipeptidyl peptidase 1	P53634	15	17	17	18	18	17	16	7646.89	9366.95	10668	15106.1	23274.1	12351.8	9651.32	1.39e-32	4e-34	51853.8
CTSD	P07339	Cathepsin D	P07339	16	16	16	16	17	15	14	9132.86	9157.12	9721.63	5603.47	7653.23	6574.36	7433.65	4.09e-29	7.42e-31	44552.2
CTSH	P09668	Pro-cathepsin H	P09668	10	10	11	12	13	12	13	6918.03	7100.68	7994.66	5044.12	5291.23	5270.74	5704.62	7.97e-22	8.51e-24	37393.6
CTSS	P25774	Cathepsin S	P25774	12	12	11	10	12	10	12	15862.2	14450.5	14609.1	9211.41	11960.5	8692.84	10827.3	7.05e-23	7.93e-25	37495.7
CTSW	P56202	Cathepsin W	P56202	2	2	2	0	0	0	2	281.466	200.675	118.503	NaN	NaN	NaN	252.531	4.4e-21	4.59e-23	42120.1
CTSZ	Q9UBR2	Cathepsin Z	Q9UBR2	9	10	10	10	10	10	9	9909.35	13301.2	12658.2	12429.7	17052	20457.3	6687.16	5.87e-22	6.3e-24	33867.9
CTTN	Q14247	Src substrate cortactin	Q14247	18	19	19	17	20	19	20	778.307	658.651	2504.59	740.967	2591.87	1341.39	1075.32	7.88e-30	1.55e-31	61586.1
CTTNBP2NL	Q9P2B4	CTTNBP2 N-terminal-like protein	Q9P2B4	7	6	7	8	7	6	6	684.474	506.603	814.305	325.44	414.456	458.489	578.677	5.23e-23	5.93e-25	70158
CTU1	Q7Z7A3	Cytoplasmic tRNA 2-thiolation protein 1	Q7Z7A3	9	10	10	11	10	11	9	2097.65	2268.3	2040.88	2891.9	2775.49	2401.71	1678.91	1.54e-17	1.44e-19	36450
CTU2	Q2VPK5	Cytoplasmic tRNA 2-thiolation protein 2	Q2VPK5	17	17	16	17	17	16	15	2097.58	1907.13	1997.33	2259.96	2513.9	2198.12	1599.25	3.1e-21	3.24e-23	56107.2
CUEDC2	Q9H467	CUE domain-containing protein 2	Q9H467	7	6	7	7	7	6	7	3408.43	3440.7	4436.13	4231.59	4201.2	3668.83	3277.72	4.72e-31	1.09e-32	32009.3
CUL1	Q13616	Cullin-1	Q13616	48	48	50	51	52	51	51	4319.03	4047.61	4271.67	4841.79	4419.26	4820.53	4099.17	9.26e-34	3.23e-35	89678.5
CUL2	Q13617;Q13617-2	Cullin-2;Isoform 2 of Cullin-2	Q13617;Q13617-2	37	35	39	38	39	39	38	6023.98	5321.36	5634.36	5690.23	5117.92	5506.14	4910.63	1.83e-34	7.18e-36	86983.03;86983.03-2
CUL3	Q13618	Cullin-3	Q13618	46	45	47	47	47	46	46	6375.96	6035.75	6101.07	6220.71	6604.95	6448.44	5589.34	5.25e-52	1.02e-51	88930.2
CUL4A	Q13619	Cullin-4A	Q13619	36	36	38	36	37	37	35	3002.5	2850.42	3055.33	2688.37	2855.83	3010.16	2973.72	1.88e-41	2.79e-42	87680.2
CUL4B	Q13620;Q13620-1	Cullin-4B;Isoform 2 of Cullin-4B	Q13620;Q13620-1	49	48	48	50	51	48	50	3858.96	3535.15	3670.32	3637.47	4035.96	3990.75	3379.8	1.35e-43	3.31e-44	103981.66;103981.66-1
CUL5	Q93034	Cullin-5	Q93034	40	40	40	39	40	40	40	3794.69	3407.36	3947.95	3429.96	3617.39	3943.02	3036	1.6e-32	4.54e-34	90955.3
CUL7	Q14999;Q14999-2	Cullin-7;Isoform 2 of Cullin-7	Q14999;Q14999-2	5	3	5	4	4	3	4	335.682	359.35	350.94	293.705	561.768	303.397	316.794	1.7e-05	1.36e-07	191160.58;191160.58-2
CUSTOS	Q96C57	Protein CUSTOS	Q96C57	13	13	13	13	13	13	13	2981.43	2835.95	2794.2	2573.71	3090.75	2905.01	2781.62	5.25e-36	2.7e-37	28170.5
CUTA	O60888;O60888-2;O60888-3	Protein CutA;Isoform A of Protein CutA;Isoform C of Protein CutA	O60888;O60888-2;O60888-3	4	5	5	6	6	6	5	3862.91	2868.39	3166.96	4920.48	6212.73	4982.39	3344.26	5.21e-25	6.68e-27	19116.32;19116.32-2;19116.32-3
CUTC	Q9NTM9	Copper homeostasis protein cutC homolog	Q9NTM9	9	9	10	9	9	9	8	2499.11	3345.76	2702.41	3584.15	3190.96	3393.38	2468.85	2.25e-32	6.29e-34	29341
CUX1	P39880-3	Isoform 3 of Homeobox protein cut-like 1	P39880-3	23	24	26	24	22	21	24	922.195	900.396	912.831	804.937	690.176	826.202	961.553	5.64e-37	3.49e-38	165688
CUX1	P39880-9;Q13948	Isoform 11 of Homeobox protein cut-like 1;Protein CASP	P39880-9;Q13948	6	6	5	7	5	5	7	1153.33	975.995	1060.04	963.329	1175.38	1265.42	1008.93	1.04e-24	1.31e-26	72024.24;77455.3
CWC15	Q9P013	Spliceosome-associated protein CWC15 homolog	Q9P013	10	9	10	9	10	9	10	7628.03	6353.78	6829.49	7469.52	7825.34	7634.89	6232.19	2.45e-23	2.82e-25	26624.3
CWC22	Q9HCG8	Pre-mRNA-splicing factor CWC22 homolog	Q9HCG8	31	29	30	31	30	30	32	2857.05	2845.01	2621.79	2684.78	2687.79	2791.47	3506.67	4.07e-37	2.57e-38	105466
CWC25	Q9NXE8	Pre-mRNA-splicing factor CWC25 homolog	Q9NXE8	12	13	12	10	10	12	13	1664.29	1527.78	1603.57	1363.71	1639.23	1608.13	1840.11	1.85e-25	2.44e-27	49647.5
CWC27	Q6UX04	Spliceosome-associated protein CWC27 homolog	Q6UX04	14	14	15	14	13	14	15	2250.18	2053.64	1908.19	2046.5	1918.71	1825.33	2267.2	2.5e-29	4.63e-31	53847.1
CWF19L1	Q69YN2	CWF19-like protein 1	Q69YN2	24	24	24	24	25	24	25	3505.31	3890.02	3293.89	4001.74	3724.75	3831.66	3162.93	2.43e-35	1.11e-36	60619.1
CWF19L2	Q2TBE0	CWF19-like protein 2	Q2TBE0	17	16	16	18	18	17	17	769.573	696.104	615.045	621.412	828.549	601.45	807.272	5.44e-36	2.79e-37	103787
CXCR4	P61073;P61073-2	C-X-C chemokine receptor type 4;Isoform 2 of C-X-C chemokine receptor type 4	P61073;P61073-2	5	5	5	5	5	4	5	446.157	545.388	414.161	552.153	794.788	856.378	724.882	3.54e-28	5.83e-30	39745.51;39745.51-2
CXorf38	Q8TB03	Uncharacterized protein CXorf38	Q8TB03	15	12	14	15	14	15	15	3974.45	4186.95	5516.13	4970.46	3891.39	4939.46	3832.3	6.05e-21	6.26e-23	36669.9
CXXC1	Q9P0U4;Q9P0U4-2	CXXC-type zinc finger protein 1;Isoform 2 of CXXC-type zinc finger protein 1	Q9P0U4;Q9P0U4-2	17	17	18	20	19	20	19	936.593	988.328	969.483	1403.26	1284.75	1244.02	1273.7	7.52e-43	1.59e-43	75711.55;75711.55-2
CXXC5	Q7LFL8;Q7LFL8-2	CXXC-type zinc finger protein 5;Isoform 2 of CXXC-type zinc finger protein 5	Q7LFL8;Q7LFL8-2	2	2	2	2	2	2	2	2562.04	2251.81	1947.66	2586.5	1943.35	1890.51	2029.32	3.06e-15	2.73e-17	32977.34;32977.34-2
CYB561A3	Q8NBI2;Q8NBI2-2	Lysosomal membrane ascorbate-dependent ferrireductase CYB561A3;Isoform 2 of Lysosomal membrane ascorbate-dependent ferrireductase CYB561A3	Q8NBI2;Q8NBI2-2	2	2	2	2	2	2	2	1002.43	886.14	691.735	1081.09	1115.88	988.57	1054.81	7.67e-10	6.37e-12	27214.36;27214.36-2
CYB5A	P00167;P00167-2	Cytochrome b5;Isoform 2 of Cytochrome b5	P00167;P00167-2	6	6	6	6	6	6	6	12302.2	9563.8	16823.3	9761.39	14064.6	14999	13954.1	2.1e-30	4.47e-32	15330.1;15330.1-2
CYB5B	O43169	Cytochrome b5 type B	O43169	7	7	7	9	8	8	9	29619.7	28075.7	29635.9	23973.4	32168.8	29776.1	22535	1.08e-32	3.15e-34	16694.5
CYB5R1	Q9UHQ9	NADH-cytochrome b5 reductase 1	Q9UHQ9	11	11	11	11	11	11	11	3853.46	4157.64	4157.67	3060.16	3978.91	3964.64	4837.16	4.27e-31	9.89e-33	34094.8
CYB5R2	Q6BCY4	NADH-cytochrome b5 reductase 2	Q6BCY4	11	12	11	11	12	12	11	937.689	1059.66	902.608	1473.79	1932.9	1377.2	1140.59	1.53e-28	2.61e-30	31458.3
CYB5R3	P00387;P00387-2;P00387-3	NADH-cytochrome b5 reductase 3;Isoform 2 of NADH-cytochrome b5 reductase 3;Isoform 3 of NADH-cytochrome b5 reductase 3	P00387;P00387-2;P00387-3	21	20	21	21	22	21	22	16695.8	16582	18623.5	16253.4	20923.1	18753.1	16124.9	6.19e-32	1.61e-33	34234.85;34234.85-2;34234.85-3
CYB5R4	Q7L1T6	Cytochrome b5 reductase 4	Q7L1T6	22	22	21	22	22	21	22	1887.09	1917.26	1598.02	1639.39	1370.79	1612.95	1520.45	2.62e-28	4.38e-30	59473.7
CYBA	P13498	Cytochrome b-245 light chain	P13498	7	7	7	7	7	6	7	10015.5	9828.57	10635	11818.7	10984.8	14169.8	15385.2	1.65e-14	1.45e-16	21012.5
CYBB	P04839	Cytochrome b-245 heavy chain	P04839	15	15	15	18	18	18	17	3814.24	3991.24	3711	4727.76	4085.98	4320.67	5444.57	4.02e-31	9.36e-33	65335.9
CYBC1	Q9BQA9;Q9BQA9-2	Cytochrome b-245 chaperone 1;Isoform 2 of Cytochrome b-245 chaperone 1	Q9BQA9;Q9BQA9-2	8	8	8	8	8	8	8	10690.9	9259.57	7865.68	4749.13	3846.08	4468.22	14592.5	2.32e-29	4.31e-31	20773.84;20773.84-2
CYBRD1	Q53TN4;Q53TN4-3	Plasma membrane ascorbate-dependent reductase CYBRD1;Isoform 3 of Plasma membrane ascorbate-dependent reductase CYBRD1	Q53TN4;Q53TN4-3	3	3	4	3	3	3	4	305.484	222.722	480.215	1955.81	1143.32	1248.74	821.263	8.97e-19	8.63e-21	31641.31;31641.31-3
CYC1	P08574	Cytochrome c1, heme protein, mitochondrial	P08574	13	13	13	13	13	13	13	11087.8	10896.4	12106.5	11291.2	11644.7	11088.8	14405.9	2.17e-26	3.07e-28	35422
CYCS	P99999	Cytochrome c	P99999	8	8	8	8	7	7	8	24978.7	22578.3	27548.8	36818.5	35770.8	34960.7	24811	3.01e-30	6.28e-32	11748.7
CYFIP1	Q7L576	Cytoplasmic FMR1-interacting protein 1	Q7L576	55	54	58	59	59	59	57	7263.9	7473.59	8250.74	6825.75	7176.33	8439.12	6947.97	5.33e-37	3.31e-38	145182
CYFIP2	Q96F07	Cytoplasmic FMR1-interacting protein 2	Q96F07	35	32	36	38	37	37	37	7306.42	6880.56	6639.84	6385.24	6602.99	7541.75	6655.74	1.02e-31	2.59e-33	148398
CYLD	Q9NQC7;Q9NQC7-2	Ubiquitin carboxyl-terminal hydrolase CYLD;Isoform 2 of Ubiquitin carboxyl-terminal hydrolase CYLD	Q9NQC7;Q9NQC7-2	23	21	24	23	25	23	25	1781.1	1736.33	1924.09	1625.23	1510.75	1702.49	1682.47	2e-32	5.6e-34	107315.56;107315.56-2
CYP1A1	P04798	Cytochrome P450 1A1	P04798	0	4	4	10	11	6	10	NaN	109.299	208.806	1202.36	1918.9	536.661	2089.67	1.85e-24	2.28e-26	58165.3
CYP1B1	Q16678	Cytochrome P450 1B1	Q16678	0	0	5	2	2	7	8	NaN	NaN	383.518	285.663	427.788	678.282	1926.78	4.99e-18	4.71e-20	60845.9
CYP20A1	Q6UW02	Cytochrome P450 20A1	Q6UW02	20	18	21	20	21	19	21	1319.04	1245.61	1390.52	1477.66	1521.44	1232.18	2120.15	1.68e-28	2.85e-30	52432.3
CYP27A1	Q02318	Sterol 26-hydroxylase, mitochondrial	Q02318	17	15	16	16	17	17	16	1924.62	1873.97	2238.42	2208.21	1599.17	2661.04	1011.4	2.35e-41	3.41e-42	60234.8
CYP2U1	Q7Z449	Cytochrome P450 2U1	Q7Z449	5	5	5	3	4	4	5	1491.92	1664.98	1233.83	482.514	527.99	721.639	1283.39	9.23e-21	9.48e-23	61987.1
CYP51A1	Q16850	Lanosterol 14-alpha demethylase	Q16850	21	21	22	22	22	22	22	5154.47	5501.02	7311.38	8525.95	11271	8226.45	10093.9	2.85e-32	7.83e-34	57278.3
CYP7B1	O75881	Cytochrome P450 7B1	O75881	19	18	20	20	20	20	20	1895.97	1728.75	2706.18	1194.37	1580.91	2108.48	2506.14	1.58e-31	3.9e-33	58255.9
CYREN	Q9BWK5;Q9BWK5-4	Cell cycle regulator of non-homologous end joining;Isoform 4 of Cell cycle regulator of non-homologous end joining	Q9BWK5;Q9BWK5-4	2	2	2	2	2	2	2	604.882	919.991	820.849	878.242	863.143	997.574	794.088	0.0102761	7.93e-05	16828.93;16828.93-4
CYRIB	Q9NUQ9	CYFIP-related Rac1 interactor B	Q9NUQ9	17	17	17	17	17	17	18	19306.9	19734.9	14928.7	19053.1	17217.3	20455.4	15150.7	8.53e-43	1.78e-43	36748
CYS1	Q717R9	Cystin-1	Q717R9	3	3	3	3	2	2	2	1010.28	1031.67	753.009	882.777	453.791	447.077	208.981	2.64e-26	3.71e-28	16393.1
CYTH1	Q15438;Q15438-2	Cytohesin-1;Isoform 2 of Cytohesin-1	Q15438;Q15438-2	21	21	20	21	21	21	21	4216.63	4377.34	5360.43	4674.26	5038.87	5056.58	4502.26	4.51e-26	6.21e-28	46412.66;46412.66-2
CYTH2	Q99418;Q99418-2	Cytohesin-2;Isoform 2 of Cytohesin-2	Q99418;Q99418-2	8	8	8	8	8	7	8	2232.16	2164.14	1604.82	1599.31	1909.32	1322.39	1291.5	4.34e-21	4.52e-23	46546.1;46546.1-2
CYTH3	O43739;O43739-2	Cytohesin-3;Isoform 2 of Cytohesin-3	O43739;O43739-2	4	6	6	6	5	6	5	3241.24	3142.24	6466.54	2108.65	2019.76	3204.57	1949.91	1.2e-20	1.23e-22	46348.64;46348.64-2
CYTH4	Q9UIA0	Cytohesin-4	Q9UIA0	10	10	10	10	11	11	8	1985.22	2115.14	699.247	1156.72	1406.94	1049.9	1080.83	4.64e-24	5.58e-26	45672.1
CYTIP	O60759	Cytohesin-interacting protein	O60759	7	7	7	7	7	7	7	1208.76	1029.61	1355.16	1369.79	889.089	1053.64	1152.77	1.37e-42	2.68e-43	40009.9
CZIB	Q9NWV4	CXXC motif containing zinc binding protein	Q9NWV4	6	7	7	7	7	6	6	10062.9	10069.8	11185.7	9310.66	9755.57	10443.3	6645.04	1.72e-19	1.69e-21	18048.4
D2HGDH	Q8N465	D-2-hydroxyglutarate dehydrogenase, mitochondrial	Q8N465	12	11	9	12	10	8	11	1531.15	1596.43	1255.71	1184.05	1247.15	1143.53	1354.29	3.6e-23	4.11e-25	56416.1
DAAM1	Q9Y4D1;Q9Y4D1-2	Disheveled-associated activator of morphogenesis 1;Isoform 2 of Disheveled-associated activator of morphogenesis 1	Q9Y4D1;Q9Y4D1-2	31	29	32	33	34	32	34	767.262	756.181	973.582	1234.6	1110.55	1090.88	1396.76	1.4e-29	2.68e-31	123473.46;123473.46-2
DAD1	P61803	Dolichyl-diphosphooligosaccharide--protein glycosyltransferase subunit DAD1	P61803	4	4	4	4	4	4	4	25449.7	22581.8	18291.5	33443.3	34244.9	33443.5	33755	1.15e-17	1.08e-19	12496.7
DAG1	Q14118	Dystroglycan 1	Q14118	12	12	13	12	12	11	12	866.965	698.798	1003.5	904.351	1237.38	961.738	881.548	4.4e-28	7.19e-30	97441.5
DAGLB	Q8NCG7;Q8NCG7-4	Diacylglycerol lipase-beta;Isoform 4 of Diacylglycerol lipase-beta	Q8NCG7;Q8NCG7-4	10	10	12	11	12	12	11	1365.3	1195.28	1078.25	1626.75	1351.67	1420.52	1609.53	7.37e-32	1.9e-33	73732.1;73732.1-4
DAP	P51397	Death-associated protein 1	P51397	2	2	2	2	2	2	2	1326.61	1584.85	1548.26	1319.97	1017.25	910.672	608.906	1.09e-22	1.22e-24	11164.6
DAP3	P51398;P51398-2	Small ribosomal subunit protein mS29;Isoform 2 of Small ribosomal subunit protein mS29	P51398;P51398-2	19	19	19	21	21	21	20	5282.99	4995.04	5307.1	4855	5093.1	5065.17	6631.96	2.27e-31	5.46e-33	45566.44;45566.44-2
DAPK1	P53355;P53355-3	Death-associated protein kinase 1;Isoform 3 of Death-associated protein kinase 1	P53355;P53355-3	12	11	16	11	12	14	4	1255.32	1040.94	1520.76	782.023	1257.33	2088.02	560.846	5.47e-19	5.29e-21	160046.08;160046.08-3
DAPK3	O43293	Death-associated protein kinase 3	O43293	12	10	11	11	10	11	12	1038.42	1011.93	1058.43	1220.86	1326.56	1335.14	1036.87	7.58e-28	1.21e-29	52535.7
DAPP1	Q9UN19	Dual adapter for phosphotyrosine and 3-phosphotyrosine and 3-phosphoinositide	Q9UN19	10	10	10	10	10	10	10	1861.38	2001.95	1890.02	2081.41	1793.69	2072.49	2002.84	9.96e-24	1.18e-25	32193.5
DARS1	P14868	Aspartate--tRNA ligase, cytoplasmic	P14868	37	37	39	38	38	37	38	32583	33199.6	33005.4	33531	34449.3	33584.4	31638.4	7.27e-33	2.19e-34	57136.2
DARS2	Q6PI48	Aspartate--tRNA ligase, mitochondrial	Q6PI48	28	27	30	30	29	29	28	5398.92	5698.25	4986.21	5095.63	5655.05	3637.8	5344.39	3.31e-27	5e-29	73562.7
DAXX	Q9UER7;Q9UER7-2;Q9UER7-3;Q9UER7-4	Death domain-associated protein 6;Isoform 2 of Death domain-associated protein 6;Isoform 3 of Death domain-associated protein 6;Isoform beta of Death domain-associated protein 6	Q9UER7;Q9UER7-2;Q9UER7-3;Q9UER7-4	12	11	10	11	10	10	10	2068.58	2304.65	1894.22	2009.72	2144.23	1903.13	1824.23	1.19e-33	4.08e-35	81372.64;81372.64-2;81372.64-3;81372.64-4
DAZAP1	Q96EP5	DAZ-associated protein 1	Q96EP5	13	12	13	13	13	13	13	10021.8	13671.8	12040	14432.4	11905.3	12587.1	12457.3	8.2e-33	2.45e-34	43383.4
DBF4	Q9UBU7	Protein DBF4 homolog A	Q9UBU7	1	2	2	2	2	1	2	375.385	336.675	583.271	384.164	417.129	128.819	382.85	0.000260003	2.06e-06	76858
DBI	P07108	Acyl-CoA-binding protein	P07108	10	10	9	10	9	10	10	17810.9	12722.7	22074.8	20981	38905.5	38254	16250.4	1.47e-41	2.26e-42	10044.4
DBN1	Q16643	Drebrin	Q16643	23	22	22	21	23	23	23	6880.58	6119.97	5786.85	5130.46	9073.85	4891.61	6487.65	1.68e-33	5.59e-35	71429.3
DBNDD1	Q9H9R9	Dysbindin domain-containing protein 1	Q9H9R9	1	2	3	3	2	3	0	2071.43	1533.47	3197.74	1371.68	1860.36	2039.37	NaN	4.93e-26	6.77e-28	17041.7
DBNL	Q9UJU6	Drebrin-like protein	Q9UJU6	23	22	22	23	22	23	23	14167.5	14611.4	14235.5	13663.5	12950.5	16048.8	12290.3	1.44e-24	1.79e-26	48207.3
DBNL	Q9UJU6-3	Isoform 3 of Drebrin-like protein	Q9UJU6-3	2	2	2	2	2	2	2	3863.73	4189.8	3832.18	3187.09	3073.69	3678.08	2556.1	4.52e-16	4.1e-18	49042.2
DBR1	Q9UK59	Lariat debranching enzyme	Q9UK59	17	18	18	18	19	17	18	1794.29	1887.14	1725.35	1856.79	1841.34	1857.48	1623.57	1.37e-46	7.19e-47	61554.9
DBT	P11182	Lipoamide acyltransferase component of branched-chain alpha-keto acid dehydrogenase complex, mitochondrial	P11182	23	23	23	23	23	20	23	3703.63	3675.09	3287.47	2774.96	3022.18	3034.02	3573.92	1.23e-24	1.54e-26	53487.1
DCAF1	Q9Y4B6;Q9Y4B6-2	DDB1- and CUL4-associated factor 1;Isoform 2 of DDB1- and CUL4-associated factor 1	Q9Y4B6;Q9Y4B6-2	52	51	50	52	51	51	50	2893.03	2994.16	3048.63	3016.02	3236.07	2804.1	2926	2.34e-39	2.29e-40	169007.23;169007.23-2
DCAF10	Q5QP82	DDB1- and CUL4-associated factor 10	Q5QP82	10	9	11	12	11	12	10	465.245	441.474	520.637	577.413	644.536	642.494	349.293	1.3e-29	2.5e-31	60582.1
DCAF11	Q8TEB1;Q8TEB1-2	DDB1- and CUL4-associated factor 11;Isoform 2 of DDB1- and CUL4-associated factor 11	Q8TEB1;Q8TEB1-2	16	17	16	16	17	16	16	2136.03	2252.22	1808.46	2096.54	2025.98	2188.08	1657.77	3.18e-30	6.6e-32	61669.6;61669.6-2
DCAF12	Q5T6F0	DDB1- and CUL4-associated factor 12	Q5T6F0	5	5	6	5	6	7	5	383.405	305.456	419.915	424.725	452.097	472.655	296.552	3.43e-07	2.78e-09	50517.3
DCAF13	Q9NV06	DDB1- and CUL4-associated factor 13	Q9NV06	23	22	23	20	21	20	23	2845.99	2783.11	2991.47	2575.62	2713.41	2555.62	3525.09	9.79e-35	4.02e-36	51402.2
DCAF15	Q66K64	DDB1- and CUL4-associated factor 15	Q66K64	4	4	4	4	4	0	4	419.077	446.856	577.948	612.323	583.259	NaN	474.208	3.64e-14	3.19e-16	66463.5
DCAF16	Q9NXF7	DDB1- and CUL4-associated factor 16	Q9NXF7	3	3	3	3	3	3	3	1106.1	1208.94	1125.12	820.61	1202.98	787.898	804.073	1.93e-28	3.25e-30	24193.4
DCAF4	Q8WV16;Q8WV16-2;Q8WV16-4;Q8WV16-5	DDB1- and CUL4-associated factor 4;Isoform 2 of DDB1- and CUL4-associated factor 4;Isoform 4 of DDB1- and CUL4-associated factor 4;Isoform 5 of DDB1- and CUL4-associated factor 4	Q8WV16;Q8WV16-2;Q8WV16-4;Q8WV16-5	2	2	2	2	2	2	2	400.638	428.964	464.783	413.273	326.97	220.6	472.754	1.41e-09	1.17e-11	55693.5;55693.5-2;55693.5-4;55693.5-5
DCAF5	Q96JK2;Q96JK2-3	DDB1- and CUL4-associated factor 5;Isoform 3 of DDB1- and CUL4-associated factor 5	Q96JK2;Q96JK2-3	18	16	19	18	19	18	16	1051.08	1142.99	1167.1	1193.13	1410.12	1275.18	975.651	2.86e-40	3.38e-41	103963.27;103963.27-3
DCAF6	Q58WW2;Q58WW2-2;Q58WW2-3;Q58WW2-4	DDB1- and CUL4-associated factor 6;Isoform 2 of DDB1- and CUL4-associated factor 6;Isoform 3 of DDB1- and CUL4-associated factor 6;Isoform 4 of DDB1- and CUL4-associated factor 6	Q58WW2;Q58WW2-2;Q58WW2-3;Q58WW2-4	13	11	13	14	14	14	14	1276.55	1027.74	1266.88	1356.95	1462.07	1448.54	1037.92	1.99e-29	3.72e-31	96291.96;96291.96-2;96291.96-3;96291.96-4
DCAF7	P61962	DDB1- and CUL4-associated factor 7	P61962	12	12	12	12	12	12	11	3854.8	3737.35	4126.03	4701.97	4111.48	4428.72	3844.03	1.15e-29	2.22e-31	38926.2
DCAF8	Q5TAQ9	DDB1- and CUL4-associated factor 8	Q5TAQ9	16	16	16	16	16	16	15	2117.18	2277.39	2178.43	2518.49	2396.73	2433.49	2288.48	1.98e-30	4.23e-32	66852.2
DCAKD	Q8WVC6	Dephospho-CoA kinase domain-containing protein	Q8WVC6	11	9	11	10	11	11	11	3605.54	3169.08	5339.08	3471.26	4603.38	3807.05	3999.57	1.05e-32	3.08e-34	26550.2
DCD	P81605;P81605-2	Dermcidin;Isoform 2 of Dermcidin	P81605;P81605-2	3	3	3	3	3	3	3	3108.04	5553.53	2125.61	884.471	2186.17	1960.7	10349.3	7.48e-26	1.01e-27	11283.86;11283.86-2
DCK	P27707	Deoxycytidine kinase	P27707	19	18	19	19	19	19	19	4879.15	4730.48	3131.36	4037.8	3582.85	3850.7	3851.97	7.55e-30	1.49e-31	30518.6
DCP1A	Q9NPI6;Q9NPI6-2	mRNA-decapping enzyme 1A;Isoform 2 of mRNA-decapping enzyme 1A	Q9NPI6;Q9NPI6-2	17	17	17	17	17	16	17	2865.14	3000.19	2866.82	2572.7	2391.38	2592.75	2184.48	2.81e-42	5.14e-43	63278.47;63278.47-2
DCP1B	Q8IZD4	mRNA-decapping enzyme 1B	Q8IZD4	15	13	14	15	15	13	15	1997.27	1728.97	1824.68	1829.54	2504.94	1786.42	1737.83	1.26e-20	1.28e-22	67722.9
DCP2	Q8IU60;Q8IU60-2	m7GpppN-mRNA hydrolase;Isoform 2 of m7GpppN-mRNA hydrolase	Q8IU60;Q8IU60-2	9	8	6	9	9	6	7	1728.98	1971.62	1497.8	1654.31	1564.1	1558.65	1734.27	6.84e-23	7.71e-25	48423.13;48423.13-2
DCPS	Q96C86	m7GpppX diphosphatase	Q96C86	18	15	18	18	20	20	17	13915.3	13394.5	14706.1	13439.4	14266.1	13375.5	11260.2	4.37e-24	5.25e-26	38608.8
DCTD	P32321;P32321-2	Deoxycytidylate deaminase;Isoform 2 of Deoxycytidylate deaminase	P32321;P32321-2	8	8	8	8	8	8	8	6077.47	6863.47	7503.67	7360.33	6249.08	6826.43	4330.56	2.5e-27	3.82e-29	20016;20016-2
DCTN1	Q14203;Q14203-6	Dynactin subunit 1;Isoform 6 of Dynactin subunit 1	Q14203;Q14203-6	63	64	65	65	64	65	64	4711.01	4661.4	4638.53	3850.83	4601.51	4457.52	3905.91	1.99e-40	2.4e-41	141694.85;141694.85-6
DCTN2	Q13561;Q13561-2;Q13561-3	Dynactin subunit 2;Isoform 2 of Dynactin subunit 2;Isoform 3 of Dynactin subunit 2	Q13561;Q13561-2;Q13561-3	22	22	22	22	22	22	22	10416.5	10029.5	10424.1	7686.02	9151.05	8685.09	7001.77	9.35e-39	8.12e-40	44231;44231-2;44231-3
DCTN3	O75935;O75935-3	Dynactin subunit 3;Isoform 3 of Dynactin subunit 3	O75935;O75935-3	10	10	10	10	10	10	10	4034.78	3914.32	4362.81	5112.76	7180.48	5909.25	4737.77	2.62e-27	4e-29	21119.41;21119.41-3
DCTN4	Q9UJW0	Dynactin subunit 4	Q9UJW0	17	19	18	18	19	19	19	2387.9	2469.42	2540.76	2177.78	2704.74	2582.32	2319.09	6.93e-35	2.91e-36	52337.1
DCTN5	Q9BTE1	Dynactin subunit 5	Q9BTE1	5	5	5	5	5	4	5	3620.74	5051.54	4478.29	3200.99	4069.49	3903.32	2912.23	5.03e-14	4.39e-16	20126.5
DCTN6	O00399	Dynactin subunit 6	O00399	5	5	5	5	5	5	5	6155.73	6565.32	6893.04	5938.42	6635.11	6313.93	4841.41	8.69e-17	7.98e-19	20747
DCTPP1	Q9H773	dCTP pyrophosphatase 1	Q9H773	11	10	11	11	11	11	11	10612.5	9654.27	10133	18954.9	15375.7	18055.9	6029	2.37e-24	2.9e-26	18680.9
DCUN1D1	Q96GG9	DCN1-like protein 1	Q96GG9	10	10	10	10	9	10	10	3701.18	3573.79	4089.8	4013.56	4271.9	4401.35	3198.89	7.45e-24	8.85e-26	30124.3
DCUN1D4	Q92564;Q92564-3	DCN1-like protein 4;Isoform 3 of DCN1-like protein 4	Q92564;Q92564-3	3	3	3	3	3	2	3	1475.1	3340.4	3599.31	3968.42	3804.74	3286.07	4410.12	6.48e-29	1.15e-30	34067.55;34067.55-3
DCUN1D5	Q9BTE7	DCN1-like protein 5	Q9BTE7	10	10	10	10	10	10	10	2634.52	2714.05	2845.69	3353.79	3213.69	2876.12	2770.52	1.28e-27	2.01e-29	27508.4
DCXR	Q7Z4W1	L-xylulose reductase	Q7Z4W1	11	11	11	11	11	11	11	5897.51	6339.42	4973.44	5387.95	4394.78	4512.95	5071.66	1.19e-29	2.28e-31	25913
DDA1	Q9BW61	DET1- and DDB1-associated protein 1	Q9BW61	6	6	6	6	6	5	6	3169.21	3167.66	4136.71	3584.13	3756.58	3389.64	3002.44	1.14e-31	2.87e-33	11835.3
DDAH1	O94760	N(G),N(G)-dimethylarginine dimethylaminohydrolase 1	O94760	0	2	6	2	0	0	0	NaN	3214.64	5161.99	1155.84	NaN	NaN	NaN	1.03e-08	8.43e-11	31121.8
DDAH2	O95865	N(G),N(G)-dimethylarginine dimethylaminohydrolase 2	O95865	6	6	6	6	6	6	6	3407.91	3514.34	2474.21	2422.87	2307.04	2894.85	1744.88	1.18e-24	1.48e-26	29643.9
DDB1	Q16531	DNA damage-binding protein 1	Q16531	64	63	65	67	63	64	68	13123.5	12844.3	13625.8	13344.8	13799.8	12920.2	14235.5	7.84e-31	1.75e-32	126968
DDB2	Q92466	DNA damage-binding protein 2	Q92466	16	17	17	15	16	16	15	4011.62	4103.73	4627.19	4558.28	5535.58	3900.58	3812.53	3.27e-36	1.75e-37	47864
DDHD1	Q8NEL9	Phospholipase DDHD1	Q8NEL9	28	29	30	29	29	29	30	1934	1857.19	2312.1	1997.42	1534.51	1881.08	1767.92	1.89e-24	2.33e-26	100435
DDHD2	O94830	Phospholipase DDHD2	O94830	16	15	16	16	16	17	14	1346.1	1510.25	1866.77	1512.56	1653.99	1989.68	1282.89	3.82e-24	4.61e-26	81031.8
DDI2	Q5TDH0;Q5TDH0-3	Protein DDI1 homolog 2;Isoform 3 of Protein DDI1 homolog 2	Q5TDH0;Q5TDH0-3	17	16	17	17	17	17	16	6064.49	6564.36	5682.84	5940.58	6485.37	6129.61	4359.97	1.33e-25	1.78e-27	44522.56;44522.56-3
DDOST	P39656	Dolichyl-diphosphooligosaccharide--protein glycosyltransferase 48 kDa subunit	P39656	17	17	17	17	17	17	17	30473.3	25930.6	22458.1	23712.4	18206.6	19175.9	33007.3	2.54e-24	3.1e-26	50800.8
DDRGK1	Q96HY6	DDRGK domain-containing protein 1	Q96HY6	10	9	10	9	9	9	10	6342.19	5642.33	5794.4	4555.13	4514.74	4361.6	6985.82	6.27e-39	5.67e-40	35610.9
DDT	P30046	D-dopachrome decarboxylase	P30046	9	9	9	9	9	9	9	26059.2	25617.6	29527.6	28701	25706	32134.8	21313.9	6.79e-31	1.53e-32	12711.8
DDX1	Q92499	ATP-dependent RNA helicase DDX1	Q92499	45	47	45	47	46	48	47	14164.5	14619	14722.6	15299.4	15946.2	15785.6	14308.1	1.57e-39	1.59e-40	82432.1
DDX10	Q13206	Probable ATP-dependent RNA helicase DDX10	Q13206	36	36	39	38	39	37	39	2388.23	2326.58	2496.72	2304.33	2567.61	2030.5	2963.34	6.93e-38	5.06e-39	100888
DDX11	Q96FC9-2;Q96FC9-3	Isoform 2 of ATP-dependent DNA helicase DDX11;Isoform 3 of ATP-dependent DNA helicase DDX11	Q96FC9-2;Q96FC9-3	14	16	17	16	19	18	18	653.396	624.149	598.218	652.408	1333.01	940.311	967.056	2.74e-25	3.58e-27	101684.67;98687.3
DDX17	Q92841	Probable ATP-dependent RNA helicase DDX17	Q92841	32	32	32	32	32	31	32	29571.2	29287	28856.5	26884.4	28081.5	28519.7	30170.5	2.62e-29	4.84e-31	80272.4
DDX18	Q9NVP1	ATP-dependent RNA helicase DDX18	Q9NVP1	30	30	31	31	31	32	31	8760.04	9071.42	8782.4	9520.2	9824.11	9334.88	11844.7	8.26e-37	4.94e-38	75406.8
DDX19A	Q9NUU7	ATP-dependent RNA helicase DDX19A	Q9NUU7	27	29	28	30	29	30	29	11386.8	10902.8	11235.2	11821.8	11949.8	11618.2	11392.9	5.47e-32	1.43e-33	53975
DDX19B	Q9UMR2	ATP-dependent RNA helicase DDX19B	Q9UMR2	3	3	3	3	3	2	3	1422.38	1969.78	1586.59	1275.57	1706.69	1598.99	1905.34	6.17e-16	5.57e-18	53926.8
DDX20	Q9UHI6	Probable ATP-dependent RNA helicase DDX20	Q9UHI6	35	36	37	38	36	37	38	1868.12	1844.21	2301.19	2029.74	2207.2	1797.52	2029.32	3.85e-33	1.21e-34	92240.5
DDX21	Q9NR30	Nucleolar RNA helicase 2	Q9NR30	52	52	54	53	54	51	52	15305	15350.1	15402.4	15324.5	14151.2	13621.3	18665.9	9.16e-29	1.6e-30	87344.4
DDX23	Q9BUQ8	Probable ATP-dependent RNA helicase DDX23	Q9BUQ8	47	45	47	47	47	46	47	6725.21	7211.64	6723.85	7866.37	7791.69	8189.22	7198.19	3.55e-36	1.89e-37	95582.5
DDX24	Q9GZR7	ATP-dependent RNA helicase DDX24	Q9GZR7	42	40	40	43	42	43	43	6458.12	6490.12	6940.36	6978.45	6043.87	7165	7673.03	4.39e-28	7.17e-30	96331.8
DDX27	Q96GQ7	Probable ATP-dependent RNA helicase DDX27	Q96GQ7	35	35	36	36	36	37	35	7261.52	7003.25	6967.19	6853.35	6658.06	6417.5	9013	2.2e-45	8.43e-46	89835.2
DDX28	Q9NUL7	Probable ATP-dependent RNA helicase DDX28	Q9NUL7	22	21	23	17	19	19	23	1723.01	1729.25	1637.82	1001.37	1546.17	1825.6	2624.83	1.28e-29	2.46e-31	59581.2
DDX31	Q9H8H2	Probable ATP-dependent RNA helicase DDX31	Q9H8H2	27	25	28	27	27	26	26	1995.59	2220.36	2291.8	1948.34	1803.71	1887.61	2540.51	1.97e-28	3.32e-30	94087.1
DDX39A	O00148	ATP-dependent RNA helicase DDX39A	O00148	28	28	26	29	30	28	28	39339.4	40685.2	27260.3	44205.8	42574.9	40596.3	41109.6	6.47e-34	2.33e-35	49129.5
DDX39B	Q13838	Spliceosome RNA helicase DDX39B	Q13838	13	12	12	15	14	15	14	12421.1	11608.6	17282	15157.7	14252.5	14347.6	12524.5	2.21e-31	5.33e-33	48991.3
DDX3X	O00571	ATP-dependent RNA helicase DDX3X	O00571	14	14	14	15	15	15	15	9969.27	9811.24	14419	14037.5	12315.4	13960.4	18505.1	5.98e-35	2.54e-36	73243.4
DDX3Y	O15523	ATP-dependent RNA helicase DDX3Y	O15523	43	42	37	35	43	34	37	15965.3	16399.8	17815.2	18044.3	18648.8	18930.2	20841	4.85e-29	8.77e-31	73153.6
DDX3Y	O15523-2	Isoform 2 of ATP-dependent RNA helicase DDX3Y	O15523-2	2	2	0	0	2	0	0	1675.06	1421.85	NaN	NaN	1380.14	NaN	NaN	1.11e-16	1.02e-18	72931.5
DDX41	Q9UJV9	Probable ATP-dependent RNA helicase DDX41	Q9UJV9	36	41	40	41	39	39	41	3453.73	3259.39	2929.11	3394.9	3375.93	3139.01	3838.43	8.85e-33	2.63e-34	69837.6
DDX42	Q86XP3	ATP-dependent RNA helicase DDX42	Q86XP3	42	43	42	43	42	43	43	7215.8	6801.94	7226.94	6873.78	7538.2	7247.54	7029.36	3.48e-38	2.69e-39	102975
DDX46	Q7L014	Probable ATP-dependent RNA helicase DDX46	Q7L014	62	61	62	64	63	64	62	5183.51	5501.87	5501.34	7461.61	7778.31	7767.17	6795.61	3.01e-38	2.35e-39	117362
DDX47	Q9H0S4	Probable ATP-dependent RNA helicase DDX47	Q9H0S4	21	21	20	20	20	20	21	7235.39	6771.44	8833.7	8356.85	7669.19	7954.43	9822.24	1.97e-35	9.13e-37	50646.5
DDX49	Q9Y6V7	Probable ATP-dependent RNA helicase DDX49	Q9Y6V7	17	16	20	20	20	19	20	2535.38	2584.19	3135.61	2850.25	2676.41	2661.29	3363.5	1.15e-31	2.88e-33	54226.3
DDX5	P17844	Probable ATP-dependent RNA helicase DDX5	P17844	38	39	39	40	40	38	41	39744.3	39237.6	42549.7	40561.4	42929.4	41921.2	50315.1	5.74e-31	1.31e-32	69148.1
DDX50	Q9BQ39	ATP-dependent RNA helicase DDX50	Q9BQ39	33	33	33	35	35	35	36	3138.71	3297.67	3438.2	4242.38	3852.82	3705.46	4016.05	2.58e-40	3.06e-41	82565
DDX51	Q8N8A6	ATP-dependent RNA helicase DDX51	Q8N8A6	21	22	21	22	22	23	23	1936.57	2029.96	1808.94	2346.1	2225.64	1844.46	2130.5	1.99e-39	1.98e-40	72457.4
DDX52	Q9Y2R4	Probable ATP-dependent RNA helicase DDX52	Q9Y2R4	20	18	18	21	21	21	20	2192.53	2309.13	2018.98	2346.56	2309.92	2132.76	2706.27	7.12e-39	6.37e-40	67466
DDX54	Q8TDD1	ATP-dependent RNA helicase DDX54	Q8TDD1	43	42	42	43	43	42	43	3109.55	3085.11	3570.39	3520.91	3343.79	2983.69	4567.07	6.45e-38	4.74e-39	98594.8
DDX54	Q8TDD1-2	Isoform 2 of ATP-dependent RNA helicase DDX54	Q8TDD1-2	2	2	2	2	2	2	2	1803.54	1724	1968.27	2263.06	2114.07	1636.96	2840.03	1.3e-15	1.17e-17	98665.9
DDX55	Q8NHQ9	ATP-dependent RNA helicase DDX55	Q8NHQ9	21	23	24	23	24	24	24	1226.73	1180.48	1347.36	1431.71	1391.04	1352.74	1442.07	4.39e-36	2.29e-37	68546.8
DDX56	Q9NY93;Q9NY93-2	Probable ATP-dependent RNA helicase DDX56;Isoform 2 of Probable ATP-dependent RNA helicase DDX56	Q9NY93;Q9NY93-2	22	21	23	21	22	22	23	3428.77	3462.13	4162.58	3609.39	3613.62	4077.84	4496.94	9.94e-36	4.85e-37	61589.53;61589.53-2
DDX59	Q5T1V6	Probable ATP-dependent RNA helicase DDX59	Q5T1V6	25	23	22	24	26	21	21	1342.82	1340.23	1226.46	1509.98	1254.67	915.901	1115.92	1.95e-24	2.4e-26	68809.6
DDX6	P26196	Probable ATP-dependent RNA helicase DDX6	P26196	31	29	30	33	32	31	30	8025.94	8171.64	8050.3	9109.59	8894.58	8985.35	7674.08	8.24e-31	1.83e-32	54416.8
DDX60	Q8IY21	Probable ATP-dependent RNA helicase DDX60	Q8IY21	54	51	53	54	50	53	49	2597.72	2861.3	2777.64	2505.03	2052.08	2097.32	1643.47	9.99e-45	3.28e-45	197853
DDX60L	Q5H9U9	Probable ATP-dependent RNA helicase DDX60-like	Q5H9U9	13	11	12	11	10	12	8	1227.04	883.94	832.15	882.654	634.064	819.693	506.022	5.2e-43	1.14e-43	197674
DEAF1	O75398;O75398-3;O75398-4;O75398-5	Deformed epidermal autoregulatory factor 1 homolog;Isoform 2 of Deformed epidermal autoregulatory factor 1 homolog;Isoform 3 of Deformed epidermal autoregulatory factor 1 homolog;Isoform 4 of Deformed epidermal autoregulatory factor 1 homolog	O75398;O75398-3;O75398-4;O75398-5	2	2	2	2	2	1	1	671.485	636.383	461.598	593.43	512.851	392.748	415.775	2.06e-17	1.91e-19	59327.47;59327.47-3;59327.47-4;59327.47-5
DECR1	Q16698;Q16698-2	2,4-dienoyl-CoA reductase [(3E)-enoyl-CoA-producing], mitochondrial;Isoform 2 of 2,4-dienoyl-CoA reductase [(3E)-enoyl-CoA-producing], mitochondrial	Q16698;Q16698-2	18	19	18	18	18	18	18	26674.9	27844.2	23611.9	23943.7	23097.5	17196.6	25113.3	1.78e-29	3.35e-31	36067.7;36067.7-2
DECR2	Q9NUI1	Peroxisomal 2,4-dienoyl-CoA reductase [(3E)-enoyl-CoA-producing]	Q9NUI1	10	12	12	12	12	12	11	1202.28	973.274	1654.14	1127.2	1383.79	1258.7	1269.22	1.76e-21	1.86e-23	30777.6
DEF6	Q9H4E7	Differentially expressed in FDCP 6 homolog	Q9H4E7	31	30	31	31	31	31	31	4258.33	4124.56	2624.72	4059.78	3472.19	3943.74	3472.32	3.07e-35	1.37e-36	73910.3
DEFA1;DEFA3	P59665;P59666	Neutrophil defensin 1;Neutrophil defensin 3	P59665;P59666	2	2	0	0	0	0	2	10226.4	13842.1	NaN	NaN	NaN	NaN	1068.22	1.08e-11	9.11e-14	10200.94;10244.95
DEGS1	O15121	Sphingolipid delta(4)-desaturase DES1	O15121	6	5	6	7	7	7	6	2456.72	2451.49	2456.78	3854.23	3058.73	3664.1	3127.52	9.7e-28	1.54e-29	37866
DEK	P35659	Protein DEK	P35659	20	20	20	21	21	20	21	25067.7	24718.9	22318.8	24375.2	25155.5	25362.9	27854.2	7.23e-31	1.62e-32	42674.3
DENND10	Q8TCE6;Q8TCE6-2	DENN domain-containing protein 10;Isoform 2 of DENN domain-containing protein 10	Q8TCE6;Q8TCE6-2	11	8	10	9	9	10	10	1195.65	1384.68	1223.15	1228.74	1066.82	1206.7	1000.24	4.09e-28	6.69e-30	40513.05;40513.05-2
DENND11	A4D1U4	DENN domain-containing protein 11	A4D1U4	14	13	12	14	13	13	14	1494.4	1385.35	1569.54	979.5	1191.17	1421.84	1344.25	5.05e-29	9.08e-31	51445.9
DENND1A	Q8TEH3	DENN domain-containing protein 1A	Q8TEH3	12	11	12	12	12	11	10	1036.14	1077.54	1576.65	986.393	1737.75	1124.32	919.031	5.81e-36	2.95e-37	110577
DENND1C	Q8IV53	DENN domain-containing protein 1C	Q8IV53	25	24	25	25	25	24	24	1989.98	2338.31	2034.16	2002.9	1724.66	2234.62	1737.32	1.12e-37	7.82e-39	87064.6
DENND2D	Q9H6A0-2	Isoform 2 of DENN domain-containing protein 2D	Q9H6A0-2	12	13	13	13	14	14	13	2209.3	2279.93	2128.86	1188.86	2856.19	2077.51	2015.97	2.18e-25	2.86e-27	53148.4
DENND3	A2RUS2;A2RUS2-2	DENN domain-containing protein 3;Isoform 2 of DENN domain-containing protein 3	A2RUS2;A2RUS2-2	23	24	28	25	17	27	25	956.514	1056.43	2468.03	1304.4	514.26	2263.63	1652.03	6e-43	1.29e-43	135890.04;135890.04-2
DENND4A	Q7Z401	C-myc promoter-binding protein	Q7Z401	50	51	52	55	52	50	52	1364.7	1339.27	2488.97	2039.59	1924.88	2183.03	1665.66	3.81e-35	1.68e-36	209244
DENND4B	O75064	DENN domain-containing protein 4B	O75064	23	24	22	24	23	24	22	1421.79	1323.79	1234.05	1289.39	1280.78	1319.38	1301.49	1.23e-20	1.26e-22	163847
DENND4C	Q5VZ89-7	Isoform 2 of DENN domain-containing protein 4C	Q5VZ89-7	56	49	55	57	59	53	55	1502.01	1559.75	1862.31	1657.65	1690.25	1778.61	1252.2	2.26e-44	6.63e-45	217819
DENND5A	Q6IQ26;Q6IQ26-2	DENN domain-containing protein 5A;Isoform 2 of DENN domain-containing protein 5A	Q6IQ26;Q6IQ26-2	2	2	2	2	1	2	0	783.739	2036.97	1684.55	1058.54	1142.18	968.022	NaN	0.00562855	4.38e-05	147095.57;147095.57-2
DENND5B	Q6ZUT9;Q6ZUT9-2	DENN domain-containing protein 5B;Isoform 2 of DENN domain-containing protein 5B	Q6ZUT9;Q6ZUT9-2	3	3	0	2	0	2	3	260.562	365.311	NaN	248.575	NaN	110.404	222.631	2.04e-05	1.63e-07	145019.71;145019.71-2
DENND6A	Q8IWF6	Protein DENND6A	Q8IWF6	4	4	5	4	5	4	4	591.388	392.187	514.857	514.379	629.236	376.264	228.033	4.72e-12	4.02e-14	69574.7
DENR	O43583	Density-regulated protein	O43583	11	11	11	11	11	11	10	11851.2	11936.2	11869.3	11629.3	10829	12602.1	9086.49	8.73e-25	1.1e-26	22092
DEPDC5	O75140;O75140-1;O75140-4;O75140-9	GATOR1 complex protein DEPDC5;Isoform 1 of GATOR1 complex protein DEPDC5;Isoform 4 of GATOR1 complex protein DEPDC5;Isoform 9 of GATOR1 complex protein DEPDC5	O75140;O75140-1;O75140-4;O75140-9	20	20	21	20	19	15	19	751.592	557.181	655.612	705.467	712.966	650.991	575.576	9.83e-52	1.75e-51	181263.78;181263.78-1;181263.78-4;181263.78-9
DERA	Q9Y315	Deoxyribose-phosphate aldolase	Q9Y315	18	18	18	19	19	19	19	4395.17	4307.01	3071.62	4079.02	3670.87	5068.24	3965.25	7.72e-30	1.52e-31	35230.8
DERL1	Q9BUN8	Derlin-1	Q9BUN8	7	7	7	7	7	7	7	11038.5	10377.2	8818.54	9641.07	10440.6	10318.6	15110.4	8.6e-25	1.09e-26	28800.8
DERL2	Q9GZP9	Derlin-2	Q9GZP9	4	4	4	4	4	4	4	4259.24	5349.41	3176.82	2165.02	3113.5	3238.6	5582.61	3.84e-19	3.73e-21	27567.4
DERPC	P0CG12	Decreased expression in renal and prostate cancer protein	P0CG12	8	8	9	8	9	8	9	2390.43	2166.82	1421.05	916.188	1869.88	1343.49	1371.12	1.4e-31	3.48e-33	51391.3
DESI1	Q6ICB0	Desumoylating isopeptidase 1	Q6ICB0	5	4	5	5	5	5	5	4842.5	4470.61	5362.48	3392.25	5298.66	3989.49	3840.73	3.13e-18	2.97e-20	18262.7
DFFA	O00273	DNA fragmentation factor subunit alpha	O00273	14	14	14	14	14	14	14	4943.7	4891.26	6288.02	5761.84	5007.19	6337.46	3974.11	1.43e-30	3.1e-32	36521.9
DFFB	O76075	DNA fragmentation factor subunit beta	O76075	5	4	5	5	5	4	4	1491.51	1461.91	1022.59	1249.45	1249.89	1171.31	980.446	7.1e-14	6.19e-16	39109.6
DGAT1	O75907	Diacylglycerol O-acyltransferase 1	O75907	7	7	7	8	7	7	6	1019.69	1105.25	806.178	867.732	835.272	826.973	1298.23	7.69e-41	1.01e-41	55278.3
DGCR8	Q8WYQ5;Q8WYQ5-3	Microprocessor complex subunit DGCR8;Isoform 3 of Microprocessor complex subunit DGCR8	Q8WYQ5;Q8WYQ5-3	19	16	18	18	18	15	19	910.384	1026.74	1183.07	990.048	1003.69	897.519	952.919	7.23e-23	8.14e-25	86045.09;86045.09-3
DGKA	P23743	Diacylglycerol kinase alpha	P23743	29	26	27	29	29	29	28	2897.38	3125.31	2607.19	2496.7	2512.71	3026.5	2245.88	8.46e-33	2.52e-34	82630.2
DGKD	Q16760;Q16760-2	Diacylglycerol kinase delta;Isoform 1 of Diacylglycerol kinase delta	Q16760;Q16760-2	3	4	3	5	5	2	4	506.389	456.799	309.114	555.757	381.577	536.25	580.009	1.2e-37	8.29e-39	134525.49;134525.49-2
DGKE	P52429	Diacylglycerol kinase epsilon	P52429	14	11	11	15	11	11	13	1059.56	1157.41	972.64	1059.51	741.477	876.567	1426.83	1.01e-30	2.22e-32	63927.1
DGKH	Q86XP1;Q86XP1-2;Q86XP1-3;Q86XP1-5	Diacylglycerol kinase eta;Isoform 2 of Diacylglycerol kinase eta;Isoform 3 of Diacylglycerol kinase eta;Isoform 4 of Diacylglycerol kinase eta	Q86XP1;Q86XP1-2;Q86XP1-3;Q86XP1-5	5	5	6	6	6	6	6	305.233	396.573	611.8	472.487	510.801	659.8	443.746	4.35e-27	6.52e-29	134865.57;134865.57-2;134865.57-3;134865.57-5
DGKZ	Q13574-1	Isoform 2 of Diacylglycerol kinase zeta	Q13574-1	5	4	5	4	5	5	4	758.823	893.367	885.082	671.612	649.267	742.974	854.87	2.95e-22	3.21e-24	124128
DGKZ	Q13574;Q13574-4;Q13574-5;Q13574-6	Diacylglycerol kinase zeta;Isoform 4 of Diacylglycerol kinase zeta;Isoform 5 of Diacylglycerol kinase zeta;Isoform 6 of Diacylglycerol kinase zeta	Q13574;Q13574-4;Q13574-5;Q13574-6	20	19	21	21	21	20	19	1267.98	1301.11	1419.51	1175.32	1190.64	1230.06	1327.21	2.12e-36	1.17e-37	103980.93;103980.93-4;103980.93-5;103980.93-6
DGLUCY	Q7Z3D6;Q7Z3D6-2	D-glutamate cyclase, mitochondrial;Isoform 2 of D-glutamate cyclase, mitochondrial	Q7Z3D6;Q7Z3D6-2	19	18	21	21	15	21	20	1015.37	1204.44	3071.96	1803.86	523.662	1710.59	1408.96	6.31e-32	1.64e-33	66436.62;66436.62-2
DGUOK	Q16854	Deoxyguanosine kinase, mitochondrial	Q16854	8	7	8	8	8	8	8	2187.58	2095.14	3122.34	1663.84	1755.37	1959.84	1760.29	8.63e-20	8.56e-22	32055.8
DHCR24	Q15392;Q15392-2	Delta(24)-sterol reductase;Isoform 2 of Delta(24)-sterol reductase	Q15392;Q15392-2	16	15	16	17	17	17	16	7709.22	7218.13	6491.85	9220.38	7755.47	9447.4	11567	1.76e-25	2.32e-27	60101.23;60101.23-2
DHCR7	Q9UBM7	7-dehydrocholesterol reductase	Q9UBM7	8	8	8	8	8	8	8	5981.39	6249.97	9225.03	7923.83	7657.34	8483.71	10330.5	1.35e-14	1.19e-16	54489.4
DHDDS	Q86SQ9;Q86SQ9-2;Q86SQ9-3;Q86SQ9-4	Dehydrodolichyl diphosphate synthase complex subunit DHDDS;Isoform 2 of Dehydrodolichyl diphosphate synthase complex subunit DHDDS;Isoform 3 of Dehydrodolichyl diphosphate synthase complex subunit DHDDS;Isoform 4 of Dehydrodolichyl diphosphate synthase complex subunit DHDDS	Q86SQ9;Q86SQ9-2;Q86SQ9-3;Q86SQ9-4	4	5	5	5	5	5	5	1270.01	1137.28	1636.4	829.055	1107.81	1246.6	1790.16	6.94e-31	1.56e-32	38657.47;38657.47-2;38657.47-3;38657.47-4
DHFR	P00374	Dihydrofolate reductase	P00374	14	14	15	15	15	14	14	5584.99	5547.42	6145.19	7621.24	9152.01	8037.79	5307.63	1.35e-35	6.43e-37	21452.7
DHODH	Q02127	Dihydroorotate dehydrogenase (quinone), mitochondrial	Q02127	21	21	21	21	21	20	21	2314.82	2117.2	2811.78	2621.34	2977.03	3107.21	3778.67	6.45e-34	2.32e-35	42867.2
DHPS	P49366	Deoxyhypusine synthase	P49366	17	15	17	17	17	17	16	2282.99	1872.07	2630.74	3276.39	3697.08	2890.95	2248.81	1.9e-25	2.51e-27	40970.6
DHRS1	Q96LJ7	Dehydrogenase/reductase SDR family member 1	Q96LJ7	12	10	11	12	12	12	12	1481.52	1838.52	1301.44	1666.6	2896.06	2248.94	3532.14	3.41e-43	7.81e-44	33909
DHRS11	Q6UWP2	Dehydrogenase/reductase SDR family member 11	Q6UWP2	6	7	6	7	6	7	6	920.199	979.474	915.768	1026.45	1158.99	988.305	719.178	1e-30	2.22e-32	28308.3
DHRS4	Q9BTZ2	Dehydrogenase/reductase SDR family member 4	Q9BTZ2	13	13	13	13	13	13	13	3813.96	4206.66	2153.81	2776.36	2091.57	4388.94	3951.87	3.4e-27	5.13e-29	29537.2
DHRS7	Q9Y394	Dehydrogenase/reductase SDR family member 7	Q9Y394	13	11	13	13	13	13	13	8331.89	9052.43	8011.83	6481.19	6917.87	7649.49	9463.43	5.42e-16	4.9e-18	38298.8
DHRS7B	Q6IAN0	Dehydrogenase/reductase SDR family member 7B	Q6IAN0	12	11	14	13	12	13	13	1942.62	2058.73	2129.04	1737.06	1469.6	1745.44	2446.2	2.01e-33	6.63e-35	35119
DHRSX	Q8N5I4	Dehydrogenase/reductase SDR family member on chromosome X	Q8N5I4	8	7	7	9	9	8	9	1050.08	1163.81	1097.08	1162.28	1102.25	1060.81	1427.57	3.8e-21	3.97e-23	36443.1
DHTKD1	Q96HY7	2-oxoadipate dehydrogenase complex component E1	Q96HY7	20	22	23	23	22	22	23	2300.98	2123.02	2837.13	2003.46	2551.06	1968.88	1707.93	1.62e-27	2.53e-29	103077
DHX15	O43143	ATP-dependent RNA helicase DHX15	O43143	43	41	43	43	44	43	44	17086.9	16629	15424	18639.1	17673.7	17218.4	17276.1	2.63e-26	3.69e-28	90932.8
DHX16	O60231	Pre-mRNA-splicing factor ATP-dependent RNA helicase DHX16	O60231	35	35	37	37	37	37	38	3064.71	3248.12	2932.46	3254.07	3383.47	3254.23	3004.17	2.25e-34	8.71e-36	119264
DHX29	Q7Z478	ATP-dependent RNA helicase DHX29	Q7Z478	47	46	51	48	49	46	49	1509.78	1493.62	1418.9	1693.89	1800.94	1685.1	1683.51	2.61e-42	4.82e-43	155236
DHX30	Q7L2E3	ATP-dependent RNA helicase DHX30	Q7L2E3	62	62	62	62	61	62	63	3408.71	3517.11	3312.22	3064.47	3222.56	3203.12	4153.97	3.48e-32	9.43e-34	133938
DHX30	Q7L2E3-2	Isoform 2 of ATP-dependent RNA helicase DHX30	Q7L2E3-2	2	1	2	2	2	1	2	720.92	893.234	787.126	677.017	646.635	634.066	891.908	6e-24	7.17e-26	136115
DHX32	Q7L7V1;Q7L7V1-2	Putative pre-mRNA-splicing factor ATP-dependent RNA helicase DHX32;Isoform 2 of Putative pre-mRNA-splicing factor ATP-dependent RNA helicase DHX32	Q7L7V1;Q7L7V1-2	4	3	5	4	5	3	5	132.809	224.258	213.386	251.703	198.299	172.318	286.762	5.03e-17	4.64e-19	84418.57;84418.57-2
DHX33	Q9H6R0	ATP-dependent RNA helicase DHX33	Q9H6R0	28	29	30	31	31	32	31	1734.22	1659.89	1994.42	1763.52	1671.88	1678.07	2388.23	2.99e-28	4.97e-30	78874.1
DHX34	Q14147	Probable ATP-dependent RNA helicase DHX34	Q14147	10	12	13	14	13	13	10	706.658	814.152	846.2	744.801	870.193	682.269	670.754	6.63e-22	7.11e-24	128120
DHX35	Q9H5Z1;Q9H5Z1-2	Probable ATP-dependent RNA helicase DHX35;Isoform 2 of Probable ATP-dependent RNA helicase DHX35	Q9H5Z1;Q9H5Z1-2	17	18	16	16	17	15	17	949.466	1035.96	882.346	815.344	953.542	843.118	1048.52	2.14e-35	9.86e-37	78910.26;78910.26-2
DHX36	Q9H2U1	ATP-dependent DNA/RNA helicase DHX36	Q9H2U1	34	34	34	35	36	35	35	2043.22	1907.44	2092.37	2097.94	2049.33	1969.64	2029.33	1.01e-37	7.16e-39	114760
DHX37	Q8IY37	Probable ATP-dependent RNA helicase DHX37	Q8IY37	40	39	41	41	39	39	40	3222.19	3445.97	3927.24	3537.44	3186.7	3395.16	3962.5	1.15e-32	3.34e-34	129545
DHX38	Q92620	Pre-mRNA-splicing factor ATP-dependent RNA helicase PRP16	Q92620	48	44	48	48	48	49	49	2525.34	2597.93	2469.13	2699.54	2680.18	2468.1	2559.02	5.81e-38	4.31e-39	140503
DHX40	Q8IX18;Q8IX18-3;Q8IX18-4	Probable ATP-dependent RNA helicase DHX40;Isoform 3 of Probable ATP-dependent RNA helicase DHX40;Isoform 4 of Probable ATP-dependent RNA helicase DHX40	Q8IX18;Q8IX18-3;Q8IX18-4	6	5	7	6	7	5	6	301.7	479.647	427.242	394.838	393.656	292.723	273.757	4.61e-26	6.34e-28	88560.1;88560.1-3;88560.1-4
DHX57	Q6P158	Putative ATP-dependent RNA helicase DHX57	Q6P158	34	37	37	37	38	37	38	1337.98	1336.2	1345.81	1558.26	1322.35	1443.52	1537.94	5.41e-33	1.66e-34	155604
DHX58	Q96C10	ATP-dependent RNA helicase DHX58	Q96C10	16	15	18	20	16	20	20	463.2	525.257	842.863	843.563	317.83	758.462	675.843	2.96e-22	3.23e-24	76612.9
DHX8	Q14562	ATP-dependent RNA helicase DHX8	Q14562	46	45	45	44	44	46	47	2611.79	2607.01	2491.18	2441.43	2661.15	2621.37	3379.65	5.89e-27	8.73e-29	139315
DHX9	Q08211	ATP-dependent RNA helicase A	Q08211	61	60	62	63	63	62	63	30636.9	31437.4	30009.2	32402.9	32042.8	31154.1	37242.1	3.64e-31	8.52e-33	140958
DIABLO	Q9NR28;Q9NR28-2	Diablo IAP-binding mitochondrial protein;Isoform 2 of Diablo IAP-binding mitochondrial protein	Q9NR28;Q9NR28-2	10	10	10	10	10	10	10	5983.85	4866.19	5842.24	6949.24	7650.03	6738.58	3888.76	1.17e-25	1.56e-27	27130.81;27130.81-2
DIAPH1	O60610;O60610-2;O60610-3	Protein diaphanous homolog 1;Isoform 2 of Protein diaphanous homolog 1;Isoform 3 of Protein diaphanous homolog 1	O60610;O60610-2;O60610-3	62	60	61	63	63	63	64	8776.08	8751.02	7613.01	8461.1	7703.95	9482.55	7565.85	6.99e-30	1.38e-31	141347.32;141347.32-2;141347.32-3
DIAPH2	O60879-2	Isoform 2 of Protein diaphanous homolog 2	O60879-2	32	34	32	33	31	32	30	1423.31	1340.78	1283.83	1187.24	1315.16	1377.68	1041.44	1.04e-26	1.51e-28	124827
DIAPH3	Q9NSV4;Q9NSV4-4	Protein diaphanous homolog 3;Isoform 4 of Protein diaphanous homolog 3	Q9NSV4;Q9NSV4-4	27	28	30	32	31	28	31	881.374	913.481	801.639	1200.06	1296.07	1153.12	1139.03	2.35e-31	5.66e-33	136925.88;136925.88-4
DICER1	Q9UPY3	Endoribonuclease Dicer	Q9UPY3	63	63	65	65	64	63	65	1574.26	1475.82	1929.78	1494.68	1880.29	1735.55	1538.62	9.06e-34	3.16e-35	218682
DIDO1	Q9BTC0	Death-inducer obliterator 1	Q9BTC0	60	60	62	61	59	58	60	1981.9	1958.36	1810.28	1813.49	2102.21	1862.78	1847.63	5.95e-39	5.41e-40	243873
DIMT1	Q9UNQ2	Probable dimethyladenosine transferase	Q9UNQ2	15	15	16	16	15	14	16	4807.43	5049.49	5668.63	5293.36	4351.56	4353.54	6415.28	1.61e-26	2.3e-28	35236.4
DIP2A	Q14689;Q14689-2;Q14689-3;Q14689-4;Q14689-6	Disco-interacting protein 2 homolog A;Isoform 2 of Disco-interacting protein 2 homolog A;Isoform 3 of Disco-interacting protein 2 homolog A;Isoform 4 of Disco-interacting protein 2 homolog A;Isoform 6 of Disco-interacting protein 2 homolog A	Q14689;Q14689-2;Q14689-3;Q14689-4;Q14689-6	3	2	2	3	2	2	1	4387.04	4645.05	5555.86	1938.27	2790.06	1039.41	4024.29	2.63e-23	3.03e-25	170369.31;170369.31-2;170369.31-3;170369.31-4;170369.31-6
DIP2B	Q9P265	Disco-interacting protein 2 homolog B	Q9P265	48	51	52	51	50	51	50	2917.82	3098.88	3448.93	3249.86	2688.12	3079.84	3009.54	4.18e-34	1.55e-35	171492
DIPK1A	Q5T7M9	Divergent protein kinase domain 1A	Q5T7M9	2	0	0	2	0	0	2	545.785	NaN	NaN	157.954	NaN	NaN	521.836	2.3e-13	1.99e-15	49024.1
DIPK2A	Q8NDZ4	Divergent protein kinase domain 2A	Q8NDZ4	6	5	7	6	6	7	5	699.034	798.739	725.307	1158.46	1067.97	800.56	916.079	1.34e-38	1.14e-39	49481.9
DIS3	Q9Y2L1	Exosome complex exonuclease RRP44	Q9Y2L1	52	50	53	53	53	53	53	4488.43	4716.52	5759.31	4924.8	4369.64	4729.56	4328	1.74e-46	8.55e-47	109003
DIS3L	Q8TF46;Q8TF46-2;Q8TF46-4	DIS3-like exonuclease 1;Isoform 2 of DIS3-like exonuclease 1;Isoform 4 of DIS3-like exonuclease 1	Q8TF46;Q8TF46-2;Q8TF46-4	24	21	24	27	25	23	24	825.826	897.454	804.409	961.627	858.976	712.347	876.078	3.05e-30	6.36e-32	120787.46;120787.46-2;120787.46-4
DIS3L2	Q8IYB7	DIS3-like exonuclease 2	Q8IYB7	35	34	35	36	37	35	36	1643.69	1646.62	1545.58	1682.81	1698.23	1419.39	1364.42	7.37e-36	3.7e-37	99279.2
DKC1	O60832	H/ACA ribonucleoprotein complex subunit DKC1	O60832	34	30	32	33	33	32	34	9726.21	9717.27	9721.41	9140.02	8889.34	8704.79	11513.2	1.65e-28	2.8e-30	57674.1
DLAT	P10515	Dihydrolipoyllysine-residue acetyltransferase component of pyruvate dehydrogenase complex, mitochondrial	P10515	20	21	19	22	22	22	21	12235.2	12242	12204.4	10384.1	11218.9	11360	12483.9	1.84e-37	1.23e-38	68996.7
DLD	P09622	Dihydrolipoyl dehydrogenase, mitochondrial	P09622	20	18	18	20	20	21	21	18657.1	18358.4	19817.6	18280.1	18876.8	19505.8	20645.9	2.23e-26	3.15e-28	54177.2
DLG1	Q12959-2;Q12959-4	Isoform 2 of Disks large homolog 1;Isoform 4 of Disks large homolog 1	Q12959-2;Q12959-4	2	2	2	2	2	2	2	333.117	280.907	223.293	275.28	284.201	330.688	87.6718	2.59e-26	3.65e-28	103321.06;99942.02
DLG1	Q12959;Q12959-3;Q12959-5	Disks large homolog 1;Isoform 3 of Disks large homolog 1;Isoform 5 of Disks large homolog 1	Q12959;Q12959-3;Q12959-5	27	30	30	31	31	30	30	1723.05	1700.35	1528.5	1825.06	1849.53	1940.88	1308.18	2.07e-30	4.41e-32	100455.02;100455.02-3;100455.02-5
DLG3	Q92796;Q92796-2;Q92796-3	Disks large homolog 3;Isoform 2 of Disks large homolog 3;Isoform 3 of Disks large homolog 3	Q92796;Q92796-2;Q92796-3	7	8	8	8	8	7	8	958.668	1044.71	798.169	933.757	958.084	748.224	671.373	2.36e-19	2.31e-21	90313.97;90313.97-2;90313.97-3
DLGAP4	Q9Y2H0;Q9Y2H0-3	Disks large-associated protein 4;Isoform 3 of Disks large-associated protein 4	Q9Y2H0;Q9Y2H0-3	13	12	14	13	14	13	14	1610.41	1610.78	2226.41	1577.81	1439.98	1586.3	1467.78	1.95e-29	3.65e-31	108011.98;108011.98-3
DLGAP5	Q15398-3	Isoform 3 of Disks large-associated protein 5	Q15398-3	30	30	32	31	31	28	28	1883.42	1916.48	1689.37	2561.65	2468.71	1851.55	2152.09	1.62e-41	2.46e-42	94177.9
DLST	P36957	Dihydrolipoyllysine-residue succinyltransferase component of 2-oxoglutarate dehydrogenase complex, mitochondrial	P36957	17	16	17	17	17	17	17	24065.7	23114.3	21070.5	19780.7	20809.3	21740.5	21212.9	2.87e-34	1.1e-35	48755.3
DMAC2	Q9NW81;Q9NW81-4	Distal membrane-arm assembly complex protein 2;Isoform 4 of Distal membrane-arm assembly complex protein 2	Q9NW81;Q9NW81-4	6	6	7	7	7	7	7	2541.91	2630.93	3195.17	3586.69	2705.96	3394.63	3141.23	4.28e-19	4.15e-21	29267.45;29267.45-4
DMAC2L	Q99766	ATP synthase subunit s, mitochondrial	Q99766	6	6	6	6	6	5	6	2157.52	2091.53	2330.62	1851.73	1649.74	2033.43	2300.6	5.07e-26	6.96e-28	24866
DMAP1	Q9NPF5	DNA methyltransferase 1-associated protein 1	Q9NPF5	16	18	18	20	20	19	20	2273.05	2401.57	2029.25	2060.7	2226.99	2374.19	2349.61	3.92e-29	7.13e-31	52992.6
DMD	P11532;P11532-11;P11532-4	Dystrophin;Isoform 3 of Dystrophin;Isoform 2 of Dystrophin	P11532;P11532-11;P11532-4	11	12	12	11	12	10	11	1961.44	2248.4	2558.01	1396.92	2085.34	1386.14	1754.54	1.11e-26	1.61e-28	426749.61;426749.61-11;426749.61-4
DMWD	Q09019	Dystrophia myotonica WD repeat-containing protein	Q09019	5	5	5	6	5	5	4	653.414	483.813	1211.51	480.252	613.471	520.705	465.899	7.46e-25	9.48e-27	70438.1
DMXL1	Q9Y485	DmX-like protein 1	Q9Y485	71	67	69	70	67	65	70	1206.07	1264.44	1206.04	1210.23	1116.54	1236.93	1121.49	4.45e-41	6.11e-42	337839
DMXL2	Q8TDJ6;Q8TDJ6-3	DmX-like protein 2;Isoform 3 of DmX-like protein 2	Q8TDJ6;Q8TDJ6-3	14	17	20	17	21	14	16	1665.58	1495.71	2156.95	1325.43	1870.19	1259.08	1023.83	2.27e-12	1.94e-14	339641.48;339641.48-3
DNA2	P51530	DNA replication ATP-dependent helicase/nuclease DNA2	P51530	18	15	21	17	18	16	20	529.601	546.397	1060.87	684.154	633.196	546.31	910.918	1.18e-23	1.38e-25	120415
DNAAF10	Q96MX6	Dynein axonemal assembly factor 10	Q96MX6	14	15	15	16	15	16	16	2520.13	2433.05	2542.46	2602.06	2431.08	2510.9	2526.24	6.8e-39	6.1e-40	39740.4
DNAAF2	Q9NVR5	Protein kintoun	Q9NVR5	7	7	7	7	7	6	6	639.636	724.226	929.91	708.286	838.601	612.973	570.17	2.43e-36	1.33e-37	91114.4
DNAAF5	Q86Y56	Dynein axonemal assembly factor 5	Q86Y56	31	31	33	34	31	31	34	2512.37	2692.18	3004.92	2611.53	3148.74	2639.33	2816.74	2.15e-37	1.42e-38	93521.1
DNAH8	Q96JB1;Q96JB1-2	Dynein axonemal heavy chain 8;Isoform 2 of Dynein axonemal heavy chain 8	Q96JB1;Q96JB1-2	3	2	4	3	3	3	3	18477.3	56902.4	18270.2	8489.06	7492.85	10323.5	15841	2.93e-06	2.36e-08	514663.76;514663.76-2
DNAJA1	P31689	DnaJ homolog subfamily A member 1	P31689	21	20	20	21	21	20	21	7390.52	7447.16	9619.14	8449.75	8581.57	9211.74	8375.3	3.66e-21	3.83e-23	44868.2
DNAJA2	O60884	DnaJ homolog subfamily A member 2	O60884	20	21	22	21	22	21	22	11051.1	11042	11177.9	11015.9	10370.5	11968.4	10611	3.86e-29	7.03e-31	45745.6
DNAJA3	Q96EY1	DnaJ homolog subfamily A member 3, mitochondrial	Q96EY1	16	16	16	17	16	17	16	6490.59	6046.61	5681.86	6137.04	6411.03	5945.32	6596.05	2.3e-34	8.91e-36	52488.7
DNAJA4	Q8WW22;Q8WW22-2;Q8WW22-3	DnaJ homolog subfamily A member 4;Isoform 2 of DnaJ homolog subfamily A member 4;Isoform 3 of DnaJ homolog subfamily A member 4	Q8WW22;Q8WW22-2;Q8WW22-3	3	3	3	4	0	4	4	370.634	265.651	325.411	733.643	NaN	465.508	294.591	6.49e-34	2.34e-35	44797.69;44797.69-2;44797.69-3
DNAJB1	P25685	DnaJ homolog subfamily B member 1	P25685	17	17	17	18	18	18	17	5418.09	5504.91	6375.3	6505.63	6195.52	6456.46	5894.3	4.01e-25	5.18e-27	38044.1
DNAJB11	Q9UBS4	DnaJ homolog subfamily B member 11	Q9UBS4	16	16	17	18	17	18	18	12564	12493.9	8395.91	9586.35	8387.12	9406.59	10890.8	2.4e-35	1.1e-36	40513.9
DNAJB12	Q9NXW2	DnaJ homolog subfamily B member 12	Q9NXW2	14	14	14	15	15	15	15	1112.17	1174.29	1407.86	1284.58	1280.55	1066.85	1771	6.9e-34	2.47e-35	41859.8
DNAJB14	Q8TBM8	DnaJ homolog subfamily B member 14	Q8TBM8	12	11	12	11	10	12	11	1245.56	1299.58	1155.34	1135.38	1006.81	1001.95	1612.49	1.53e-34	6.12e-36	42515.7
DNAJB2	P25686	DnaJ homolog subfamily B member 2	P25686	7	7	7	6	6	6	7	1782.16	1562.03	1277.2	1371.02	1448.86	1723.86	1289.89	1.19e-32	3.45e-34	35580.1
DNAJB4	Q9UDY4	DnaJ homolog subfamily B member 4	Q9UDY4	10	9	13	11	12	10	11	1228.32	1243.07	1340.46	1237.03	971.794	1090.97	946.354	2.03e-37	1.35e-38	37806.8
DNAJB6	O75190	DnaJ homolog subfamily B member 6	O75190	7	7	7	7	7	7	7	5555.53	4687.31	5355.3	4873.53	4383.09	5615.06	6102.06	1.49e-17	1.4e-19	36087
DNAJC1	Q96KC8	DnaJ homolog subfamily C member 1	Q96KC8	12	11	10	11	10	11	12	1929.69	2028.02	1627.97	1972.39	1808.63	2083.55	2352.04	7.89e-26	1.07e-27	63882.9
DNAJC10	Q8IXB1	DnaJ homolog subfamily C member 10	Q8IXB1	14	14	14	16	13	14	15	1988.1	2021.92	1888.84	1705.11	1774.39	1602.19	2048.81	1.18e-33	4.06e-35	91079.7
DNAJC11	Q9NVH1	DnaJ homolog subfamily C member 11	Q9NVH1	23	23	24	24	24	24	23	5127.47	4907.35	5430.71	4525.84	4635.23	4371.49	5952.76	1.16e-28	2.02e-30	63278.1
DNAJC13	O75165	DnaJ homolog subfamily C member 13	O75165	97	94	99	100	101	100	98	2771.9	2624.37	2382.07	2549.49	2653.82	2660.69	2678.48	1.56e-38	1.3e-39	254415
DNAJC14	Q6Y2X3	DnaJ homolog subfamily C member 14	Q6Y2X3	5	3	4	5	5	2	4	789.957	733.648	650.585	895.027	769.201	502.391	1067.94	1.11e-17	1.04e-19	78568.8
DNAJC15	Q9Y5T4	DnaJ homolog subfamily C member 15	Q9Y5T4	6	5	5	6	6	6	6	538.931	431.601	795.991	843.83	899.532	797.735	1208.69	6.08e-12	5.17e-14	16383
DNAJC16	Q9Y2G8	DnaJ homolog subfamily C member 16	Q9Y2G8	12	11	10	8	12	13	13	565.482	495.393	757.06	482.846	470.246	698.613	866.177	8.64e-20	8.57e-22	90591.4
DNAJC17	Q9NVM6	DnaJ homolog subfamily C member 17	Q9NVM6	10	10	10	10	10	10	10	3211.74	3151.39	3057.22	3276.31	3047.91	3132.1	2810.3	2.86e-28	4.76e-30	34687.3
DNAJC19	Q96DA6	Mitochondrial import inner membrane translocase subunit TIM14	Q96DA6	7	7	7	7	7	7	7	5316.11	4926.12	4882.38	4784.75	4581.79	4262.66	5533.27	3.17e-26	4.42e-28	12498.6
DNAJC2	Q99543	DnaJ homolog subfamily C member 2	Q99543	30	31	31	32	32	32	30	3569.97	3389.16	3703.77	3602.55	3856.15	3710.83	3406.58	2.68e-34	1.03e-35	71996.4
DNAJC21	Q5F1R6;Q5F1R6-2;Q5F1R6-3	DnaJ homolog subfamily C member 21;Isoform 2 of DnaJ homolog subfamily C member 21;Isoform 3 of DnaJ homolog subfamily C member 21	Q5F1R6;Q5F1R6-2;Q5F1R6-3	15	13	14	15	14	14	14	1774.57	1756.55	2243.16	2179.89	2321.19	2135.43	1925.27	8.27e-33	2.47e-34	62027.88;62027.88-2;62027.88-3
DNAJC3	Q13217	DnaJ homolog subfamily C member 3	Q13217	26	26	25	26	25	26	27	4103.94	3904.61	2318.85	3180.29	2363.59	2857.07	3301.35	4.27e-33	1.33e-34	57580.1
DNAJC30	Q96LL9	DnaJ homolog subfamily C member 30, mitochondrial	Q96LL9	6	4	6	6	6	5	5	1285.04	1413.6	1363.3	992.924	1261.53	1314.4	1782.29	4.58e-21	4.77e-23	25961.4
DNAJC5	Q9H3Z4;Q9H3Z4-2	DnaJ homolog subfamily C member 5;Isoform 2 of DnaJ homolog subfamily C member 5	Q9H3Z4;Q9H3Z4-2	7	7	7	7	7	6	7	1929.75	1925.6	1812.86	1528.52	1707.37	1962.32	1712.37	1.27e-25	1.69e-27	22148.77;22148.77-2
DNAJC7	Q99615	DnaJ homolog subfamily C member 7	Q99615	31	31	32	32	32	31	32	5572.42	5996.93	5601.03	7429.67	7622.62	6655.24	5950.03	3.16e-31	7.45e-33	56440.8
DNAJC8	O75937	DnaJ homolog subfamily C member 8	O75937	18	18	16	18	18	17	17	12815.8	11660.6	11803.9	12865.2	12698.6	13637.3	10718.8	4.22e-26	5.83e-28	29841.7
DNAJC9	Q8WXX5	DnaJ homolog subfamily C member 9	Q8WXX5	17	19	18	19	19	18	19	8414.25	7844.07	6674.3	8557.01	8267.96	8224.43	9176.59	3.8e-43	8.54e-44	29909.7
DNASE1L1	P49184	Deoxyribonuclease-1-like 1	P49184	2	2	2	2	2	2	2	694.008	851.749	583.563	255.134	105.819	558.213	463.216	6.4e-15	5.68e-17	33892.8
DNASE2	O00115;O00115-2	Deoxyribonuclease-2-alpha;Isoform 2 of Deoxyribonuclease-2-alpha	O00115;O00115-2	6	6	6	6	6	5	5	4358.1	5240.78	3919.57	4200.58	6613.27	4333.43	5130.55	3.19e-25	4.15e-27	39580.84;39580.84-2
DNM1L	O00429	Dynamin-1-like protein	O00429	53	52	52	53	52	53	53	5912.96	5905.69	6286.6	6799.92	7195.52	7084.2	4908.72	3.25e-39	3.1e-40	81877.1
DNM2	P50570	Dynamin-2	P50570	3	3	3	3	3	3	3	6132.15	6466.29	4835.64	4814.63	5199.34	5842.1	4945.76	6.25e-31	1.42e-32	98064.3
DNM2	P50570-3	Isoform 3 of Dynamin-2	P50570-3	58	57	59	60	60	60	61	9178.26	9001.41	8195.46	8141.62	8914.8	9414.24	8053.35	5.61e-38	4.18e-39	97553.8
DNMBP	Q6XZF7	Dynamin-binding protein	Q6XZF7	31	30	33	33	32	31	34	1129.89	998.439	1627.57	1455.19	1295.62	1292.74	1497.69	6.03e-39	5.47e-40	177347
DNMT1	P26358	DNA (cytosine-5)-methyltransferase 1	P26358	69	69	69	71	72	72	72	4384.44	4438.97	3738.69	5804.08	6203.64	5265.42	5084.52	5.94e-42	9.93e-43	183165
DNMT1	P26358-2	Isoform 2 of DNA (cytosine-5)-methyltransferase 1	P26358-2	2	2	2	2	2	2	2	922.137	1142.29	873.851	1179.2	1257.43	955.605	1433.78	1.07e-20	1.1e-22	184819
DNMT3A	Q9Y6K1	DNA (cytosine-5)-methyltransferase 3A	Q9Y6K1	22	23	25	25	25	25	24	1270.51	1294.56	1493.72	1334.12	1918.69	1386.57	1554.1	7.46e-28	1.2e-29	101858
DNPEP	Q9ULA0;Q9ULA0-2	Aspartyl aminopeptidase;Isoform 2 of Aspartyl aminopeptidase	Q9ULA0;Q9ULA0-2	20	19	21	21	21	21	20	8383.37	7915.19	9848.98	7199.59	8029.41	9306.45	6882.72	2.88e-30	6.02e-32	53410.4;53410.4-2
DNPH1	O43598	2'-deoxynucleoside 5'-phosphate N-hydrolase 1	O43598	10	10	10	10	10	10	10	11635	10043.8	7390.73	9523.72	13296.7	13670	5833.96	1.22e-25	1.63e-27	19108.4
DNTTIP1	Q9H147	Deoxynucleotidyltransferase terminal-interacting protein 1	Q9H147	10	11	11	12	9	10	10	1515.64	1704.43	1340.58	1530.87	1277.08	1437.56	1676.36	1.21e-17	1.13e-19	37013.3
DNTTIP2	Q5QJE6	Deoxynucleotidyltransferase terminal-interacting protein 2	Q5QJE6	27	28	27	28	27	28	27	4162.83	4069.38	4108.75	4014.6	4261.2	3931.67	5065.02	1.95e-30	4.16e-32	84469
DOCK10	Q96BY6	Dedicator of cytokinesis protein 10	Q96BY6	89	86	91	93	93	94	91	3825.01	3917.85	3982.6	3173.38	2322.12	3540.5	3592.26	1.79e-34	7.07e-36	249531
DOCK11	Q5JSL3	Dedicator of cytokinesis protein 11	Q5JSL3	63	63	62	66	66	64	67	1753.34	1788.69	1275	1476.82	1277.5	1386.99	1460.93	1.59e-28	2.71e-30	237671
DOCK2	Q92608	Dedicator of cytokinesis protein 2	Q92608	97	95	98	101	101	100	99	9964.14	10044	9625.83	10094.9	9754.98	10285.1	10377.6	1.56e-33	5.21e-35	211948
DOCK4	Q8N1I0;Q8N1I0-2;Q8N1I0-3	Dedicator of cytokinesis protein 4;Isoform 2 of Dedicator of cytokinesis protein 4;Isoform 3 of Dedicator of cytokinesis protein 4	Q8N1I0;Q8N1I0-2;Q8N1I0-3	4	4	5	3	7	4	4	352.842	261.788	164.683	164.181	421.189	173.241	97.2107	1.79e-23	2.08e-25	225206.25;225206.25-2;225206.25-3
DOCK6	Q96HP0	Dedicator of cytokinesis protein 6	Q96HP0	18	17	22	17	20	12	17	338.682	327.159	508.654	208.661	473.738	307.631	252.968	4.67e-29	8.44e-31	229558
DOCK7	Q96N67;Q96N67-5	Dedicator of cytokinesis protein 7;Isoform 5 of Dedicator of cytokinesis protein 7	Q96N67;Q96N67-5	65	62	68	65	67	66	64	2069.49	2139.78	2492.78	1953.59	2403.73	2026.67	2229.89	9.33e-55	4.23e-54	242560.65;242560.65-5
DOCK8	Q8NF50;Q8NF50-3	Dedicator of cytokinesis protein 8;Isoform 3 of Dedicator of cytokinesis protein 8	Q8NF50;Q8NF50-3	78	77	78	81	79	76	80	7083.67	7173.47	5859.69	6678.93	6203.84	6497.02	6200.21	1.96e-30	4.18e-32	238529.06;238529.06-3
DOCK9	Q9BZ29;Q9BZ29-3;Q9BZ29-4	Dedicator of cytokinesis protein 9;Isoform 3 of Dedicator of cytokinesis protein 9;Isoform 4 of Dedicator of cytokinesis protein 9	Q9BZ29;Q9BZ29-3;Q9BZ29-4	15	15	16	10	5	9	18	640.587	569.791	663.685	396.012	213.596	350.313	723.283	1.06e-30	2.33e-32	236445.62;236445.62-3;236445.62-4
DOHH	Q9BU89	Deoxyhypusine hydroxylase	Q9BU89	13	12	12	13	13	13	12	2180.69	1675.87	2594.4	2128.56	1980.8	1811.08	1148.28	6.87e-36	3.46e-37	32904.2
DOK1	Q99704	Docking protein 1	Q99704	15	14	15	15	16	16	13	2081.49	2408.98	1899.83	2073.04	2062.42	2224.1	2176.59	7.91e-37	4.75e-38	52391.8
DOK2	O60496	Docking protein 2	O60496	13	13	13	13	11	12	13	2582.96	2776.53	1604.78	1845.38	729.982	2167.33	1431.36	1.03e-25	1.38e-27	45378.9
DOK3	Q7L591	Docking protein 3	Q7L591	17	16	17	17	17	17	16	7266.09	7691.77	4725.98	7045.72	4137.95	6479.96	6268.32	6.87e-31	1.55e-32	53288.3
DOLPP1	Q86YN1	Dolichyldiphosphatase 1	Q86YN1	3	3	3	3	3	3	3	2114.99	1071.51	1433.48	2064.3	2347.64	1838.42	3642.76	1.38e-10	1.15e-12	27030.6
DOT1L	Q8TEK3;Q8TEK3-1	Histone-lysine N-methyltransferase, H3 lysine-79 specific;Isoform 2 of Histone-lysine N-methyltransferase, H3 lysine-79 specific	Q8TEK3;Q8TEK3-1	30	30	28	30	29	27	30	1270.45	1186.95	1260.67	1185.13	1172.43	1280.53	1482.53	3.63e-39	3.43e-40	164856.12;164856.12-1
DPAGT1	Q9H3H5;Q9H3H5-2	UDP-N-acetylglucosamine--dolichyl-phosphate N-acetylglucosaminephosphotransferase;Isoform 2 of UDP-N-acetylglucosamine--dolichyl-phosphate N-acetylglucosaminephosphotransferase	Q9H3H5;Q9H3H5-2	4	4	4	4	4	4	4	3002.24	3040.48	2398.32	2759.31	1952.39	2466.49	3479.04	2.82e-19	2.75e-21	46090;46090-2
DPCD	Q9BVM2	Protein DPCD	Q9BVM2	8	8	8	8	8	8	8	1816.3	1598.9	2121.62	1722.51	2649.91	2189.25	1315.49	3.45e-20	3.48e-22	23239.7
DPF2	Q92785	Zinc finger protein ubi-d4	Q92785	22	21	21	22	21	22	22	3713.06	4265.86	3564.57	4767.13	5102.83	4610.48	4451.86	6.96e-34	2.49e-35	44155.5
DPH1	Q9BZG8	2-(3-amino-3-carboxypropyl)histidine synthase subunit 1	Q9BZG8	12	14	14	14	14	14	12	1733.15	2045.54	2711.22	2337.09	2203.97	2040.54	1946.95	1.7e-26	2.43e-28	48134.5
DPH2	Q9BQC3	2-(3-amino-3-carboxypropyl)histidine synthase subunit 2	Q9BQC3	12	10	14	14	13	13	12	2637.37	2859.71	3640.81	2940.14	3110.69	3156.8	2927.92	3.04e-34	1.16e-35	52082.6
DPH5	Q9H2P9	Diphthine methyl ester synthase	Q9H2P9	14	14	14	14	15	15	14	1958.71	2044.72	2270.83	2808.15	2619.42	2467.88	1731.25	1.43e-33	4.83e-35	31651.4
DPH6	Q7L8W6	Diphthine--ammonia ligase	Q7L8W6	5	4	7	6	6	5	6	1755.69	1615.74	1624.37	1669.65	2005.11	1709.66	1197.66	3.12e-26	4.35e-28	30306.7
DPH7	Q9BTV6	Diphthine methyltransferase	Q9BTV6	6	7	5	6	7	6	7	398.992	365.134	525.831	540.101	517.657	498.591	463.853	2.84e-34	1.09e-35	50575.3
DPM1	O60762	Dolichol-phosphate mannosyltransferase subunit 1	O60762	18	17	16	18	17	18	17	7395.38	7553.49	6159.57	6793.96	6404.3	6786.71	9187.22	5.49e-29	9.82e-31	29634.3
DPM3	Q9P2X0;Q9P2X0-2	Dolichol-phosphate mannosyltransferase subunit 3;Isoform 2 of Dolichol-phosphate mannosyltransferase subunit 3	Q9P2X0;Q9P2X0-2	2	2	2	2	2	2	2	2553.96	2842.05	3120.32	12685.2	10375	11483.8	7435.77	4.07e-24	4.91e-26	10093.72;10093.72-2
DPP3	Q9NY33	Dipeptidyl peptidase 3	Q9NY33	35	35	37	37	37	36	34	12365.5	11274.8	10664.1	11637.2	11105.7	13457.5	9336.65	2.03e-47	1.27e-47	82589.2
DPP4	P27487	Dipeptidyl peptidase 4	P27487	25	25	25	23	25	25	22	1885.39	1931.42	1336.19	1666.59	1118.78	1788.92	707.324	4.9e-36	2.53e-37	88278.6
DPP7	Q9UHL4	Dipeptidyl peptidase 2	Q9UHL4	13	12	13	14	14	13	13	3004.22	2803.4	3628.03	2646.56	3070.86	3001.39	2611.23	1.95e-35	9.04e-37	54341.5
DPP8	Q6V1X1;Q6V1X1-3;Q6V1X1-5	Dipeptidyl peptidase 8;Isoform 3 of Dipeptidyl peptidase 8;Isoform 5 of Dipeptidyl peptidase 8	Q6V1X1;Q6V1X1-3;Q6V1X1-5	12	10	11	12	11	11	12	878.255	981.916	1028.33	782.79	898.939	662.115	724.748	3.37e-27	5.09e-29	103358.46;103358.46-3;103358.46-5
DPP9	Q86TI2	Dipeptidyl peptidase 9	Q86TI2	34	34	33	35	35	34	32	3623.32	3531.16	3538.83	3451.31	3293.44	3425.25	2951.03	9.9e-42	1.59e-42	98263.4
DPY19L1	Q2PZI1	Probable C-mannosyltransferase DPY19L1	Q2PZI1	12	12	12	12	12	10	12	2434.32	2355.22	1331.33	1432.18	1869.45	1256.8	2030.57	3.69e-18	3.49e-20	77318.6
DPY19L3	Q6ZPD9	Probable C-mannosyltransferase DPY19L3	Q6ZPD9	5	7	5	7	7	6	6	1410.06	1086.02	1083.76	1043.35	1103.94	701.896	1400.76	1.51e-22	1.67e-24	83196.7
DPYD	Q12882	Dihydropyrimidine dehydrogenase [NADP(+)]	Q12882	22	22	23	22	21	23	21	1123.53	1074.21	1889.14	1169.32	1384.84	1446.22	932.786	2.18e-33	7.13e-35	111401
DPYS	Q14117	Dihydropyrimidinase	Q14117	2	2	2	0	0	0	0	1790.58	1271.55	1180.49	NaN	NaN	NaN	NaN	1.73e-08	1.42e-10	56629.8
DPYSL2	Q16555	Dihydropyrimidinase-related protein 2	Q16555	28	26	28	28	28	28	26	6316.05	6202.33	4940.43	9024.1	19329.2	5651.61	6406.73	2.82e-39	2.73e-40	62293.6
DR1	Q01658	Protein Dr1	Q01658	4	5	5	6	5	6	4	10156.3	9294.86	9529.49	10476.7	9155.32	9056.28	8584.01	1.67e-15	1.5e-17	19443.7
DRAM2	Q6UX65	DNA damage-regulated autophagy modulator protein 2	Q6UX65	3	3	3	3	3	3	3	950.416	1455.32	1603.37	1454.66	1429.14	1255.5	3520.24	2.23e-16	2.03e-18	29766
DRAP1	Q14919;Q14919-2	Dr1-associated corepressor;Isoform 2 of Dr1-associated corepressor	Q14919;Q14919-2	6	6	6	6	6	6	5	8642.98	7962.92	7551.47	8489	7363.12	8249.53	7229.83	2.1e-17	1.95e-19	22349.84;22349.84-2
DRG1	Q9Y295	Developmentally-regulated GTP-binding protein 1	Q9Y295	21	22	22	22	20	22	22	9198.38	8829.53	9468.94	8773.42	8667.85	9260.7	9538.8	1.73e-30	3.71e-32	40542.2
DRG2	P55039	Developmentally-regulated GTP-binding protein 2	P55039	20	21	20	21	21	19	21	5142.48	5298.14	5129.44	5659.26	5507.28	5769.23	5226.69	8.83e-27	1.29e-28	40746.4
DROSHA	Q9NRR4;Q9NRR4-2;Q9NRR4-4	Ribonuclease 3;Isoform 2 of Ribonuclease 3;Isoform 4 of Ribonuclease 3	Q9NRR4;Q9NRR4-2;Q9NRR4-4	14	14	15	14	15	16	16	621.375	584.283	584.421	702.74	565.378	661.37	733.768	3.66e-25	4.74e-27	159316;159316-2;159316-4
DSC1	Q08554;Q08554-2	Desmocollin-1;Isoform 1B of Desmocollin-1	Q08554;Q08554-2	5	7	6	5	4	4	7	434.7	1966.29	660.103	105.626	258.663	298.953	991.484	1.9e-29	3.57e-31	99986.83;99986.83-2
DSC2	Q02487;Q02487-2	Desmocollin-2;Isoform 2B of Desmocollin-2	Q02487;Q02487-2	2	2	2	2	1	2	2	21034.5	21680.9	14628	24246.2	15719.4	18508.6	21548.4	5.56e-12	4.73e-14	99961.68;99961.68-2
DSCC1	Q9BVC3	Sister chromatid cohesion protein DCC1	Q9BVC3	9	8	8	8	9	8	8	939.096	798.974	803.873	1099.43	1068.8	1070.8	591.262	1.64e-32	4.66e-34	44825.1
DSE	Q9UL01	Dermatan-sulfate epimerase	Q9UL01	10	9	9	9	10	10	10	1225.13	1146.37	1085.81	1170.53	733.659	1016.01	1491.43	7.82e-27	1.15e-28	109773
DSG1	Q02413	Desmoglein-1	Q02413	14	23	20	11	20	18	22	792.801	3886.86	1468.56	287.49	703.687	760.306	2717.85	1.84e-24	2.27e-26	113748
DSG2	Q14126	Desmoglein-2	Q14126	17	12	17	20	22	21	3	506.64	427.679	585.584	572.838	1148.54	725.221	291.737	1.79e-24	2.21e-26	122294
DSN1	Q9H410;Q9H410-4	Kinetochore-associated protein DSN1 homolog;Isoform 4 of Kinetochore-associated protein DSN1 homolog	Q9H410;Q9H410-4	15	14	15	15	15	15	15	1704.75	1694.83	1744.43	1704.29	1321.17	1382.66	1359.57	4.9e-29	8.84e-31	40067.19;40067.19-4
DSP	P15924	Desmoplakin	P15924	60	83	78	45	64	61	78	642.497	5017.86	1160.48	279.371	793.515	791.715	1891	6.69e-30	1.33e-31	331774
DST	Q03001	Dystonin	Q03001	131	127	84	148	148	142	139	904.6	901.47	375.071	1185.27	1588.96	1247.92	970.329	1.05e-39	1.1e-40	860662
DSTN	P60981	Destrin	P60981	12	11	12	11	12	11	11	7350.98	9129.58	8083.84	8201.54	8458.78	9136.85	3835.56	3.73e-45	1.38e-45	18505.7
DTD1	Q8TEA8	D-aminoacyl-tRNA deacylase 1	Q8TEA8	9	9	9	10	10	10	10	5690.29	5329.07	5552.84	6389.17	6431.99	5704.2	4945.22	1.21e-25	1.61e-27	23423.5
DTD2	Q96FN9	D-aminoacyl-tRNA deacylase 2	Q96FN9	3	2	3	3	2	3	3	480.588	484.741	471.049	624.9	512.01	712.355	404.527	8.71e-11	7.29e-13	18660.5
DTL	Q9NZJ0	Denticleless protein homolog	Q9NZJ0	14	17	17	17	17	16	14	1220.03	1102.66	2293.38	2122.15	1981.22	1596.74	1610.08	5.81e-23	6.57e-25	79467.8
DTNBP1	Q96EV8	Dysbindin	Q96EV8	8	7	7	8	8	7	8	1918.12	2246.36	1559.17	1901.53	2033.82	2145.88	1409.87	7.19e-35	3.02e-36	39493
DTWD2	Q8NBA8	tRNA-uridine aminocarboxypropyltransferase 2	Q8NBA8	3	4	3	4	4	4	4	1313.95	1316.49	1218	1426.68	1625.84	1559.6	1359.03	3.18e-24	3.86e-26	33415.7
DTX3L	Q8TDB6	E3 ubiquitin-protein ligase DTX3L	Q8TDB6	40	41	40	40	41	39	40	4130.44	4420.55	1497.83	2521.11	1885.96	1645.96	1939.43	7.46e-32	1.93e-33	83554.3
DTYMK	P23919	Thymidylate kinase	P23919	19	18	19	20	20	20	19	12569.9	11584.9	11599.1	14420.4	17156.9	16458.6	10650.1	2.39e-25	3.13e-27	23819.3
DUS1L	Q6P1R4	tRNA-dihydrouridine(16/17) synthase [NAD(P)(+)]-like	Q6P1R4	14	14	15	15	15	16	15	1520.29	1671.55	1629.76	1873.38	1673.91	1916.57	1613.18	1.36e-23	1.59e-25	53230.4
DUS2	Q9NX74	tRNA-dihydrouridine(20) synthase [NAD(P)+]-like	Q9NX74	21	22	21	23	22	22	23	2017.58	2114.12	2161.18	2603.5	2562.55	2691.59	2229.86	3.08e-27	4.67e-29	55050.3
DUS3L	Q96G46	tRNA-dihydrouridine(47) synthase [NAD(P)(+)]-like	Q96G46	23	24	25	25	25	24	25	2166.69	2319.42	1995.55	2258.14	2063.33	2712.88	2207.41	1.96e-39	1.96e-40	72593.8
DUSP10	Q9Y6W6	Dual specificity protein phosphatase 10	Q9Y6W6	0	2	2	2	1	1	2	NaN	188.81	190.208	115.165	163.855	123.25	192.695	3.25e-31	7.65e-33	52642.1
DUSP11	O75319	RNA/RNP complex-1-interacting phosphatase	O75319	11	11	13	14	12	12	14	980.314	889.03	929.659	1060.57	886.17	1187.46	1521.65	7.58e-23	8.52e-25	43710.3
DUSP12	Q9UNI6	Dual specificity protein phosphatase 12	Q9UNI6	14	13	15	15	15	15	15	3436.42	3316.66	3136.53	3805.82	3525.53	2912.02	3356.1	3e-33	9.62e-35	37687.3
DUSP16	Q9BY84	Dual specificity protein phosphatase 16	Q9BY84	3	4	4	3	1	2	4	223.022	291.25	626.608	350.146	144.7	282.951	245.109	2.12e-12	1.81e-14	73101.7
DUSP22	Q9NRW4	Dual specificity protein phosphatase 22	Q9NRW4	9	8	9	8	9	9	9	1663.63	1626.01	2377.69	1853.45	2202.36	2986.43	1493.92	4.93e-34	1.81e-35	20910
DUSP23	Q9BVJ7	Dual specificity protein phosphatase 23	Q9BVJ7	8	7	8	7	5	6	7	1881.86	1809.5	948.011	1780.87	352.776	1076.37	882.986	7.04e-13	6.06e-15	16588.1
DUSP3	P51452	Dual specificity protein phosphatase 3	P51452	6	6	7	7	7	7	6	2071.78	2046.27	2596.76	2031.96	2631.31	1834.63	1277.17	2.85e-27	4.33e-29	20478.3
DUSP4	Q13115	Dual specificity protein phosphatase 4	Q13115	5	5	5	5	4	4	5	575.862	569.288	227.81	709.292	345.9	459.456	484.235	8.11e-37	4.86e-38	42953.1
DUT	P33316	Deoxyuridine 5'-triphosphate nucleotidohydrolase, mitochondrial	P33316	12	12	12	13	13	13	12	26571.4	26472.6	21846.7	39952.7	36770.6	35761.5	23850.5	1.6e-33	5.34e-35	26563.2
DVL2	O14641	Segment polarity protein dishevelled homolog DVL-2	O14641	15	14	13	15	15	14	14	1322.48	1283.6	1550.06	1362.7	1364.42	1238.21	1195.4	4.96e-36	2.55e-37	78947.9
DVL3	Q92997;Q92997-2	Segment polarity protein dishevelled homolog DVL-3;Isoform 2 of Segment polarity protein dishevelled homolog DVL-3	Q92997;Q92997-2	4	3	4	4	3	4	3	2600.58	2341.46	2576.27	2534	2411.91	2611.32	2164.41	9.49e-45	3.15e-45	78054.86;78054.86-2
DYM	Q7RTS9	Dymeclin	Q7RTS9	13	12	13	11	11	12	13	1634.38	1530.49	1710.69	1691.51	1525.59	1789.1	1502.32	8.29e-25	1.05e-26	75935.4
DYNC1H1	Q14204	Cytoplasmic dynein 1 heavy chain 1	Q14204	258	254	258	260	263	258	258	9023.14	8869.33	9124.56	8073.94	7935.83	8948.4	8466.71	1.9e-41	2.81e-42	532408
DYNC1I2	Q13409-2;Q13409-3	Isoform 2B of Cytoplasmic dynein 1 intermediate chain 2;Isoform 2C of Cytoplasmic dynein 1 intermediate chain 2	Q13409-2;Q13409-3	23	23	24	24	25	25	24	5738.64	5679.71	6001.32	5300.42	5105.18	5436.95	5213.12	5.96e-27	8.83e-29	70644.69;68426.33
DYNC1LI1	Q9Y6G9	Cytoplasmic dynein 1 light intermediate chain 1	Q9Y6G9	31	30	30	31	30	29	31	6896.15	7073.27	7381.79	6409.7	6940.11	6594.86	6294.69	1.81e-26	2.57e-28	56579.1
DYNC1LI2	O43237	Cytoplasmic dynein 1 light intermediate chain 2	O43237	19	18	17	18	19	19	19	2016.15	1839.81	2084.83	1458.16	1657.99	1693.39	1689.33	1.63e-32	4.62e-34	54099.3
DYNC2I2	Q96EX3	Cytoplasmic dynein 2 intermediate chain 2	Q96EX3	6	6	6	7	6	6	7	353.003	649.324	739.396	714.548	761.776	595.49	579.576	2.14e-31	5.19e-33	57800.5
DYNLL1	P63167	Dynein light chain 1, cytoplasmic	P63167	4	4	4	4	4	4	4	15559.3	16812	19450	23399.9	21426	21672.8	16145.5	2.29e-11	1.93e-13	10365.9
DYNLL2	Q96FJ2	Dynein light chain 2, cytoplasmic	Q96FJ2	2	2	2	2	2	2	2	9714.54	10129.9	11977.9	12623	11677.4	13960.2	7029.86	8.52e-13	7.32e-15	10349.8
DYNLRB1	Q9NP97	Dynein light chain roadblock-type 1	Q9NP97	5	5	5	5	5	5	5	16690.1	15325.5	16556.9	19301.7	16543	17998.4	10602.7	1.88e-22	2.07e-24	10921.6
DYNLT1	P63172	Dynein light chain Tctex-type 1	P63172	4	4	4	4	3	4	4	2292.06	2503.46	1843.52	1866.08	2033.88	1992.94	1690.94	1.58e-20	1.61e-22	12452
DYNLT3	P51808	Dynein light chain Tctex-type 3	P51808	3	3	3	2	3	2	3	463.065	853.615	1306.69	629.134	528.419	797.364	416.327	9.44e-22	1.01e-23	13061.7
DYRK1A	Q13627;Q13627-2	Dual specificity tyrosine-phosphorylation-regulated kinase 1A;Isoform 1 of Dual specificity tyrosine-phosphorylation-regulated kinase 1A	Q13627;Q13627-2	25	24	23	25	25	25	25	1945.7	1979.61	2025.34	1941.14	1992.91	2177.45	1810.29	4.94e-30	9.95e-32	85583.79;85583.79-2
E2F3	O00716;O00716-2	Transcription factor E2F3;Isoform 2 of Transcription factor E2F3	O00716;O00716-2	5	5	5	4	5	5	4	455.827	368.789	478.773	358.269	413.618	353.812	470.613	1.86e-33	6.15e-35	49161.59;49161.59-2
E2F4	Q16254	Transcription factor E2F4	Q16254	10	10	10	10	10	10	10	2216.15	2409.42	2460.19	1906.53	2081.31	2071.27	2725.53	1.17e-29	2.26e-31	43960.4
E2F5	Q15329;Q15329-2	Transcription factor E2F5;Isoform 2 of Transcription factor E2F5	Q15329;Q15329-2	6	7	5	6	7	6	5	1379.41	1270.99	1549.26	1220.46	1371.91	1484.5	1341.53	1.59e-21	1.68e-23	37610.23;37610.23-2
E2F8	A0AVK6	Transcription factor E2F8	A0AVK6	6	5	6	5	6	4	5	197.364	296.109	283.24	362.158	457.213	314.186	303.86	1.57e-25	2.08e-27	94166.1
E4F1	Q66K89	Transcription factor E4F1	Q66K89	1	1	0	2	2	2	2	138.852	338.905	NaN	457.376	436.03	188.636	384.171	0.00617632	4.8e-05	83496.3
EAF1	Q96JC9	ELL-associated factor 1	Q96JC9	7	8	7	8	8	9	8	1331.96	1631.65	1548.09	1316.81	1177.57	1615.81	1412.27	3.65e-20	3.68e-22	29041.9
EAF2	Q96CJ1	ELL-associated factor 2	Q96CJ1	1	2	2	1	2	2	2	818.396	667.215	394.275	357.007	940.838	946.017	811.447	6.33e-25	8.08e-27	28791.6
EAPP	Q56P03	E2F-associated phosphoprotein	Q56P03	4	6	5	5	5	4	5	525.462	656.059	1019.44	965.108	1089.01	1083.15	952.887	2.45e-25	3.21e-27	32762.2
EARS2	Q5JPH6	Probable glutamate--tRNA ligase, mitochondrial	Q5JPH6	17	17	19	19	19	18	18	2385.25	2391.41	2920.72	3082.28	2732.32	2485.32	2825.23	1.55e-29	2.94e-31	58688.6
EBAG9	O00559;O00559-2	Receptor-binding cancer antigen expressed on SiSo cells;Isoform 2 of Receptor-binding cancer antigen expressed on SiSo cells	O00559;O00559-2	3	3	3	3	2	3	3	1927.73	1978.64	1167.71	1729.42	1434.31	1959.36	2172.33	1.87e-14	1.65e-16	24377.49;24377.49-2
EBF1	Q9UH73	Transcription factor COE1	Q9UH73	11	11	11	11	10	11	11	1276.85	1232.7	1437.73	1421.76	1457.48	1763.91	1156.74	9.3e-39	8.1e-40	64464.1
EBI3	Q14213	Interleukin-27 subunit beta	Q14213	5	5	5	5	5	5	4	10139.3	10243.3	23036.7	9648.72	9900.66	11784.9	10561.7	5.36e-17	4.95e-19	25396.3
EBNA1BP2	Q99848	Probable rRNA-processing protein EBP2	Q99848	13	14	14	13	14	13	14	7937.89	7798.2	8183.05	8263.55	7881.36	7338.78	10408	4.62e-27	6.89e-29	34851.9
EBP	Q15125	3-beta-hydroxysteroid-Delta(8),Delta(7)-isomerase	Q15125	4	4	3	4	4	4	4	16189.7	17944.8	14503.4	11263.8	15035.7	14211.4	32283.3	8.71e-33	2.59e-34	26352.8
ECD	O95905;O95905-3	Protein ecdysoneless homolog;Isoform 3 of Protein ecdysoneless homolog	O95905;O95905-3	15	16	19	17	19	17	17	1066.72	1300.21	2199.26	1768.03	1910.53	1852.75	1833.57	2.1e-33	6.87e-35	72758.05;72758.05-3
ECE1	P42892;P42892-2;P42892-3;P42892-4	Endothelin-converting enzyme 1;Isoform A of Endothelin-converting enzyme 1;Isoform C of Endothelin-converting enzyme 1;Isoform D of Endothelin-converting enzyme 1	P42892;P42892-2;P42892-3;P42892-4	7	7	9	8	6	8	8	448.175	518.63	542.332	608.878	174.599	513.219	430.504	2.17e-09	1.79e-11	87163.68;87163.68-2;87163.68-3;87163.68-4
ECH1	Q13011	Delta(3,5)-Delta(2,4)-dienoyl-CoA isomerase, mitochondrial	Q13011	20	19	20	18	19	18	19	16430	16948.6	17290.8	15796.2	14559.8	15658.1	14889.5	5.57e-31	1.27e-32	35816.2
ECHDC1	Q9NTX5;Q9NTX5-2;Q9NTX5-6	Ethylmalonyl-CoA decarboxylase;Isoform 2 of Ethylmalonyl-CoA decarboxylase;Isoform 6 of Ethylmalonyl-CoA decarboxylase	Q9NTX5;Q9NTX5-2;Q9NTX5-6	15	15	15	15	15	15	15	11281.2	10895.2	9950.56	10970.1	9796.81	10362.6	9952.16	3.02e-23	3.46e-25	33698.02;33698.02-2;33698.02-6
ECHDC3	Q96DC8	Enoyl-CoA hydratase domain-containing protein 3, mitochondrial	Q96DC8	5	6	6	4	3	5	6	1473.21	1182.06	2298.32	645.399	567.9	836.334	1632.78	4.59e-28	7.48e-30	32633.7
ECHS1	P30084	Enoyl-CoA hydratase, mitochondrial	P30084	18	17	18	18	18	18	18	11509.3	11213.4	9149.99	9839.5	10280.1	10997.8	8968.97	6.41e-27	9.47e-29	31387.4
ECI1	P42126	Enoyl-CoA delta isomerase 1, mitochondrial	P42126	7	8	8	8	8	8	7	11694.9	10890.2	11820.1	10228.9	10329.6	10039.7	9775.69	3.31e-15	2.95e-17	32816
ECI2	O75521;O75521-2	Enoyl-CoA delta isomerase 2;Isoform 2 of Enoyl-CoA delta isomerase 2	O75521;O75521-2	13	14	15	13	14	14	15	2095.26	2213.74	2416.15	1768.21	361.39	3031.6	3026.02	2.99e-32	8.17e-34	43585.14;43585.14-2
ECM1	Q16610;Q16610-4	Extracellular matrix protein 1;Isoform 4 of Extracellular matrix protein 1	Q16610;Q16610-4	3	2	3	1	3	3	3	435.115	1667.16	626.398	1001.57	578.683	334.879	1406.14	2.4e-25	3.15e-27	60674.09;60674.09-4
ECPAS	Q5VYK3	Proteasome adapter and scaffold protein ECM29	Q5VYK3	78	75	81	83	83	82	80	3847.64	3786.13	4432.55	4137.56	4170.7	4298.41	3450	8.08e-34	2.86e-35	204291
ECSIT	Q9BQ95	Evolutionarily conserved signaling intermediate in Toll pathway, mitochondrial	Q9BQ95	12	11	12	15	15	14	11	2423.38	2559.71	2279.33	1955.46	2033.07	1715.07	2561.69	8.59e-26	1.16e-27	49148.1
ECT2	Q9H8V3;Q9H8V3-2;Q9H8V3-3;Q9H8V3-4	Protein ECT2;Isoform 2 of Protein ECT2;Isoform 3 of Protein ECT2;Isoform 4 of Protein ECT2	Q9H8V3;Q9H8V3-2;Q9H8V3-3;Q9H8V3-4	12	11	11	12	13	11	13	649.42	710.481	799.209	715.301	688.033	642.243	955.183	6.07e-20	6.06e-22	103504.85;103504.85-2;103504.85-3;103504.85-4
EDC3	Q96F86	Enhancer of mRNA-decapping protein 3	Q96F86	21	21	21	22	21	21	22	3001.61	3353.17	3198.02	3496.34	3572.6	3229.2	3364.11	5.6e-34	2.03e-35	56077.5
EDC4	Q6P2E9	Enhancer of mRNA-decapping protein 4	Q6P2E9	48	48	49	49	47	50	49	5403.58	5457.32	5067.08	4975.63	5031.77	5404.39	5509.43	2.28e-33	7.42e-35	151661
EDEM1	Q92611	ER degradation-enhancing alpha-mannosidase-like protein 1	Q92611	9	9	10	9	9	8	9	1166.48	1295.4	789.994	1341.83	860.551	918.124	1147.13	5.25e-38	3.94e-39	73768.1
EDEM2	Q9BV94;Q9BV94-2	ER degradation-enhancing alpha-mannosidase-like protein 2;Isoform 2 of ER degradation-enhancing alpha-mannosidase-like protein 2	Q9BV94;Q9BV94-2	4	4	4	4	3	3	4	783.947	586.542	310.277	584.839	372.348	472.876	822.856	2.08e-26	2.94e-28	64752.97;64752.97-2
EDEM3	Q9BZQ6;Q9BZQ6-2	ER degradation-enhancing alpha-mannosidase-like protein 3;Isoform 2 of ER degradation-enhancing alpha-mannosidase-like protein 3	Q9BZQ6;Q9BZQ6-2	14	13	9	13	14	13	14	935.272	789.162	479.633	744.398	669.599	567.405	1127.52	1.19e-32	3.45e-34	104663.9;104663.9-2
EDF1	O60869	Endothelial differentiation-related factor 1	O60869	7	8	8	8	8	8	8	35633.5	33842.6	34915.4	35781.2	34109.3	34959.9	35499.7	1.09e-13	9.45e-16	16368.7
EDRF1	Q3B7T1	Erythroid differentiation-related factor 1	Q3B7T1	31	33	31	34	34	33	33	1047.43	1025.22	943.533	1198.18	1684.8	1050.61	1049.71	6.97e-46	2.89e-46	138528
EEA1	Q15075	Early endosome antigen 1	Q15075	76	75	76	74	74	74	75	3032.34	2875.64	3744.78	2590.87	3263.22	2561.07	2442.03	4.32e-41	5.97e-42	162466
EED	O75530;O75530-3	Polycomb protein EED;Isoform 3 of Polycomb protein EED	O75530;O75530-3	21	20	21	21	21	21	20	4648.76	4858.2	4451.18	5935.68	5992.86	5281.28	6185.81	7.35e-32	1.9e-33	50197.69;50197.69-3
EEF1A1	P68104	Elongation factor 1-alpha 1	P68104	47	43	49	52	52	48	49	156866	162109	163691	181821	163197	164530	159307	1.03e-28	1.79e-30	50140.9
EEF1A2	Q05639	Elongation factor 1-alpha 2	Q05639	5	6	7	6	5	6	7	326.543	1844.85	1837.51	3476.81	5803.47	4844.54	3588.26	1.78e-13	1.54e-15	50470.2
EEF1AKMT1	Q8WVE0	EEF1A lysine methyltransferase 1	Q8WVE0	1	2	2	4	4	3	3	684.87	1396.45	1478	1643.53	1254.94	1500.18	460.337	8.85e-15	7.84e-17	24505.6
EEF1AKMT2	Q5JPI9	EEF1A lysine methyltransferase 2	Q5JPI9	6	5	5	6	6	5	6	1353.61	1456.22	1273.44	1682.42	1787.49	1327.79	1322.2	7.4e-20	7.37e-22	31830
EEF1AKMT4	P0DPD7	EEF1A lysine methyltransferase 4	P0DPD7	5	6	6	6	6	5	6	2269.73	2204.28	1591.86	3817.31	1532.49	1635.68	2883.51	1.34e-26	1.92e-28	28305.9
EEF1B2	P24534	Elongation factor 1-beta	P24534	9	9	8	8	9	9	9	45185.2	44723.5	46714.3	42300.1	40763.1	39773.1	35042.7	3.09e-25	4.01e-27	24763.7
EEF1D	P29692	Elongation factor 1-delta	P29692	24	23	23	23	23	23	24	28394.5	29512	27160.6	27185.2	26595.3	25735.8	25275.3	6.65e-30	1.32e-31	31121.8
EEF1E1	O43324	Eukaryotic translation elongation factor 1 epsilon-1	O43324	10	9	9	10	10	11	10	17992.9	17607	17255	16561.8	17839.2	19648.1	16220.9	5.08e-27	7.56e-29	19810.6
EEF1G	P26641	Elongation factor 1-gamma	P26641	26	25	26	30	29	29	30	53021	51492.8	51180.4	54001.5	52217.3	56018.8	56031.3	1.57e-37	1.06e-38	50118.8
EEF2	P13639	Elongation factor 2	P13639	68	68	69	68	67	67	69	75482.8	76306.9	72935.3	75379.4	74698.4	73377.6	72793.4	2.47e-30	5.2e-32	95338.1
EEF2K	O00418	Eukaryotic elongation factor 2 kinase	O00418	27	22	26	28	29	27	26	805.546	770.154	1514.42	1341.55	1592.12	1489.62	1024.61	1.1e-30	2.41e-32	82144.1
EEFSEC	P57772	Selenocysteine-specific elongation factor	P57772	27	29	26	29	28	29	29	3361.12	3466.15	3104.42	3490.88	3119.24	3229.75	3493.4	2.23e-29	4.16e-31	65304.7
EEIG1	Q5T9C2;Q5T9C2-3	Early estrogen-induced gene 1 protein;Isoform 3 of Early estrogen-induced gene 1 protein	Q5T9C2;Q5T9C2-3	2	2	0	2	0	0	2	655.246	396.806	NaN	152.37	NaN	NaN	220.16	0.0194817	0.000148836	41784.84;41784.84-3
EFEMP1	Q12805;Q12805-2;Q12805-3;Q12805-4	EGF-containing fibulin-like extracellular matrix protein 1;Isoform 2 of EGF-containing fibulin-like extracellular matrix protein 1;Isoform 3 of EGF-containing fibulin-like extracellular matrix protein 1;Isoform 4 of EGF-containing fibulin-like extracellular matrix protein 1	Q12805;Q12805-2;Q12805-3;Q12805-4	5	7	7	1	0	0	4	482.678	1431.01	1106.26	31.6101	NaN	NaN	193.91	1.05e-21	1.12e-23	54640.54;54640.54-2;54640.54-3;54640.54-4
EFHD2	Q96C19	EF-hand domain-containing protein D2	Q96C19	17	17	16	16	17	17	16	20962.5	19730.9	21084.8	21094.3	17720.2	25041.2	13251.3	2.37e-20	2.4e-22	26697.3
EFL1	Q7Z2Z2;Q7Z2Z2-2	Elongation factor-like GTPase 1;Isoform 2 of Elongation factor-like GTPase 1	Q7Z2Z2;Q7Z2Z2-2	35	35	35	36	33	36	36	2556.66	2539.6	2731.27	2525.15	2678.23	2646.61	1952.09	6.61e-30	1.32e-31	125429.72;125429.72-2
EFR3A	Q14156	Protein EFR3 homolog A	Q14156	28	21	24	28	26	25	28	1450.19	1543.73	1289.54	1583.2	1502.92	1570.27	1839.04	1.45e-33	4.88e-35	92924.3
EFTUD2	Q15029	116 kDa U5 small nuclear ribonucleoprotein component	Q15029	61	56	60	60	61	61	60	19113.5	18561.2	19174	18576.6	19083.8	18857.2	18703.2	5.31e-39	4.86e-40	109436
EGLN1	Q9GZT9	Egl nine homolog 1	Q9GZT9	20	19	19	21	20	20	19	1735.26	1781.71	2009.21	2564.12	2739.35	2404.35	1629.65	3.52e-33	1.11e-34	46021
EGR2	P11161;P11161-2	E3 SUMO-protein ligase EGR2;Isoform Short of E3 SUMO-protein ligase EGR2	P11161;P11161-2	2	2	2	2	2	2	2	2666.56	2672.29	1078.42	2168.83	1184.07	1994.9	1751.38	4.22e-16	3.82e-18	50301.74;50301.74-2
EHBP1	Q8NDI1-3	Isoform 3 of EH domain-binding protein 1	Q8NDI1-3	36	37	37	40	33	37	38	1337.94	1279.09	1889.12	1263.35	1022.14	1514.18	1048.08	5.7e-35	2.43e-36	132322
EHBP1L1	Q8N3D4	EH domain-binding protein 1-like protein 1	Q8N3D4	38	36	37	40	39	37	39	1671.92	1600.21	1364.27	1731.81	1718.35	1850.72	1256.82	3.73e-43	8.4e-44	161854
EHD1	Q9H4M9	EH domain-containing protein 1	Q9H4M9	29	27	28	29	28	28	27	17224.6	17481	11026.4	11934.5	9939.38	15306	16456.4	4.76e-35	2.06e-36	60626.9
EHD3	Q9NZN3	EH domain-containing protein 3	Q9NZN3	19	19	19	21	21	21	21	20044.4	17632.5	15527.7	19248.6	16436.7	21816.3	21045.8	1.87e-29	3.52e-31	60887.1
EHD4	Q9H223	EH domain-containing protein 4	Q9H223	26	24	26	27	27	27	26	18674.6	18062.8	20902.8	22467.9	19274.6	21635.7	23023.8	2.65e-33	8.55e-35	61175.1
EHMT1	Q9H9B1	Histone-lysine N-methyltransferase EHMT1	Q9H9B1	27	26	27	28	28	25	26	1750.41	1739.29	1601.94	2006.93	1855.8	1780.16	2072.59	3.45e-28	5.69e-30	141466
EHMT2	Q96KQ7-2	Isoform 2 of Histone-lysine N-methyltransferase EHMT2	Q96KQ7-2	27	27	26	28	29	29	28	1144.11	1269.13	1144.44	1585.48	1345.53	1320.1	1426.33	4.36e-42	7.52e-43	129019
EI24	O14681;O14681-3	Etoposide-induced protein 2.4 homolog;Isoform 2 of Etoposide-induced protein 2.4 homolog	O14681;O14681-3	4	4	4	3	3	3	4	1695.17	2555.18	2333.61	1742.71	3147.28	1851.06	5313.16	1.31e-22	1.46e-24	38964.73;38964.73-3
EIF1	P41567	Eukaryotic translation initiation factor 1	P41567	12	12	12	12	12	12	12	5468.87	5329.14	8857.5	4755.15	5758.66	5809.29	4804.28	1.47e-45	5.74e-46	12732.5
EIF1AD	Q8N9N8	Probable RNA-binding protein EIF1AD	Q8N9N8	7	7	7	7	7	7	7	2419.81	2393.98	3024.32	2597.32	2794.81	2702.64	2875.37	2.83e-36	1.53e-37	19053.1
EIF1AX	P47813	Eukaryotic translation initiation factor 1A, X-chromosomal	P47813	8	9	8	8	9	7	9	16226.7	14525.8	15287.9	19839	16099	17817.3	13337.9	4.76e-21	4.95e-23	16460.4
EIF1B	O60739	Eukaryotic translation initiation factor 1b	O60739	2	2	2	2	2	2	2	854.425	1260.09	1406.94	1043.68	1087.6	1102.69	633.574	5.45e-41	7.34e-42	12823.6
[truncated: 5,991 more rows]
