# Supplementary material for: Dominant negative ATP5F1A variants disrupt oxidative phosphorylation causing neurological disorders
Source: EMBO Mol Med. 2025 Aug 26;17(10):2562–85. doi: 10.1038/s44321-025-00290-8 (PMC12514044; doi:10.1038/s44321-025-00290-8)
Supplement: Supplementary file 6 — Source data Fig. 6 [file 44321_2025_290_MOESM6_ESM.zip › Figure 6/Fig. 6B/README.txt]

After the BNPage with in-gel activity assays are complete, the wet gels are scanned using a Canon CanoScan LiDE 400 scanner and the images are saved as .tif files. 
To obtain the complex V image, a black background is used for visualization of the white band. The areas of interest are "cut" using the cropping tool within
the imaging softwares GIMP or Microsoft Photos and then copied. The copied images from the four BNPage with in-gel activity assays per sample are assembled as 
one image in PowerPoint. Please refer to the PowerPoint presentations that illustrate with the use of red boxes the regions which are cropped and then copied to 
generate the final image used for the submitted paper.
