# Supplementary material for: Dominant negative ATP5F1A variants disrupt oxidative phosphorylation causing neurological disorders
Source: EMBO Mol Med. 2025 Aug 26;17(10):2562–85. doi: 10.1038/s44321-025-00290-8 (PMC12514044; doi:10.1038/s44321-025-00290-8)
Supplement: Supplementary file 7 — Source data Fig. 7 [file 44321_2025_290_MOESM7_ESM.zip]

Archive with 25 entries (14 files):
- Figure 7/
- Figure 7/.DS_Store
- __MACOSX/
- __MACOSX/Figure 7/
- __MACOSX/Figure 7/._.DS_Store
- Figure 7/Fig. 7B/
- Figure 7/Fig. 7B/Fig 7B_1_Basal respiration.xlsx
- __MACOSX/Figure 7/Fig. 7B/
- __MACOSX/Figure 7/Fig. 7B/._Fig 7B_1_Basal respiration.xlsx
- Figure 7/Fig. 7B/Fig 7B_2_Maximal Respiration.xlsx
- __MACOSX/Figure 7/Fig. 7B/._Fig 7B_2_Maximal Respiration.xlsx
- Figure 7/Fig. 7B/Fig 7B_3_Spare Respiratory Capacity.xlsx
- __MACOSX/Figure 7/Fig. 7B/._Fig 7B_3_Spare Respiratory Capacity.xlsx
- Figure 7/Fig. 7C/
- Figure 7/Fig. 7C/Fig 7C_Membrane potential_TMRE.xlsx
- __MACOSX/Figure 7/Fig. 7C/
- __MACOSX/Figure 7/Fig. 7C/._Fig 7C_Membrane potential_TMRE.xlsx
- Figure 7/Fig. 7D/
- Figure 7/Fig. 7D/Fig 7D_ATP quantification.csv
- __MACOSX/Figure 7/Fig. 7D/
- __MACOSX/Figure 7/Fig. 7D/._Fig 7D_ATP quantification.csv
- Figure 7/Fig. 7A/
- Figure 7/Fig. 7A/Fig 7A_Mitochondrial Respiration.xlsx
- __MACOSX/Figure 7/Fig. 7A/
- __MACOSX/Figure 7/Fig. 7A/._Fig 7A_Mitochondrial Respiration.xlsx
