# Supplementary material for: Dominant negative ATP5F1A variants disrupt oxidative phosphorylation causing neurological disorders
Source: EMBO Mol Med. 2025 Aug 26;17(10):2562–85. doi: 10.1038/s44321-025-00290-8 (PMC12514044; doi:10.1038/s44321-025-00290-8)
Supplement: Supplementary file 7 — Source data Fig. 7 [file 44321_2025_290_MOESM7_ESM.zip › Figure 7/Fig. 7B/Fig 7B_2_Maximal Respiration.xlsx]

## Sheet: Fig 7B_2_Maximal Respiration
WT	R182Q
1	2.19
1	2.14
1	1.27
