# Supplementary material for: Dominant negative ATP5F1A variants disrupt oxidative phosphorylation causing neurological disorders
Source: EMBO Mol Med. 2025 Aug 26;17(10):2562–85. doi: 10.1038/s44321-025-00290-8 (PMC12514044; doi:10.1038/s44321-025-00290-8)
Supplement: Supplementary file 7 — Source data Fig. 7 [file 44321_2025_290_MOESM7_ESM.zip › Figure 7/Fig. 7C/Fig 7C_Membrane potential_TMRE.xlsx]

## Sheet: Combined normalized data
Membrane Potential (TMRE)
Normalized to WT control
WT	WT+FCCP	R182Q	R182Q+FCCP
1	0.540331	0.589577	0.327262
1	0.817559	0.762077	0.615744
1	0.763434	0.691913	0.389388
1	0.498027	0.627874	0.433596
1	0.691637	0.871955	0.544879

## Sheet: Replicates
Membrane Potential
TMRE fluorescence per cell
Replicate #1
WT	WT+FCCP	R182Q	R182Q+FCCP
2643.06	1234.87	1636.69	1014.99
2714.39	1207.75	1284.85	1117.1
1861.05	1152.39	1610.77	997.816
Replicate #2
WT	WT+FCCP	R182Q	R182Q+FCCP
1969.29	1419.38	1157.87	1301.22
1871.55	1234.87	2007.83	1063.23
2192.31	1518.5	2094.93	922.888
Replicate #3
WT	WT+FCCP	R182Q	R182Q+FCCP
1529.81	1270.08	1193.39	779.68
1697.19	1024.85	1089.47	491.139
1695.84	1463.33	1123.31	646.077
Replicate #4
WT	WT+FCCP	R182Q	R182Q+FCCP
1928.35	2174.4	1581.55	1716.64
2660.75	1855.27	1764.23	1275.21
2699.29	1929.03	2208.54
Replicate #5
WT	WT+FCCP	R182Q	R182Q+FCCP
1529.81	1270.08	1193.39	779.68
1697.19	1024.85	1089.47	491.139
1695.84	1463.33	1123.31	646.077
