# Supplementary material for: Dominant negative ATP5F1A variants disrupt oxidative phosphorylation causing neurological disorders
Source: EMBO Mol Med. 2025 Aug 26;17(10):2562–85. doi: 10.1038/s44321-025-00290-8 (PMC12514044; doi:10.1038/s44321-025-00290-8)
Supplement: Supplementary file 7 — Source data Fig. 7 [file 44321_2025_290_MOESM7_ESM.zip › Figure 7/Fig. 7D/Fig 7D_ATP quantification.csv]

Relative ATP levels
All replicates combined and normalized to WT
WT	R182Q
1	0.875289
1	0.670146
1	0.464244
1	0.600121
1	0.597948
