# Supplementary material for: Dominant negative ATP5F1A variants disrupt oxidative phosphorylation causing neurological disorders
Source: EMBO Mol Med. 2025 Aug 26;17(10):2562–85. doi: 10.1038/s44321-025-00290-8 (PMC12514044; doi:10.1038/s44321-025-00290-8)
Supplement: Supplementary file 7 — Source data Fig. 7 [file 44321_2025_290_MOESM7_ESM.zip › Figure 7/Fig. 7A/Fig 7A_Mitochondrial Respiration.xlsx]

## Sheet: Fig 7A_Mitochondrial Respiratio
	WT	WT	R182Q	R182Q
Time (minutes)	Mean	SD	Mean	SD
1.31	41.582	5.545	58.0028	5.73795
7.76	42.145	6.615	53.4323	4.46626
14.21	42.272	3.696	51.9276	4.53383
20.75	17.902	5.676	23.3733	10.9966
27.2	17.901	5.432	19.7421	6.39073
33.65	18.862	4.967	21.8218	4.98195
40.19	46.171	5.249	91.1632	22.506
46.64	42.29	4.928	73.8064	17.2966
53.09	41.523	4.805	71.7332	17.6742
59.63	11.244	5.299	14.8325	2.30955
66.09	10.985	5.222	14.1689	2.23635
72.54	12.027	5.288	14.4222	2.10461
