# Supplementary material for: Dominant negative ATP5F1A variants disrupt oxidative phosphorylation causing neurological disorders
Source: EMBO Mol Med. 2025 Aug 26;17(10):2562–85. doi: 10.1038/s44321-025-00290-8 (PMC12514044; doi:10.1038/s44321-025-00290-8)
Supplement: Supplementary file 8 — Figure EV2 Source Data [file 44321_2025_290_MOESM8_ESM.zip]

Archive with 19 entries (10 files):
- Figure EV2/
- Figure EV2/.DS_Store
- __MACOSX/
- __MACOSX/Figure EV2/
- __MACOSX/Figure EV2/._.DS_Store
- Figure EV2/Fig EV2C/
- Figure EV2/Fig EV2C/Fig.EV2C_Topography heatmap.xlsx
- __MACOSX/Figure EV2/Fig EV2C/
- __MACOSX/Figure EV2/Fig EV2C/._Fig.EV2C_Topography heatmap.xlsx
- Figure EV2/Fig EV2B/
- Figure EV2/Fig EV2B/Figure_EV2B_README.docx
- __MACOSX/Figure EV2/Fig EV2B/
- __MACOSX/Figure EV2/Fig EV2B/._Figure_EV2B_README.docx
- Figure EV2/Fig EV2B/Figure_EV2B_BNPAGE(unprocessed images).tiff
- __MACOSX/Figure EV2/Fig EV2B/._Figure_EV2B_BNPAGE(unprocessed images).tiff
- Figure EV2/Fig EV2A/
- Figure EV2/Fig EV2A/Fig.EV2A_Volcano plot.xlsx
- __MACOSX/Figure EV2/Fig EV2A/
- __MACOSX/Figure EV2/Fig EV2A/._Fig.EV2A_Volcano plot.xlsx
