# Supplementary material for: Dominant negative ATP5F1A variants disrupt oxidative phosphorylation causing neurological disorders
Source: EMBO Mol Med. 2025 Aug 26;17(10):2562–85. doi: 10.1038/s44321-025-00290-8 (PMC12514044; doi:10.1038/s44321-025-00290-8)
Supplement: Supplementary file 8 — Figure EV2 Source Data [file 44321_2025_290_MOESM8_ESM.zip › Figure EV2/Fig EV2A/Fig.EV2A_Volcano plot.xlsx]

## Sheet: Fig.S4A_source_data
PG.Genes	PG.ProteinDescriptions	PG.UniProtIds	Student's T-test Significant	-Log10 p-value	Log2 fold-change	Student's T-test Test statistic	MitoCarta3.0_List	MitoCarta3.0_SubMitoLocalization	MitoCarta3.0_MitoPathways	OXPHOSComplexSub	[1] 240503_TS-8453_7_Proband2.raw.PG.NrOfStrippedSequencesUsedForQuantification	[2] 240503_TS-8453_8_Proband2.raw.PG.NrOfStrippedSequencesUsedForQuantification	[3] 240503_TS-8453_9_Proband2.raw.PG.NrOfStrippedSequencesUsedForQuantification	[4] 240503_TS-8453_22_Control1.raw.PG.NrOfStrippedSequencesUsedForQuantification	[5] 240503_TS-8453_23_Control2.raw.PG.NrOfStrippedSequencesUsedForQuantification	[6] 240503_TS-8453_24_Control3.raw.PG.NrOfStrippedSequencesUsedForQuantification	[7] 240503_TS-8453_25_Control4.raw.PG.NrOfStrippedSequencesUsedForQuantification	PG.Pvalue	PG.Qvalue	PG.MolecularWeight	[1] 240503_TS-8453_7_Proband2_replicate1.raw.PG.MS2Quantity	[2] 240503_TS-8453_8_Proband2_replicate2.raw.PG.MS2Quantity	[3] 240503_TS-8453_9_Proband2_replicate3.raw.PG.MS2Quantity	[4] 240503_TS-8453_22_Control1.raw.PG.MS2Quantity	[5] 240503_TS-8453_23_Control2.raw.PG.MS2Quantity	[6] 240503_TS-8453_24_Control3.raw.PG.MS2Quantity	[7] 240503_TS-8453_25_Control4.raw.PG.MS2Quantity
ATP5PD	ATP synthase subunit d, mitochondrial	O75947		1.10741	-0.847747	-2.21015	+	MIM	Complex V;CV subunits;OXPHOS;OXPHOS subunits	CV	14	14	14	15	14	15	15	1.3681e-22	1.51833e-24	18491.2	1.64403	1.43291	2.87745	2.83467	2.84718	2.67722	2.97109
ATP5MG	ATP synthase subunit g, mitochondrial	O75964	+	1.3652	-1.16236	-2.69322	+	MIM	Complex V;Cristae formation;CV subunits;Mitochondrial dynamics and surveillance;OXPHOS;OXPHOS subunits	CV	8	8	8	9	9	8	8	1.01381e-21	1.0794e-23	11428.5	1.78715	1.6785	3.13419	3.2841	3.17223	3.17769	3.81521
MT-ATP8	ATP synthase protein 8	P03928	+	1.81795	-2.50454	-3.62076	+	MIM	Complex V;CV subunits;OXPHOS;OXPHOS subunits	CV	2	2	3	3	3	3	3	1.28037e-25	1.70716e-27	7991.64	-3.27066	-3.00506	-0.765199	-0.063339	0.572213	0.252263	-0.130878
ATP5MC1;ATP5MC3;ATP5MC2;ATP5MC2;ATP5MC2	ATP synthase F(0) complex subunit C1, mitochondrial;ATP synthase F(0) complex subunit C3, mitochondrial;ATP synthase F(0) complex subunit C2, mitochondrial;Isoform 2 of ATP synthase F(0) complex subunit C2, mitochondrial;Isoform 3 of ATP synthase F(0) complex subunit C2, mitochondrial	P05496;P48201;Q06055;Q06055-2;Q06055-3		1.06074	-2.2335	-2.25721	+	MIM	Complex V;CV subunits;OXPHOS;OXPHOS subunits	CV	2	0	1	2	1	1	2	1.39115e-14	1.22749e-16	NaN	-3.00423	NaN	-2.58826	-0.0801875	0.0924611	0.251472	-2.51473
ATP5F1B	ATP synthase subunit beta, mitochondrial	P06576		1.28007	-0.732649	-2.53091	+	MIM	Complex V;CV subunits;OXPHOS;OXPHOS subunits	CV	26	27	27	29	28	28	27	1.35726e-28	2.33097e-30	56559.9	3.49334	3.4006	4.45502	4.40875	4.48867	4.49476	4.67037
ATP5PF	ATP synthase-coupling factor 6, mitochondrial;Isoform 2 of ATP synthase-coupling factor 6, mitochondrial	P18859;P18859-2		1.08439	-1.49527	-2.1681	+	MIM	Complex V;CV subunits;OXPHOS;OXPHOS subunits	CV	5	4	6	6	6	6	6	3.65e-26	5.06518e-28	NaN	-2.94409	-3.34677	-1.25646	-1.77224	-0.608821	-1.49258	-0.20834
ATP5PB	ATP synthase F(0) complex subunit B1, mitochondrial	P24539		1.13718	-0.929753	-2.26476	+	MIM	Complex V;CV subunits;OXPHOS;OXPHOS subunits	CV	18	16	19	18	18	18	19	3.46795e-26	4.82269e-28	28908.6	1.13865	0.930637	2.43229	2.40035	2.29345	2.3049	2.72242
ATP5F1A	ATP synthase subunit alpha, mitochondrial	P25705	+	1.41594	-0.856735	-2.79151	+	MIM	Complex V;CV subunits;OXPHOS;OXPHOS subunits	CV	35	37	37	39	40	36	40	4.00704e-28	6.56892e-30	59750.6	3.068	2.99868	4.12261	4.1989	4.22194	4.23947	4.35236
ATP5F1D	ATP synthase subunit delta, mitochondrial	P30049		0.461822	-0.173484	-1.04168	+	MIM	Complex V;CV subunits;OXPHOS;OXPHOS subunits	CV	5	4	4	5	5	5	5	2.48264e-22	2.71642e-24	17490	2.89041	2.84941	3.36621	3.10469	3.37981	3.29865	3.05216
ATP5F1C	ATP synthase subunit gamma, mitochondrial	P36542	+	1.32822	-0.540847	-2.62233	+	MIM	Complex V;CV subunits;OXPHOS;OXPHOS subunits	CV	13	14	13	12	14	13	13	1.07103e-25	1.43646e-27	32996	2.50829	2.47777	3.15219	3.09504	3.21472	3.23329	3.47134
ATP5PO	ATP synthase subunit O, mitochondrial	P48047	+	1.32266	-0.978936	-2.61173	+	MIM	Complex V;CV subunits;OXPHOS;OXPHOS subunits	CV	11	11	11	11	11	11	11	9.37194e-27	1.36847e-28	23277.3	2.31895	2.36689	3.59772	3.55678	3.66451	3.66895	4.07026
ATP5MF	Isoform 2 of ATP synthase subunit f, mitochondrial;Isoform 4 of ATP synthase subunit f, mitochondrial	P56134-2;P56134-4	+	1.33781	-1.06799	-2.64065	+	MIM	Complex V;CV subunits;OXPHOS;OXPHOS subunits	CV	2	2	2	2	2	2	2	4.12189e-09	3.39462e-11	NaN	2.02625	1.92996	3.34935	3.42973	3.31838	3.44389	3.82072
ATP5MF	ATP synthase subunit f, mitochondrial;Isoform 3 of ATP synthase subunit f, mitochondrial	P56134;P56134-3		0.948639	-0.682981	-1.92259	+	MIM	Complex V;CV subunits;OXPHOS;OXPHOS subunits	CV	4	4	4	4	4	4	4	5.92993e-21	6.13729e-23	NaN	0.93684	1.20325	2.05628	2.02734	1.8992	1.792	2.60854
ATP5MJ	ATP synthase subunit ATP5MJ, mitochondrial	P56378		0.450369	-0.576185	-1.02001	+	MIM	Complex V;CV subunits;OXPHOS;OXPHOS subunits	CV	3	3	3	3	4	4	4	8.97042e-11	7.50948e-13	6662.04	1.19146	0.809236	2.41923	1.92301	1.92111	1.38481	2.96905
ATP5F1E;ATP5F1EP2	ATP synthase subunit epsilon, mitochondrial;ATP synthase subunit epsilon-like protein, mitochondrial	P56381;Q5VTU8		0.504088	-0.31095	-1.12089	+	MIM	Complex V;CV subunits;OXPHOS;OXPHOS subunits	CV	2	2	3	2	2	3	3	1.616e-25	2.13867e-27	NaN	2.11564	1.61812	2.54165	2.56999	2.0463	2.325	2.66971
ATP5ME	ATP synthase subunit e, mitochondrial	P56385		0.870706	-0.709479	-1.78298	+	MIM	Complex V;Cristae formation;CV subunits;Mitochondrial dynamics and surveillance;OXPHOS;OXPHOS subunits	CV	5	5	5	5	5	5	5	3.6059e-22	3.91173e-24	7933.21	1.8946	1.76138	3.10591	2.93708	2.7067	2.8285	3.3815
ATP5MK	ATP synthase membrane subunit K, mitochondrial	Q96IX5		0.701557	-0.435676	-1.48053	+	MIM	Complex V;Cristae formation;CV subunits;Mitochondrial dynamics and surveillance;OXPHOS;OXPHOS subunits	CV	4	4	4	4	4	4	4	3.70494e-28	6.08728e-30	6457.57	1.55786	1.71124	2.42858	2.31253	2.02038	2.22587	2.78083
DMAC2L	ATP synthase subunit s, mitochondrial	Q99766		0.833728	0.188865	1.7169	+	MIM	Complex V;CV subunits;OXPHOS;OXPHOS subunits	CV	6	6	6	6	6	5	6	5.07433e-26	6.96415e-28	24866	-0.800482	-0.844893	-0.730239	-1.02387	-1.20607	-0.911149	-0.781848
ATP5IF1	ATPase inhibitor, mitochondrial	Q9UII2	+	1.37623	0.605209	2.71449	+	Matrix	Complex V;CV subunits;OXPHOS;OXPHOS subunits	CV	4	5	4	5	5	5	5	8.25106e-17	7.58771e-19	12248.8	1.53338	1.22016	1.36583	1.24234	0.61691	0.802125	0.41029
NDUFA4	Cytochrome c oxidase subunit NDUFA4	O00483		1.04823	-0.210358	-2.10232	+	MIM	CIV subunits;Complex IV;OXPHOS;OXPHOS subunits	CIV	4	4	4	4	4	4	4	7.54113e-12	6.40147e-14	9369.86	3.18658	3.10016	3.32435	3.21321	3.49303	3.53087	3.41912
COX7A2L	Cytochrome c oxidase subunit 7A-related protein, mitochondrial	O14548		0.13625	-0.0543528	-0.364035	+	MIM	CIV subunits;Complex IV;OXPHOS;OXPHOS assembly factors;OXPHOS subunits;Respirasome assembly	CIV	7	6	6	7	7	6	7	1.27313e-11	1.07713e-13	12614.7	0.843175	1.02287	1.15575	0.785229	1.02999	1.12334	1.30791
MT-CO1	Cytochrome c oxidase subunit 1	P00395		0.508608	0.404651	1.1293	+	MIM	CIV subunits;Complex IV;Heme-containing proteins;Metabolism;Metals and cofactors;OXPHOS;OXPHOS subunits	CIV	4	4	4	4	4	4	4	1.98705e-17	1.85025e-19	57041.4	0.874367	0.633053	0.723415	0.061434	-0.0153423	0.076669	1.23308
MT-CO2	Cytochrome c oxidase subunit 2	P00403		0.766449	0.164163	1.59671	+	MIM	CIV subunits;Complex IV;OXPHOS;OXPHOS subunits	CIV	8	8	8	8	8	8	7	1.83427e-26	2.60236e-28	25565	3.45042	3.49908	3.41055	3.17227	3.42785	3.1147	3.44194
MT-CO3	Cytochrome c oxidase subunit 3	P00414		1.21416	0.871356	2.40723	+	MIM	CIV subunits;Complex IV;OXPHOS;OXPHOS subunits	CIV	2	2	2	2	1	2	2	3.73696e-14	3.27065e-16	29950.8	0.316947	0.414938	0.247049	-0.837042	-0.723359	-0.973666	0.353885
COX6C	Cytochrome c oxidase subunit 6C	P09669		0.0132707	0.00289726	0.039652	+	MIM	CIV subunits;Complex IV;OXPHOS;OXPHOS subunits	CIV	11	11	11	12	12	12	12	1.26382e-25	1.68612e-27	8781.43	2.34257	2.17101	2.33115	2.21535	2.38853	2.18401	2.32684
COX5B	Cytochrome c oxidase subunit 5B, mitochondrial	P10606		0.587065	-0.260518	-1.27365	+	MIM	CIV subunits;Complex IV;OXPHOS;OXPHOS subunits	CIV	7	7	7	7	7	7	7	1.82299e-23	2.11715e-25	13695.7	3.33827	3.01029	3.43394	3.65833	3.75641	3.57685	3.09381
COX6A1	Cytochrome c oxidase subunit 6A1, mitochondrial	P12074		0.373856	-0.457877	-0.87258	+	MIM	CIV subunits;Complex IV;OXPHOS;OXPHOS subunits	CIV	2	2	2	2	2	2	2	9.66971e-16	8.7067e-18	12154.8	0.431591	-1.04228	0.288619	0.498502	0.741939	0.680073	-0.518438
COX4I1	Cytochrome c oxidase subunit 4 isoform 1, mitochondrial	P13073		0.144581	-0.0487923	-0.383902	+	MIM	CIV subunits;Complex IV;OXPHOS;OXPHOS subunits	CIV	14	11	14	13	14	12	13	2.00323e-36	1.11197e-37	19576.7	3.29324	3.0612	3.13288	3.14641	3.18696	3.03055	3.48102
COX7A2	Cytochrome c oxidase subunit 7A2, mitochondrial	P14406		0.499732	0.268095	1.11277	+	MIM	CIV subunits;Complex IV;OXPHOS;OXPHOS subunits	CIV	2	2	2	2	2	2	2	4.81952e-11	4.0495e-13	9395.98	3.485	3.34579	3.60426	2.77488	3.35438	3.03082	3.68093
COX6B1	Cytochrome c oxidase subunit 6B1	P14854		0.243127	0.390908	0.605443	+	MIM	CIV subunits;Complex IV;OXPHOS;OXPHOS subunits	CIV	8	8	8	8	8	8	8	2.08607e-18	1.98702e-20	10192.4	2.50605	2.30429	2.95712	2.69563	2.72185	2.76175	0.613744
COX7C	Cytochrome c oxidase subunit 7C, mitochondrial	P15954	+	4.687	-1.75324	-15.4599	+	MIM	CIV subunits;Complex IV;OXPHOS;OXPHOS subunits	CIV	1	1	1	1	1	1	2	3.70524e-05	2.95452e-07	7245.5	0.725041	0.960152	0.993502	2.62643	2.7814	2.73337	2.44336
COX5A	Cytochrome c oxidase subunit 5A, mitochondrial	P20674	+	1.79626	-0.934439	-3.5734	+	MIM	CIV subunits;Complex IV;OXPHOS;OXPHOS subunits	CIV	10	10	10	9	10	10	10	5.49397e-20	5.49397e-22	16762.2	2.30667	1.65841	2.24077	2.94488	3.39443	3.08087	2.59204
UQCRQ	Cytochrome b-c1 complex subunit 8	O14949	+	1.99	-0.197712	-4.00888	+	MIM	CIII subunits;Complex III;OXPHOS;OXPHOS subunits	CIII	4	4	4	4	4	4	5	8.57848e-20	8.5127e-22	9906.37	2.39249	2.36897	2.35259	2.47405	2.58226	2.54875	2.67119
MT-CYB	Cytochrome b	P00156		0.145865	-0.182249	-0.386944	+	MIM	CIII subunits;Complex III;Cytochromes;Electron carriers;Heme-containing proteins;Metabolism;Metals and cofactors;OXPHOS;OXPHOS subunits	CIII	3	3	3	3	3	2	3	4.50293e-18	4.25352e-20	42717.6	0.73923	0.838773	0.311242	0.296707	0.600835	0.410256	1.94019
UQCRH	Cytochrome b-c1 complex subunit 6, mitochondrial	P07919	+	1.85132	-1.54094	-3.6943	+	MIM	CIII subunits;Complex III;OXPHOS;OXPHOS subunits	CIII	3	3	3	3	3	3	3	2.74944e-14	2.41179e-16	10738.8	0.0861961	0.272618	0.59718	2.34855	2.19411	2.02559	0.870148
CYC1	Cytochrome c1, heme protein, mitochondrial	P08574		0.310928	-0.0682108	-0.746905	+	MIM	CIII subunits;Complex III;Cytochromes;Electron carriers;Heme-containing proteins;Metabolism;Metals and cofactors;OXPHOS;OXPHOS subunits	CIII	13	13	13	13	13	13	13	2.16998e-26	3.06678e-28	35422	1.56105	1.53633	1.64676	1.58438	1.61328	1.53596	1.86474
UQCRB	Cytochrome b-c1 complex subunit 7	P14927		0.476804	-0.0954585	-1.06988	+	MIM	CIII subunits;Complex III;OXPHOS;OXPHOS subunits	CIII	11	11	12	12	11	12	10	8.80618e-23	9.86436e-25	13530.4	2.1437	1.98604	1.88823	2.04118	2.0203	2.08617	2.25815
UQCRC2	Cytochrome b-c1 complex subunit 2, mitochondrial	P22695		0.42013	-0.0824588	-0.962342	+	MIM	Protein import, sorting and homeostasis;CIII subunits;Complex III;OXPHOS;OXPHOS subunits;Preprotein cleavage;Protein import and sorting	CIII	20	19	20	19	19	19	20	5.48313e-26	7.50646e-28	48443	2.20234	2.23462	2.26328	2.18225	2.29584	2.26819	2.51722
UQCRC1	Cytochrome b-c1 complex subunit 1, mitochondrial	P31930	+	2.08636	-0.0966541	-4.23655	+	MIM	Protein import, sorting and homeostasis;CIII subunits;Complex III;OXPHOS;OXPHOS subunits;Preprotein cleavage;Protein import and sorting	CIII	21	21	21	21	21	21	21	2.823e-31	6.72144e-33	52645.8	2.66702	2.63026	2.69029	2.73348	2.73929	2.76562	2.79832
UQCRFS1	Cytochrome b-c1 complex subunit Rieske, mitochondrial	P47985		0.35454	-0.0465293	-0.834488	+	MIM	CIII subunits;Complex III;Fe-S-containing proteins;Metabolism;Metals and cofactors;OXPHOS;OXPHOS subunits	CIII	16	16	15	15	15	15	15	1.21316e-21	1.28873e-23	29668	2.55402	2.55257	2.44238	2.52322	2.53345	2.51483	2.67991
UQCR10	Cytochrome b-c1 complex subunit 9	Q9UDW1	+	1.49036	0.721886	2.93797	+	MIM	CIII subunits;Complex III;OXPHOS;OXPHOS subunits	CIII	2	2	2	2	2	2	3	4.66283e-07	3.77511e-09	7308.49	2.72391	2.80505	2.71432	1.7533	1.84418	1.8644	2.64161
SDHD	Succinate dehydrogenase [ubiquinone] cytochrome b small subunit, mitochondrial;Isoform 2 of Succinate dehydrogenase [ubiquinone] cytochrome b small subunit, mitochondrial	O14521;O14521-2		0.481339	-0.20432	-1.07839	+	MIM	Carbohydrate metabolism;CII subunits;Complex II;Heme-containing proteins;Metabolism;Metals and cofactors;OXPHOS;OXPHOS subunits;TCA cycle	CII	2	2	2	2	2	2	2	1.1355e-09	9.39838e-12	NaN	1.59156	1.28221	1.23718	1.55197	1.41895	1.35349	1.97414
SDHB	Succinate dehydrogenase [ubiquinone] iron-sulfur subunit, mitochondrial	P21912		0.461469	0.102973	1.04101	+	MIM	Carbohydrate metabolism;CII subunits;Complex II;Fe-S-containing proteins;Metabolism;Metals and cofactors;OXPHOS;OXPHOS subunits;TCA cycle	CII	14	15	14	14	15	14	15	1.35672e-29	2.59698e-31	31629.7	2.1177	2.121	1.84835	1.96778	1.89979	1.79112	2.04548
SDHA	Succinate dehydrogenase [ubiquinone] flavoprotein subunit, mitochondrial	P31040		0.220237	0.0819341	0.555908	+	MIM	Carbohydrate metabolism;CII subunits;Complex II;Metabolism;OXPHOS;OXPHOS subunits;TCA cycle	CII	30	31	31	31	31	30	32	1.23723e-26	1.78642e-28	72691.5	2.20808	2.20805	1.83629	2.26086	1.89829	1.87803	1.97165
SDHC	Succinate dehydrogenase cytochrome b560 subunit, mitochondrial;Isoform 3 of Succinate dehydrogenase cytochrome b560 subunit, mitochondrial;Isoform 5 of Succinate dehydrogenase cytochrome b560 subunit, mitochondrial	Q99643;Q99643-3;Q99643-5	+	2.48472	-0.638444	-5.26862	+	MIM	Carbohydrate metabolism;CII subunits;Complex II;Heme-containing proteins;Metabolism;Metals and cofactors;OXPHOS;OXPHOS subunits;TCA cycle	CII	3	2	3	3	3	3	3	1.75123e-17	1.63296e-19	NaN	0.616754	0.870211	0.711741	1.6084	1.20981	1.2706	1.39658
NDUFS8	NADH dehydrogenase [ubiquinone] iron-sulfur protein 8, mitochondrial	O00217		0.116313	0.0426541	0.315613	+	MIM	CI subunits;Complex I;Fe-S-containing proteins;Metabolism;Metals and cofactors;OXPHOS;OXPHOS subunits	CI	6	7	7	7	7	7	7	2.17738e-18	2.07309e-20	23705.1	1.56944	1.47938	1.42995	1.61308	1.54961	1.51389	1.1245
NDUFAB1	Acyl carrier protein, mitochondrial	O14561	+	3.05164	-2.07249	-7.0488	+	MIM	CI subunits;Complex I;Fe-S cluster biosynthesis;Lipid metabolism;Metabolism;Metals and cofactors;OXPHOS;OXPHOS subunits;Type II fatty acid synthesis	CI	4	4	4	4	4	4	4	1.8407e-24	2.27289e-26	17417.3	-1.22967	-1.30036	-0.661746	0.824835	1.59264	0.951271	0.665524
NDUFS4	NADH dehydrogenase [ubiquinone] iron-sulfur protein 4, mitochondrial	O43181	+	1.98157	0.170741	3.98933	+	MIM	CI subunits;Complex I;OXPHOS;OXPHOS subunits	CI	5	5	5	5	5	5	5	1.54141e-26	2.20727e-28	20108	1.13898	1.0972	1.12136	0.880363	0.973898	0.904061	1.03544
NDUFB5	NADH dehydrogenase [ubiquinone] 1 beta subcomplex subunit 5, mitochondrial	O43674		0.172726	-0.0361357	-0.449549	+	MIM	CI subunits;Complex I;OXPHOS;OXPHOS subunits	CI	6	5	5	6	6	5	6	2.57995e-22	2.82055e-24	21750.3	1.46937	1.52439	1.34602	1.40478	1.5148	1.3821	1.62924
NDUFB3	NADH dehydrogenase [ubiquinone] 1 beta subcomplex subunit 3	O43676		0.0974969	0.0258459	0.268666	+	MIM	CI subunits;Complex I;OXPHOS;OXPHOS subunits	CI	4	4	4	4	4	4	4	4.56894e-24	5.49171e-26	11402	1.97255	1.97884	1.98594	1.98647	1.92907	1.7519	2.14562
NDUFC1	NADH dehydrogenase [ubiquinone] 1 subunit C1, mitochondrial	O43677		0.474493	-1.04545	-1.09415	+	MIM	CI subunits;Complex I;OXPHOS;OXPHOS subunits	CI	2	2	0	2	2	2	2	5.61681e-07	4.54635e-09	8734.26	-2.75052	-5.16356	NaN	-3.81498	-2.1007	-2.37553	-3.35514
NDUFA2	NADH dehydrogenase [ubiquinone] 1 alpha subcomplex subunit 2	O43678		0.800352	0.149199	1.65729	+	MIM	CI subunits;Complex I;OXPHOS;OXPHOS subunits	CI	5	5	4	5	4	5	5	1.91758e-16	1.74831e-18	10921.6	1.88002	1.83474	1.98512	1.76195	1.767	1.56852	1.90557
NDUFS5	NADH dehydrogenase [ubiquinone] iron-sulfur protein 5	O43920		0.258547	0.0472195	0.638267	+	MIM	CI subunits;Complex I;OXPHOS;OXPHOS subunits	CI	6	6	6	6	6	6	5	3.41173e-40	3.93661e-41	12517.5	1.77079	1.64471	1.66292	1.69364	1.63407	1.49595	1.7587
NDUFS7	NADH dehydrogenase [ubiquinone] iron-sulfur protein 7, mitochondrial	O75251		0.396137	-0.0944897	-0.916047	+	MIM	CI subunits;Complex I;Fe-S-containing proteins;Metabolism;Metals and cofactors;OXPHOS;OXPHOS subunits	CI	6	6	6	6	7	6	7	6.96969e-23	7.84848e-25	23563.5	2.0494	2.0705	1.89561	1.97633	2.07632	2.02059	2.32541
NDUFS2	NADH dehydrogenase [ubiquinone] iron-sulfur protein 2, mitochondrial	O75306		0.882649	-0.12974	-1.80434	+	MIM	CI subunits;Complex I;Fe-S-containing proteins;Metabolism;Metals and cofactors;OXPHOS;OXPHOS subunits	CI	23	22	23	23	23	23	23	6.06514e-35	2.57096e-36	52545.6	1.68656	1.58849	1.56557	1.69512	1.75632	1.63248	1.88919
NDUFS6	NADH dehydrogenase [ubiquinone] iron-sulfur protein 6, mitochondrial	O75380		0.411315	0.122265	0.945392	+	MIM	CI subunits;Complex I;OXPHOS;OXPHOS subunits	CI	7	8	8	8	8	7	8	2.33759e-26	3.29801e-28	13711.6	0.15461	0.0499264	0.119441	0.035661	-0.0818286	-0.260875	0.249954
NDUFB1	NADH dehydrogenase [ubiquinone] 1 beta subcomplex subunit 1	O75438	+	2.60754	-0.666674	-5.62023	+	MIM	CI subunits;Complex I;OXPHOS;OXPHOS subunits	CI	4	3	4	5	5	5	3	5.37592e-15	4.77667e-17	6961.2	1.33848	1.25889	1.34771	1.98515	2.23712	1.94469	1.75985
NDUFS3	NADH dehydrogenase [ubiquinone] iron-sulfur protein 3, mitochondrial	O75489		0.0250173	-0.00570644	-0.0738103	+	MIM	CI subunits;Complex I;OXPHOS;OXPHOS subunits	CI	16	16	16	18	17	16	17	5.11232e-37	3.18315e-38	30241.5	1.34581	1.3163	1.23859	1.24698	1.32607	1.18311	1.46759
NDUFB6	NADH dehydrogenase [ubiquinone] 1 beta subcomplex subunit 6	O95139		0.1023	0.0248816	0.280772	+	MIM	CI subunits;Complex I;OXPHOS;OXPHOS subunits	CI	8	8	8	7	8	7	8	1.03973e-29	2.01415e-31	15489.2	0.700919	0.577408	0.464293	0.539639	0.486105	0.475765	0.722459
NDUFA3	NADH dehydrogenase [ubiquinone] 1 alpha subcomplex subunit 3	O95167	+	1.76105	-0.551971	-3.49722	+	MIM	CI subunits;Complex I;OXPHOS;OXPHOS subunits	CI	4	4	4	4	4	4	4	1.17717e-24	1.47285e-26	9278.84	0.580373	0.613122	0.80223	1.29598	1.43823	1.2733	0.861348
NDUFB4	NADH dehydrogenase [ubiquinone] 1 beta subcomplex subunit 4;Isoform 2 of NADH dehydrogenase [ubiquinone] 1 beta subcomplex subunit 4	O95168;O95168-2		0.273325	-0.0650428	-0.669346	+	MIM	CI subunits;Complex I;OXPHOS;OXPHOS subunits	CI	6	6	6	6	6	6	6	2.22373e-18	2.11601e-20	NaN	1.52062	1.39971	1.42997	1.53795	1.42733	1.37062	1.72467
NDUFB8	NADH dehydrogenase [ubiquinone] 1 beta subcomplex subunit 8, mitochondrial	O95169	+	1.58251	-0.768835	-3.12341	+	MIM	CI subunits;Complex I;OXPHOS;OXPHOS subunits	CI	7	6	7	7	7	7	6	1.04724e-14	9.2577e-17	21765.7	0.223852	0.18159	0.178782	1.18973	1.25004	1.06328	0.35126
NDUFA7	NADH dehydrogenase [ubiquinone] 1 alpha subcomplex subunit 7	O95182		0.097298	-0.027273	-0.268163	+	MIM	CI subunits;Complex I;OXPHOS;OXPHOS subunits	CI	9	9	9	9	9	9	9	1.28645e-17	1.2028e-19	12551.4	0.634167	0.494648	0.470975	0.605861	0.509718	0.378277	0.748288
NDUFC2	NADH dehydrogenase [ubiquinone] 1 subunit C2	O95298		0.262366	0.094234	0.646334	+	MIM	CI subunits;Complex I;OXPHOS;OXPHOS subunits	CI	8	8	8	8	8	8	8	8.14156e-38	5.85979e-39	14187.5	1.12332	1.07089	1.08344	0.942666	1.0102	0.723119	1.31727
NDUFA10	NADH dehydrogenase [ubiquinone] 1 alpha subcomplex subunit 10, mitochondrial	O95299		0.0233979	0.0061511	0.0691508	+	MIM	CI subunits;Complex I;OXPHOS;OXPHOS subunits	CI	19	18	19	19	18	18	19	1.54815e-32	4.41565e-34	40750.6	0.874249	0.846759	0.988674	0.978985	0.934345	0.693801	0.981175
NDUFB10	NADH dehydrogenase [ubiquinone] 1 beta subcomplex subunit 10	O96000		0.333765	0.0552221	0.793056	+	MIM	CI subunits;Complex I;OXPHOS;OXPHOS subunits	CI	11	11	11	10	11	9	10	4.28876e-46	1.92556e-46	20776.7	1.67964	1.41314	1.56144	1.49065	1.54502	1.43887	1.5102
MT-ND1	NADH-ubiquinone oxidoreductase chain 1	P03886		0.175938	0.101421	0.456907	+	MIM	CI subunits;Complex I;OXPHOS;OXPHOS subunits	CI	4	4	4	4	4	4	4	1.99272e-23	2.30858e-25	35660.6	0.584482	0.522236	0.456133	0.209567	0.274885	0.218536	0.975128
MT-ND2	NADH-ubiquinone oxidoreductase chain 2	P03891		0.00845822	-0.00632718	-0.0254077	+	MIM	CI subunits;Complex I;OXPHOS;OXPHOS subunits	CI	2	2	2	2	2	2	2	1.25036e-19	1.23409e-21	38960.9	0.891871	0.974907	0.487064	0.710821	0.594234	0.534468	1.32424
MT-ND4	NADH-ubiquinone oxidoreductase chain 4	P03905		0.165974	-0.0990032	-0.433996	+	MIM	CI subunits;Complex I;OXPHOS;OXPHOS subunits	CI	6	6	6	6	5	6	6	3.64233e-26	5.0556e-28	51580.9	-0.0698326	0.151409	-0.15716	-0.134262	-0.118506	-0.068794	0.616797
MT-ND5	NADH-ubiquinone oxidoreductase chain 5	P03915		0.263479	0.169269	0.64868	+	MIM	CI subunits;Complex I;OXPHOS;OXPHOS subunits	CI	6	6	8	8	8	6	7	3.91219e-26	5.41991e-28	67026.5	-0.846025	-0.633977	-1.06138	-1.10302	-1.10644	-1.40821	-0.447912
NDUFB7	NADH dehydrogenase [ubiquinone] 1 beta subcomplex subunit 7	P17568		0.548862	0.507905	1.2037	+	MIM	CI subunits;Complex I;OXPHOS;OXPHOS subunits	CI	6	6	6	6	6	6	6	7.22031e-21	7.44362e-23	16401.9	0.306541	0.24237	0.402102	0.399996	0.171919	-0.130368	-1.20515
NDUFV2	NADH dehydrogenase [ubiquinone] flavoprotein 2, mitochondrial	P19404		0.0589643	-0.0124078	-0.168166	+	MIM	CI subunits;Complex I;Fe-S-containing proteins;Metabolism;Metals and cofactors;OXPHOS;OXPHOS subunits	CI	11	11	11	11	11	11	11	5.6604e-40	6.22644e-41	27391.6	1.29509	1.46852	1.29649	1.44202	1.4475	1.25678	1.3168
NDUFS1	NADH-ubiquinone oxidoreductase 75 kDa subunit, mitochondrial;Isoform 2 of NADH-ubiquinone oxidoreductase 75 kDa subunit, mitochondrial	P28331;P28331-2		0.660366	-0.081999	-1.40646	+	MIM	CI subunits;Complex I;Fe-S-containing proteins;Metabolism;Metals and cofactors;OXPHOS;OXPHOS subunits	CI	41	43	44	44	44	43	43	7.58403e-27	1.11431e-28	NaN	1.60903	1.61463	1.55348	1.6828	1.7231	1.5391	1.75251
NDUFV1	NADH dehydrogenase [ubiquinone] flavoprotein 1, mitochondrial;Isoform 2 of NADH dehydrogenase [ubiquinone] flavoprotein 1, mitochondrial	P49821;P49821-2		0.0460755	-0.00667916	-0.133052	+	MIM	CI subunits;Complex I;Fe-S-containing proteins;Metabolism;Metals and cofactors;OXPHOS;OXPHOS subunits	CI	23	24	24	23	23	22	22	3.1893e-28	5.28481e-30	NaN	1.126	1.15981	1.22573	1.20253	1.24136	1.07043	1.19446
NDUFA8	NADH dehydrogenase [ubiquinone] 1 alpha subcomplex subunit 8	P51970		0.886658	0.170845	1.81151	+	MIM	CI subunits;Complex I;OXPHOS;OXPHOS subunits	CI	11	10	11	11	11	10	10	6.17263e-25	7.88605e-27	20105	1.7187	1.71961	1.638	1.60899	1.53616	1.29868	1.6412
NDUFV3	Isoform 2 of NADH dehydrogenase [ubiquinone] flavoprotein 3, mitochondrial	P56181-2		0.0181214	0.0173623	0.0538599	+	MIM	CI subunits;Complex I;OXPHOS;OXPHOS subunits	CI	17	17	16	18	18	18	18	1.17259e-36	6.79466e-38	50984.1	-0.0575045	-0.0623372	-1.03407	-0.415907	-0.715191	-0.468971	-0.00792383
NDUFA6	NADH dehydrogenase [ubiquinone] 1 alpha subcomplex subunit 6	P56556		0.117528	-0.0284886	-0.318602	+	MIM	CI subunits;Complex I;OXPHOS;OXPHOS subunits	CI	7	7	9	9	9	9	9	1.53681e-27	2.39672e-29	15136.5	1.20415	0.893693	1.17284	1.05711	1.15732	1.08251	1.17793
NDUFA5	NADH dehydrogenase [ubiquinone] 1 alpha subcomplex subunit 5	Q16718	+	1.98846	-0.550594	-4.0053	+	MIM	CI subunits;Complex I;OXPHOS;OXPHOS subunits	CI	8	8	8	8	8	8	8	6.36579e-39	5.73964e-40	13458.7	0.489823	0.324337	0.668194	1.21176	1.18985	0.93928	0.837965
NDUFA9	NADH dehydrogenase [ubiquinone] 1 alpha subcomplex subunit 9, mitochondrial	Q16795		0.692992	-0.154493	-1.46515	+	MIM	CI subunits;Complex I;OXPHOS;OXPHOS subunits	CI	23	24	24	26	26	25	23	3.15531e-28	5.23374e-30	42509.5	1.25519	1.07517	1.2517	1.29288	1.37373	1.17676	1.55069
NDUFA11	NADH dehydrogenase [ubiquinone] 1 alpha subcomplex subunit 11	Q86Y39		1.06083	0.619339	2.12521	+	MIM	CI subunits;Complex I;OXPHOS;OXPHOS subunits	CI	7	7	7	6	6	6	7	1.04427e-21	1.11146e-23	14852.1	0.500305	0.646276	0.515155	-0.280185	-0.0801473	-0.517427	0.61605
NDUFB11	NADH dehydrogenase [ubiquinone] 1 beta subcomplex subunit 11, mitochondrial;Isoform 2 of NADH dehydrogenase [ubiquinone] 1 beta subcomplex subunit 11, mitochondrial	Q9NX14;Q9NX14-2	+	1.6474	-0.384531	-3.25696	+	MIM	CI subunits;Complex I;OXPHOS;OXPHOS subunits	CI	5	5	5	5	5	5	5	7.93562e-21	8.16829e-23	NaN	2.33042	2.04882	2.17644	2.7067	2.67839	2.54447	2.34948
NDUFA13	NADH dehydrogenase [ubiquinone] 1 alpha subcomplex subunit 13	Q9P0J0		0.00568054	-0.00260763	-0.0171171	+	MIM	CI subunits;Complex I;OXPHOS;OXPHOS subunits	CI	10	10	10	10	10	10	10	1.64577e-28	2.79806e-30	16698.3	1.4631	1.33951	1.30475	1.23993	1.2854	1.21958	1.742
NDUFA12	NADH dehydrogenase [ubiquinone] 1 alpha subcomplex subunit 12	Q9UI09		0.0754126	0.0202682	0.21184	+	MIM	CI subunits;Complex I;OXPHOS;OXPHOS subunits	CI	10	9	10	10	10	10	9	1.4467e-33	4.88151e-35	17114.4	1.11856	1.02127	0.967537	0.982791	1.02122	0.848373	1.20969
NDUFB9	NADH dehydrogenase [ubiquinone] 1 beta subcomplex subunit 9	Q9Y6M9		0.0597142	0.0234046	0.170184	+	MIM	CI subunits;Complex I;OXPHOS;OXPHOS subunits	CI	11	9	10	11	11	11	11	4.68889e-37	2.93611e-38	21830.9	1.13333	1.40439	1.33348	1.30348	1.02874	1.21932	1.51644
VWA8	von Willebrand factor A domain-containing protein 8	A3KMH1		0.411309	0.255889	0.94538	+	Matrix	0		92	90	91	91	91	84	95	2.04688e-38	1.66783e-39	214824	-0.313928	-0.253386	-0.760285	-0.838602	-1.08601	-0.722249	-0.146829
GTPBP10	GTP-binding protein 10	A4D1E9		0.53745	0.226221	1.18269	+	Matrix	Mitochondrial central dogma;Mitochondrial ribosome assembly;Translation		22	22	23	21	23	22	21	2.83266e-30	5.92569e-32	42932.9	-1.16157	-1.20079	-1.32659	-1.8801	-1.26722	-1.50455	-1.17161
SDHAF1	Succinate dehydrogenase assembly factor 1, mitochondrial	A6NFY7		0.0843566	-0.0405342	-0.235093	+	Matrix	CII assembly factors;Complex II;OXPHOS;OXPHOS assembly factors		2	2	2	2	2	2	2	1.25503e-17	1.17376e-19	12806.4	-1.88945	-1.95426	-2.30732	-2.18115	-1.77894	-1.85353	-2.22562
METTL15	12S rRNA N4-methylcytidine (m4C) methyltransferase	A6NJ78		0.221922	-0.0994444	-0.559589	+	Matrix	Mitochondrial central dogma;mtRNA metabolism;mt-rRNA modifications		17	17	17	18	16	16	17	3.59433e-32	9.69853e-34	46121	-1.03512	-1.30545	-1.55224	-0.985372	-1.07353	-1.26901	-1.46473
NUDT19	Acyl-coenzyme A diphosphatase NUDT19	A8MXV4		0.182008	0.159748	0.470742	+	Matrix	Coenzyme A metabolism;Metabolism;Metals and cofactors		16	15	15	15	17	14	16	4.55578e-26	6.27335e-28	42233.3	-0.556586	-0.658997	-0.694397	-1.57681	-0.306076	-0.857918	-0.444826
ACOT7	Isoform 4 of Cytosolic acyl coenzyme A thioester hydrolase	O00154-4		1.15628	0.307369	2.29993	+	Matrix	Lipid metabolism;Metabolism		17	17	16	17	15	16	17	3.1393e-25	4.08023e-27	37419.7	2.13591	2.09564	1.90287	1.9756	1.48781	1.78162	1.70472
PDHX	Pyruvate dehydrogenase protein X component, mitochondrial;Isoform 3 of Pyruvate dehydrogenase protein X component, mitochondrial	O00330;O00330-3		1.11337	0.218486	2.22107	+	Matrix	Carbohydrate metabolism;Metabolism;Pyruvate metabolism		23	22	23	23	22	23	22	2.72609e-35	1.22771e-36	NaN	0.315534	0.380886	0.186926	-0.128999	0.104718	0.21459	0.11354
POLRMT	DNA-directed RNA polymerase, mitochondrial	O00411		0.157762	-0.0493373	-0.414917	+	Matrix	Mitochondrial central dogma;mtDNA maintenance;mtDNA nucleoid;mtDNA replication;mtRNA metabolism;Transcription		34	35	35	36	35	33	37	1.08951e-40	1.38818e-41	138620	-1.7314	-1.58377	-1.59258	-1.47922	-1.86594	-1.54006	-1.4611
DNM1L	Dynamin-1-like protein	O00429		0.164395	-0.0738119	-0.430342	+	MOM	Fission;Mitochondrial dynamics and surveillance		53	52	52	53	52	53	53	3.24504e-39	3.09946e-40	81877.2	0.654028	0.652652	0.701325	0.852774	0.918785	0.889539	0.31149
NME4	Nucleoside diphosphate kinase, mitochondrial	O00746		0.222241	0.264853	0.560286	+	MIM	Metabolism;Nucleotide metabolism;Nucleotide synthesis and processing		8	6	8	7	8	7	7	1.43792e-27	2.24835e-29	20658.6	-0.827262	-0.907208	-0.130707	-1.48711	0.104365	-0.825206	-1.33836
BCKDK	[3-methyl-2-oxobutanoate dehydrogenase [lipoamide]] kinase, mitochondrial	O14874		0.419625	0.0583896	0.961373	+	Matrix	Amino acid metabolism;Branched-chain amino acid dehydrogenase complex;Branched-chain amino acid metabolism;Metabolism		11	10	11	12	12	11	10	7.29736e-29	1.28743e-30	46360.4	-0.00785811	-0.0997203	-0.00538037	-0.0230119	-0.0958543	-0.0382516	-0.227052
MGST3	Glutathione S-transferase 3, mitochondrial	O14880		0.966899	0.413433	1.95541	+	MOM	Eicosanoid metabolism;Lipid metabolism;Metabolism		5	5	5	5	5	5	5	3.31417e-33	1.05468e-34	16516.3	2.53641	2.02007	1.81135	1.85106	1.86578	1.64749	1.47238
TIMM23	Mitochondrial import inner membrane translocase subunit Tim23	O14925		0.024361	-0.0160469	-0.0719237	+	MIM	Protein import, sorting and homeostasis;Protein import and sorting;TIM23 presequence pathway		7	6	7	7	7	7	6	2.19687e-19	2.15284e-21	21943.1	0.133893	0.0920932	0.277501	-0.0163114	0.0231194	-0.00760149	0.736298
PRORP	Mitochondrial ribonuclease P catalytic subunit	O15091		0.397943	-0.164008	-0.91955	+	Matrix	Mitochondrial central dogma;mtRNA granules;mtRNA metabolism;Polycistronic mtRNA processing		19	17	18	19	17	18	18	3.95995e-37	2.50822e-38	67315.3	-1.04981	-0.968788	-0.527645	-0.746518	-0.899271	-0.662153	-0.43102
KMO	Kynurenine 3-monooxygenase;Isoform 2 of Kynurenine 3-monooxygenase;Isoform 3 of Kynurenine 3-monooxygenase	O15229;O15229-2;O15229-3		0.199846	0.118478	0.510887	+	MOM	Amino acid metabolism;Kynurenine metabolism;Metabolism;Metals and cofactors;NAD biosynthesis and metabolism		9	10	9	10	10	9	9	4.11557e-23	4.68566e-25	NaN	-1.92037	-1.86231	-1.64938	-2.35538	-2.03116	-1.87566	-1.45447
MRPS12	Small ribosomal subunit protein uS12m	O15235		0.828599	-0.127084	-1.70774	+	Matrix	Mitochondrial central dogma;Mitochondrial ribosome;SSU;Translation		5	5	5	5	5	5	5	6.744e-30	1.33866e-31	15172.9	-0.371354	-0.217454	-0.216696	-0.226802	-0.162517	-0.183553	0.00720144
SPTLC2	Serine palmitoyltransferase 2	O15270		0.14742	-0.0622894	-0.390623	+	Membrane	Lipid metabolism;Metabolism;Phospholipid metabolism		29	27	26	28	27	27	26	1.41419e-35	6.71487e-37	62924.3	-0.0571316	0.0512082	-0.478055	0.0483057	-0.0952134	-0.0553281	-0.293911
BCAT2	Branched-chain-amino-acid aminotransferase, mitochondrial	O15382		0.470563	0.325857	1.05815	+	Matrix	Amino acid metabolism;Branched-chain amino acid metabolism;Metabolism		17	17	16	19	19	19	19	1.88488e-43	4.45884e-44	44287.7	0.436974	0.436561	0.381589	-0.680663	0.296745	0.445719	0.308272
CYB5B	Cytochrome b5 type B	O43169		0.369085	0.134295	0.863209	+	MOM	Amidoxime reducing complex;Cytochromes;Detoxification;Electron carriers;Heme-containing proteins;Metabolism;Metals and cofactors;Xenobiotic metabolism		7	7	7	9	8	8	9	1.07775e-32	3.153e-34	16694.6	2.97863	2.9018	2.93832	2.67062	3.07927	2.96101	2.51024
LYRM1	LYR motif-containing protein 1	O43325		0.214833	0.112607	0.544061	+	unknown	0		6	7	6	5	6	4	4	7.03294e-22	7.52552e-24	14281.6	-2.06323	-2.34889	-2.65144	-2.52757	-2.53672	-2.10446	-2.69976
HTRA2	Serine protease HTRA2, mitochondrial	O43464		0.351018	0.0813822	0.8275	+	MIM	Protein import, sorting and homeostasis;Apoptosis;Mitochondrial dynamics and surveillance;Proteases;Protein homeostasis		9	10	10	9	10	10	10	6.72097e-30	1.33489e-31	48840.8	0.691328	0.624724	0.83211	0.515797	0.516832	0.80019	0.705868
AKR7A2	Aflatoxin B1 aldehyde reductase member 2	O43488		0.377316	-0.180374	-0.879361	+	Matrix	Amino acid metabolism;Detoxification;GABA metabolism;Metabolism;Xenobiotic metabolism		12	12	13	13	13	13	13	1.15264e-22	1.28396e-24	39589	1.16268	1.1078	1.34352	1.48092	1.36749	1.74439	0.947351
AKAP10	A-kinase anchor protein 10, mitochondrial	O43572		0.579116	0.353051	1.25914	+	MOM	cAMP-PKA signaling;Signaling		11	12	13	12	12	11	11	6.93894e-21	7.1569e-23	73818.2	-2.52906	-2.36511	-2.77805	-2.69126	-2.59239	-2.79578	-3.56241
TIMM44	Mitochondrial import inner membrane translocase subunit TIM44	O43615		0.0602701	-0.00903639	-0.171679	+	MIM	Protein import, sorting and homeostasis;Import motor;Protein import and sorting		25	26	25	26	26	26	26	2.00778e-27	3.09106e-29	51355.7	1.05039	0.974252	0.912161	0.894186	1.0595	0.998997	0.999205
GSTZ1	Maleylacetoacetate isomerase	O43708		0.624696	0.258089	1.34202	+	Matrix	Detoxification;Metabolism;Xenobiotic metabolism		11	11	11	11	12	12	10	2.25408e-35	1.03384e-36	24212.2	-0.186045	-0.27793	-0.225446	-0.550611	-0.152092	-0.342685	-0.906194
TRIAP1	TP53-regulated inhibitor of apoptosis 1	O43715		0.837104	-1.23047	-1.95535	+	IMS	Cardiolipin synthesis;Lipid metabolism;Metabolism;Phospholipid metabolism		2	2	0	4	4	4	0	0.00422258	3.28954e-05	8785.9	-4.62645	-5.92738	NaN	-4.26693	-3.43297	-4.43942	NaN
GATC	Glutamyl-tRNA(Gln) amidotransferase subunit C, mitochondrial	O43716		0.632588	0.404439	1.35631	+	Matrix	Mitochondrial central dogma;mt-tRNA synthetases;Translation		5	5	5	5	5	5	5	1.6917e-28	2.87023e-30	15086	-0.309936	-0.732922	-0.629055	-1.09214	-0.330693	-0.962654	-1.46149
LIAS	Lipoyl synthase, mitochondrial	O43766		1.15603	-0.0940941	-2.29947	+	Matrix	Fe-S-containing proteins;Lipid metabolism;Lipoate insertion;Metabolism;Metals and cofactors		9	9	9	9	9	9	9	4.36021e-31	1.00973e-32	41911.1	-0.657017	-0.626175	-0.767695	-0.626535	-0.572026	-0.553233	-0.606346
SLC25A20	Mitochondrial carnitine/acylcarnitine carrier protein	O43772		0.216669	0.141849	0.548094	+	MIM	Carnitine shuttle;Carnitine synthesis and transport;Fatty acid oxidation;Lipid metabolism;Metabolism;Metals and cofactors;SLC25A family;Small molecule transport		16	16	16	16	14	15	16	2.94211e-35	1.31772e-36	32943.7	0.13973	0.204834	-0.14925	-0.249446	-0.545174	0.0884383	0.399205
SCO2	Protein SCO2 homolog, mitochondrial	O43819		0.0137919	0.00534008	0.0411857	+	MIM	CIV assembly factors;Complex IV;Copper metabolism;Metabolism;Metals and cofactors;OXPHOS;OXPHOS assembly factors		6	6	6	6	6	6	6	1.8658e-20	1.89801e-22	29809.9	-0.268931	-0.218267	0.0294631	-0.265032	-0.272	-0.195904	0.101262
GTPBP6	Putative GTP-binding protein 6	O43824		0.0017689	-0.00130647	-0.00535395	+	Matrix	0		15	15	16	17	17	14	16	1.39359e-47	8.92983e-48	56897.5	-1.90494	-1.74506	-1.01976	-1.63182	-1.59142	-1.33797	-1.65992
IDH3B	Isocitrate dehydrogenase [NAD] subunit beta, mitochondrial	O43837		0.220214	0.0404056	0.555858	+	Matrix	Carbohydrate metabolism;Metabolism;TCA cycle		23	20	22	22	21	21	22	3.30727e-24	4.01471e-26	42183.7	2.02738	2.0358	1.98936	2.01721	1.9978	2.08845	1.80497
NRDC	Nardilysin;Isoform 2 of Nardilysin	O43847;O43847-2		0.639595	-0.200617	-1.36898	+	Matrix	Protein import, sorting and homeostasis;Chaperones;Protein homeostasis;Protein import and sorting;Protein import, sorting and homeostasis		44	43	43	44	44	44	44	1.17575e-35	5.66832e-37	NaN	0.351038	0.359392	0.180535	0.623513	0.673561	0.535521	0.157829
AHCYL1	S-adenosylhomocysteine hydrolase-like protein 1	O43865		0.326369	0.136119	0.778183	+	MOM	Mitochondrial dynamics and surveillance;Organelle contact sites		14	13	14	14	14	14	14	4.42175e-29	8.01745e-31	58951.4	0.0833932	-0.0816014	-0.0446861	0.153754	-0.190133	-0.0395458	-0.525745
TIMM8A	Mitochondrial import inner membrane translocase subunit Tim8 A	O60220		0.118608	-0.158599	-0.321253	+	MIM	Protein import, sorting and homeostasis;Chaperones;Protein homeostasis;Protein import and sorting;Protein import, sorting and homeostasis		3	1	2	3	2	1	2	1.11152e-32	3.24891e-34	10998.4	-1.65757	-2.9767	-1.50676	-2.02556	-1.14245	-2.09119	-2.29443
BNIP3L	BCL2/adenovirus E1B 19 kDa protein-interacting protein 3-like;Isoform 2 of BCL2/adenovirus E1B 19 kDa protein-interacting protein 3-like	O60238;O60238-2	+	1.65992	-0.379837	-3.28301	+	MOM	Apoptosis;Mitochondrial dynamics and surveillance		7	6	6	7	7	7	6	2.94291e-35	1.31772e-36	NaN	-2.15952	-2.01744	-1.95686	-1.86455	-1.50798	-1.52564	-1.76091
OPA1	Isoform 2 of Dynamin-like 120 kDa protein, mitochondrial	O60313-2		0.332042	-0.102914	-0.789598	+	MIM	Cristae formation;Fusion;Mitochondrial dynamics and surveillance		51	48	53	52	52	50	51	6.03874e-32	1.57907e-33	115884	0.0758239	-0.0107491	0.155287	0.307326	-0.0129991	0.00922895	0.401917
MRPS14	Small ribosomal subunit protein uS14m	O60783		0.0615203	-0.0124532	-0.175034	+	Matrix	Mitochondrial central dogma;Mitochondrial ribosome;SSU;Translation		4	4	4	4	4	3	4	7.85244e-30	1.54474e-31	15138.7	0.413787	0.464734	0.309489	0.389449	0.42434	0.287045	0.532992
TIMM17B	Mitochondrial import inner membrane translocase subunit Tim17-B;Isoform 2 of Mitochondrial import inner membrane translocase subunit Tim17-B	O60830;O60830-2		0.270511	0.116784	0.663455	+	MIM	Protein import, sorting and homeostasis;Protein import and sorting;TIM23 presequence pathway		5	5	4	4	4	4	4	5.95985e-14	5.19617e-16	NaN	0.659673	0.679705	0.274122	0.387197	0.56373	0.108141	0.62513
RNASEH1	Ribonuclease H1	O60930		0.42121	-0.107132	-0.964415	+	Matrix	Mitochondrial central dogma;mtDNA maintenance;mtDNA replication;mtRNA metabolism;mtRNA stability and decay		8	7	8	8	8	8	8	2.97691e-25	3.87544e-27	32064.2	-1.82459	-1.87122	-1.73363	-1.76648	-1.79204	-1.8161	-1.43611
ABCB7	Iron-sulfur clusters transporter ABCB7, mitochondrial;Isoform 2 of Iron-sulfur clusters transporter ABCB7, mitochondrial	O75027;O75027-2		0.400283	0.212513	0.924084	+	MIM	ABC transporters;Fe-S cluster biosynthesis;Heme synthesis and processing;Metabolism;Metals and cofactors;Molybdenum cofactor synthesis and proteins;Small molecule transport		22	19	22	19	22	18	21	1.53364e-41	2.35396e-42	NaN	-0.0536812	0.0108001	0.0107339	-0.297409	-0.629093	-0.270523	0.304108
PTCD1	Pentatricopeptide repeat-containing protein 1, mitochondrial	O75127		0.0386993	0.0165702	0.112576	+	Matrix	Mitochondrial central dogma;mtRNA granules;mtRNA metabolism		18	18	19	17	19	19	18	8.59837e-29	1.50529e-30	78855.7	-1.53439	-1.5379	-1.70231	-1.79087	-1.61798	-1.75181	-1.27175
COQ9	Ubiquinone biosynthesis protein COQ9, mitochondrial	O75208		0.347284	0.149795	0.820074	+	MIM	Coenzyme Q metabolism;Metabolism;Metals and cofactors		8	8	8	8	8	8	8	1.08348e-23	1.27582e-25	35509	0.127558	-0.0242856	0.208992	-0.0563705	0.228164	0.0948937	-0.449515
NIPSNAP2	Protein NipSnap homolog 2	O75323	+	1.41545	-0.266791	-2.79056	+	Matrix	Autophagy;Mitochondrial dynamics and surveillance;Mitophagy		8	8	9	11	11	11	10	2.23353e-34	8.68874e-36	33742.6	0.744107	0.900952	0.853745	0.879936	1.17237	1.19549	1.1511
CS	Citrate synthase, mitochondrial	O75390		0.0330777	0.00630446	0.0967755	+	Matrix	Carbohydrate metabolism;Metabolism;TCA cycle		20	20	20	20	20	20	19	6.13988e-32	1.60298e-33	51712.4	3.56483	3.55486	3.46377	3.5464	3.62814	3.52481	3.3867
MRPL33	Large ribosomal subunit protein bL33m	O75394		0.73926	-0.11611	-1.54809	+	Matrix	LSU;Mitochondrial central dogma;Mitochondrial ribosome;Translation		2	2	2	2	2	2	2	1.54656e-39	1.57277e-40	7619.17	0.01042	-0.122427	-0.105032	-0.119117	0.0743785	0.0818274	0.137966
NME6	Nucleoside diphosphate kinase 6	O75414		0.119806	-0.0410311	-0.324191	+	Matrix	Metabolism;Nucleotide metabolism;Nucleotide synthesis and processing		7	7	7	7	8	8	8	1.57809e-33	5.27895e-35	21142.2	-0.760843	-0.821022	-1.02023	-0.889474	-1.05608	-0.699626	-0.660151
MTX2	Metaxin-2;Isoform 2 of Metaxin-2	O75431;O75431-2		0.0329339	0.00753057	0.096369	+	MOM	Protein import, sorting and homeostasis;Intramitochondrial membrane interactions;Mitochondrial dynamics and surveillance;Protein import and sorting;SAM		10	10	11	10	10	10	10	8.24797e-30	1.61966e-31	NaN	0.924219	0.836886	0.885678	0.768823	0.815856	0.856498	1.05774
PMPCB	Mitochondrial-processing peptidase subunit beta	O75439	+	1.80572	0.079789	3.59403	+	Matrix	Protein import, sorting and homeostasis;Preprotein cleavage;Proteases;Protein homeostasis;Protein import and sorting;Protein import, sorting and homeostasis		22	23	23	23	23	23	23	1.53404e-35	7.24227e-37	54366.1	1.42084	1.46104	1.49845	1.36012	1.40252	1.3669	1.39174
ECI2	Enoyl-CoA delta isomerase 2;Isoform 2 of Enoyl-CoA delta isomerase 2	O75521;O75521-2		0.25696	0.540826	0.634909	+	Matrix	Fatty acid oxidation;Lipid metabolism;Metabolism		13	14	15	13	14	14	15	2.98858e-32	8.17431e-34	NaN	-0.842726	-0.762969	-0.678246	-1.09045	-3.39669	-0.334987	-0.386434
MTRF1	Peptide chain release factor 1, mitochondrial	O75570		0.619143	0.334556	1.33196	+	Matrix	Mitochondrial central dogma;Translation;Translation factors		7	7	6	7	7	5	7	3.91088e-12	3.33228e-14	52305.6	-1.9173	-1.76404	-2.22154	-1.92826	-2.24249	-2.83117	-2.20681
GCAT	2-amino-3-ketobutyrate coenzyme A ligase, mitochondrial;Isoform 2 of 2-amino-3-ketobutyrate coenzyme A ligase, mitochondrial	O75600;O75600-2		0.880626	0.757592	1.80072	+	unknown	Amino acid metabolism;Glycine metabolism;Metabolism		8	8	7	8	6	8	7	2.29126e-28	3.84498e-30	NaN	-1.65885	-1.50679	-1.37784	-1.42896	-2.71876	-1.97603	-2.96459
LYPLA1	Acyl-protein thioesterase 1;Isoform 2 of Acyl-protein thioesterase 1	O75608;O75608-2		0.214411	0.132454	0.543136	+	unknown	Lipid metabolism;Metabolism;Signaling		8	7	8	8	8	8	7	1.20496e-39	1.25043e-40	NaN	1.92017	2.01209	1.80223	2.0239	1.95597	1.96021	1.17609
ERAL1	GTPase Era, mitochondrial	O75616		0.473537	0.166746	1.06375	+	Matrix	Mitochondrial central dogma;Mitochondrial ribosome assembly;mtRNA granules;mtRNA metabolism;Translation		14	13	12	13	13	13	13	2.69574e-48	2.06883e-48	48350	-0.674359	-0.830004	-0.878399	-1.14939	-1.11867	-0.971882	-0.604054
TRMU	Mitochondrial tRNA-specific 2-thiouridylase 1	O75648		0.194372	0.0712751	0.498646	+	Matrix	Mitochondrial central dogma;mtRNA metabolism;mt-tRNA modifications		12	8	12	12	10	10	12	2.90746e-33	9.3333e-35	47744.6	-2.00024	-1.98704	-2.0015	-1.98263	-2.36598	-2.12798	-1.79356
SLC25A12	Electrogenic aspartate/glutamate antiporter SLC25A12, mitochondrial	O75746		0.164408	-0.0650055	-0.430371	+	MIM	Amino acid metabolism;Calcium homeostasis;Carbohydrate metabolism;EF hand proteins;Glutamate metabolism;Malate-aspartate shuttle;Metabolism;Signaling;SLC25A family;Small molecule transport		34	33	34	34	34	34	34	2.41259e-28	4.04037e-30	74761.9	1.05789	0.998657	0.998445	0.876056	1.00644	0.997452	1.45341
GATB	Glutamyl-tRNA(Gln) amidotransferase subunit B, mitochondrial	O75879		0.223304	-0.0872306	-0.562605	+	Matrix	Mitochondrial central dogma;mt-tRNA synthetases;Translation		15	16	14	16	16	16	16	1.33084e-23	1.55847e-25	61864	-0.826268	-0.72635	-1.0019	-0.711885	-0.555312	-0.686898	-1.10301
SCO1	Protein SCO1 homolog, mitochondrial	O75880		0.0522963	-0.0204842	-0.150103	+	MIM	CIV assembly factors;Complex IV;Copper metabolism;Metabolism;Metals and cofactors;OXPHOS;OXPHOS assembly factors		12	12	12	12	12	12	12	1.6357e-23	1.90533e-25	33814	0.830046	0.725348	0.624795	0.613443	0.616062	0.694777	1.06457
CLPX	ATP-dependent Clp protease ATP-binding subunit clpX-like, mitochondrial	O76031		0.0267621	0.00867245	0.0788132	+	Matrix	Protein import, sorting and homeostasis;Proteases;Protein homeostasis		30	29	30	32	32	32	32	4.08045e-27	6.12624e-29	69223.7	0.416453	0.426641	0.0617764	0.320915	0.180968	0.317749	0.352172
RECQL4	ATP-dependent DNA helicase Q4	O94761		0.808072	-0.184172	-1.67108	+	Matrix	Mitochondrial central dogma;mtDNA maintenance;mtDNA repair		10	13	13	12	14	9	12	4.34323e-26	5.99567e-28	133067	-2.27293	-2.34693	-2.57005	-2.13306	-2.14294	-2.41739	-2.15648
TOMM70	Mitochondrial import receptor subunit TOM70	O94826		0.229882	0.0847562	0.576905	+	MOM	Protein import, sorting and homeostasis;Protein import and sorting;TOM		30	30	31	31	29	31	31	4.77435e-32	1.26245e-33	67454.8	1.44194	1.47226	1.5342	1.28773	1.22131	1.3225	1.76064
PLPBP	Pyridoxal phosphate homeostasis protein	O94903		0.0197479	-0.00717774	-0.0585914	+	Matrix	Metabolism;Vitamin B6 metabolism;Vitamin metabolism		13	14	14	14	14	14	13	1.01888e-37	7.20751e-39	30343.9	1.49427	1.33329	1.54048	1.47397	1.61172	1.57076	1.19631
GLS	Glutaminase kidney isoform, mitochondrial	O94925		0.513159	-0.0870974	-1.13775	+	MIM	Amino acid metabolism;Glutamate metabolism;Metabolism		31	30	31	31	32	32	31	8.83252e-38	6.31578e-39	73461.1	1.94998	1.89705	1.76364	2.03256	1.807	1.97597	2.01376
GLS	Isoform 3 of Glutaminase kidney isoform, mitochondrial	O94925-3		1.05055	0.107262	2.10654	+	MIM	Amino acid metabolism;Glutamate metabolism;Metabolism		3	3	3	3	3	3	3	2.36881e-24	2.90328e-26	65460	1.64526	1.63254	1.51587	1.57213	1.47415	1.41924	1.49698
MFN2	Mitofusin-2	O95140		0.601681	0.119317	1.30026	+	MOM	Fusion;Mitochondrial dynamics and surveillance;Organelle contact sites		22	24	25	23	23	25	24	1.40519e-40	1.75649e-41	86402	-1.3772	-1.31752	-1.168	-1.56974	-1.25932	-1.38289	-1.41562
LETM1	Mitochondrial proton/calcium exchanger protein	O95202		0.130692	0.0569892	0.350666	+	MIM	Calcium cycle;Calcium homeostasis;Signaling		37	38	39	40	38	37	41	1.95353e-33	6.44021e-35	83354.2	0.659591	0.622197	0.70647	0.457054	0.507009	0.446356	1.01263
FARS2	Phenylalanine--tRNA ligase, mitochondrial	O95363		1.14098	-0.347418	-2.27175	+	Matrix	Mitochondrial central dogma;mt-tRNA synthetases;Translation		14	13	14	14	14	14	14	3.64438e-27	5.48402e-29	52356.5	-1.23805	-1.15163	-1.53334	-0.713253	-0.884763	-1.09292	-1.15008
MPC2	Mitochondrial pyruvate carrier 2	O95563		0.114006	0.0833529	0.309924	+	MIM	Carbohydrate metabolism;Gluconeogenesis;Metabolism;Pyruvate metabolism;Small molecule transport;TCA-associated		6	7	6	6	7	5	7	1.85893e-24	2.29412e-26	14278.9	0.560834	0.281573	0.530828	0.460488	-0.0406423	0.127026	0.950697
ETHE1	Persulfide dioxygenase ETHE1, mitochondrial	O95571		0.0777653	0.0719099	0.217989	+	Matrix	Metabolism;Sulfur metabolism		10	10	10	10	10	10	10	1.88964e-27	2.91598e-29	27872.9	0.601203	0.754045	0.283875	0.761261	-0.30808	0.71265	0.732027
SNAP29	Synaptosomal-associated protein 29	O95721	+	1.36831	-0.213646	-2.69921	+	IMS	Autophagy;Mitochondrial dynamics and surveillance		13	13	13	12	13	13	13	6.1031e-28	9.85334e-30	28970.3	0.0397531	-0.181628	-0.00161622	0.166203	0.208149	0.252358	0.0365517
MLYCD	Malonyl-CoA decarboxylase, mitochondrial	O95822	+	1.35525	0.438605	2.67409	+	Matrix	Lipid metabolism;Metabolism		16	16	16	17	16	17	16	4.69548e-21	4.88496e-23	55003.4	-1.07825	-1.02808	-1.39918	-1.55722	-1.92912	-1.5272	-1.41489
AIFM1	Apoptosis-inducing factor 1, mitochondrial;Isoform 3 of Apoptosis-inducing factor 1, mitochondrial	O95831;O95831-3		0.105404	-0.0398152	-0.28855	+	MIM	Protein import, sorting and homeostasis;Apoptosis;CI assembly factors;Complex I;MIA40;Mitochondrial dynamics and surveillance;OXPHOS;OXPHOS assembly factors;Protein import and sorting		28	29	28	29	29	30	30	1.24604e-28	2.15002e-30	NaN	2.28079	2.24569	1.97295	2.17372	2.04725	2.12649	2.47772
TRUB2	Pseudouridylate synthase TRUB2, mitochondrial	O95900		0.244489	0.137717	0.60836	+	Matrix	Mitochondrial central dogma;mtRNA granules;mtRNA metabolism;mt-rRNA modifications		14	12	12	10	13	10	14	3.92577e-21	4.09775e-23	36694.4	-2.19943	-2.09295	-2.20668	-2.7686	-2.26378	-2.34068	-1.84322
TOMM40	Mitochondrial import receptor subunit TOM40 homolog	O96008		0.474595	-0.0600294	-1.06574	+	MOM	Protein import, sorting and homeostasis;Protein import and sorting;TOM		14	12	14	14	14	13	14	1.37147e-26	1.97205e-28	37893.1	1.79765	1.87355	1.79283	1.91057	1.86642	1.76956	1.97893
PEX11B	Peroxisomal membrane protein 11B;Isoform 2 of Peroxisomal membrane protein 11B	O96011;O96011-2		0.113907	0.103679	0.30968	+	Membrane	0		11	12	11	12	12	12	12	5.1685e-25	6.63272e-27	NaN	0.288156	0.461625	0.515574	-0.116776	0.0291171	0.234012	1.12607
GLUD1	Glutamate dehydrogenase 1, mitochondrial	P00367		0.246597	0.0516757	0.612867	+	Matrix	Amino acid metabolism;GABA metabolism;Glutamate metabolism;Metabolism		31	30	33	33	33	33	32	4.90133e-29	8.84159e-31	61397.9	2.27524	2.29039	2.10939	2.04183	2.32402	2.18088	2.1466
CYB5R3	NADH-cytochrome b5 reductase 3;Isoform 2 of NADH-cytochrome b5 reductase 3;Isoform 3 of NADH-cytochrome b5 reductase 3	P00387;P00387-2;P00387-3		0.108398	-0.0352451	-0.296019	+	MOM	Amidoxime reducing complex;Detoxification;Lipid metabolism;Metabolism;Xenobiotic metabolism		21	20	21	21	22	21	22	6.18588e-32	1.61245e-33	NaN	2.15156	2.1421	2.2681	2.10992	2.45871	2.29399	2.02736
GSR	Glutathione reductase, mitochondrial;Isoform Cytoplasmic of Glutathione reductase, mitochondrial	P00390;P00390-2		0.582829	0.224547	1.26592	+	Matrix	Detoxification;Metabolism;ROS and glutathione metabolism		21	20	21	21	21	22	21	9.82884e-27	1.43392e-28	NaN	1.63735	1.59877	1.54578	1.59228	1.4353	1.51639	0.933706
SOD1	Superoxide dismutase [Cu-Zn]	P00441		0.312053	-0.255216	-0.749194	+	IMS	Detoxification;Metabolism;ROS and glutathione metabolism		6	6	6	7	6	6	6	6.98158e-19	6.74351e-21	15935.7	2.4628	2.60808	2.77728	3.21838	3.0567	3.17441	2.03558
GOT2	Aspartate aminotransferase, mitochondrial	P00505		0.0395843	-0.0099504	-0.115049	+	MIM	Amino acid metabolism;Carbohydrate metabolism;Glutamate metabolism;Glyoxylate metabolism;Kynurenine metabolism;Malate-aspartate shuttle;Metabolism;Sulfur metabolism		30	31	31	32	32	31	32	4.96298e-35	2.13531e-36	47517.6	2.66026	2.57185	2.55773	2.62603	2.68637	2.70902	2.40483
FTH1	Ferritin heavy chain	P02794		0.0888142	-0.139465	-0.246558	+	unknown	Iron homeostasis;Metabolism;Metals and cofactors		13	12	13	14	12	12	12	1.1573e-33	3.97613e-35	21225.6	0.374912	0.142474	0.888246	1.69237	0.27688	0.895501	-0.432716
CAT	Catalase	P04040		0.684741	0.0738642	1.45033	+	IMS	Detoxification;Metabolism;ROS and glutathione metabolism		31	30	30	31	31	31	30	2.65369e-33	8.54776e-35	59756.2	1.75166	1.72398	1.64115	1.64281	1.54031	1.71613	1.62767
SOD2	Superoxide dismutase [Mn], mitochondrial	P04179	+	3.05848	0.585677	7.07293	+	Matrix	Detoxification;Metabolism;ROS and glutathione metabolism		12	11	11	12	12	11	12	5.96949e-27	8.83972e-29	24750.1	1.31888	1.15892	1.01839	0.594501	0.654602	0.577977	0.491788
OAT	Ornithine aminotransferase, mitochondrial	P04181	+	1.61813	1.7564	3.1964	+	Matrix	Amino acid metabolism;Metabolism;Proline metabolism		15	15	15	12	6	12	10	7.91989e-19	7.63641e-21	48534.8	-0.112193	-0.15339	0.434226	-0.831449	-2.86868	-1.22791	-1.87272
ALDH2	Aldehyde dehydrogenase, mitochondrial	P05091		1.18032	0.365937	2.34437	+	Matrix	Detoxification;Metabolism;Xenobiotic metabolism		25	24	24	25	25	24	23	2.17691e-36	1.2003e-37	56381.3	1.86734	1.87495	1.54679	1.10472	1.55504	1.36631	1.56231
SLC25A5	ADP/ATP translocase 2	P05141		0.239896	-0.112429	-0.598513	+	MIM	Calcium homeostasis;Metabolism;Mitochondrial permeability transition pore;Nucleotide import;Nucleotide metabolism;Signaling;SLC25A family;Small molecule transport		26	24	27	28	27	25	27	3.50613e-33	1.10932e-34	32852.2	4.3783	4.46154	4.22121	4.4326	4.17905	4.36395	4.88885
PCCA	Propionyl-CoA carboxylase alpha chain, mitochondrial;Isoform 2 of Propionyl-CoA carboxylase alpha chain, mitochondrial	P05165;P05165-2		0.952917	0.258351	1.93028	+	Matrix	Biotin utilizing proteins;Carbohydrate metabolism;Fatty acid oxidation;Lipid metabolism;Metabolism;Propanoate metabolism;Vitamin metabolism		24	24	23	22	22	23	22	1.70736e-31	4.19686e-33	NaN	-0.955399	-0.869309	-1.29347	-1.28643	-1.13473	-1.45945	-1.31035
PCCB	Propionyl-CoA carboxylase beta chain, mitochondrial	P05166	+	1.39197	0.231402	2.74493	+	Matrix	Carbohydrate metabolism;Fatty acid oxidation;Lipid metabolism;Metabolism;Propanoate metabolism		22	21	22	21	22	22	21	1.15517e-30	2.53799e-32	58215.7	-0.682488	-0.698748	-0.908004	-1.03264	-0.942319	-1.11329	-0.889672
POLB	DNA polymerase beta	P06746		0.323594	0.0760422	0.772584	+	Matrix	Mitochondrial central dogma;mtDNA maintenance;mtDNA repair		12	11	11	13	12	13	13	4.05546e-27	6.09011e-29	38177.6	-1.25257	-1.14626	-0.958914	-1.35099	-1.20736	-1.12489	-1.09791
DBI	Acyl-CoA-binding protein	P07108		0.695063	-0.625522	-1.46887	+	unknown	Lipid metabolism;Metabolism		10	10	9	10	9	10	10	1.46962e-41	2.26096e-42	10044.4	2.24484	1.75988	2.51337	2.47827	3.35359	3.32247	2.03855
FABP1	Fatty acid-binding protein, liver	P07148	+	1.37301	4.18948	3.40315	+	unknown	Heme synthesis and processing;Lipid metabolism;Metabolism;Metals and cofactors		2	2	2	0	2	0	2	2.31807e-12	1.98126e-14	14208.4	-0.39297	-0.404591	-0.69784	NaN	-6.33053	NaN	-3.04537
LDHB	L-lactate dehydrogenase B chain	P07195		0.5907	0.13063	1.28027	+	unknown	Amino acid metabolism;Glyoxylate metabolism;Metabolism		27	26	26	27	28	25	26	4.85551e-29	8.77021e-31	36638.5	4.44696	4.42	4.43833	4.39422	4.3913	4.38598	4.04637
GPX1	Glutathione peroxidase 1	P07203		0.348218	0.0534922	0.821932	+	Matrix	Detoxification;Metabolism;ROS and glutathione metabolism;Selenoproteins		13	13	16	15	16	13	16	1.66267e-26	2.37267e-28	22088.2	2.2169	2.28457	2.06687	2.10973	2.13275	2.22259	2.07875
FH	Isoform Cytoplasmic of Fumarate hydratase, mitochondrial	P07954-2		0.236836	0.0384254	0.59193	+	Matrix	Carbohydrate metabolism;Metabolism;TCA cycle		26	26	26	26	28	25	27	9.48079e-27	1.38375e-28	50212.7	2.47039	2.43967	2.27702	2.38143	2.37164	2.41859	2.2574
PDHA1	Pyruvate dehydrogenase E1 component subunit alpha, somatic form, mitochondrial;Isoform 4 of Pyruvate dehydrogenase E1 component subunit alpha, somatic form, mitochondrial	P08559;P08559-4		0.205831	0.0390325	0.524193	+	Matrix	Carbohydrate metabolism;Metabolism;Pyruvate metabolism		23	23	23	23	22	22	22	1.66317e-23	1.93563e-25	NaN	1.99091	2.07333	2.13318	2.11336	1.99475	1.88264	2.11634
MRPL3	Large ribosomal subunit protein uL3m	P09001		0.161513	-0.0352914	-0.423654	+	Matrix	LSU;Mitochondrial central dogma;Mitochondrial ribosome;Translation		15	15	16	15	16	16	17	1.29677e-43	3.18166e-44	38632.6	-0.180401	-0.215017	-0.236291	-0.35182	-0.0888906	-0.217363	-0.0430381
ACAA1	3-ketoacyl-CoA thiolase, peroxisomal	P09110		0.218478	0.0661577	0.55206	+	unknown	Lipid metabolism;Metabolism		16	16	16	17	18	16	17	2.56629e-32	7.11064e-34	44292	1.03002	1.32905	0.979171	1.06409	0.862369	1.08822	1.17167
QDPR	Dihydropteridine reductase	P09417		0.019601	0.0114433	0.0581649	+	Matrix	Folate and 1-C metabolism;Metabolism;Metals and cofactors;Tetrahydobiopterin synthesis;Vitamin metabolism		12	12	12	12	12	12	12	6.26078e-37	3.83313e-38	25789.5	1.09011	1.1308	1.48073	1.45349	1.17311	1.42072	0.842431
DLD	Dihydrolipoyl dehydrogenase, mitochondrial	P09622		0.136027	-0.0116061	-0.363502	+	Matrix	Amino acid metabolism;Branched-chain amino acid dehydrogenase complex;Branched-chain amino acid metabolism;Carbohydrate metabolism;Glycine cleavage system;Glycine metabolism;Lysine metabolism;Metabolism;Pyruvate metabolism;TCA cycle		20	18	18	20	20	21	21	2.23075e-26	3.15132e-28	54177.2	2.3118	2.28892	2.35775	2.27946	2.31023	2.35077	2.38393
FDX1	Adrenodoxin, mitochondrial	P10109		0.368559	0.246386	0.862173	+	Matrix	Metabolism;Cholesterol, bile acid, steroid synthesis;Fe-S cluster biosynthesis;Fe-S-containing proteins;Heme synthesis and processing;Lipid metabolism;Metabolism;Metals and cofactors;Vitamin D metabolism;Vitamin metabolism		6	6	6	6	6	6	6	1.01682e-15	9.14932e-18	19392.7	0.742953	0.758667	0.640463	0.73723	0.464754	0.874433	-0.205852
BCL2	Apoptosis regulator Bcl-2	P10415		0.0716394	0.0245347	0.201929	+	MOM	Apoptosis;Mitochondrial dynamics and surveillance		6	6	6	6	6	6	6	8.77162e-21	9.01756e-23	26265.9	0.0885688	0.0647198	0.313962	0.0898039	0.172169	-0.0750911	0.337981
DLAT	Dihydrolipoyllysine-residue acetyltransferase component of pyruvate dehydrogenase complex, mitochondrial	P10515	+	1.30344	0.125582	2.57515	+	Matrix	Carbohydrate metabolism;Metabolism;Pyruvate metabolism		20	21	19	22	22	22	21	1.84312e-37	1.23248e-38	68996.7	1.70312	1.70431	1.65838	1.46356	1.55954	1.57083	1.65815
MGST1	Microsomal glutathione S-transferase 1	P10620		0.00219594	-0.00465957	-0.00672482	+	Membrane	Detoxification;Metabolism;ROS and glutathione metabolism;Xenobiotic metabolism		4	4	4	4	0	4	4	3.66353e-29	6.6886e-31	17598.7	0.522662	0.593701	-0.158177	-0.0660674	NaN	-0.555048	1.59328
HSPD1	60 kDa heat shock protein, mitochondrial	P10809		0.692765	0.142218	1.46474	+	Matrix	Protein import, sorting and homeostasis;Chaperones;Protein homeostasis		54	54	54	56	55	53	56	3.60362e-26	5.00348e-28	61054.6	4.49707	4.42063	4.2689	4.35857	4.36654	4.19915	4.08901
PDHB	Pyruvate dehydrogenase E1 component subunit beta, mitochondrial;Isoform 2 of Pyruvate dehydrogenase E1 component subunit beta, mitochondrial	P11177;P11177-2		0.468063	0.0783822	1.05345	+	Matrix	Carbohydrate metabolism;Metabolism;Pyruvate metabolism		17	17	17	19	18	18	19	1.86926e-18	1.78257e-20	NaN	1.77728	1.84405	1.98257	1.8863	1.75569	1.67741	1.83894
DBT	Lipoamide acyltransferase component of branched-chain alpha-keto acid dehydrogenase complex, mitochondrial	P11182		1.18338	0.217776	2.35004	+	Matrix	Amino acid metabolism;Branched-chain amino acid dehydrogenase complex;Branched-chain amino acid metabolism;Metabolism		23	23	23	23	23	20	23	1.22886e-24	1.53521e-26	53487.1	-0.020913	-0.0316709	-0.233976	-0.440277	-0.332723	-0.333836	-0.146349
ACADM	Medium-chain specific acyl-CoA dehydrogenase, mitochondrial;Isoform 2 of Medium-chain specific acyl-CoA dehydrogenase, mitochondrial	P11310;P11310-2		0.401994	0.167132	0.927395	+	Matrix	Fatty acid oxidation;Lipid metabolism;Metabolism		26	26	25	25	25	25	26	3.51333e-26	4.88374e-28	NaN	3.44461	3.40195	2.85774	3.01906	2.95184	3.28206	3.01758
SLC25A4	ADP/ATP translocase 1	P12235	+	1.87022	-0.589932	-3.73631	+	MIM	Calcium homeostasis;Metabolism;Mitochondrial permeability transition pore;Nucleotide import;Nucleotide metabolism;Signaling;SLC25A family;Small molecule transport		10	10	10	10	10	10	10	3.76156e-35	1.65509e-36	33064.5	2.32645	2.59003	2.43908	2.95591	2.99996	2.82153	3.38973
SLC25A6	ADP/ATP translocase 3	P12236		0.0571909	-0.0263703	-0.163383	+	MIM	Calcium homeostasis;Metabolism;Mitochondrial permeability transition pore;Nucleotide import;Nucleotide metabolism;Signaling;SLC25A family;Small molecule transport		4	4	4	5	5	5	4	6.67847e-09	5.49326e-11	32866.3	3.62438	3.59838	3.46738	3.42951	3.46471	3.48028	3.9845
BCKDHA	2-oxoisovalerate dehydrogenase subunit alpha, mitochondrial	P12694		1.08535	0.163394	2.16986	+	MIM	Amino acid metabolism;Branched-chain amino acid dehydrogenase complex;Branched-chain amino acid metabolism;Metabolism		19	19	19	19	19	19	19	9.95689e-30	1.93054e-31	50471	0.631337	0.658752	0.781375	0.416364	0.611484	0.630005	0.450523
UNG	Uracil-DNA glycosylase	P13051		0.0934165	-0.0571073	-0.258313	+	Matrix	Mitochondrial central dogma;mtDNA maintenance;mtDNA repair		12	12	12	12	12	12	12	2.02923e-23	2.35005e-25	34645.5	-0.484502	-0.708845	0.0926764	-0.390874	-0.0711332	-0.365937	-0.411188
ALAS1	5-aminolevulinate synthase, non-specific, mitochondrial	P13196		0.292346	-0.191261	-0.708835	+	Matrix	Heme synthesis and processing;Metabolism;Metals and cofactors		6	8	9	9	7	7	7	3.69125e-34	1.38658e-35	70580.8	-2.55077	-2.33852	-2.22374	-1.57314	-2.15651	-2.46217	-2.52719
ETFA	Electron transfer flavoprotein subunit alpha, mitochondrial;Isoform 2 of Electron transfer flavoprotein subunit alpha, mitochondrial	P13804;P13804-2		0.391793	0.0815682	0.90761	+	Matrix	Metabolism;Amino acid metabolism;Branched-chain amino acid metabolism;Choline and betaine metabolism;Electron carriers;Fatty acid oxidation;Glycine metabolism;Lipid metabolism;Lysine metabolism;Metabolism;Q-linked reactions, other;Vitamin metabolism		16	16	15	16	15	16	16	4.84563e-28	7.8849e-30	NaN	2.33828	2.46492	2.38077	2.38059	2.12561	2.4568	2.28936
MTHFD2	Bifunctional methylenetetrahydrofolate dehydrogenase/cyclohydrolase, mitochondrial	P13995		0.152241	0.0570411	0.401987	+	Matrix	Folate and 1-C metabolism;Metabolism;Vitamin metabolism		19	19	19	22	22	22	21	1.87487e-31	4.57624e-33	37895.1	0.950066	0.925446	0.739911	0.88238	0.488063	0.969976	0.918648
FDPS	Farnesyl pyrophosphate synthase	P14324		0.516065	-0.276222	-1.14314	+	MIM	Cholesterol-associated;Lipid metabolism;Metabolism		12	12	13	15	14	15	14	1.00707e-31	2.56035e-33	48275.5	2.40651	2.3706	2.59739	2.90565	2.84141	3.03753	2.15296
IDE	Insulin-degrading enzyme	P14735		0.147454	-0.0431017	-0.390705	+	Matrix	Protein import, sorting and homeostasis;Proteases;Protein homeostasis		49	50	51	50	51	51	49	9.87702e-38	7.00949e-39	117968	0.682175	0.662802	0.415563	0.807121	0.634093	0.617631	0.460949
ACADS	Short-chain specific acyl-CoA dehydrogenase, mitochondrial	P16219		0.776833	0.29401	1.61527	+	Matrix	Fatty acid oxidation;Lipid metabolism;Metabolism		14	14	15	15	15	15	15	5.38327e-33	1.65562e-34	44297.2	0.0742065	0.261335	0.551131	-0.21631	-0.186207	0.162405	0.246302
SLC25A16	Solute carrier family 25 member 16	P16260		0.398855	0.696208	0.942817	+	MIM	SLC25A family;Small molecule transport		0	2	2	1	2	2	2	0.00790431	6.12234e-05	36223.6	NaN	-1.3928	-2.35278	-3.83849	-2.52121	-2.16696	-1.74932
TMEM11	Transmembrane protein 11, mitochondrial	P17152		0.16349	0.0614328	0.428244	+	MIM	Mitochondrial dynamics and surveillance		5	5	5	4	5	5	5	5.3705e-19	5.2026e-21	21540.8	0.111065	0.230715	0.24654	0.076915	-0.0848127	0.0790389	0.467555
PRKACA	cAMP-dependent protein kinase catalytic subunit alpha;Isoform 2 of cAMP-dependent protein kinase catalytic subunit alpha	P17612;P17612-2		0.25762	-0.0482338	-0.636306	+	MIM	cAMP-PKA signaling;Signaling		4	4	4	4	4	4	4	4.69458e-29	8.49094e-31	NaN	0.238933	0.0826546	0.30186	0.238219	0.283143	0.357907	0.144931
VDAC1	Voltage-dependent anion-selective channel protein 1	P21796		0.563001	0.121768	1.22966	+	MOM	Calcium homeostasis;Mitochondrial dynamics and surveillance;Mitochondrial permeability transition pore;Organelle contact sites;Signaling;Small molecule transport		22	22	23	22	24	22	21	5.32389e-21	5.51958e-23	30772.6	4.00293	3.98314	4.02423	3.77836	3.75009	3.88156	4.11666
BCKDHB	2-oxoisovalerate dehydrogenase subunit beta, mitochondrial	P21953		0.476362	0.264633	1.06905	+	MIM	Amino acid metabolism;Branched-chain amino acid dehydrogenase complex;Branched-chain amino acid metabolism;Metabolism		7	7	7	7	6	6	7	4.4594e-49	4.20458e-49	43122.5	-0.824835	-0.242768	-0.20806	-0.60169	-1.06069	-0.771936	-0.325095
COMT	Catechol O-methyltransferase;Isoform Soluble of Catechol O-methyltransferase	P21964;P21964-2	+	1.62649	-0.546865	-3.21364	+	Membrane	Amino acid metabolism;Catechol metabolism;Metabolism		16	14	16	17	17	17	17	5.13449e-40	5.72426e-41	NaN	0.109357	0.449732	0.649551	1.10295	0.699825	1.06293	0.933281
MMUT	Methylmalonyl-CoA mutase, mitochondrial	P22033		0.554983	0.153338	1.21495	+	Matrix	Carbohydrate metabolism;Fatty acid oxidation;Lipid metabolism;Metabolism;Propanoate metabolism;Vitamin B12 metabolism;Vitamin metabolism		27	28	27	25	27	26	26	7.59362e-30	1.49695e-31	83134.4	0.0961019	0.0604092	-0.336053	-0.231751	-0.121418	-0.179021	-0.32055
PAICS	Bifunctional phosphoribosylaminoimidazole carboxylase/phosphoribosylaminoimidazole succinocarboxamide synthetase	P22234		0.0804634	-0.0174969	-0.225012	+	Matrix	Metabolism;Nucleotide metabolism;Nucleotide synthesis and processing		28	27	29	30	30	30	27	1.61182e-24	1.99588e-26	47079.2	3.49057	3.50764	3.46293	3.60949	3.5339	3.55969	3.31509
SCP2	Sterol carrier protein 2;Isoform 7 of Sterol carrier protein 2	P22307;P22307-7		0.499012	-0.0866628	-1.11143	+	MIM	Metabolism;Cholesterol, bile acid, steroid synthesis;Lipid metabolism		18	17	20	22	22	20	22	4.80841e-30	9.71098e-32	NaN	1.77787	1.75029	1.54606	1.69212	1.73852	1.88094	1.8007
FDXR	NADPH:adrenodoxin oxidoreductase, mitochondrial;Isoform 7 of NADPH:adrenodoxin oxidoreductase, mitochondrial	P22570;P22570-7		0.119047	0.0535549	0.32233	+	Matrix	Metabolism;Cholesterol, bile acid, steroid synthesis;Fe-S cluster biosynthesis;Heme synthesis and processing;Lipid metabolism;Metabolism;Metals and cofactors;Vitamin D metabolism;Vitamin metabolism		32	32	31	31	32	32	31	3.33265e-35	1.4772e-36	NaN	0.601794	0.695573	0.315371	0.181265	0.736605	0.482299	0.535928
FECH	Ferrochelatase, mitochondrial;Isoform 2 of Ferrochelatase, mitochondrial	P22830;P22830-2		0.0755436	0.0347343	0.212183	+	MIM	Fe-S-containing proteins;Heme synthesis and processing;Metabolism;Metals and cofactors		18	17	18	19	18	18	19	7.94969e-28	1.2701e-29	NaN	-0.734681	-0.642631	-1.03435	-0.594029	-1.09823	-0.927165	-0.735056
ME2	NAD-dependent malic enzyme, mitochondrial	P23368		1.14892	0.242686	2.28636	+	Matrix	Carbohydrate metabolism;Metabolism;TCA-associated		31	31	31	31	31	30	31	6.0607e-45	2.1053e-45	65443.6	2.49803	2.49149	2.30312	2.17765	1.97615	2.26617	2.33281
GLDC	Glycine dehydrogenase (decarboxylating), mitochondrial	P23378		0.02212	0.0573584	0.065463	+	Matrix	Amino acid metabolism;Glycine cleavage system;Glycine metabolism;Metabolism		36	36	34	35	25	36	36	3.03405e-33	9.72075e-35	112730	-0.560756	-0.58909	-2.15926	-0.574159	-3.07206	-0.620414	-0.374949
GCSH	Glycine cleavage system H protein, mitochondrial	P23434		0.245962	0.164165	0.61151	+	Matrix	Amino acid metabolism;Glycine cleavage system;Glycine metabolism;Lipid metabolism;Lipoate insertion;Metabolism		3	3	3	3	3	3	2	1.97178e-07	1.6013e-09	18884.6	0.563762	0.707654	0.874276	0.998724	0.768979	0.441963	-0.00540232
CPT2	Carnitine O-palmitoyltransferase 2, mitochondrial	P23786		0.388552	0.0928042	0.901303	+	MIM	Carnitine shuttle;Carnitine synthesis and transport;Fatty acid oxidation;Lipid metabolism;Metabolism;Metals and cofactors		30	29	31	31	31	30	29	1.09858e-30	2.41607e-32	73777	0.642574	0.668424	0.369447	0.412931	0.344461	0.52273	0.589255
DTYMK	Thymidylate kinase	P23919		0.592889	-0.260497	-1.28426	+	Matrix	Metabolism;Nucleotide metabolism;Nucleotide synthesis and processing		19	18	19	20	20	20	19	2.38875e-25	3.12999e-27	23819.3	1.74205	1.62473	1.58499	1.9373	2.1724	2.1057	1.42893
ACAT1	Acetyl-CoA acetyltransferase, mitochondrial	P24752		0.040451	-0.00852052	-0.117465	+	Matrix	Amino acid metabolism;Branched-chain amino acid metabolism;Carbohydrate metabolism;Fatty acid oxidation;Ketone metabolism;Lipid metabolism;Lysine metabolism;Metabolism		25	25	25	25	25	25	25	1.04711e-41	1.66528e-42	45199.6	2.07403	2.11739	2.10314	2.10834	2.03584	2.27678	2.00585
MPST	3-mercaptopyruvate sulfurtransferase	P25325		0.429966	-0.182629	-0.98118	+	MIM	Detoxification;Metabolism;Sulfur metabolism;Xenobiotic metabolism		15	14	15	15	15	14	14	1.50724e-29	2.86597e-31	33178.5	-0.0274428	-0.0630753	0.298783	0.477661	0.139722	0.466959	-0.0761411
IVD	Isovaleryl-CoA dehydrogenase, mitochondrial	P26440		0.438322	0.105294	0.997122	+	Matrix	Amino acid metabolism;Branched-chain amino acid metabolism;Metabolism		16	16	16	17	16	17	16	9.12112e-23	1.02016e-24	46650.8	1.24439	1.30616	0.985961	1.0293	1.16107	0.935032	1.16877
STOM	Stomatin	P27105		0.805119	0.33562	1.6658	+	Membrane	0		11	11	11	11	11	11	11	3.31806e-33	1.05538e-34	31730.8	1.09142	0.731762	1.03573	0.467352	0.351552	0.609164	1.04134
AK4	Adenylate kinase 4, mitochondrial	P27144		0.169041	0.0766105	0.441075	+	Matrix	Metabolism;Nucleotide metabolism;Nucleotide synthesis and processing		16	17	16	18	18	18	16	7.3304e-30	1.44766e-31	25268	2.20943	2.15118	2.29958	2.28956	1.76836	2.42992	2.08598
APEX1	DNA-(apurinic or apyrimidinic site) endonuclease	P27695		0.836469	0.244861	1.7218	+	Matrix	Mitochondrial central dogma;mtDNA maintenance;mtDNA repair		23	23	23	25	25	25	25	4.91609e-36	2.53684e-37	35554.5	2.39095	2.4968	2.48627	2.33641	2.42791	2.19923	1.88905
ABCD3	ATP-binding cassette sub-family D member 3	P28288	+	2.13478	-0.217504	-4.35395	+	Membrane	ABC transporters;Small molecule transport		31	28	28	29	31	30	30	4.09602e-25	5.29035e-27	75475.9	-0.679678	-0.639334	-0.744157	-0.486733	-0.564137	-0.432443	-0.39756
LAP3	Cytosol aminopeptidase	P28838		0.713961	0.260961	1.50277	+	Matrix	Protein import, sorting and homeostasis;Proteases;Protein homeostasis		35	35	34	35	35	35	36	2.35822e-28	3.95332e-30	56166.3	4.05203	3.98352	3.82753	3.70268	3.77424	3.98099	3.31568
ALDH4A1	Delta-1-pyrroline-5-carboxylate dehydrogenase, mitochondrial	P30038		0.129864	-0.0414579	-0.348664	+	Matrix	Amino acid metabolism;Glyoxylate metabolism;Metabolism;Proline metabolism		16	16	16	17	17	17	17	2.70043e-35	1.21907e-36	61719.5	-0.0697211	-0.084719	-0.192473	-0.239411	0.178409	-0.0248525	-0.210865
PRDX6	Peroxiredoxin-6	P30041		0.105892	0.0433714	0.28977	+	unknown	Detoxification;Lipid metabolism;Metabolism;Phospholipid metabolism;ROS and glutathione metabolism		21	20	21	22	22	22	22	4.76076e-30	9.62359e-32	25035	3.11627	3.113	2.89492	3.17948	2.89861	3.1954	2.71862
PRDX5	Peroxiredoxin-5, mitochondrial;Isoform Cytoplasmic+peroxisomal of Peroxiredoxin-5, mitochondrial	P30044;P30044-2		0.0312473	0.0122965	0.0915931	+	Matrix	Detoxification;Metabolism;ROS and glutathione metabolism		12	12	12	13	13	13	11	3.08465e-26	4.30781e-28	NaN	3.08861	3.236	3.33152	3.34014	3.21571	3.35438	2.91543
PRDX3	Thioredoxin-dependent peroxide reductase, mitochondrial;Isoform 2 of Thioredoxin-dependent peroxide reductase, mitochondrial	P30048;P30048-2		0.601585	0.160999	1.30009	+	Matrix	Detoxification;Metabolism;ROS and glutathione metabolism		12	11	12	11	11	11	11	2.11476e-31	5.12387e-33	NaN	3.68092	3.62738	3.5887	3.6484	3.43157	3.6086	3.19677
ECHS1	Enoyl-CoA hydratase, mitochondrial	P30084		0.308934	0.0973472	0.742842	+	Matrix	Amino acid metabolism;Branched-chain amino acid metabolism;Fatty acid oxidation;Lipid metabolism;Lysine metabolism;Metabolism		18	17	18	18	18	18	18	6.41257e-27	9.47034e-29	31387.4	1.61487	1.57771	1.24282	1.38584	1.43347	1.52408	1.18109
PPIF	Peptidyl-prolyl cis-trans isomerase F, mitochondrial	P30405		0.577041	0.154671	1.25535	+	Matrix	Calcium homeostasis;Mitochondrial permeability transition pore;Signaling		8	8	8	8	8	8	8	4.99741e-25	6.42065e-27	22040.2	1.47214	1.69966	1.82555	1.63853	1.30661	1.50008	1.59924
TSPO	Translocator protein	P30536		0.322625	0.346573	0.770627	+	MOM	Metabolism;Cholesterol, bile acid, steroid synthesis;Lipid metabolism		4	4	4	4	4	4	4	2.54191e-16	2.3137e-18	18827.9	1.22871	1.09268	1.4046	0.919278	0.602328	0.146311	1.91379
ALDH1B1	Aldehyde dehydrogenase X, mitochondrial	P30837		0.342589	0.602414	0.810715	+	Matrix	Detoxification;Metabolism;Xenobiotic metabolism		19	20	21	21	21	21	19	1.54342e-24	1.91513e-26	57249.3	0.590179	0.526637	0.378177	0.921624	0.484113	0.0911133	-1.91318
CPS1	Carbamoyl-phosphate synthase [ammonia], mitochondrial;Isoform 2 of Carbamoyl-phosphate synthase [ammonia], mitochondrial;Isoform 3 of Carbamoyl-phosphate synthase [ammonia], mitochondrial	P31327;P31327-2;P31327-3	+	1.3711	-1.35668	-3.39717	+	Matrix	Amino acid metabolism;Metabolism;Urea cycle		2	3	1	0	2	2	0	0.0246371	0.000187376	NaN	-0.304169	0.0489222	0.74698	NaN	1.55103	1.49014	NaN
HIBADH	3-hydroxyisobutyrate dehydrogenase, mitochondrial	P31937		0.378273	0.0940696	0.881235	+	Matrix	Amino acid metabolism;Branched-chain amino acid metabolism;Metabolism		12	12	12	12	12	12	12	7.3915e-34	2.62703e-35	35328.9	0.551902	0.514543	0.3584	0.507671	0.17088	0.502983	0.341981
PRDX2	Peroxiredoxin-2	P32119		0.376186	0.186848	0.877149	+	unknown	Detoxification;Metabolism;ROS and glutathione metabolism		15	15	14	15	15	15	15	2.14742e-24	2.63683e-26	21891.9	2.9715	2.9236	3.29464	3.33248	2.84626	2.72604	2.60081
PYCR1	Pyrroline-5-carboxylate reductase 1, mitochondrial;Isoform 3 of Pyrroline-5-carboxylate reductase 1, mitochondrial	P32322;P32322-3		0.550205	0.173077	1.20617	+	Matrix	Amino acid metabolism;Metabolism;Proline metabolism		15	14	15	15	15	14	13	5.61804e-26	7.68319e-28	NaN	0.984014	1.03783	1.08033	0.809055	0.603951	0.849123	1.1818
ACSL1	Long-chain-fatty-acid--CoA ligase 1	P33121		0.0426998	0.012478	0.123717	+	MOM	Fatty acid oxidation;Lipid metabolism;Metabolism		34	35	35	35	32	34	34	2.35602e-27	3.61454e-29	77943.3	0.714387	0.818381	0.871088	0.609526	0.743293	0.987802	0.814609
DUT	Deoxyuridine 5'-triphosphate nucleotidohydrolase, mitochondrial	P33316		0.863186	-0.411814	-1.76954	+	Matrix	Metabolism;Nucleotide metabolism;Nucleotide synthesis and processing		12	12	12	13	13	13	12	1.60407e-33	5.34419e-35	26563.2	2.82195	2.81698	2.49839	3.40748	3.27217	3.22527	2.59209
ABCD1	ATP-binding cassette sub-family D member 1	P33897		0.299046	0.125744	0.722617	+	Membrane	ABC transporters;Small molecule transport		4	5	5	6	4	4	5	7.32669e-24	8.70341e-26	82936.9	-2.5638	-2.33428	-2.5207	-2.47957	-2.90689	-2.73073	-2.27749
SHMT2	Serine hydroxymethyltransferase, mitochondrial;Isoform 3 of Serine hydroxymethyltransferase, mitochondrial	P34897;P34897-3		0.127293	0.0414588	0.342441	+	Matrix	Amino acid metabolism;Folate and 1-C metabolism;Glycine metabolism;Metabolism;Serine metabolism;Vitamin metabolism		31	31	30	31	30	30	31	3.32656e-32	9.06494e-34	NaN	3.42598	3.29183	3.00577	3.32063	3.06288	3.20387	3.21156
EPHX2	Bifunctional epoxide hydrolase 2	P34913		0.098252	0.185575	0.270575	+	unknown	Detoxification;Lipid metabolism;Metabolism;Xenobiotic metabolism		11	10	13	11	15	4	10	9.47546e-15	8.38087e-17	62615.7	-1.84749	-1.73847	-1.01314	-1.68101	-0.18359	-2.39015	-2.61967
PHB1	Prohibitin 1	P35232		0.0712073	0.0228934	0.20079	+	MIM	Protein import, sorting and homeostasis;Chaperones;Protein homeostasis		21	22	22	21	22	21	22	4.47104e-20	4.48941e-22	29804.1	4.01196	3.91092	3.79109	3.79087	3.785	3.81475	4.13644
SPR	Sepiapterin reductase	P35270		0.0917879	-0.061926	-0.254163	+	unknown	Metabolism;Metals and cofactors;Tetrahydobiopterin synthesis		8	8	9	10	8	10	10	4.9001e-26	6.73343e-28	28048.5	-1.69219	-1.67092	-1.2952	-1.71633	-1.60609	-0.941718	-1.69924
HMGCL	Hydroxymethylglutaryl-CoA lyase, mitochondrial	P35914		0.394454	0.0614107	0.91278	+	Matrix	Amino acid metabolism;Branched-chain amino acid metabolism;Carbohydrate metabolism;Ketone metabolism;Metabolism		12	12	12	12	12	12	12	3.83177e-25	4.9539e-27	34360.1	0.742552	0.848538	0.817197	0.752389	0.754815	0.856117	0.602086
ARL2	ADP-ribosylation factor-like protein 2	P36404		0.00343053	-0.00118679	-0.0103635	+	IMS	Fusion;Mitochondrial dynamics and surveillance		10	9	10	10	9	11	8	2.53575e-19	2.4794e-21	20878	0.771715	0.731431	0.532533	0.706283	0.637825	0.883689	0.491188
CPOX	Oxygen-dependent coproporphyrinogen-III oxidase, mitochondrial	P36551		0.807815	-0.378296	-1.67062	+	MIM	Heme synthesis and processing;Metabolism;Metals and cofactors		23	23	24	25	25	26	25	6.33831e-46	2.66451e-46	50152	1.67212	1.85961	1.78183	2.21852	2.25386	2.50496	1.62058
LONP1	Lon protease homolog, mitochondrial;Isoform 2 of Lon protease homolog, mitochondrial	P36776;P36776-2		0.473437	0.102747	1.06356	+	Matrix	Protein import, sorting and homeostasis;Proteases;Protein homeostasis		50	50	48	50	51	50	51	1.65018e-30	3.55572e-32	NaN	1.24306	1.26437	1.29187	1.31727	1.25419	0.948825	1.13446
DLST	Dihydrolipoyllysine-residue succinyltransferase component of 2-oxoglutarate dehydrogenase complex, mitochondrial	P36957		1.06052	0.138575	2.12465	+	Matrix	Amino acid metabolism;Carbohydrate metabolism;Lysine metabolism;Metabolism;TCA cycle		17	16	17	17	17	17	17	2.8746e-34	1.09985e-35	48755.3	2.67905	2.62127	2.4462	2.39328	2.45085	2.50725	2.42301
GPX4	Phospholipid hydroperoxide glutathione peroxidase;Isoform Cytoplasmic of Phospholipid hydroperoxide glutathione peroxidase	P36969;P36969-2		0.0322861	0.0147763	0.0945365	+	MIM	Detoxification;Metabolism;ROS and glutathione metabolism;Selenoproteins		12	12	12	12	12	12	12	5.90572e-29	1.0526e-30	NaN	0.927556	0.898381	1.19763	0.770169	1.23381	1.13773	0.830616
ETFB	Electron transfer flavoprotein subunit beta	P38117		0.22889	0.0613063	0.574754	+	Matrix	Metabolism;Amino acid metabolism;Branched-chain amino acid metabolism;Choline and betaine metabolism;Electron carriers;Fatty acid oxidation;Glycine metabolism;Lipid metabolism;Lysine metabolism;Metabolism;Q-linked reactions, other;Vitamin metabolism		19	19	19	19	18	19	18	5.58875e-28	9.0384e-30	27843.6	2.48211	2.54959	2.56166	2.58307	2.27553	2.65173	2.36893
HSPA9	Stress-70 protein, mitochondrial	P38646		0.644979	0.0588577	1.37871	+	Matrix	Fe-S cluster biosynthesis;Metabolism;Metals and cofactors		49	48	49	49	48	46	50	5.18196e-30	1.04271e-31	73680.5	3.55888	3.57717	3.45155	3.4911	3.47087	3.40608	3.51333
MPV17	Protein Mpv17	P39210		0.684844	0.299469	1.45051	+	MIM	Small molecule transport		3	3	3	3	3	3	3	2.53827e-14	2.22774e-16	19733.2	-0.400892	-0.216875	-0.449603	-0.603649	-0.94635	-0.866538	-0.204499
MDH2	Malate dehydrogenase, mitochondrial	P40926		0.830489	0.150111	1.71112	+	Matrix	Carbohydrate metabolism;Gluconeogenesis;Malate-aspartate shuttle;Metabolism;TCA cycle		18	19	19	19	18	18	19	2.84689e-21	2.9872e-23	35503.3	4.43334	4.53657	4.38514	4.29479	4.31454	4.46244	4.13453
HADHA	Trifunctional enzyme subunit alpha, mitochondrial	P40939		0.266628	0.07024	0.655306	+	MIM	Amino acid metabolism;Branched-chain amino acid metabolism;Cardiolipin synthesis;Fatty acid oxidation;Lipid metabolism;Metabolism		43	42	43	41	43	41	43	1.26245e-28	2.17721e-30	82999.6	2.12079	2.25651	2.2623	1.93563	2.23389	2.08365	2.31868
GARS1	Glycine--tRNA ligase	P41250		0.387793	0.0896572	0.899825	+	Matrix	Mitochondrial central dogma;mt-tRNA synthetases;Translation		37	35	37	37	39	37	36	1.14495e-24	1.43336e-26	83165.6	2.38582	2.37472	2.14511	2.3617	2.18425	2.24546	2.0575
ECI1	Enoyl-CoA delta isomerase 1, mitochondrial	P42126	+	2.14173	0.200186	4.37095	+	Matrix	Fatty acid oxidation;Lipid metabolism;Metabolism		7	8	8	8	8	8	7	3.30744e-15	2.9455e-17	32816	1.63795	1.53551	1.61222	1.44183	1.4404	1.39258	1.30534
CASP3	Caspase-3	P42574		0.286158	-0.129783	-0.696049	+	IMS	Protein import, sorting and homeostasis;Apoptosis;Mitochondrial dynamics and surveillance;Proteases;Protein homeostasis		15	16	16	16	16	17	16	1.33507e-23	1.56315e-25	31607.9	2.02216	1.54458	1.39456	1.79635	1.68779	2.01264	1.63742
LRPPRC	Leucine-rich PPR motif-containing protein, mitochondrial	P42704		1.17556	0.093253	2.33555	+	Matrix	Mitochondrial central dogma;mtRNA metabolism;mtRNA stability and decay;Translation		101	101	100	102	103	100	102	2.2022e-33	7.18108e-35	157905	2.38381	2.45562	2.3343	2.2694	2.36533	2.27089	2.28635
ACAA2	3-ketoacyl-CoA thiolase, mitochondrial	P42765		0.178482	0.0408514	0.462718	+	Matrix	Amino acid metabolism;Carbohydrate metabolism;Fatty acid oxidation;Ketone metabolism;Lipid metabolism;Lysine metabolism;Metabolism		27	27	27	27	26	25	26	1.6345e-26	2.335e-28	41924.2	2.21293	2.28371	1.95658	2.16359	2.04871	2.13547	2.09312
CRAT	Carnitine O-acetyltransferase;Isoform 2 of Carnitine O-acetyltransferase;Isoform 3 of Carnitine O-acetyltransferase	P43155;P43155-2;P43155-3		1.2532	0.589798	2.48029	+	MIM	Fatty acid oxidation;Lipid metabolism;Metabolism		6	5	6	6	7	5	6	2.82653e-17	2.62084e-19	NaN	-2.15773	-1.99722	-2.31783	-3.10114	-2.53074	-3.03367	-2.32401
GPD2	Glycerol-3-phosphate dehydrogenase, mitochondrial	P43304		0.00881402	0.00190629	0.0264659	+	MIM	Metabolism;Carbohydrate metabolism;Electron carriers;Glycerol phosphate shuttle;Metabolism;Q-linked reactions, other		48	46	49	50	50	49	51	4.59739e-40	5.15358e-41	80852.7	0.637052	0.554257	0.533678	0.515707	0.738787	0.488384	0.549479
TSFM	Elongation factor Ts, mitochondrial	P43897		1.21858	-0.181454	-2.41548	+	Matrix	Mitochondrial central dogma;Translation;Translation factors		16	16	16	16	16	16	17	2.65008e-25	3.46347e-27	35390.6	0.573491	0.644635	0.501862	0.878324	0.758179	0.777477	0.605152
VDAC2	Voltage-dependent anion-selective channel protein 2	P45880	+	1.45526	0.136643	2.86855	+	MOM	Small molecule transport		18	18	18	18	19	19	20	1.33719e-25	1.77969e-27	31566.5	3.69269	3.75974	3.66019	3.51626	3.50889	3.58958	3.65552
ACADSB	Short/branched chain specific acyl-CoA dehydrogenase, mitochondrial	P45954		0.223438	-0.102486	-0.562896	+	Matrix	Amino acid metabolism;Branched-chain amino acid metabolism;Fatty acid oxidation;Lipid metabolism;Metabolism		14	15	15	16	16	16	16	1.09384e-36	6.39155e-38	47485.4	-0.48465	-0.337384	0.0740311	-0.0244567	-0.388785	-0.220836	0.0466817
MTIF2	Translation initiation factor IF-2, mitochondrial	P46199		0.466689	0.0793189	1.05086	+	Matrix	Mitochondrial central dogma;Translation;Translation factors		20	19	21	21	20	20	19	4.70701e-23	5.34703e-25	81317.4	-1.05964	-0.982907	-1.24168	-1.09409	-1.19366	-1.25376	-1.15473
AMT	Aminomethyltransferase, mitochondrial;Isoform 2 of Aminomethyltransferase, mitochondrial;Isoform 3 of Aminomethyltransferase, mitochondrial;Isoform 4 of Aminomethyltransferase, mitochondrial	P48728;P48728-2;P48728-3;P48728-4		0.473038	-0.498556	-1.09127	+	Matrix	Amino acid metabolism;Folate and 1-C metabolism;Glycine cleavage system;Glycine metabolism;Metabolism;Vitamin metabolism		4	4	4	4	0	4	3	0.0060424	4.69506e-05	NaN	-2.87145	-2.05316	-3.40132	-2.73963	NaN	-2.10975	-1.98087
IDH2	Isocitrate dehydrogenase [NADP], mitochondrial	P48735		0.575684	0.18975	1.25287	+	Matrix	Carbohydrate metabolism;Metabolism;TCA cycle		29	30	30	30	30	28	30	4.39874e-28	7.18656e-30	50909.3	3.28331	3.3271	2.9124	3.18579	2.78401	3.06185	2.90643
ALDH9A1	4-trimethylaminobutyraldehyde dehydrogenase	P49189		0.575634	0.235649	1.25278	+	Matrix	Amino acid metabolism;Detoxification;GABA metabolism;Metabolism;ROS and glutathione metabolism		29	29	30	31	29	29	28	9.08197e-25	1.14413e-26	53801.9	1.82852	1.89562	1.60211	1.76087	1.64091	1.64785	1.10945
RPIA	Ribose-5-phosphate isomerase	P49247	+	2.5887	0.359333	5.56517	+	Matrix	Carbohydrate metabolism;Metabolism		16	16	16	17	17	16	17	4.34627e-25	5.60589e-27	33268.9	1.566	1.57641	1.62763	1.22096	1.18298	1.38093	1.13787
FASN	Fatty acid synthase	P49327		0.111334	0.025365	0.303313	+	IMS	Lipid metabolism;Metabolism		119	110	116	118	120	114	119	9.62051e-36	4.71734e-37	273427	2.22024	2.21196	2.33019	2.34405	2.33953	2.1079	2.12358
MRPL19	Large ribosomal subunit protein bL19m	P49406		0.505016	-0.110936	-1.12262	+	Matrix	LSU;Mitochondrial central dogma;Mitochondrial ribosome;Translation		15	15	15	15	15	14	15	3.89051e-21	4.06351e-23	33535	0.907648	0.959435	0.806949	0.789253	1.00242	1.06608	1.15136
TUFM	Elongation factor Tu, mitochondrial	P49411		0.432915	-0.0788538	-0.986812	+	Matrix	Mitochondrial central dogma;Translation;Translation factors		31	31	31	32	32	32	32	2.61852e-26	3.68255e-28	49874.9	3.075	3.09074	2.99571	3.29678	3.12221	3.12899	2.98271
ALDH7A1	Isoform 2 of Alpha-aminoadipic semialdehyde dehydrogenase	P49419-2		0.408212	-0.475059	-0.939408	+	Matrix	Amino acid metabolism;Choline and betaine metabolism;Detoxification;Folate and 1-C metabolism;Glycine metabolism;Lysine metabolism;Metabolism;ROS and glutathione metabolism;Vitamin metabolism		22	22	21	20	21	20	22	1.7294e-26	2.46257e-28	55366.4	-1.10491	-0.962226	-1.32226	-0.605701	-0.0168758	-1.85873	-0.137649
HARS2	Histidine--tRNA ligase, mitochondrial	P49590	+	1.33538	0.16029	2.63601	+	Matrix	Mitochondrial central dogma;mt-tRNA synthetases;Translation		14	14	15	13	15	15	15	5.50738e-25	7.05527e-27	56888.3	-0.179017	-0.321068	-0.398943	-0.472186	-0.518931	-0.406159	-0.442587
ACADVL	Very long-chain specific acyl-CoA dehydrogenase, mitochondrial;Isoform 3 of Very long-chain specific acyl-CoA dehydrogenase, mitochondrial	P49748;P49748-3		0.0200893	-0.00439141	-0.0595826	+	MIM	Fatty acid oxidation;Lipid metabolism;Metabolism		37	35	37	37	37	36	38	2.24285e-36	1.23151e-37	NaN	1.73431	1.80282	1.96259	1.91273	1.72752	1.87436	1.83592
ACOT2	Acyl-coenzyme A thioesterase 2, mitochondrial	P49753		0.223066	-1.15552	-0.571372	+	Matrix	Lipid metabolism;Metabolism		2	0	1	1	1	2	1	1.28444e-26	1.85216e-28	53218.5	-4.63545	NaN	-5.97519	-2.82319	-2.62329	-3.05093	-8.10177
HINT1	Adenosine 5'-monophosphoramidase HINT1	P49773		0.154795	-0.105418	-0.407978	+	unknown	Metabolism;Nucleotide metabolism;Nucleotide synthesis and processing		12	12	12	11	11	11	12	6.52381e-31	1.47506e-32	13801.9	1.87692	1.51014	2.03066	2.12183	2.05774	2.12002	1.3457
FHIT	Bis(5'-adenosyl)-triphosphatase	P49789		0.324723	0.340262	0.774863	+	Matrix	Metabolism;Nucleotide metabolism;Nucleotide synthesis and processing		8	7	9	9	9	9	9	2.4573e-31	5.89323e-33	16858.2	-1.46683	-1.80368	-0.404779	-1.26363	-1.33518	-1.44322	-2.2194
MTHFS	5-formyltetrahydrofolate cyclo-ligase	P49914	+	1.71578	-0.588981	-3.4005	+	Matrix	Folate and 1-C metabolism;Metabolism;Vitamin metabolism		7	8	8	8	8	8	8	2.76619e-25	3.60807e-27	23255.6	-0.798866	-0.597043	-0.563411	-0.174089	0.197027	0.11814	-0.397582
LIG3	DNA ligase 3;Isoform 3 of DNA ligase 3	P49916;P49916-3		0.197354	0.0624345	0.505323	+	Matrix	Mitochondrial central dogma;mtDNA maintenance;mtDNA repair;mtDNA replication		39	35	38	38	38	37	36	4.11431e-30	8.40174e-32	NaN	-0.167093	-0.154365	-0.160357	-0.199087	-0.431149	-0.317945	0.0560229
IDH3A	Isocitrate dehydrogenase [NAD] subunit alpha, mitochondrial	P50213		0.229085	-0.0698692	-0.575175	+	Matrix	Carbohydrate metabolism;Metabolism;TCA cycle		19	18	18	19	19	19	19	4.92253e-20	4.933e-22	39591.7	2.82987	2.84327	2.68537	3.02724	2.75868	3.00572	2.63253
PPOX	Protoporphyrinogen oxidase	P50336		0.00994859	0.00396866	0.029835	+	MIM	Heme synthesis and processing;Metabolism;Metals and cofactors		11	10	10	10	10	11	11	2.06199e-29	3.852e-31	50765.3	-1.1693	-1.1386	-1.54851	-1.46954	-1.17698	-1.26021	-1.25103
CPT1A	Carnitine O-palmitoyltransferase 1, liver isoform	P50416		0.382827	0.308291	0.89014	+	MOM	Carnitine shuttle;Carnitine synthesis and transport;Fatty acid oxidation;Lipid metabolism;Metabolism;Metals and cofactors		32	31	32	31	32	31	32	4.01607e-32	1.0753e-33	88367.6	0.523821	0.58991	-0.249221	-0.0418718	-0.279246	-0.372492	0.613127
GATM	Isoform 2 of Glycine amidinotransferase, mitochondrial	P50440-2		0.650215	-0.358591	-1.38816	+	Matrix	Creatine metabolism;Metabolism;Nucleotide metabolism		29	25	29	29	30	30	29	4.36232e-23	4.9606e-25	44883.4	0.70708	0.679949	1.04107	1.3981	1.54861	1.09351	0.631611
NUDT2	Bis(5'-nucleosyl)-tetraphosphatase [asymmetrical]	P50583		0.672501	-0.443634	-1.42832	+	Matrix	Metabolism;Nucleotide metabolism;Nucleotide synthesis and processing		9	9	9	9	9	9	9	6.4107e-26	8.72744e-28	16829.2	-0.415803	-0.351198	0.386825	0.411124	0.735654	0.298568	-0.177714
DAP3	Small ribosomal subunit protein mS29;Isoform 2 of Small ribosomal subunit protein mS29	P51398;P51398-2		0.108694	-0.0313492	-0.296755	+	Matrix	T		19	19	19	21	21	21	20	2.26788e-31	5.46277e-33	NaN	0.491501	0.411046	0.456969	0.366728	0.420229	0.405546	0.74558
DNA2	DNA replication ATP-dependent helicase/nuclease DNA2	P51530		0.0021996	0.00207965	0.00665426	+	Matrix	Fe-S-containing proteins;Metabolism;Metals and cofactors;Mitochondrial central dogma;mtDNA maintenance;mtDNA replication		18	15	21	17	18	16	20	1.17736e-23	1.38316e-25	120415	-2.82688	-2.78143	-1.86571	-2.46035	-2.58759	-2.80727	-2.11846
IDH3G	Isocitrate dehydrogenase [NAD] subunit gamma, mitochondrial	P51553		0.14513	-0.0396381	-0.385204	+	Matrix	Carbohydrate metabolism;Metabolism;TCA cycle		16	16	16	16	15	16	16	8.36369e-21	8.60355e-23	42794.3	1.47612	1.57923	1.38564	1.50482	1.42979	1.74305	1.4022
ALDH3A2	Aldehyde dehydrogenase family 3 member A2;Isoform 2 of Aldehyde dehydrogenase family 3 member A2	P51648;P51648-2		0.396467	0.183497	0.916688	+	Membrane	Detoxification;Metabolism;ROS and glutathione metabolism		21	21	20	21	21	21	21	3.47005e-27	5.23482e-29	NaN	1.9378	1.98058	1.61066	1.84487	1.35293	1.46928	1.97099
ALDH5A1	Succinate-semialdehyde dehydrogenase, mitochondrial;Isoform 2 of Succinate-semialdehyde dehydrogenase, mitochondrial	P51649;P51649-2		0.291733	0.244952	0.707571	+	Matrix	Amino acid metabolism;GABA metabolism;Metabolism		14	16	16	16	16	16	16	3.64025e-25	4.71091e-27	NaN	-0.20945	-0.131362	-0.670195	-0.834532	-1.19778	-0.284822	-0.0106838
HSD17B4	Peroxisomal multifunctional enzyme type 2	P51659		0.473302	0.281304	1.0633	+	unknown	Lipid metabolism;Metabolism		37	37	38	37	38	37	36	7.46257e-42	1.20718e-42	79686.4	1.57111	1.54451	1.6856	0.656013	1.50897	1.53374	1.57769
RIDA	2-iminobutanoate/2-iminopropanoate deaminase	P52758		0.325961	0.213933	0.77736	+	Matrix	0		7	7	7	7	7	7	7	2.60639e-23	3.00107e-25	14493.7	2.02521	1.89174	1.76317	2.03182	1.86301	1.80729	1.01564
MRPL12	Large ribosomal subunit protein bL12m	P52815		0.011731	0.0125252	0.0351109	+	Matrix	LSU;Mitochondrial central dogma;Mitochondrial ribosome;mtRNA metabolism;Transcription;Translation		4	5	5	5	5	5	5	1.59097e-16	1.45174e-18	21348.2	0.682365	0.604855	0.546443	-0.0953834	0.987348	0.303055	1.19976
SLC25A1	Tricarboxylate transport protein, mitochondrial	P53007		0.62772	-0.109306	-1.3475	+	MIM	Carbohydrate metabolism;Gluconeogenesis;Lipid metabolism;Metabolism;SLC25A family;Small molecule transport;TCA-associated		11	11	11	11	11	11	11	2.0389e-35	9.41687e-37	34012.7	1.82716	1.82751	1.77749	1.77825	1.97458	1.84561	2.08168
NUDT6	Nucleoside diphosphate-linked moiety X motif 6	P53370		0.162623	-0.118433	-0.426232	+	Matrix	0		5	5	5	5	5	4	5	7.27103e-33	2.19227e-34	35678.6	-1.68437	-1.97083	-1.75017	-1.25223	-1.46485	-1.71482	-2.30152
ACLY	ATP-citrate synthase	P53396		0.375921	0.0789228	0.876628	+	Matrix	Carbohydrate metabolism;Metabolism;TCA-associated		64	61	62	64	64	62	64	5.88152e-44	1.56524e-44	120839	2.38458	2.37477	2.33875	2.4082	2.33122	2.34246	2.06657
SUCLG1	Succinate--CoA ligase [ADP/GDP-forming] subunit alpha, mitochondrial	P53597		0.224192	0.0445883	0.56454	+	Matrix	Carbohydrate metabolism;Itaconate metabolism;Metabolism;Nucleotide metabolism;Nucleotide synthesis and processing;TCA cycle		10	10	10	10	10	10	10	2.67569e-25	3.49555e-27	36249.7	1.75245	1.8431	1.94118	1.8698	1.83414	1.86095	1.63906
HCCS	Holocytochrome c-type synthase	P53701	+	1.47536	-0.33875	-2.90823	+	IMS	Cytochrome C;Heme synthesis and processing;Metabolism;Metals and cofactors;OXPHOS;OXPHOS subunits		13	11	12	13	13	13	13	2.14716e-32	5.9997e-34	30601.6	0.174951	0.321356	0.409607	0.485772	0.699068	0.521514	0.85653
POLG	DNA polymerase subunit gamma-1	P54098		0.550181	0.119493	1.20613	+	Matrix	Mitochondrial central dogma;mtDNA maintenance;mtDNA nucleoid;mtDNA repair;mtDNA replication		30	29	32	31	30	29	31	3.42829e-30	7.0797e-32	139562	-1.06185	-0.988738	-0.769542	-1.1333	-1.12233	-1.08909	-0.893422
AK2	Adenylate kinase 2, mitochondrial;Isoform 2 of Adenylate kinase 2, mitochondrial	P54819;P54819-2	+	1.76811	0.230411	3.51241	+	IMS	Metabolism;Nucleotide metabolism;Nucleotide synthesis and processing		18	18	18	18	17	18	18	3.9207e-24	4.73238e-26	NaN	2.95549	2.94612	2.94329	2.85955	2.58961	2.72094	2.70144
ALDH18A1	Delta-1-pyrroline-5-carboxylate synthase	P54886		0.646346	0.0866117	1.38117	+	Matrix	Amino acid metabolism;Metabolism;Proline metabolism		44	44	46	45	45	45	45	2.74519e-31	6.55508e-33	87302.3	2.06184	2.07225	1.88599	1.92329	1.83109	1.95325	1.97269
HADHB	Trifunctional enzyme subunit beta, mitochondrial;Isoform 2 of Trifunctional enzyme subunit beta, mitochondrial	P55084;P55084-2		0.154265	0.0395672	0.406736	+	MIM	Amino acid metabolism;Carbohydrate metabolism;Fatty acid oxidation;Ketone metabolism;Lipid metabolism;Lysine metabolism;Metabolism		31	31	31	30	31	31	31	3.42728e-33	1.08646e-34	NaN	2.57845	2.60669	2.6465	2.37349	2.62509	2.52741	2.75792
CASP9	Caspase-9	P55211		0.318969	-0.12148	-0.763231	+	IMS	Protein import, sorting and homeostasis;Apoptosis;Mitochondrial dynamics and surveillance;Proteases;Protein homeostasis		5	5	5	5	5	5	5	4.44341e-13	3.83453e-15	46280.8	-2.34719	-2.82378	-2.40452	-2.48498	-2.36548	-2.19141	-2.57285
GFER	FAD-linked sulfhydryl oxidase ALR	P55789		0.976511	0.113016	1.97271	+	IMS	Protein import, sorting and homeostasis;MIA40;Protein import and sorting		5	5	5	4	5	4	4	4.99229e-33	1.54112e-34	23449.2	-1.87473	-1.70698	-1.84095	-1.84213	-1.97047	-1.9757	-1.89399
OXCT1	Succinyl-CoA:3-ketoacid coenzyme A transferase 1, mitochondrial	P55809		0.825222	0.21432	1.70171	+	Matrix	Carbohydrate metabolism;Ketone metabolism;Metabolism		25	23	23	24	25	24	25	3.58239e-32	9.6742e-34	56157.6	2.32904	2.37336	2.12285	2.21038	2.13501	2.10254	1.79511
BID	BH3-interacting domain death agonist	P55957		0.235229	0.23646	0.588464	+	MOM	Apoptosis;Mitochondrial dynamics and surveillance		10	9	10	10	9	10	10	1.2073e-29	2.32105e-31	21994.7	1.35749	1.18406	1.70037	1.45206	1.3319	1.68923	0.236857
CMC4	Cx9C motif-containing protein 4	P56277	+	1.51738	1.69612	2.99185	+	IMS	0		3	4	4	3	4	3	3	7.97055e-52	1.46127e-51	7746.91	-0.744315	0.162966	0.02755	-0.845001	-1.69819	-2.02746	-2.95222
STX17	Syntaxin-17	P56962		1.0832	0.170376	2.16594	+	MOM	Autophagy;Fission;Mitochondrial dynamics and surveillance;Organelle contact sites		9	10	10	10	10	9	10	9.20717e-31	2.03849e-32	33403.5	-1.22415	-1.11649	-1.01528	-1.26446	-1.19867	-1.25744	-1.43549
SYNJ2BP	Synaptojanin-2-binding protein	P57105	+	2.34192	0.358866	4.88059	+	MOM	Mitochondrial dynamics and surveillance;Organelle contact sites		7	7	7	7	7	7	7	6.37736e-27	9.42256e-29	15928	0.123348	0.0789086	0.0833876	-0.308822	-0.276084	-0.378533	-0.0911643
YBEY	Endoribonuclease YbeY	P58557		0.258673	-0.247724	-0.638535	+	Matrix	Mitochondrial central dogma;Mitochondrial ribosome assembly;mtRNA metabolism;Polycistronic mtRNA processing;Translation		2	2	1	2	2	2	2	3.2436e-12	2.76765e-14	19298.1	-0.796576	-1.16076	-1.43342	-0.978451	-0.138024	-1.60185	-0.811797
ROMO1	Reactive oxygen species modulator 1	P60602		0.790352	0.497756	1.63942	+	MIM	Protein import, sorting and homeostasis;Protein import and sorting;Small molecule transport;TIM23 presequence pathway		2	2	2	2	2	2	2	1.09579e-20	1.12302e-22	8182.83	1.73892	2.04279	1.50027	1.16698	0.918083	1.02665	1.93992
HSPE1	10 kDa heat shock protein, mitochondrial	P61604		1.09795	0.151078	2.19285	+	Matrix	Protein import, sorting and homeostasis;Chaperones;Protein homeostasis		20	20	21	22	20	19	16	4.21985e-35	1.83593e-36	10931.7	4.8655	4.73395	4.7622	4.67581	4.6908	4.69405	4.48389
TIMM10	Mitochondrial import inner membrane translocase subunit Tim10	P62072		1.04529	-0.954951	-2.09699	+	MIM	Protein import, sorting and homeostasis;Chaperones;Protein homeostasis;Protein import and sorting;Protein import, sorting and homeostasis		7	6	7	6	6	6	7	1.34687e-25	1.79112e-27	10333	-1.84578	-1.9135	-1.58099	-0.828495	-0.0981908	-0.506664	-1.8672
BLOC1S1	Biogenesis of lysosome-related organelles complex 1 subunit 1;Isoform 2 of Biogenesis of lysosome-related organelles complex 1 subunit 1	P78537;P78537-2	+	1.62545	-0.801029	-3.21149	+	unknown	Signaling		4	4	5	5	5	5	5	7.42697e-21	7.65189e-23	NaN	-1.67251	-1.55833	-1.98715	-0.809067	-0.608222	-0.848999	-1.48692
NTHL1	Endonuclease III-like protein 1;Isoform 2 of Endonuclease III-like protein 1;Isoform 3 of Endonuclease III-like protein 1	P78549;P78549-2;P78549-3	+	1.8309	-0.430965	-3.6492	+	unknown	Fe-S-containing proteins;Metabolism;Metals and cofactors		7	7	7	8	8	7	7	4.9197e-24	5.89827e-26	NaN	-0.925833	-0.77008	-0.861546	-0.209446	-0.363417	-0.662546	-0.450677
MRPS22	Small ribosomal subunit protein mS22	P82650	+	1.85452	-0.215793	-3.70139	+	Matrix	Mitochondrial central dogma;Mitochondrial ribosome;SSU;Translation		22	21	22	23	23	22	22	1.02883e-32	3.01925e-34	41280.4	0.733662	0.668544	0.612744	0.841262	0.901805	0.805976	1.00073
MRPS25	Small ribosomal subunit protein mS25	P82663	+	2.39143	-0.268188	-5.01268	+	Matrix	Mitochondrial central dogma;Mitochondrial ribosome;SSU;Translation		11	12	12	12	12	12	12	6.24926e-27	9.24157e-29	20116.4	-0.281225	-0.258746	-0.29979	-0.0664136	0.0765433	-0.107091	0.05003
MRPS10	Small ribosomal subunit protein uS10m	P82664		0.71069	0.220804	1.49691	+	Matrix	Mitochondrial central dogma;Mitochondrial ribosome;SSU;Translation		6	6	6	6	6	6	6	2.28945e-35	1.04715e-36	22999.5	0.121383	0.0457284	-0.0875184	-0.317048	-0.238452	-0.368831	0.147239
MRPS35	Small ribosomal subunit protein mS35	P82673		0.201409	-0.0349287	-0.51437	+	Matrix	Mitochondrial central dogma;Mitochondrial ribosome;SSU;Translation		13	13	13	13	13	13	13	4.93319e-31	1.13407e-32	36844.3	-0.0633972	-0.0163339	-0.113912	-0.0912788	-0.0151963	-0.12773	0.115729
MRPS5	Small ribosomal subunit protein uS5m	P82675		0.859607	-0.192383	-1.76314	+	Matrix	Mitochondrial central dogma;Mitochondrial ribosome;SSU;Translation		19	20	20	20	20	20	20	2.97704e-25	3.87544e-27	48006.5	-0.234673	-0.254495	-0.399132	-0.212314	-0.218627	-0.126043	0.142116
MRPS36	Alpha-ketoglutarate dehydrogenase component 4	P82909	+	1.39161	0.141992	2.74423	+	Matrix	Carbohydrate metabolism;Metabolism;Mitochondrial central dogma;Mitochondrial ribosome;SSU;TCA cycle;Translation		6	6	6	6	6	6	6	2.91847e-42	5.32096e-43	11466.2	0.50079	0.413761	0.419709	0.245969	0.27373	0.418022	0.273321
MRPS11	Small ribosomal subunit protein uS11m;Isoform 2 of Small ribosomal subunit protein uS11m	P82912;P82912-2		0.149997	0.0592836	0.396704	+	Matrix	Mitochondrial central dogma;Mitochondrial ribosome;SSU;Translation		5	5	5	5	5	5	5	4.05828e-28	6.64961e-30	NaN	0.167173	0.218969	0.0902121	-0.0617177	0.0424428	-0.0462692	0.463548
MRPS15	Small ribosomal subunit protein uS15m	P82914		0.493979	0.185065	1.10204	+	Matrix	Mitochondrial central dogma;Mitochondrial ribosome;SSU;Translation		8	8	8	8	8	8	8	1.55838e-17	1.45458e-19	29842.1	1.15881	1.09862	0.937626	0.80951	0.753813	0.682135	1.27436
MRPS21	Small ribosomal subunit protein bS21m	P82921		0.0367077	-0.0113317	-0.106998	+	Matrix	Mitochondrial central dogma;Mitochondrial ribosome;SSU;Translation		2	3	2	3	3	3	3	1.24397e-10	1.03953e-12	10688.5	0.550402	0.694251	0.487704	0.602328	0.588729	0.390422	0.773656
MRPS34	Small ribosomal subunit protein mS34	P82930	+	3.14219	-0.297911	-7.374	+	Matrix	Mitochondrial central dogma;Mitochondrial ribosome;SSU;Translation		13	13	14	14	14	14	13	6.51501e-42	1.06963e-42	25650.5	1.06069	0.969862	0.922342	1.22945	1.31589	1.28988	1.29362
MRPS6	Small ribosomal subunit protein bS6m	P82932	+	2.01661	-0.225486	-4.07097	+	Matrix	Mitochondrial central dogma;Mitochondrial ribosome;SSU;Translation		6	6	6	7	7	6	7	1.07374e-34	4.37721e-36	14226.6	0.955203	0.925831	0.817004	1.12495	1.22349	1.05216	1.09873
MRPS9	Small ribosomal subunit protein uS9m	P82933	+	3.32305	-0.351452	-8.06235	+	Matrix	Mitochondrial central dogma;Mitochondrial ribosome;mtRNA granules;mtRNA metabolism;SSU;Translation		22	23	22	24	23	24	23	4.80618e-25	6.18219e-27	45834.8	-0.690043	-0.841652	-0.825129	-0.429334	-0.409597	-0.47525	-0.422445
LACTB	Serine beta-lactamase-like protein LACTB, mitochondrial	P83111		0.513816	0.2586	1.13897	+	IMS	Protein import, sorting and homeostasis;Lipid metabolism;Metabolism;Phospholipid metabolism;Proteases;Protein homeostasis		23	22	23	21	21	21	23	2.46152e-26	3.46619e-28	60693.6	0.1185	0.152521	0.492627	-0.263381	-0.224067	-0.0150907	0.486337
ARF5	ADP-ribosylation factor 5	P84085		0.204765	0.0443868	0.52183	+	unknown	0		6	6	6	6	6	6	6	7.52865e-21	7.75302e-23	20529.6	2.08668	2.06184	2.14825	2.08899	2.14141	2.13871	1.84902
CYCS	Cytochrome c	P99999		0.997044	-0.373198	-2.00972	+	IMS	Apoptosis;Cytochrome C;Cytochromes;Electron carriers;Heme-containing proteins;Metabolism;Metals and cofactors;Mitochondrial dynamics and surveillance;OXPHOS;OXPHOS subunits		8	8	8	8	7	7	8	3.01066e-30	6.28013e-32	11748.7	2.73277	2.58741	2.83296	3.28961	3.2324	3.1926	2.64905
TFAM	Transcription factor A, mitochondrial	Q00059		0.123189	0.0335295	0.33246	+	Matrix	Mitochondrial central dogma;mtDNA maintenance;mtDNA nucleoid;mtDNA replication;mtRNA metabolism;Transcription		17	17	17	17	17	18	17	4.60486e-24	5.53287e-26	29096.6	1.928	1.82431	1.87041	1.83339	1.68765	1.77017	2.07164
SLC25A3	Isoform B of Solute carrier family 25 member 3	Q00325-2		0.309224	0.270955	0.743434	+	MIM	Calcium cycle;Calcium homeostasis;Copper metabolism;Metabolism;Metals and cofactors;Signaling;SLC25A family;Small molecule transport		19	19	19	19	20	17	18	2.91321e-28	4.84434e-30	39958.7	3.12509	3.2946	3.08995	2.56254	2.68005	2.54433	3.80878
DHODH	Dihydroorotate dehydrogenase (quinone), mitochondrial	Q02127		1.23627	-0.351329	-2.44855	+	MIM	Metabolism;Electron carriers;Metabolism;Nucleotide metabolism;Nucleotide synthesis and processing;Q-linked reactions, other		21	21	21	21	21	20	21	6.44839e-34	2.32311e-35	42867.2	-0.698951	-0.827294	-0.45947	-0.52244	-0.354438	-0.299446	-0.0659778
OGDH	2-oxoglutarate dehydrogenase complex component E1	Q02218		0.27315	0.0429765	0.668978	+	Matrix	Carbohydrate metabolism;Metabolism;TCA cycle		55	55	56	56	56	56	56	1.15027e-42	2.3504e-43	115935	1.16182	1.19843	1.00376	1.07694	1.12493	0.982373	1.1292
ALDH6A1	Methylmalonate-semialdehyde/malonate-semialdehyde dehydrogenase [acylating], mitochondrial;Isoform 2 of Methylmalonate-semialdehyde/malonate-semialdehyde dehydrogenase [acylating], mitochondrial	Q02252;Q02252-2	+	1.30518	0.315539	2.57846	+	MIM	Amino acid metabolism;Branched-chain amino acid metabolism;Metabolism		25	25	25	25	25	25	25	1.56225e-34	6.21885e-36	NaN	0.22308	0.286963	0.48136	0.144462	-0.102113	0.184201	-0.166835
CYP27A1	Sterol 26-hydroxylase, mitochondrial	Q02318		0.217056	0.208821	0.548942	+	MIM	Metabolism;Cholesterol, bile acid, steroid synthesis;Heme-containing proteins;Lipid metabolism;Metabolism;Metals and cofactors		17	15	16	16	17	17	16	2.34783e-41	3.41314e-42	60234.8	-0.965281	-1.00336	-0.788472	-0.76987	-1.25099	-0.523076	-1.9675
BDH1	D-beta-hydroxybutyrate dehydrogenase, mitochondrial	Q02338		0.184203	-0.0983048	-0.475723	+	MIM	Carbohydrate metabolism;Ketone metabolism;Metabolism		15	15	15	16	15	15	16	1.62098e-32	4.60546e-34	38157.1	0.656319	0.712875	1.25454	1.00183	0.7976	0.816284	1.27582
SLC25A11	Mitochondrial 2-oxoglutarate/malate carrier protein	Q02978		0.672376	0.468609	1.42809	+	MIM	Carbohydrate metabolism;Gluconeogenesis;Malate-aspartate shuttle;Metabolism;SLC25A family;Small molecule transport;TCA-associated		18	17	18	18	18	17	18	3.7279e-36	1.96991e-37	34061.7	1.95871	1.91281	1.82862	1.22722	1.16125	1.08256	2.25472
SSBP1	Single-stranded DNA-binding protein, mitochondrial	Q04837		0.193717	-0.03918	-0.497176	+	Matrix	Mitochondrial central dogma;mtDNA maintenance;mtDNA nucleoid;mtDNA replication		9	9	9	9	9	9	9	1.87002e-28	3.15656e-30	17259.7	3.27156	3.16845	3.33386	3.25249	3.45086	3.30466	3.18054
FPGS	Folylpolyglutamate synthase, mitochondrial;Isoform 2 of Folylpolyglutamate synthase, mitochondrial;Isoform 3 of Folylpolyglutamate synthase, mitochondrial;Isoform 4 of Folylpolyglutamate synthase, mitochondrial	Q05932;Q05932-2;Q05932-3;Q05932-4		0.530953	0.128876	1.1707	+	Matrix	Folate and 1-C metabolism;Metabolism;Vitamin metabolism		11	11	12	12	12	11	10	9.30761e-27	1.35938e-28	NaN	-2.00291	-1.87948	-1.78851	-2.054	-2.15443	-2.08701	-1.78126
C1QBP	Complement component 1 Q subcomponent-binding protein, mitochondrial	Q07021	+	1.85251	0.220903	3.69694	+	Matrix	Immune response;Signaling		9	11	11	10	10	11	11	1.00494e-42	2.06623e-43	31362.2	3.0889	2.93858	3.02094	2.8746	2.68654	2.79082	2.82898
BAX	Apoptosis regulator BAX;Isoform Beta of Apoptosis regulator BAX;Isoform Sigma of Apoptosis regulator BAX	Q07812;Q07812-2;Q07812-8		0.931522	0.365183	1.89187	+	MOM	Apoptosis;Mitochondrial dynamics and surveillance		11	11	11	11	11	11	11	6.90359e-32	1.79244e-33	NaN	2.35087	2.28498	2.15251	1.90147	2.11702	2.12202	1.4499
BCL2L1	Bcl-2-like protein 1;Isoform Bcl-X(beta) of Bcl-2-like protein 1	Q07817;Q07817-3		1.13836	0.442992	2.26694	+	MOM	Apoptosis;Mitochondrial dynamics and surveillance		4	4	4	4	4	4	4	1.78495e-31	4.37456e-33	NaN	-1.12559	-1.04468	-0.62043	-1.61312	-1.33007	-1.49992	-1.0498
MCL1	Induced myeloid leukemia cell differentiation protein Mcl-1	Q07820		0.0466074	-0.0358608	-0.134518	+	MOM	Apoptosis;Mitochondrial dynamics and surveillance		5	6	6	6	6	6	5	7.94628e-27	1.16675e-28	37337.4	-1.12441	-1.79308	-1.29129	-1.8785	-1.26408	-1.08758	-1.23811
CRYZ	Quinone oxidoreductase	Q08257		0.0701248	0.107421	0.197932	+	Matrix	0		22	22	24	23	22	23	22	1.58871e-34	6.31276e-36	35206.6	1.38458	1.3839	2.70597	0.991915	1.31302	2.40851	2.15613
NSUN2	RNA cytosine C(5)-methyltransferase NSUN2	Q08J23		0.164143	0.0202627	0.429758	+	Matrix	Mitochondrial central dogma;mtRNA metabolism;mt-tRNA modifications		52	54	55	56	54	52	53	5.48378e-35	2.3441e-36	86470.7	1.23566	1.2185	1.2523	1.28507	1.17173	1.27744	1.12667
PMPCA	Mitochondrial-processing peptidase subunit alpha	Q10713		0.312435	-0.0341168	-0.74997	+	Matrix	Protein import, sorting and homeostasis;Preprotein cleavage;Proteases;Protein homeostasis;Protein import and sorting;Protein import, sorting and homeostasis		24	24	24	25	25	25	25	1.42599e-29	2.72087e-31	58252.9	1.34954	1.32809	1.28849	1.26612	1.44106	1.3744	1.34306
GRSF1	G-rich sequence factor 1	Q12849		0.351284	-0.0531738	-0.828028	+	Matrix	Mitochondrial central dogma;Mitochondrial ribosome assembly;mtRNA granules;mtRNA metabolism;mtRNA stability and decay;Polycistronic mtRNA processing;Translation		19	18	19	20	19	20	19	6.21962e-33	1.89956e-34	53126.3	0.603863	0.491996	0.383271	0.52588	0.528855	0.495821	0.634311
TRAP1	Heat shock protein 75 kDa, mitochondrial;Isoform 2 of Heat shock protein 75 kDa, mitochondrial	Q12931;Q12931-2		0.424282	0.0379182	0.970303	+	Matrix	Protein import, sorting and homeostasis;Chaperones;Protein homeostasis		38	38	38	39	39	38	38	1.25512e-33	4.28989e-35	NaN	3.42539	3.33373	3.40851	3.34377	3.38935	3.27963	3.3924
BNIP3	BCL2/adenovirus E1B 19 kDa protein-interacting protein 3	Q12983		0.759184	-0.346899	-1.58373	+	MOM	Apoptosis;Mitochondrial dynamics and surveillance		4	3	4	4	4	4	4	9.49636e-26	1.27728e-27	21541	-2.24408	-1.98748	-1.65929	-1.51293	-1.26814	-1.79388	-1.89192
ECH1	Delta(3,5)-Delta(2,4)-dienoyl-CoA isomerase, mitochondrial	Q13011	+	1.81796	0.166719	3.62079	+	Matrix	Lipid metabolism;Metabolism		20	19	20	18	19	18	19	5.57262e-31	1.27063e-32	35816.2	2.12841	2.17364	2.16098	2.06876	1.9356	2.03377	1.91236
COASY	Bifunctional coenzyme A synthase;Isoform 2 of Bifunctional coenzyme A synthase	Q13057;Q13057-2	+	1.39267	0.199807	2.7463	+	Matrix	Coenzyme A metabolism;Metabolism;Metals and cofactors		15	15	15	16	16	16	15	1.21701e-23	1.42898e-25	NaN	0.47976	0.540993	0.369584	0.218717	0.271273	0.399565	0.165003
MRPL28	Large ribosomal subunit protein bL28m	Q13084		0.273517	-0.085091	-0.669745	+	Matrix	LSU;Mitochondrial central dogma;Mitochondrial ribosome;Translation		19	18	18	20	19	19	19	5.6862e-22	6.11319e-24	30156.8	-0.30832	-0.217871	-0.268805	-0.491204	-0.0354877	-0.132234	-0.0607049
ACACA	Acetyl-CoA carboxylase 1	Q13085		0.470482	-0.0814206	-1.058	+	Matrix	Biotin utilizing proteins;Lipid metabolism;Metabolism;Type II fatty acid synthesis;Vitamin metabolism		86	81	84	84	86	80	87	1.53379e-46	7.97089e-47	265554	-1.0053	-1.00859	-1.18165	-1.00617	-0.878646	-1.11297	-0.937244
PRDX4	Peroxiredoxin-4	Q13162	+	1.69737	0.344135	3.36155	+	IMS	Detoxification;Metabolism;ROS and glutathione metabolism		12	12	12	12	12	12	12	1.14204e-24	1.42998e-26	30539.9	2.80687	2.8146	2.52069	2.40321	2.49312	2.3426	2.24074
NME3	Nucleoside diphosphate kinase 3	Q13232	+	1.60985	0.461104	3.17938	+	MOM	Metabolism;Nucleotide metabolism;Nucleotide synthesis and processing		8	8	7	8	8	8	7	1.95905e-37	1.3034e-38	19015	-0.0732621	-0.188211	-0.0195043	-0.85263	-0.530145	-0.55737	-0.278908
MRPL49	Large ribosomal subunit protein mL49	Q13405		1.14646	0.135207	2.28183	+	Matrix	LSU;Mitochondrial central dogma;Mitochondrial ribosome;Translation		8	8	8	8	8	8	8	2.33718e-26	3.29801e-28	19198	0.685689	0.638175	0.484657	0.422113	0.455101	0.541939	0.451383
NNT	NAD(P) transhydrogenase, mitochondrial	Q13423		0.773654	0.376513	1.60959	+	MIM	Metabolism;Metals and cofactors;NAD biosynthesis and metabolism		45	45	43	44	43	42	46	2.23045e-35	1.02371e-36	113896	1.86746	1.87383	1.50024	1.05369	1.5489	1.09676	1.78329
TOP3A	DNA topoisomerase 3-alpha;Isoform Short of DNA topoisomerase 3-alpha;Isoform 3 of DNA topoisomerase 3-alpha	Q13472;Q13472-2;Q13472-3	+	4.70833	-0.64857	-15.6152	+	Matrix	Mitochondrial central dogma;mtDNA maintenance;mtDNA replication		21	21	16	21	20	19	21	1.89913e-27	2.92994e-29	NaN	-2.32038	-2.28359	-2.22889	-1.58937	-1.61753	-1.59329	-1.71601
MTX1	Metaxin-1;Isoform 3 of Metaxin-1	Q13505;Q13505-3		0.164489	-0.0363032	-0.430558	+	MOM	Protein import, sorting and homeostasis;Intramitochondrial membrane interactions;Mitochondrial dynamics and surveillance;Protein import and sorting;SAM		12	12	12	12	12	12	12	1.81245e-27	2.80342e-29	NaN	0.473696	0.402758	0.461113	0.377477	0.442069	0.422208	0.686882
ALKBH1	Nucleic acid dioxygenase ALKBH1	Q13686	+	2.30159	-0.317897	-4.77481	+	Matrix	Mitochondrial central dogma;mtRNA granules;mtRNA metabolism;mt-tRNA modifications		10	8	10	10	10	9	10	2.11566e-23	2.44799e-25	43831.8	-2.19956	-2.13942	-2.24348	-1.81667	-1.7639	-1.93412	-1.99034
AUH	Methylglutaconyl-CoA hydratase, mitochondrial	Q13825		0.517728	0.204281	1.14623	+	Matrix	Amino acid metabolism;Branched-chain amino acid metabolism;Carbohydrate metabolism;Itaconate metabolism;Metabolism		8	8	8	8	8	7	8	6.1054e-21	6.31395e-23	35608.6	-1.15175	-1.12431	-1.63877	-1.78538	-1.38674	-1.40377	-1.46101
IDI1	Isopentenyl-diphosphate Delta-isomerase 1	Q13907		0.797986	-0.539829	-1.65306	+	Matrix	Cholesterol-associated;Lipid metabolism;Metabolism		14	11	13	14	14	14	12	1.10093e-26	1.59872e-28	26319.2	0.640063	0.850761	1.02164	1.58948	1.72557	1.60589	0.588338
COX17	Cytochrome c oxidase copper chaperone	Q14061	+	2.72356	-1.44799	-5.96867	+	IMS	CIV assembly factors;Complex IV;Copper metabolism;Metabolism;Metals and cofactors;OXPHOS;OXPHOS assembly factors		4	3	5	5	5	5	4	1.19356e-17	1.11722e-19	6915.1	-0.893839	-0.688831	-0.748467	1.00532	0.90078	0.670296	0.107392
MRPL58	Large ribosomal subunit protein mL62	Q14197		0.935386	-0.175636	-1.8988	+	Matrix	LSU;Mitochondrial central dogma;Mitochondrial ribosome;Translation;Translation factors		9	8	9	9	9	9	10	1.67365e-21	1.76963e-23	23630.1	1.41375	1.29858	1.06791	1.37057	1.41843	1.43589	1.51797
ENDOG	Endonuclease G, mitochondrial	Q14249		0.0286341	0.0251564	0.0841612	+	IMS	Apoptosis;Mitochondrial central dogma;Mitochondrial dynamics and surveillance;mtDNA maintenance;mtDNA stability and decay;mtRNA metabolism;mtRNA stability and decay		5	6	6	6	6	6	5	8.90118e-20	8.82496e-22	32620.2	-1.28073	-1.08373	-1.01031	-1.64791	-0.496146	-1.08837	-1.36789
FASTK	Fas-activated serine/threonine kinase;Isoform 2 of Fas-activated serine/threonine kinase;Isoform 3 of Fas-activated serine/threonine kinase;Isoform 4 of Fas-activated serine/threonine kinase	Q14296;Q14296-2;Q14296-3;Q14296-4		0.0200878	0.0210847	0.0595781	+	MIM	Mitochondrial central dogma;mtRNA granules;mtRNA metabolism;mtRNA stability and decay;Polycistronic mtRNA processing		1	2	2	2	1	2	2	3.56189e-17	3.29805e-19	NaN	-4.10724	-4.42136	-3.12377	-3.85873	-3.63686	-4.19158	-3.93365
FKBP8	Peptidyl-prolyl cis-trans isomerase FKBP8	Q14318		0.154082	-0.0465345	-0.406308	+	MOM	Autophagy;Mitochondrial dynamics and surveillance;Mitophagy;Organelle contact sites		15	15	15	15	15	15	15	1.00848e-34	4.12901e-36	44561.7	1.07967	1.21746	0.824108	1.15195	1.11836	0.931738	1.14573
NBR1	Next to BRCA1 gene 1 protein;Isoform 2 of Next to BRCA1 gene 1 protein	Q14596;Q14596-2		0.158941	-0.0625807	-0.417668	+	IMS	Autophagy;Mitochondrial dynamics and surveillance		6	6	6	7	7	7	6	1.27923e-32	3.69816e-34	NaN	-2.05221	-2.14014	-2.42011	-1.86311	-2.26956	-2.29855	-2.13507
CASP8	Isoform 4 of Caspase-8	Q14790-4		0.713511	-0.233762	-1.50197	+	MOM	Protein import, sorting and homeostasis;Apoptosis;Mitochondrial dynamics and surveillance;Protein homeostasis		13	11	12	12	12	12	11	1.14742e-37	7.99679e-39	57701	-1.12191	-1.11185	-1.53066	-1.16068	-0.809751	-0.941287	-1.17246
FASTKD3	FAST kinase domain-containing protein 3, mitochondrial	Q14CZ7		0.0476479	-0.0198329	-0.13738	+	Matrix	Mitochondrial central dogma;mtRNA metabolism;mtRNA stability and decay;Polycistronic mtRNA processing		8	8	8	7	8	7	8	3.90035e-21	4.07251e-23	75689.3	-2.27433	-1.90503	-2.42189	-2.06617	-2.1097	-2.30142	-2.24506
LARS2	Leucine--tRNA ligase, mitochondrial	Q15031		0.316196	0.111293	0.75761	+	Matrix	Mitochondrial central dogma;mt-tRNA synthetases;Translation		31	34	33	33	32	33	33	1.65723e-29	3.13132e-31	101976	-0.104201	-0.0853169	-0.469052	-0.361201	-0.375089	-0.086458	-0.500517
KARS1	Lysine--tRNA ligase	Q15046		0.652284	0.0871913	1.39189	+	Matrix	Mitochondrial central dogma;mt-tRNA synthetases;Translation		36	34	36	36	36	36	38	4.92884e-32	1.29965e-33	68048.1	2.33473	2.27287	2.3042	2.26886	2.27131	2.26424	2.06256
OXA1L	Mitochondrial inner membrane protein OXA1L;Isoform 2 of Mitochondrial inner membrane protein OXA1L	Q15070;Q15070-2	+	2.88037	-0.346329	-6.46659	+	MIM	Protein import, sorting and homeostasis;Mitochondrial central dogma;OXA;Protein import and sorting;Translation		12	13	13	11	11	13	13	3.55916e-33	1.12341e-34	NaN	0.512934	0.450415	0.546348	0.805702	0.819244	0.802243	0.971057
PDK1	[Pyruvate dehydrogenase (acetyl-transferring)] kinase isozyme 1, mitochondrial	Q15118	+	1.8637	-0.220603	-3.72179	+	Matrix	Carbohydrate metabolism;Metabolism;Pyruvate metabolism		17	16	16	17	17	17	17	1.14041e-33	3.92017e-35	49244.2	0.0408794	0.171569	0.238742	0.314614	0.445305	0.384468	0.339613
PDK3	[Pyruvate dehydrogenase (acetyl-transferring)] kinase isozyme 3, mitochondrial;Isoform 2 of [Pyruvate dehydrogenase (acetyl-transferring)] kinase isozyme 3, mitochondrial	Q15120;Q15120-2		0.818372	0.146215	1.68947	+	Matrix	Carbohydrate metabolism;Metabolism;Pyruvate metabolism		21	22	23	23	23	22	20	2.54713e-30	5.35555e-32	NaN	0.19191	0.202492	0.352572	0.203115	0.0218997	0.21805	-0.0319583
TOMM20	Mitochondrial import receptor subunit TOM20 homolog	Q15388	+	2.87371	-0.505791	-6.44478	+	MOM	Protein import, sorting and homeostasis;Mitochondrial dynamics and surveillance;Protein import and sorting;TOM		3	3	3	3	3	3	3	8.29079e-15	7.34289e-17	16297.9	3.1003	2.92233	3.02371	3.56819	3.55816	3.6013	3.3573
SURF1	Surfeit locus protein 1;Isoform 2 of Surfeit locus protein 1	Q15526;Q15526-2		0.00501586	0.00362674	0.0151256	+	MIM	CIV assembly factors;Complex IV;OXPHOS;OXPHOS assembly factors		9	9	9	9	9	8	8	1.05168e-23	1.24037e-25	NaN	-0.306884	-0.445525	-0.450304	0.108134	-0.286171	-0.762407	-0.677678
TOMM34	Mitochondrial import receptor subunit TOM34	Q15785		0.287812	-0.0950911	-0.699473	+	MOM	Protein import, sorting and homeostasis;Protein import and sorting;TOM		17	15	17	17	17	17	17	7.68459e-31	1.71404e-32	34559.4	0.958224	0.940146	0.858735	1.19181	1.07435	1.10647	0.68387
ETFDH	Electron transfer flavoprotein-ubiquinone oxidoreductase, mitochondrial	Q16134		0.654621	-0.197524	-1.39611	+	MIM	Metabolism;Amino acid metabolism;Branched-chain amino acid metabolism;Choline and betaine metabolism;Electron carriers;Fatty acid oxidation;Fe-S-containing proteins;Glycine metabolism;Lipid metabolism;Lysine metabolism;Metabolism;Metals and cofactors;Q-linked reactions, other;Vitamin metabolism		20	20	21	21	21	21	20	1.93899e-31	4.71705e-33	68495.4	-0.324119	-0.378074	-0.701422	-0.443147	-0.0329728	-0.304916	-0.300355
MRPL23	Large ribosomal subunit protein uL23m	Q16540		0.626572	-0.146157	-1.34542	+	Matrix	LSU;Mitochondrial central dogma;Mitochondrial ribosome;Translation		8	8	7	8	8	8	8	8.70912e-18	8.17525e-20	17781.2	1.08805	0.973786	0.733573	0.947631	1.21376	1.06423	1.08622
FXN	Frataxin, mitochondrial	Q16595		0.49985	0.163264	1.113	+	Matrix	Fe-S cluster biosynthesis;Metabolism;Metals and cofactors		7	5	6	7	7	7	7	1.87802e-29	3.5263e-31	23135.1	-0.32916	-0.369581	-0.413478	-0.328748	-0.557219	-0.378403	-0.871644
BAK1	Bcl-2 homologous antagonist/killer	Q16611		0.0279048	0.0180077	0.08208	+	MOM	Apoptosis;Mitochondrial dynamics and surveillance		9	8	8	9	9	9	9	4.81385e-20	4.82701e-22	23408.7	-0.40254	-0.559938	-1.17241	-0.577487	-0.601962	-0.830211	-0.908894
DECR1	2,4-dienoyl-CoA reductase [(3E)-enoyl-CoA-producing], mitochondrial;Isoform 2 of 2,4-dienoyl-CoA reductase [(3E)-enoyl-CoA-producing], mitochondrial	Q16698;Q16698-2		0.752002	0.249541	1.57088	+	Matrix	Fatty acid oxidation;Lipid metabolism;Metabolism		18	19	18	18	18	18	18	1.77644e-29	3.34699e-31	NaN	2.82756	2.88985	2.61049	2.66883	2.60135	2.16899	2.66653
CLPP	ATP-dependent Clp protease proteolytic subunit, mitochondrial	Q16740	+	1.39318	0.213108	2.74727	+	Matrix	Protein import, sorting and homeostasis;Proteases;Protein homeostasis		10	10	11	10	10	11	10	1.042e-23	1.22961e-25	30180	1.58986	1.70181	1.47259	1.31087	1.33143	1.51097	1.34664
TST	Thiosulfate sulfurtransferase	Q16762		0.216186	0.0889319	0.547035	+	Matrix	Detoxification;Metabolism;Sulfur metabolism;Xenobiotic metabolism		15	17	14	17	17	17	16	3.38385e-24	4.10315e-26	33428.9	0.422661	0.410931	0.359316	0.500975	-0.0874696	0.479777	0.341535
GUK1	Isoform 2 of Guanylate kinase	Q16774-2		0.79677	0.256389	1.65089	+	Matrix	Metabolism;Nucleotide metabolism;Nucleotide synthesis and processing		18	17	18	17	17	17	18	1.80701e-18	1.7247e-20	23782	0.252712	0.22069	0.00665023	-0.033983	-0.03332	0.119481	-0.437665
HAGH	Hydroxyacylglutathione hydrolase, mitochondrial;Isoform 2 of Hydroxyacylglutathione hydrolase, mitochondrial	Q16775;Q16775-2		0.583075	0.140743	1.26637	+	Matrix	Detoxification;Metabolism;ROS and glutathione metabolism		8	8	8	8	8	8	8	2.37925e-38	1.8988e-39	NaN	-0.549728	-0.547873	-0.339185	-0.709471	-0.631523	-0.391071	-0.74662
PCK2	Phosphoenolpyruvate carboxykinase [GTP], mitochondrial	Q16822		0.897651	0.261297	1.83118	+	Matrix	Carbohydrate metabolism;Gluconeogenesis;Metabolism;TCA-associated		34	34	33	34	33	33	34	1.51707e-24	1.88455e-26	70699	1.61483	1.73898	1.21673	1.30907	1.27241	1.12949	1.33789
HADH	Hydroxyacyl-coenzyme A dehydrogenase, mitochondrial;Isoform 2 of Hydroxyacyl-coenzyme A dehydrogenase, mitochondrial;Isoform 3 of Hydroxyacyl-coenzyme A dehydrogenase, mitochondrial	Q16836;Q16836-2;Q16836-3		0.552756	0.126339	1.21086	+	Matrix	Amino acid metabolism;Fatty acid oxidation;Lipid metabolism;Lysine metabolism;Metabolism		17	17	17	16	17	16	18	1.51229e-25	2.00464e-27	NaN	2.57293	2.49921	2.73692	2.58972	2.5889	2.44455	2.28356
DGUOK	Deoxyguanosine kinase, mitochondrial	Q16854	+	1.53732	0.463037	3.03189	+	Matrix	Metabolism;Nucleotide metabolism;Nucleotide synthesis and processing		8	7	8	8	8	8	8	8.63014e-20	8.56268e-22	32055.8	-0.780516	-0.842404	-0.308329	-1.17823	-1.11654	-0.964332	-1.16804
TXNRD1	Thioredoxin reductase 1, cytoplasmic;Isoform 2 of Thioredoxin reductase 1, cytoplasmic;Isoform 3 of Thioredoxin reductase 1, cytoplasmic;Isoform 4 of Thioredoxin reductase 1, cytoplasmic;Isoform 5 of Thioredoxin reductase 1, cytoplasmic;Isoform 6 of Thioredoxin reductase 1, cytoplasmic	Q16881;Q16881-2;Q16881-3;Q16881-4;Q16881-5;Q16881-6		0.0569175	0.0206059	0.162644	+	unknown	Detoxification;Metabolism;ROS and glutathione metabolism;Selenoproteins		23	25	25	25	25	24	25	1.90955e-35	8.88163e-37	NaN	1.21178	1.09267	0.914463	1.22541	1.01371	1.14693	0.823412
IMMT	Isoform 2 of MICOS complex subunit MIC60	Q16891-2		0.0327089	0.010216	0.0957328	+	MIM	Cristae formation;MICOS complex;Mitochondrial dynamics and surveillance		50	48	50	48	50	50	49	1.08591e-32	3.17546e-34	82624.7	1.92139	1.85148	1.90867	1.73815	1.88615	1.777	2.13322
PGS1	CDP-diacylglycerol--glycerol-3-phosphate 3-phosphatidyltransferase, mitochondrial	Q32NB8		1.1013	-0.325125	-2.19897	+	MIM	Cardiolipin synthesis;Lipid metabolism;Metabolism;Phospholipid metabolism		11	11	11	11	9	10	11	1.70826e-26	2.43458e-28	62730.3	-2.1573	-1.963	-2.44167	-2.01482	-1.96875	-1.69245	-1.77278
TRMT5	tRNA (guanine(37)-N1)-methyltransferase	Q32P41		0.681489	0.132398	1.44448	+	Matrix	Mitochondrial central dogma;mtRNA metabolism;mt-tRNA modifications		24	24	23	24	24	24	24	2.4843e-31	5.95366e-33	58256.2	-0.891562	-0.987342	-0.706816	-0.896231	-0.956165	-0.988273	-1.13655
NDUFAF6	NADH dehydrogenase (ubiquinone) complex I, assembly factor 6;Isoform 2 of NADH dehydrogenase (ubiquinone) complex I, assembly factor 6	Q330K2;Q330K2-2		1.19425	0.313445	2.3702	+	MIM	CI assembly factors;Complex I;OXPHOS;OXPHOS assembly factors		5	5	5	5	5	4	5	1.04074e-26	1.51564e-28	NaN	-2.49512	-2.50435	-2.18019	-2.85974	-2.80908	-2.66618	-2.49167
ADCK5	Uncharacterized aarF domain-containing protein kinase 5	Q3MIX3		1.12612	0.489617	2.24445	+	unknown	0		5	6	5	5	6	4	4	2.93547e-32	8.0357e-34	65827.6	-2.94978	-3.15113	-3.78433	-3.91754	-3.79684	-3.72396	-3.70046
HSDL1	Inactive hydroxysteroid dehydrogenase-like protein 1	Q3SXM5		0.331548	0.188265	0.788605	+	unknown	0		7	7	7	6	7	5	7	3.87477e-20	3.89958e-22	37001.9	-1.06512	-1.09706	-1.56649	-1.49016	-1.55114	-1.72704	-0.956288
ALDH1L2	Mitochondrial 10-formyltetrahydrofolate dehydrogenase	Q3SY69		0.172683	0.355392	0.449451	+	Matrix	Folate and 1-C metabolism;Metabolism;Vitamin metabolism		18	17	5	10	10	10	20	2.40698e-22	2.63538e-24	101746	-1.80675	-1.86639	-3.60839	-3.35926	-3.66516	-2.79059	-1.31528
TIMM50	Mitochondrial import inner membrane translocase subunit TIM50;Isoform 2 of Mitochondrial import inner membrane translocase subunit TIM50	Q3ZCQ8;Q3ZCQ8-2		0.110461	-0.0398268	-0.301148	+	MIM	Protein import, sorting and homeostasis;Protein import and sorting;TIM23 presequence pathway		12	12	12	12	12	12	12	8.62984e-30	1.69012e-31	NaN	0.77697	0.835849	0.579856	0.761013	0.712917	0.571823	1.03712
COX19	Cytochrome c oxidase assembly protein COX19	Q49B96		0.371814	0.292004	0.868572	+	IMS	CIV assembly factors;Complex IV;Copper metabolism;Metabolism;Metals and cofactors;OXPHOS;OXPHOS assembly factors		4	4	4	4	4	3	3	5.16364e-14	4.50674e-16	10394	-1.02941	-1.13863	-1.27939	-1.32347	-1.01628	-1.16661	-2.25823
UQCC4	Ubiquinol-cytochrome c reductase complex assembly factor 4	Q4G0I0	+	2.3379	-0.962136	-4.86995	+	IMS	0		3	3	3	3	3	3	3	4.28394e-35	1.86013e-36	15003.9	-2.32292	-2.60617	-2.49953	-1.38164	-1.27961	-1.42019	-1.97484
NADK2	NAD kinase 2, mitochondrial	Q4G0N4		0.325363	0.0998802	0.776155	+	Matrix	Metabolism;Metals and cofactors;NAD biosynthesis and metabolism		15	15	13	15	12	15	15	1.30599e-25	1.73921e-27	49432.9	-1.60792	-1.46503	-1.60983	-1.37218	-1.86234	-1.68965	-1.71905
ACSF3	Malonate--CoA ligase ACSF3, mitochondrial	Q4G176		0.106136	0.0362711	0.29038	+	Matrix	Lipid metabolism;Metabolism;Type II fatty acid synthesis		27	27	28	27	27	26	26	1.88317e-45	7.31112e-46	64130.1	0.0233089	0.0383937	-0.364794	-0.264332	-0.0609651	-0.166791	-0.0571182
PREPL	Prolyl endopeptidase-like;Isoform 4 of Prolyl endopeptidase-like	Q4J6C6;Q4J6C6-4		0.437932	-0.214301	-0.996379	+	Matrix	0		10	11	12	13	12	12	13	1.47252e-25	1.9531e-27	NaN	-1.75349	-1.98179	-1.71024	-1.69399	-1.09565	-1.75646	-1.85739
MRPL51	Large ribosomal subunit protein mL51	Q4U2R6		0.858925	-0.132143	-1.76192	+	Matrix	LSU;Mitochondrial central dogma;Mitochondrial ribosome;Translation		4	4	4	4	4	4	4	1.1811e-34	4.7736e-36	15094.8	-0.549259	-0.429071	-0.61653	-0.52609	-0.32203	-0.315994	-0.433795
MIX23	Protein MIX23	Q4VC31		1.10104	1.21584	2.1985	+	IMS	0		8	8	8	7	8	8	5	4.65499e-25	5.99355e-27	16620	0.525028	0.228042	0.532895	-0.411029	-0.0893331	-0.500817	-2.14756
ACSM3	Acyl-coenzyme A synthetase ACSM3, mitochondrial	Q53FZ2		0.123823	0.0699196	0.334005	+	Matrix	Fatty acid oxidation;Lipid metabolism;Metabolism		12	11	8	12	12	9	11	2.40561e-40	2.85558e-41	66152.7	-1.08769	-1.23312	-1.74638	-1.50497	-1.18948	-1.32835	-1.6798
AGK	Acylglycerol kinase, mitochondrial	Q53H12		0.0093016	0.00400142	0.0279148	+	MIM	Protein import, sorting and homeostasis;Lipid metabolism;Metabolism;Phospholipid metabolism;Protein import and sorting;TIM22 carrier pathway		23	23	23	22	23	23	23	2.20865e-29	4.11201e-31	47137.1	0.918021	0.83801	0.854625	0.703914	0.637684	0.967801	1.15547
LACTB2	Endoribonuclease LACTB2	Q53H82		0.0778363	0.0243314	0.218175	+	Matrix	Mitochondrial central dogma;mtRNA metabolism;mtRNA stability and decay		14	15	14	15	15	15	13	5.39111e-31	1.23161e-32	32805.6	0.184218	0.265007	0.0639642	0.264645	0.0740914	0.30566	-0.0574701
FASTKD1	FAST kinase domain-containing protein 1, mitochondrial	Q53R41	+	1.37467	0.265407	2.71148	+	Matrix	Mitochondrial central dogma;mtRNA granules;mtRNA metabolism;mtRNA stability and decay;Polycistronic mtRNA processing		19	20	20	21	21	20	20	1.4072e-31	3.4968e-33	97410.7	-1.30487	-1.26758	-1.02979	-1.57888	-1.4873	-1.31125	-1.48719
BOLA3	BolA-like protein 3	Q53S33		0.327465	0.057171	0.78039	+	Matrix	Fe-S cluster biosynthesis;Fe-S-containing proteins;Metabolism;Metals and cofactors		6	6	6	6	6	6	6	1.17762e-25	1.57461e-27	12114.2	0.242879	0.25028	0.260883	0.28773	0.284934	0.17904	0.0250008
TMEM177	Transmembrane protein 177	Q53S58		0.409614	-0.144118	-0.942114	+	MIM	CIV assembly factors;Complex IV;OXPHOS;OXPHOS assembly factors		5	5	5	5	5	5	5	7.8386e-30	1.54248e-31	33760	-1.55667	-1.66534	-1.19649	-1.38087	-1.47103	-1.36978	-1.0932
MPV17L2	Mpv17-like protein 2;Isoform 2 of Mpv17-like protein 2	Q567V2;Q567V2-2		0.00246254	-0.00336893	-0.00744749	+	MIM	Mitochondrial central dogma;Mitochondrial ribosome assembly;Translation		2	2	2	2	2	2	2	1.63606e-15	1.46652e-17	NaN	-2.60568	-2.92311	-1.67372	-2.30248	-2.71166	-2.91187	-1.66387
OCIAD2	OCIA domain-containing protein 2	Q56VL3		1.04786	-0.390406	-2.10166	+	unknown	Signaling		7	7	7	8	7	8	8	9.75269e-17	8.95365e-19	16953.5	0.778812	0.676223	0.564819	1.19707	0.754496	0.883251	1.41994
CMPK2	UMP-CMP kinase 2, mitochondrial	Q5EBM0		0.306614	0.287328	0.738109	+	Matrix	Metabolism;Nucleotide metabolism;Nucleotide synthesis and processing		19	19	19	19	18	17	18	1.50533e-29	2.86317e-31	49447.8	-0.120031	-0.0337069	-0.475283	-0.0096109	-0.359623	-0.20204	-1.41673
MTX3	Metaxin-3;Isoform 3 of Metaxin-3	Q5HYI7;Q5HYI7-4		0.42569	0.119914	0.972999	+	MOM	Intramitochondrial membrane interactions;Mitochondrial dynamics and surveillance		7	8	7	9	9	8	8	7.61407e-13	6.5476e-15	NaN	-1.68756	-1.67647	-1.51547	-1.75658	-1.89481	-1.86327	-1.471
COQ5	2-methoxy-6-polyprenyl-1,4-benzoquinol methylase, mitochondrial	Q5HYK3		0.91176	-0.244315	-1.85645	+	MIM	Coenzyme Q metabolism;Metabolism;Metals and cofactors		14	14	14	14	14	14	14	4.89876e-31	1.12772e-32	37140.4	-0.845687	-0.929013	-0.502242	-0.643881	-0.346784	-0.518498	-0.5495
EARS2	Probable glutamate--tRNA ligase, mitochondrial	Q5JPH6		0.417679	-0.102131	-0.957636	+	Matrix	Mitochondrial central dogma;mt-tRNA synthetases;Translation		17	17	19	19	19	18	18	1.54928e-29	2.94082e-31	58688.6	-0.655714	-0.651589	-0.404633	-0.288748	-0.478187	-0.621634	-0.485488
PITRM1	Presequence protease, mitochondrial;Isoform 2 of Presequence protease, mitochondrial	Q5JRX3;Q5JRX3-2		0.605357	0.395711	1.30694	+	Matrix	Protein import, sorting and homeostasis;Proteases;Protein homeostasis		42	40	41	40	39	41	41	1.00587e-33	3.49041e-35	NaN	-0.378771	-0.367794	-0.245411	-0.468602	-1.33002	-0.176496	-0.930358
COA6	Cytochrome c oxidase assembly factor 6 homolog;Isoform 2 of Cytochrome c oxidase assembly factor 6 homolog;Isoform 3 of Cytochrome c oxidase assembly factor 6 homolog	Q5JTJ3;Q5JTJ3-2;Q5JTJ3-3		0.469672	0.709436	1.05648	+	IMS	CIV assembly factors;Complex IV;OXPHOS;OXPHOS assembly factors		4	4	4	4	4	4	4	1.24935e-20	1.27722e-22	NaN	1.16488	1.76145	1.75637	1.63001	1.29248	1.26284	-0.779478
AARS2	Alanine--tRNA ligase, mitochondrial	Q5JTZ9		0.326838	0.0843495	0.779128	+	Matrix	Mitochondrial central dogma;mt-tRNA synthetases;Translation		36	35	36	37	35	35	36	1.51144e-36	8.60699e-38	107340	-0.0112732	0.035032	-0.272794	-0.220404	-0.0805841	-0.052983	-0.315474
COX20	Cytochrome c oxidase assembly protein COX20, mitochondrial;Isoform 2 of Cytochrome c oxidase assembly protein COX20, mitochondrial	Q5RI15;Q5RI15-2		0.660328	-0.0925498	-1.40639	+	MIM	CIV assembly factors;Complex IV;OXPHOS;OXPHOS assembly factors		5	5	5	6	6	6	6	2.4446e-23	2.82118e-25	NaN	0.793174	0.71778	0.779372	0.825957	0.743539	0.855833	0.998638
VARS2	Valine--tRNA ligase, mitochondrial;Isoform 4 of Valine--tRNA ligase, mitochondrial	Q5ST30;Q5ST30-4		0.0274995	-0.00785871	-0.0809222	+	Matrix	Mitochondrial central dogma;mt-tRNA synthetases;Translation		29	28	27	27	29	29	28	3.29709e-41	4.62996e-42	NaN	-1.00319	-0.874198	-0.877429	-1.02316	-1.01616	-0.906655	-0.695678
SLC25A30	Kidney mitochondrial carrier protein 1	Q5SVS4		0.132514	0.0423402	0.355059	+	MIM	Metabolism;SLC25A family;Small molecule transport;Sulfur metabolism		7	7	7	8	8	8	8	1.76712e-25	2.33353e-27	32474.8	-1.43238	-1.35249	-1.50356	-1.41325	-1.64668	-1.60034	-1.22699
RARS2	Probable arginine--tRNA ligase, mitochondrial	Q5T160		0.0487394	0.0176047	0.140377	+	Matrix	Mitochondrial central dogma;mt-tRNA synthetases;Translation		25	24	26	27	27	27	26	4.91399e-30	9.90904e-32	65505.4	-1.3946	-1.45629	-1.23505	-1.64735	-1.37182	-1.20972	-1.28944
THEM4	Acyl-coenzyme A thioesterase THEM4	Q5T1C6		0.0783192	-0.0552443	-0.219434	+	MIM	Lipid metabolism;Metabolism		6	6	6	6	6	6	6	2.01925e-19	1.98054e-21	27129.6	-2.05829	-2.01494	-1.93259	-1.90021	-1.3971	-2.08156	-2.40791
PDSS1	All trans-polyprenyl-diphosphate synthase PDSS1;Isoform 2 of All trans-polyprenyl-diphosphate synthase PDSS1;Isoform 3 of All trans-polyprenyl-diphosphate synthase PDSS1	Q5T2R2;Q5T2R2-2;Q5T2R2-3		0.11556	-0.0624786	-0.313758	+	MIM	Coenzyme Q metabolism;Metabolism;Metals and cofactors		7	5	7	6	7	7	7	4.82334e-20	4.83579e-22	NaN	-2.82971	-2.46326	-2.49249	-2.55208	-2.28471	-2.35631	-2.93759
IBA57	Putative transferase CAF17, mitochondrial	Q5T440		0.300307	0.0920648	0.725205	+	Matrix	Fe-S cluster biosynthesis;Metabolism;Metals and cofactors		10	10	10	12	11	11	11	1.20804e-23	1.41895e-25	38155	-1.00006	-0.745386	-1.00186	-1.10542	-0.757243	-1.01163	-1.15703
MRPL2	Large ribosomal subunit protein uL2m	Q5T653		0.683116	-0.104224	-1.44741	+	Matrix	LSU;Mitochondrial central dogma;Mitochondrial ribosome;Translation		10	10	10	10	11	11	11	6.30022e-25	8.04439e-27	33300.8	-0.389946	-0.414912	-0.449531	-0.479673	-0.305678	-0.271855	-0.198416
ATAD3B	ATPase family AAA domain-containing protein 3B	Q5T9A4		0.722797	-0.204349	-1.51861	+	MIM	Intramitochondrial membrane interactions;Mitochondrial central dogma;Mitochondrial dynamics and surveillance;mtDNA maintenance;mtDNA nucleoid;Organelle contact sites		11	12	12	12	12	12	13	2.96687e-37	1.91786e-38	72572.9	-0.895778	-0.952811	-0.904911	-0.647682	-0.911449	-0.872208	-0.422599
ATPAF1	ATP synthase mitochondrial F1 complex assembly factor 1	Q5TC12		0.737156	0.404087	1.54432	+	Matrix	Complex V;CV assembly factors;OXPHOS;OXPHOS assembly factors		12	13	13	13	13	12	12	7.8539e-31	1.75003e-32	36436.6	0.39318	0.367577	-0.536078	-0.362622	-0.188735	-0.385894	-0.379525
NDUFAF5	Arginine-hydroxylase NDUFAF5, mitochondrial	Q5TEU4		0.582717	0.22048	1.26571	+	MIM	CI assembly factors;Complex I;OXPHOS;OXPHOS assembly factors		5	6	4	6	5	5	6	1.43465e-22	1.58977e-24	38918.2	-1.08917	-1.20983	-1.49824	-1.63428	-1.23729	-1.33326	-1.74008
MICOS10	MICOS complex subunit MIC10	Q5TGZ0		0.074346	0.0492599	0.209045	+	MIM	Cristae formation;MICOS complex;Mitochondrial dynamics and surveillance		3	3	2	3	3	3	3	2.5208e-05	2.01298e-07	8808.2	-0.408058	-0.336785	-0.114008	-0.190663	-0.198882	-0.0582282	-0.8944
VPS13D	Intermembrane lipid transfer protein VPS13D;Isoform 2 of Intermembrane lipid transfer protein VPS13D	Q5THJ4;Q5THJ4-2		0.189197	0.0365505	0.48701	+	MOM	Autophagy;Mitochondrial dynamics and surveillance;Mitophagy		16	16	11	13	16	11	15	1.9484e-11	1.64443e-13	NaN	-3.31312	-3.23635	-3.44439	-3.48416	-3.30816	-3.40054	-3.27849
LYRM7	Complex III assembly factor LYRM7	Q5U5X0		1.18848	0.274358	2.35949	+	Matrix	CIII assembly factors;Complex III;OXPHOS;OXPHOS assembly factors		5	5	5	5	5	5	5	1.76255e-21	1.86245e-23	11954.9	1.38268	1.41016	1.12874	1.13008	1.12472	1.06468	0.811865
ANGEL2	Protein angel homolog 2;Isoform 2 of Protein angel homolog 2	Q5VTE6;Q5VTE6-2		0.0596174	0.0219749	0.169924	+	Matrix	Mitochondrial central dogma;mt-mRNA modifications;mtRNA metabolism		8	5	6	8	8	8	6	6.51593e-26	8.86521e-28	NaN	-2.8186	-2.74225	-2.97827	-2.71329	-2.79659	-3.15413	-2.80939
LYPLAL1	Lysophospholipase-like protein 1	Q5VWZ2		0.320464	-0.192671	-0.766258	+	unknown	Lipid metabolism;Metabolism		10	10	10	10	10	10	10	8.11412e-27	1.19007e-28	26316.4	1.39199	1.33403	0.852662	1.6125	1.40488	1.63955	0.88534
MICOS13	MICOS complex subunit MIC13	Q5XKP0		0.00286843	-0.00109435	-0.00867099	+	MIM	Cristae formation;MICOS complex;Mitochondrial dynamics and surveillance		4	4	4	4	4	4	4	5.02803e-23	5.70189e-25	13087.2	0.409218	0.510507	0.346146	0.177385	0.519339	0.352828	0.642654
TTC19	Tetratricopeptide repeat protein 19, mitochondrial	Q6DKK2		0.963465	0.203671	1.94924	+	MIM	CIII assembly factors;Complex III;OXPHOS;OXPHOS assembly factors		13	13	14	15	14	13	14	1.97311e-18	1.88024e-20	42456.7	-1.11471	-1.33869	-1.06431	-1.42277	-1.18861	-1.40442	-1.48916
DHRS7B	Dehydrogenase/reductase SDR family member 7B	Q6IAN0		0.490568	0.185013	1.09567	+	Membrane	0		12	11	14	13	12	13	13	2.01484e-33	6.62577e-35	35119	-0.951848	-0.867697	-0.86075	-1.11609	-1.37289	-1.13148	-0.693313
MRM1	rRNA methyltransferase 1, mitochondrial	Q6IN84		0.434335	0.172015	0.989522	+	Matrix	Mitochondrial central dogma;mtRNA granules;mtRNA metabolism;mt-rRNA modifications		11	11	11	11	11	10	11	7.43906e-29	1.31137e-30	38638.4	-0.27906	-0.191666	-0.448318	-0.422987	-0.868635	-0.228719	-0.393111
ACAD10	Acyl-CoA dehydrogenase family member 10	Q6JQN1		0.0740682	-0.0286917	-0.208316	+	Matrix	Fatty acid oxidation;Lipid metabolism;Metabolism		24	23	25	27	27	22	25	1.38928e-26	1.99635e-28	118834	-1.94812	-1.88994	-1.99106	-2.15142	-1.69139	-1.74692	-2.06765
SLC25A25	Mitochondrial adenyl nucleotide antiporter SLC25A25;Isoform 2 of Mitochondrial adenyl nucleotide antiporter SLC25A25;Isoform 3 of Mitochondrial adenyl nucleotide antiporter SLC25A25;Isoform 4 of Mitochondrial adenyl nucleotide antiporter SLC25A25;Isoform 5 of Mitochondrial adenyl nucleotide antiporter SLC25A25;Isoform 6 of Mitochondrial adenyl nucleotide antiporter SLC25A25	Q6KCM7;Q6KCM7-2;Q6KCM7-3;Q6KCM7-4;Q6KCM7-5;Q6KCM7-6		0.0301873	-0.0182049	-0.088583	+	MIM	Calcium homeostasis;EF hand proteins;Metabolism;Nucleotide import;Nucleotide metabolism;Signaling;SLC25A family;Small molecule transport		5	5	5	5	5	5	5	1.04252e-15	9.3767e-18	NaN	-1.78438	-1.66726	-1.84916	-1.80053	-1.74883	-2.13568	-1.30987
PDE12	2',5'-phosphodiesterase 12	Q6L8Q7		0.661719	-0.116229	-1.4089	+	Matrix	Mitochondrial central dogma;mt-mRNA modifications;mtRNA metabolism;mtRNA stability and decay		20	21	20	21	21	21	21	2.4246e-30	5.11584e-32	67351.5	0.0194942	0.057677	0.0142949	0.298599	0.151076	0.173287	-0.0360906
SLC25A24	Mitochondrial adenyl nucleotide antiporter SLC25A24;Isoform 2 of Mitochondrial adenyl nucleotide antiporter SLC25A24	Q6NUK1;Q6NUK1-2		0.963242	1.4061	1.94884	+	MIM	Calcium homeostasis;EF hand proteins;Metabolism;Nucleotide import;Nucleotide metabolism;Signaling;SLC25A family;Small molecule transport		11	11	9	10	4	6	10	7.0598e-17	6.50128e-19	NaN	-0.875257	-0.9604	-2.24808	-2.83818	-4.10445	-2.56073	-1.56603
HIBCH	3-hydroxyisobutyryl-CoA hydrolase, mitochondrial	Q6NVY1		0.142381	0.0592483	0.378676	+	Matrix	Amino acid metabolism;Branched-chain amino acid metabolism;Metabolism		20	18	21	21	22	20	21	2.22155e-35	1.02034e-36	43482.3	0.877239	0.848582	0.647656	0.752591	0.481176	1.05762	0.636257
RPUSD3	Mitochondrial mRNA pseudouridine synthase RPUSD3	Q6P087		0.584241	0.14035	1.2685	+	Matrix	Mitochondrial central dogma;mtRNA granules;mtRNA metabolism;mt-rRNA modifications		14	13	14	14	13	12	14	4.1456e-28	6.78259e-30	38460.7	-1.283	-1.16252	-1.07089	-1.26713	-1.55643	-1.23571	-1.19068
MRPL14	Large ribosomal subunit protein uL14m	Q6P1L8		0.0331407	-0.00808496	-0.0969535	+	Matrix	LSU;Mitochondrial central dogma;Mitochondrial ribosome;Translation		6	6	6	7	6	6	6	3.43029e-13	2.96567e-15	15947.6	0.669657	0.694	0.566179	0.532354	0.705514	0.558907	0.808679
LETMD1	LETM1 domain-containing protein 1;Isoform 7 of LETM1 domain-containing protein 1	Q6P1Q0;Q6P1Q0-7		0.0948715	0.0593198	0.262012	+	Membrane	Small molecule transport		12	10	12	12	11	12	12	5.4639e-32	1.43385e-33	NaN	-1.64866	-1.82867	-1.63063	-2.16022	-1.92404	-1.67357	-1.29007
C8orf82	UPF0598 protein C8orf82	Q6P1X6	+	1.67835	0.453808	3.32155	+	Matrix	0		6	6	8	8	8	8	8	2.28577e-21	2.40645e-23	23889.4	-1.33063	-1.18414	-1.22589	-1.67918	-1.39535	-1.89142	-1.83684
MTFR2	Mitochondrial fission regulator 2	Q6P444		1.20898	-0.577292	-2.3976	+	Membrane	Fission;Mitochondrial dynamics and surveillance		4	5	5	5	5	4	5	1.8274e-18	1.74365e-20	43384.1	-1.94586	-2.41887	-2.68874	-1.51181	-1.65168	-2.13435	-1.79763
SFXN4	Sideroflexin-4	Q6P4A7		0.19458	0.0860107	0.499112	+	MIM	Sideroflexins;Small molecule transport		8	8	8	9	8	7	7	1.5637e-36	8.85114e-38	37998.3	-0.334846	-0.580333	-0.500791	-0.720009	-0.656053	-0.705002	-0.150941
FDX2	Ferredoxin-2, mitochondrial	Q6P4F2		0.171772	0.145419	0.44736	+	Matrix	Fe-S cluster biosynthesis;Fe-S-containing proteins;Heme synthesis and processing;Metabolism;Metals and cofactors		2	2	2	2	2	2	2	1.13904e-20	1.16661e-22	19888.3	-0.903657	-1.00753	-0.863944	-0.973915	-0.851217	-0.600888	-1.85583
FAHD1	Acylpyruvase FAHD1, mitochondrial	Q6P587		1.26997	0.245071	2.51184	+	Matrix	Carbohydrate metabolism;Metabolism;TCA-associated		10	11	11	12	12	10	10	1.21273e-30	2.66091e-32	24842.9	-1.14988	-1.12585	-1.13555	-1.49509	-1.18962	-1.30301	-1.54094
DARS2	Aspartate--tRNA ligase, mitochondrial	Q6PI48		0.372935	0.15448	0.870773	+	Matrix	Mitochondrial central dogma;mt-tRNA synthetases;Translation		28	27	30	30	29	29	28	3.30636e-27	5.00158e-29	73562.7	0.522819	0.601068	0.366987	0.436516	0.571226	-0.0719993	0.434169
SLC30A9	Proton-coupled zinc antiporter SLC30A9, mitochondrial	Q6PML9		0.315792	-0.111391	-0.75679	+	MIM	Small molecule transport		13	15	15	16	16	12	16	1.1663e-43	2.91576e-44	63515.1	-1.5262	-1.52502	-1.15296	-1.39317	-1.04575	-1.44074	-1.28036
MTHFD1L	Monofunctional C1-tetrahydrofolate synthase, mitochondrial	Q6UB35		0.469081	0.117059	1.05536	+	Matrix	Folate and 1-C metabolism;Metabolism;Vitamin metabolism		32	31	32	34	34	34	34	1.35806e-33	4.6226e-35	105790	0.918781	0.981199	0.693789	0.811648	0.824969	0.536006	0.817499
TMEM205	Transmembrane protein 205	Q6UW68		0.729142	0.280033	1.52997	+	Membrane	0		4	4	4	4	4	4	4	2.95106e-20	2.98543e-22	21197.8	1.66741	1.70303	1.88531	1.2819	1.47079	1.24691	1.88795
UQCC3	Ubiquinol-cytochrome-c reductase complex assembly factor 3	Q6UW78		0.763893	-0.448528	-1.59214	+	MIM	CIII assembly factors;Complex III;OXPHOS;OXPHOS assembly factors		3	2	2	3	2	3	3	9.46301e-17	8.69012e-19	10080.7	-2.40535	-1.75318	-1.4768	-1.53278	-1.14458	-1.27931	-1.76299
APOOL	MICOS complex subunit MIC27	Q6UXV4		0.599263	0.416544	1.29586	+	MIM	Cristae formation;MICOS complex;Mitochondrial dynamics and surveillance		15	16	16	16	15	14	16	3.05312e-34	1.16209e-35	29158.9	-0.506508	-0.428898	-0.33946	-0.969128	-1.13676	-1.21263	-0.0474832
HSDL2	Hydroxysteroid dehydrogenase-like protein 2	Q6YN16	+	2.05001	-0.36044	-4.14974	+	Matrix	0		29	28	28	29	29	29	29	1.43221e-33	4.84003e-35	45394.7	-0.209614	-0.205281	-0.048145	0.354222	0.0936894	0.267366	0.109099
KYAT3	Kynurenine--oxoglutarate transaminase 3;Isoform 3 of Kynurenine--oxoglutarate transaminase 3	Q6YP21;Q6YP21-3		0.133894	0.0148429	0.358381	+	Matrix	Amino acid metabolism;Kynurenine metabolism;Metabolism;Metals and cofactors;NAD biosynthesis and metabolism		19	20	20	20	19	19	20	2.87507e-29	5.3004e-31	NaN	0.470036	0.599643	0.523773	0.54588	0.457918	0.503122	0.558313
ACAD11	Acyl-CoA dehydrogenase family member 11	Q709F0		0.0274592	-0.0394696	-0.0808069	+	MIM	Fatty acid oxidation;Lipid metabolism;Metabolism		8	8	10	10	11	10	10	7.12459e-27	1.04843e-28	87264.4	-2.77337	-2.64577	-1.50616	-3.06169	-1.70091	-2.37458	-1.93868
USP30	Ubiquitin carboxyl-terminal hydrolase 30	Q70CQ3		0.613846	-0.2937	-1.32236	+	MOM	Protein import, sorting and homeostasis;Autophagy;Mitochondrial dynamics and surveillance;Mitophagy;Proteases;Protein homeostasis		3	3	3	2	3	3	3	4.80968e-20	4.8243e-22	58502.9	-3.05013	-3.51338	-3.83475	-3.05405	-3.02848	-3.15763	-3.44939
SLC25A26	Mitochondrial S-adenosylmethionine carrier protein;Isoform 2 of Mitochondrial S-adenosylmethionine carrier protein	Q70HW3;Q70HW3-2		0.258506	0.400726	0.63818	+	MIM	SLC25A family;Small molecule transport		3	3	2	2	3	3	3	4.1472e-13	3.58125e-15	NaN	-3.33425	-4.29567	-3.64388	-3.74805	-5.63044	-3.6348	-3.62134
SND1	Staphylococcal nuclease domain-containing protein 1	Q7KZF4		1.05631	-0.120453	-2.117	+	unknown	0		61	59	61	60	61	62	64	1.02194e-40	1.30713e-41	101997	2.94591	2.92652	2.84963	2.99606	2.92489	3.06431	3.12595
COX15	Cytochrome c oxidase assembly protein COX15 homolog;Isoform 2 of Cytochrome c oxidase assembly protein COX15 homolog	Q7KZN9;Q7KZN9-2		0.459463	0.405531	1.03722	+	MIM	CIV assembly factors;Complex IV;Heme synthesis and processing;Metabolism;Metals and cofactors;OXPHOS;OXPHOS assembly factors		9	7	9	9	9	9	9	3.59819e-38	2.77107e-39	NaN	0.813366	0.934958	0.20013	-0.141864	0.0675959	-0.0502908	1.10037
TRMT10C	tRNA methyltransferase 10 homolog C	Q7L0Y3		0.161892	-0.0357315	-0.424535	+	Matrix	Mitochondrial central dogma;mtRNA granules;mtRNA metabolism;mt-tRNA modifications;Polycistronic mtRNA processing		26	27	26	26	25	26	27	3.17944e-30	6.60484e-32	47346.9	0.880365	0.932604	0.924792	0.871239	0.874254	0.889199	1.15858
DHX30	ATP-dependent RNA helicase DHX30	Q7L2E3		0.0952907	0.0275922	0.263076	+	Matrix	Mitochondrial central dogma;Mitochondrial ribosome assembly;mtRNA granules;mtRNA metabolism;Translation		62	62	62	62	61	62	63	3.48471e-32	9.4336e-34	133938	-0.140625	-0.0950616	-0.223159	-0.297105	-0.240107	-0.255586	0.070636
DHX30	Isoform 2 of ATP-dependent RNA helicase DHX30	Q7L2E3-2		0.632773	0.193315	1.35665	+	Matrix	Mitochondrial central dogma;Mitochondrial ribosome assembly;mtRNA granules;mtRNA metabolism;Translation		2	1	2	2	2	1	2	6.00066e-24	7.16691e-26	136115	-2.38194	-2.07234	-2.29629	-2.47548	-2.55729	-2.59236	-2.14889
ARMCX2	Armadillo repeat-containing X-linked protein 2	Q7L311		0.40204	0.396355	0.927484	+	Membrane	0		5	7	8	6	8	5	7	3.87884e-12	3.30583e-14	65683.5	-2.44728	-2.40899	-1.32037	-3.14765	-1.95942	-2.32605	-2.38782
PARS2	Probable proline--tRNA ligase, mitochondrial	Q7L3T8	+	1.33892	-0.145027	-2.64277	+	Matrix	Mitochondrial central dogma;mt-tRNA synthetases;Translation		9	9	10	9	9	10	9	1.61063e-29	3.04938e-31	53262.7	-1.50547	-1.44301	-1.42528	-1.35499	-1.40532	-1.28372	-1.20755
MIGA2	Mitoguardin 2	Q7L4E1		0.017715	-0.0532908	-0.0533244	+	MOM	Fusion;Mitochondrial dynamics and surveillance;Organelle contact sites		2	2	0	1	2	1	2	0.000607467	4.79981e-06	65530.8	-4.23362	-5.92414	NaN	-6.71974	-4.34307	-4.67792	-4.36163
NDUFAF7	Protein arginine methyltransferase NDUFAF7, mitochondrial	Q7L592		0.205853	-0.0560185	-0.524242	+	MIM	CI assembly factors;Complex I;OXPHOS;OXPHOS assembly factors		20	17	20	19	20	19	19	4.18513e-24	5.03957e-26	49237.8	-0.727173	-0.672991	-0.911896	-0.551927	-0.74392	-0.658444	-0.904382
FASTKD5	FAST kinase domain-containing protein 5, mitochondrial	Q7L8L6		0.370788	0.124374	0.866556	+	Matrix	Mitochondrial central dogma;mtRNA granules;mtRNA metabolism;mtRNA stability and decay;Polycistronic mtRNA processing		28	28	29	30	29	26	29	5.60291e-24	6.70034e-26	86574.3	-0.640299	-0.654972	-0.941833	-0.791355	-0.808354	-1.16266	-0.717931
MRPL21	Large ribosomal subunit protein bL21m	Q7Z2W9		0.304274	0.116689	0.733327	+	Matrix	LSU;Mitochondrial central dogma;Mitochondrial ribosome;Translation		10	10	9	10	8	10	10	2.06706e-31	5.01014e-33	22814.7	0.0828267	0.0936953	-0.0708625	-0.187595	-0.204761	-0.238155	0.304634
DGLUCY	D-glutamate cyclase, mitochondrial;Isoform 2 of D-glutamate cyclase, mitochondrial	Q7Z3D6;Q7Z3D6-2		0.221841	0.356353	0.559412	+	Matrix	Amino acid metabolism;Metabolism		19	18	21	21	15	21	20	6.31479e-32	1.64409e-33	NaN	-1.88785	-1.64109	-0.331794	-1.06166	-2.86161	-1.16057	-1.48923
MAVS	Mitochondrial antiviral-signaling protein	Q7Z434		0.415666	0.0935964	0.953767	+	MOM	Immune response;Signaling		11	12	11	12	12	12	11	1.49762e-23	1.74789e-25	56528.1	0.407179	0.533827	0.507857	0.240277	0.353856	0.353054	0.610244
DCXR	L-xylulose reductase	Q7Z4W1		1.00106	0.258961	2.01697	+	Matrix	Carbohydrate metabolism;Metabolism		11	11	11	11	11	11	11	1.18629e-29	2.28399e-31	25913	0.650253	0.754899	0.363288	0.516991	0.207476	0.239006	0.358602
MTERF4	Transcription termination factor 4, mitochondrial	Q7Z6M4		0.65017	-0.131242	-1.38808	+	Matrix	Mitochondrial central dogma;Mitochondrial ribosome assembly;Translation		11	11	11	11	11	11	10	3.08098e-34	1.17067e-35	43957.5	-1.68951	-1.55319	-1.70688	-1.43361	-1.61945	-1.36081	-1.6606
MRPL55	Large ribosomal subunit protein mL55;Isoform 2 of Large ribosomal subunit protein mL55	Q7Z7F7;Q7Z7F7-2		0.12849	0.0478192	0.345342	+	Matrix	LSU;Mitochondrial central dogma;Mitochondrial ribosome;Translation		5	5	5	5	5	5	5	1.55699e-22	1.72187e-24	NaN	-0.452239	-0.648779	-0.791588	-0.730156	-0.772268	-0.811542	-0.400785
MRPL10	Large ribosomal subunit protein uL10m;Isoform 2 of Large ribosomal subunit protein uL10m	Q7Z7H8;Q7Z7H8-2		0.235403	-0.0478196	-0.58884	+	Matrix	LSU;Mitochondrial central dogma;Mitochondrial ribosome;Translation		7	7	7	7	7	7	7	6.47241e-19	6.25537e-21	NaN	-0.225412	-0.184443	-0.314764	-0.0310304	-0.255875	-0.322288	-0.165686
CMC1	COX assembly mitochondrial protein homolog	Q7Z7K0	+	1.88585	0.474467	3.77125	+	IMS	CIV assembly factors;Complex IV;OXPHOS;OXPHOS assembly factors		4	4	4	4	4	4	4	8.65739e-26	1.168e-27	12489.6	1.58244	1.5819	1.409	1.23841	1.12473	1.05974	0.777045
GLRX5	Glutaredoxin-related protein 5, mitochondrial	Q86SX6		0.193629	-0.0762317	-0.496979	+	Matrix	Fe-S cluster biosynthesis;Fe-S-containing proteins;Metabolism;Metals and cofactors		3	4	3	3	4	4	3	7.0852e-22	7.58021e-24	16627.9	0.646323	0.53028	0.510483	0.602316	0.985199	0.586627	0.380232
MRPL52	Large ribosomal subunit protein mL52;Isoform 3 of Large ribosomal subunit protein mL52	Q86TS9;Q86TS9-3		0.8018	1.57634	2.20876	+	Matrix	LSU;Mitochondrial central dogma;Mitochondrial ribosome;Translation		2	0	2	0	2	0	2	3.66325e-08	2.993e-10	NaN	-2.76138	NaN	-1.91204	NaN	-3.33947	NaN	-4.48663
ISCA2	Iron-sulfur cluster assembly 2 homolog, mitochondrial	Q86U28		0.037338	0.0259463	0.108766	+	Matrix	Fe-S cluster biosynthesis;Fe-S-containing proteins;Metabolism;Metals and cofactors		13	11	13	13	12	12	12	6.82951e-24	8.13037e-26	16476.4	-0.772633	-0.770582	-0.782759	-0.60923	-0.53618	-0.658322	-1.40135
YRDC	Threonylcarbamoyl-AMP synthase	Q86U90		0.816334	0.261835	1.68583	+	Matrix	Mitochondrial central dogma;mtRNA metabolism;mt-tRNA modifications		11	11	11	11	11	11	11	3.67655e-28	6.04364e-30	29327.8	-0.323221	-0.267824	0.0903542	-0.376814	-0.677382	-0.22527	-0.435463
NLRX1	NLR family member X1	Q86UT6		0.0407265	0.019607	0.118232	+	Matrix	Immune response;Signaling		20	20	16	20	20	18	18	1.83743e-36	1.02411e-37	107616	-1.96584	-1.81569	-2.1099	-1.97287	-2.26499	-2.04325	-1.65256
NT5DC3	5'-nucleotidase domain-containing protein 3;Isoform 2 of 5'-nucleotidase domain-containing protein 3	Q86UY8;Q86UY8-2		0.164597	0.0864406	0.43081	+	Matrix	0		15	14	15	15	15	14	14	1.8842e-27	2.90826e-29	NaN	-1.57901	-1.59503	-1.02117	-1.79216	-1.38945	-1.4313	-1.32648
SLC25A42	Mitochondrial coenzyme A transporter SLC25A42	Q86VD7		1.23875	0.856591	2.45319	+	MIM	Coenzyme A metabolism;Metabolism;Metals and cofactors;SLC25A family;Small molecule transport		5	5	4	4	2	4	4	1.31901e-23	1.54517e-25	35409.1	-1.9637	-1.63908	-2.79732	-3.4231	-3.07387	-2.69407	-2.7688
COMTD1	Catechol O-methyltransferase domain-containing protein 1	Q86VU5		0.0625478	0.0230588	0.177786	+	Membrane	0		7	8	7	8	8	8	7	4.3393e-33	1.35155e-34	28808.6	-0.485327	-0.425516	-0.517152	-0.311246	-0.40801	-0.469053	-0.807919
BPHL	Valacyclovir hydrolase;Isoform 2 of Valacyclovir hydrolase	Q86WA6;Q86WA6-2		0.9693	-0.413895	-1.95973	+	Matrix	Detoxification;Metabolism;Xenobiotic metabolism		6	7	7	6	6	6	6	1.71246e-23	1.99124e-25	NaN	-1.16066	-1.17982	-1.07388	-0.462178	-0.537041	-0.656136	-1.24154
COA5	Cytochrome c oxidase assembly factor 5	Q86WW8		0.74513	0.865787	1.62337	+	IMS	CIV assembly factors;Complex IV;OXPHOS;OXPHOS assembly factors		2	2	2	2	1	2	0	1.4608e-11	1.23495e-13	8375.61	-4.19564	-3.11422	-3.63149	-3.71558	-4.62178	-5.20135	NaN
NIT1	Deaminated glutathione amidase;Isoform 1 of Deaminated glutathione amidase;Isoform 5 of Deaminated glutathione amidase	Q86X76;Q86X76-2;Q86X76-4		0.379208	0.156288	0.883065	+	Matrix	Detoxification;Metabolism;ROS and glutathione metabolism		14	14	13	14	14	14	13	1.2966e-29	2.48621e-31	NaN	0.345739	0.330823	0.412008	0.275042	0.31767	0.45707	-0.22351
PTRH1	Peptidyl-tRNA hydrolase	Q86Y79		0.0708149	-0.0261702	-0.199754	+	Matrix	0		7	7	7	7	7	6	7	3.64471e-24	4.40892e-26	22936.7	-2.10185	-2.22228	-2.22308	-2.35664	-2.07687	-2.30016	-1.89126
PDSS2	All trans-polyprenyl-diphosphate synthase PDSS2	Q86YH6		0.791975	0.160073	1.64232	+	MIM	Coenzyme Q metabolism;Metabolism;Metals and cofactors		12	12	12	13	13	13	12	2.76215e-35	1.24184e-36	44128.6	-1.96124	-1.88163	-2.22526	-2.17553	-2.08045	-2.22781	-2.24734
TMEM126B	Complex I assembly factor TMEM126B, mitochondrial;Isoform 4 of Complex I assembly factor TMEM126B, mitochondrial	Q8IUX1;Q8IUX1-4		0.0615186	0.0483951	0.17503	+	MIM	CI assembly factors;Complex I;OXPHOS;OXPHOS assembly factors		6	6	6	6	6	6	6	1.01798e-33	3.52686e-35	NaN	-0.48257	-0.732069	-0.722607	-0.733845	-0.948593	-1.04992	-0.0442169
MMAA	Methylmalonic aciduria type A protein, mitochondrial	Q8IVH4		0.354382	0.110006	0.834175	+	Matrix	Metabolism;Vitamin B12 metabolism;Vitamin metabolism		12	12	12	13	13	13	12	3.42895e-22	3.7216e-24	46538.3	-0.270878	-0.223118	-0.657421	-0.489933	-0.341149	-0.567007	-0.577158
MCAT	Malonyl-CoA-acyl carrier protein transacylase, mitochondrial	Q8IVS2		0.114036	-0.0247642	-0.309999	+	Matrix	Lipid metabolism;Metabolism;Type II fatty acid synthesis		13	13	14	14	14	14	13	9.91076e-26	1.33139e-27	42961.5	-1.13932	-1.15824	-0.911786	-0.946836	-1.03543	-1.07116	-1.12664
NAXD	ATP-dependent (S)-NAD(P)H-hydrate dehydratase	Q8IW45		0.338595	0.121965	0.802735	+	MIM	Metabolism;Metals and cofactors;NAD biosynthesis and metabolism		10	10	10	9	10	9	10	1.89745e-33	6.26335e-35	36576	-1.27338	-1.32081	-1.08893	-1.50559	-1.24095	-1.07052	-1.58162
MFN1	Mitofusin-1	Q8IWA4		0.766891	0.358624	1.5975	+	MOM	Fusion;Mitochondrial dynamics and surveillance;Organelle contact sites		31	33	35	34	34	33	36	1.27009e-37	8.7137e-39	84159.5	-1.41153	-1.37951	-0.827656	-1.86713	-1.47825	-1.67421	-1.23983
HSCB	Iron-sulfur cluster co-chaperone protein HscB	Q8IWL3		0.844678	0.199113	1.73646	+	Matrix	Fe-S cluster biosynthesis;Metabolism;Metals and cofactors		9	8	8	8	9	9	8	5.57408e-31	1.27063e-32	27422.2	-1.12587	-1.09462	-1.24562	-1.27643	-1.22649	-1.28975	-1.62527
RHOT2	Mitochondrial Rho GTPase 2	Q8IXI1		0.0143016	-0.00412616	-0.0426838	+	MOM	Calcium homeostasis;EF hand proteins;Mitochondrial dynamics and surveillance;Signaling;Trafficking		16	16	17	18	18	18	18	6.646e-31	1.50064e-32	68117.8	-0.125622	-0.0661071	-0.224663	-0.0386302	-0.353706	-0.108552	-0.0377958
RHOT1	Isoform 2 of Mitochondrial Rho GTPase 1;Isoform 3 of Mitochondrial Rho GTPase 1	Q8IXI2-2;Q8IXI2-3		0.372855	-0.0808913	-0.870615	+	MOM	Calcium homeostasis;EF hand proteins;Mitochondrial dynamics and surveillance;Signaling;Trafficking		17	19	19	20	19	19	19	8.04938e-30	1.5816e-31	NaN	-1.03441	-0.902994	-1.14365	-1.04415	-1.0021	-0.970014	-0.768237
MRPL41	Large ribosomal subunit protein mL41	Q8IXM3	+	1.65716	0.237028	3.27725	+	Matrix	LSU;Mitochondrial central dogma;Mitochondrial ribosome;Translation		7	7	7	7	7	6	7	2.74996e-30	5.75817e-32	15382.7	1.29348	1.21936	1.07549	0.846054	1.04044	0.961305	0.988541
SUPV3L1	ATP-dependent RNA helicase SUPV3L1, mitochondrial	Q8IYB8		0.0718394	-0.0158491	-0.202456	+	Matrix	Mitochondrial central dogma;mtRNA granules;mtRNA metabolism;mtRNA stability and decay		30	30	29	31	30	31	31	1.86156e-33	6.15236e-35	87991.2	-0.427356	-0.431587	-0.377488	-0.467691	-0.481783	-0.431883	-0.20382
THNSL1	Threonine synthase-like 1	Q8IYQ7		0.587577	0.736065	1.27458	+	Matrix	0		18	17	21	20	15	17	19	1.15211e-37	8.02102e-39	83070.2	-1.49569	-1.31986	-0.870635	-1.16117	-3.31433	-1.56007	-1.8236
MICU2	Calcium uptake protein 2, mitochondrial	Q8IYU8		0.0410948	-0.0109154	-0.119258	+	MIM	Calcium cycle;Calcium homeostasis;Calcium uniporter;EF hand proteins;Signaling;Small molecule transport		13	12	14	17	16	14	16	1.63586e-22	1.80546e-24	49666.2	-1.94323	-1.96469	-2.16856	-1.91639	-2.03815	-2.16998	-1.93378
FAM185A	Protein FAM185A;Isoform 3 of Protein FAM185A	Q8N0U4;Q8N0U4-3		0.122864	-0.150746	-0.331666	+	Matrix	0		3	4	4	4	4	4	4	2.49795e-13	2.16386e-15	NaN	-4.38396	-3.36951	-3.46815	-2.97948	-3.63996	-3.31627	-4.42347
RBFA	Putative ribosome-binding factor A, mitochondrial	Q8N0V3		0.459577	-0.187305	-1.03744	+	Matrix	Mitochondrial central dogma;Mitochondrial ribosome assembly;Translation		4	4	4	4	4	4	3	1.4192e-33	4.80837e-35	38359.4	-1.37672	-1.96396	-1.79576	-1.40587	-1.42997	-1.4729	-1.79062
CLYBL	Citramalyl-CoA lyase, mitochondrial	Q8N0X4		0.554273	0.441776	1.21365	+	Matrix	Carbohydrate metabolism;Itaconate metabolism;Metabolism		7	6	7	7	7	6	7	3.24899e-32	8.86456e-34	37359.4	-1.73192	-2.08096	-1.76804	-2.30791	-1.77024	-3.13113	-1.99905
NDUFAF2	NADH dehydrogenase [ubiquinone] 1 alpha subcomplex assembly factor 2	Q8N183		0.0152441	-0.00719273	-0.04545	+	MIM	CI assembly factors;Complex I;OXPHOS;OXPHOS assembly factors		12	12	12	12	12	12	12	3.02765e-39	2.9129e-40	19856.3	0.96604	0.932466	0.999126	1.02133	0.668562	0.895565	1.30682
ARMC10	Armadillo repeat-containing protein 10;Isoform 3 of Armadillo repeat-containing protein 10	Q8N2F6;Q8N2F6-3		0.276601	0.084682	0.676185	+	MOM	Fission;Mitochondrial dynamics and surveillance;Trafficking		10	10	10	10	10	10	10	2.8311e-28	4.71493e-30	NaN	-1.09017	-1.14044	-1.0237	-1.35052	-1.30318	-1.12902	-0.895095
PPM1K	Protein phosphatase 1K, mitochondrial	Q8N3J5		1.10517	0.502264	2.20607	+	Matrix	Amino acid metabolism;Branched-chain amino acid dehydrogenase complex;Branched-chain amino acid metabolism;Metabolism		7	8	8	8	3	7	6	6.56701e-25	8.37694e-27	40997.4	-1.18482	-1.16724	-1.02638	-1.37602	-1.52675	-1.42301	-2.18787
GUF1	Translation factor GUF1, mitochondrial	Q8N442		0.305575	-0.0557924	-0.735987	+	Matrix	Mitochondrial central dogma;Translation		15	15	14	14	16	14	16	9.05729e-23	1.01353e-24	74327.8	-0.778171	-0.765495	-0.822673	-0.782515	-0.887046	-0.647652	-0.614734
D2HGDH	D-2-hydroxyglutarate dehydrogenase, mitochondrial	Q8N465		1.15384	0.257546	2.29543	+	Matrix	Carbohydrate metabolism;Metabolism;TCA-associated		12	11	9	12	10	8	11	3.60002e-23	4.10932e-25	56416.1	-1.29524	-1.2346	-1.62246	-1.66901	-1.60968	-1.74158	-1.54632
PNKD	Isoform 2 of Probable hydrolase PNKD	Q8N490-2		0.566114	-0.178013	-1.23536	+	MIM	CIV assembly factors;Complex IV;OXPHOS;OXPHOS assembly factors		3	3	3	3	3	3	3	3.47119e-21	3.63244e-23	15396.6	-0.724982	-0.725032	-1.04609	-0.702447	-0.428439	-0.884593	-0.600611
PTGR3	Prostaglandin reductase 3	Q8N4Q0		0.0338472	0.0126387	0.0989488	+	unknown	Eicosanoid metabolism;Lipid metabolism;Metabolism		10	10	10	10	10	9	9	1.18236e-26	1.71093e-28	40140.4	0.113666	0.0660617	0.218037	0.236122	-0.153851	0.314674	0.0828526
CHCHD4	Mitochondrial intermembrane space import and assembly protein 40;Isoform 2 of Mitochondrial intermembrane space import and assembly protein 40	Q8N4Q1;Q8N4Q1-2		0.478418	-0.250262	-1.07291	+	IMS	Protein import, sorting and homeostasis;MIA40;Protein import and sorting		5	6	5	6	6	5	6	7.11712e-22	7.6119e-24	NaN	-0.371414	0.0485961	-0.128221	0.518008	0.0415845	0.179359	-0.339288
CBR4	3-oxoacyl-[acyl-carrier-protein] reductase	Q8N4T8		0.459936	-0.277418	-1.03812	+	Matrix	Lipid metabolism;Metabolism;Type II fatty acid synthesis		10	7	7	9	10	8	8	8.894e-33	2.63616e-34	25301.4	-1.44698	-1.49936	-1.22346	-1.00337	-0.678838	-1.71698	-1.05087
OXR1	Oxidation resistance protein 1;Isoform 2 of Oxidation resistance protein 1;Isoform 5 of Oxidation resistance protein 1;Isoform 8 of Oxidation resistance protein 1	Q8N573;Q8N573-2;Q8N573-5;Q8N573-8		0.0943779	0.0415031	0.260758	+	MOM	Detoxification;Metabolism;ROS and glutathione metabolism		23	23	24	24	24	23	24	1.92999e-31	4.70034e-33	NaN	-1.78281	-1.93096	-2.05028	-1.72209	-2.08769	-1.79613	-2.24549
SMIM20	Small integral membrane protein 20;Isoform 2 of Small integral membrane protein 20	Q8N5G0;Q8N5G0-2		0.441465	-0.466183	-1.0031	+	MIM	CIV assembly factors;Complex IV;OXPHOS;OXPHOS assembly factors		1	1	2	2	2	2	2	2.01265e-25	2.64928e-27	NaN	-0.223615	-0.653879	-0.351993	0.531738	0.393627	0.386149	-1.0861
ATPAF2	ATP synthase mitochondrial F1 complex assembly factor 2	Q8N5M1		0.109064	0.0877601	0.297676	+	Matrix	Complex V;CV assembly factors;OXPHOS;OXPHOS assembly factors		11	10	10	11	9	11	11	5.36671e-36	2.75216e-37	32772.4	-1.24855	-1.27398	-2.15026	-1.36758	-2.00656	-1.5458	-1.6615
MRPL50	Large ribosomal subunit protein mL50	Q8N5N7		0.619437	-0.152545	-1.3325	+	Matrix	LSU;Mitochondrial central dogma;Mitochondrial ribosome;Translation		9	8	9	8	9	8	9	3.75863e-26	5.21264e-28	18325	0.430635	0.326914	0.25084	0.431894	0.631608	0.63091	0.260288
COX18	Cytochrome c oxidase assembly protein COX18, mitochondrial	Q8N8Q8		1.1589	-0.22009	-2.30477	+	MIM	CIV assembly factors;Complex IV;OXPHOS;OXPHOS assembly factors		4	4	4	4	4	4	4	3.45062e-24	4.1818e-26	37062.6	-0.658346	-0.71782	-0.718195	-0.390857	-0.595188	-0.627378	-0.298698
C2orf69	Mitochondrial protein C2orf69	Q8N8R5		0.994006	-0.200066	-2.00424	+	Matrix	0		10	9	9	9	10	10	10	7.92963e-22	8.46854e-24	43448.4	-2.46662	-2.47601	-2.30769	-2.19749	-2.12182	-2.11309	-2.43443
MRPL43	Large ribosomal subunit protein mL43;Isoform 2 of Large ribosomal subunit protein mL43	Q8N983;Q8N983-2	+	1.39198	-0.263617	-2.74495	+	Matrix	LSU;Mitochondrial central dogma;Mitochondrial ribosome;Translation		10	10	10	10	10	10	10	5.32556e-29	9.5435e-31	NaN	0.87873	0.769724	0.555726	0.94081	1.07343	1.07887	0.900264
RDH13	Retinol dehydrogenase 13	Q8NBN7		0.0308224	-0.00921086	-0.0903871	+	MIM	Metabolism;Vitamin A metabolism;Vitamin metabolism		10	10	10	10	9	9	9	5.58872e-40	6.16337e-41	35932.2	-0.979602	-1.1114	-1.02621	-1.11783	-0.911015	-0.875384	-1.2152
ATAD1	Outer mitochondrial transmembrane helix translocase	Q8NBU5		0.15476	-0.0400186	-0.407897	+	MOM	Protein import, sorting and homeostasis;Proteases;Protein homeostasis		15	15	14	15	15	14	15	9.74423e-29	1.69913e-30	40744	0.924519	1.11735	0.930717	0.892793	0.95012	1.07341	1.2072
NOA1	Nitric oxide-associated protein 1	Q8NC60		0.0165629	0.00841345	0.049311	+	MIM	Mitochondrial central dogma;Mitochondrial ribosome assembly;mtRNA granules;mtRNA metabolism;Translation		16	18	18	18	19	18	18	1.93613e-29	3.63025e-31	78457.8	-1.92809	-1.8073	-2.03396	-2.19508	-2.13647	-1.73334	-1.66122
PDPR	Pyruvate dehydrogenase phosphatase regulatory subunit, mitochondrial	Q8NCN5		0.35095	0.0623259	0.827365	+	Matrix	Carbohydrate metabolism;Metabolism;Pyruvate metabolism		28	28	29	29	29	29	27	3.20816e-30	6.65634e-32	99364.5	-0.826644	-0.721541	-0.901629	-0.805624	-0.999177	-0.780166	-0.930754
NAXE	NAD(P)H-hydrate epimerase	Q8NCW5		0.180795	-0.079143	-0.467984	+	Matrix	Metabolism;Metals and cofactors;NAD biosynthesis and metabolism		10	11	11	10	11	10	10	5.4381e-21	5.63534e-23	31674.6	0.476383	0.495671	0.517146	0.843288	0.683719	0.600024	0.175142
CHDH	Choline dehydrogenase, mitochondrial	Q8NE62		0.393685	-0.524242	-0.911286	+	MIM	Metabolism;Amino acid metabolism;Choline and betaine metabolism;Electron carriers;Folate and 1-C metabolism;Glycine metabolism;Metabolism;Q-linked reactions, other;Vitamin metabolism		20	20	19	19	23	19	20	2.49716e-28	4.17458e-30	65358.5	-1.45723	-1.54165	-1.29519	-1.61618	0.45576	-0.893909	-1.57414
MCU	Calcium uniporter protein, mitochondrial;Isoform 3 of Calcium uniporter protein, mitochondrial	Q8NE86;Q8NE86-3		0.301668	0.0886466	0.727994	+	MIM	Calcium cycle;Calcium homeostasis;Calcium uniporter;Signaling;Small molecule transport		14	11	14	15	14	13	12	2.26346e-34	8.77207e-36	NaN	-0.945086	-0.819311	-1.13331	-1.27068	-1.06942	-0.981073	-0.897027
FLAD1	FAD synthase;Isoform 2 of FAD synthase	Q8NFF5;Q8NFF5-2		0.487523	0.05365	1.08997	+	Matrix	Metabolism;Vitamin B2 metabolism;Vitamin metabolism		23	23	25	23	25	22	24	6.27175e-41	8.34548e-42	NaN	-0.787084	-0.742855	-0.768501	-0.891604	-0.871394	-0.711473	-0.804717
TSTD1	Thiosulfate:glutathione sulfurtransferase	Q8NFU3		0.926009	0.355486	1.88198	+	unknown	Metabolism;Sulfur metabolism		5	5	5	5	5	5	4	1.06426e-29	2.05926e-31	12530.2	0.934561	0.786529	0.968037	0.629434	0.835113	0.593943	0.10507
ABHD11	Protein ABHD11	Q8NFV4		1.25859	-0.213569	-2.49042	+	Matrix	Carbohydrate metabolism;Metabolism;TCA-associated		12	13	13	14	13	13	14	8.36635e-33	2.49404e-34	34690	-0.407876	-0.509613	-0.523724	-0.257124	-0.246899	-0.117169	-0.44615
PPTC7	Protein phosphatase PTC7 homolog	Q8NI37		0.967383	0.186872	1.95628	+	Matrix	Signaling		8	8	7	7	7	8	7	6.5159e-35	2.74616e-36	32645.7	-1.56725	-1.46329	-1.40295	-1.7631	-1.79802	-1.47779	-1.6199
COQ8A	Atypical kinase COQ8A, mitochondrial	Q8NI60		0.286416	0.0744657	0.696583	+	MIM	Coenzyme Q metabolism;Metabolism;Metals and cofactors		13	13	15	14	15	13	14	3.25412e-31	7.65949e-33	71950.2	-1.74239	-1.67068	-1.3359	-1.64108	-1.61587	-1.67863	-1.69424
GRPEL2	GrpE protein homolog 2, mitochondrial	Q8TAA5		0.350956	0.200231	0.827376	+	Matrix	Protein import, sorting and homeostasis;Fe-S cluster biosynthesis;Import motor;Metabolism;Metals and cofactors;Protein import and sorting		5	5	5	4	4	3	5	1.42573e-10	1.19097e-12	25431.3	-2.24162	-1.95811	-1.71788	-1.85103	-2.51547	-1.89456	-2.43002
GADD45GIP1	Large ribosomal subunit protein mL64	Q8TAE8		0.0788871	-0.0194724	-0.220913	+	Matrix	LSU;Mitochondrial central dogma;Mitochondrial ribosome;Translation		10	9	9	9	9	9	10	6.0177e-41	8.03984e-42	25383.8	0.128579	0.248892	-0.0305812	-0.00298764	0.21222	0.180028	0.15115
SPATA20	Spermatogenesis-associated protein 20;Isoform 2 of Spermatogenesis-associated protein 20;Isoform 3 of Spermatogenesis-associated protein 20	Q8TB22;Q8TB22-2;Q8TB22-3		0.17175	-0.1537	-0.447308	+	Matrix	0		6	6	5	7	7	6	6	5.72802e-23	6.47677e-25	NaN	-3.0106	-3.36891	-3.58687	-2.70253	-3.26635	-2.82881	-3.87603
GDAP1	Ganglioside-induced differentiation-associated protein 1	Q8TB36		0.653098	0.220548	1.39336	+	MOM	0		13	11	13	13	13	13	13	8.09564e-24	9.59268e-26	41345.7	-1.03339	-1.12967	-1.12526	-1.31693	-1.68599	-1.17725	-1.08644
NUBPL	Iron-sulfur protein NUBPL	Q8TB37		0.187386	0.10984	0.482924	+	Matrix	CI assembly factors;Complex I;Fe-S cluster biosynthesis;Fe-S-containing proteins;Metabolism;Metals and cofactors;OXPHOS;OXPHOS assembly factors		6	6	6	6	6	5	5	4.48209e-30	9.08663e-32	34082.8	-1.31596	-1.35054	-1.70997	-2.03258	-1.21954	-1.5588	-1.46375
SLC25A40	Probable mitochondrial glutathione transporter SLC25A40	Q8TBP6		1.03948	0.222282	2.08644	+	MIM	SLC25A family;Small molecule transport		10	9	10	10	10	10	9	1.10935e-18	1.06513e-20	38124.8	-0.546065	-0.576604	-0.756807	-0.950824	-0.960922	-0.854404	-0.628948
MRPL30	Large ribosomal subunit protein uL30m;Isoform 2 of Large ribosomal subunit protein uL30m	Q8TCC3;Q8TCC3-2		0.771922	-0.165426	-1.6065	+	Matrix	LSU;Mitochondrial central dogma;Mitochondrial ribosome;Translation		4	4	4	4	3	4	3	7.97316e-29	1.40066e-30	NaN	0.330413	0.429812	0.0585349	0.332244	0.505267	0.473781	0.442093
PNPT1	Polyribonucleotide nucleotidyltransferase 1, mitochondrial	Q8TCS8	+	2.51095	0.328974	5.34226	+	Matrix|IMS	Mitochondrial central dogma;mtRNA metabolism;mtRNA stability and decay		51	50	50	49	48	50	51	6.35208e-34	2.29092e-35	85950.6	0.883144	0.864794	0.816382	0.471517	0.412513	0.597249	0.621917
SFXN5	Sideroflexin-5	Q8TD22		0.51962	-0.451061	-1.14973	+	MIM	Carbohydrate metabolism;Metabolism;Sideroflexins;Small molecule transport;TCA-associated		1	2	2	2	2	2	2	3.3568e-14	2.94104e-16	37124.2	-1.97018	-2.52056	-3.44996	-2.37909	-1.84504	-2.40161	-2.15762
GPT2	Alanine aminotransferase 2	Q8TD30		0.00634129	-0.0152394	-0.0190939	+	Matrix	Amino acid metabolism;Glutamate metabolism;Metabolism		9	9	4	8	7	5	9	2.33754e-18	2.22206e-20	57903.6	-2.58651	-2.34268	-5.25919	-3.18449	-3.38634	-3.76536	-3.18737
CHPT1	Cholinephosphotransferase 1	Q8WUD6		0.44633	0.132832	1.01235	+	MIM	Lipid metabolism;Metabolism;Phospholipid metabolism		2	2	2	2	2	1	2	0.00373098	2.90829e-05	45097	-1.61245	-1.28632	-1.51448	-1.78604	-1.70909	-1.51532	-1.40521
PTPMT1	Phosphatidylglycerophosphatase and protein-tyrosine phosphatase 1	Q8WUK0		0.0621398	0.0201653	0.176694	+	MIM	Cardiolipin synthesis;Lipid metabolism;Metabolism;Phospholipid metabolism		10	13	13	13	13	12	12	2.48611e-22	2.71976e-24	22843.6	-1.35744	-1.4309	-1.29509	-1.46512	-1.43907	-1.51302	-1.10802
PTCD2	Pentatricopeptide repeat-containing protein 2, mitochondrial	Q8WV60		0.865824	0.294123	1.77425	+	Matrix	Mitochondrial central dogma;mtRNA granules;mtRNA metabolism;Polycistronic mtRNA processing		2	2	2	2	2	2	2	0.00061521	4.86041e-06	43967.5	-1.12761	-1.30093	-1.54675	-1.47839	-1.46494	-1.59408	-1.93947
NUDT8	Mitochondrial coenzyme A diphosphatase NUDT8	Q8WV74		0.345189	0.48568	0.815901	+	Matrix	Coenzyme A metabolism;Metabolism;Metals and cofactors		2	2	2	1	2	2	1	8.71762e-37	5.18813e-38	25370.2	-3.68865	-3.21259	-2.66786	-2.85926	-2.90944	-4.39126	-4.54155
DCAKD	Dephospho-CoA kinase domain-containing protein	Q8WVC6		0.0196649	0.0118646	0.0583505	+	Membrane	0		11	9	11	10	11	11	11	1.05046e-32	3.0786e-34	26550.2	-0.059636	-0.245386	0.465636	-0.117284	0.274379	-0.00639128	0.0159896
TFB1M	Dimethyladenosine transferase 1, mitochondrial	Q8WVM0		0.592236	-0.212417	-1.28307	+	Matrix	Mitochondrial central dogma;Mitochondrial ribosome assembly;mtRNA granules;mtRNA metabolism;mt-rRNA modifications;Translation		19	20	22	21	22	19	20	1.18589e-27	1.86755e-29	39542.9	-0.182275	-0.177582	-0.558989	-0.336702	0.176039	-0.048497	-0.166301
SPRYD4	SPRY domain-containing protein 4	Q8WW59		0.233117	-0.126808	-0.583905	+	Matrix	0		15	15	15	14	13	15	15	4.17233e-24	5.02598e-26	23098.4	0.508207	0.39672	-0.145673	0.696723	0.151469	0.374871	0.29651
MAIP1	m-AAA protease-interacting protein 1, mitochondrial	Q8WWC4		0.510692	-0.119118	-1.13317	+	Matrix	Protein import, sorting and homeostasis;Chaperones;Protein homeostasis		7	8	6	8	7	8	8	3.29121e-23	3.76464e-25	32544.7	0.0430662	-0.0257524	-0.10301	0.0245287	0.00375603	-0.00691103	0.340837
RTN4IP1	Reticulon-4-interacting protein 1, mitochondrial	Q8WWV3		0.0167294	0.00661035	0.0497978	+	Matrix	0		14	14	14	14	14	13	14	1.44347e-41	2.22592e-42	43589.6	-0.958619	-1.04626	-1.35046	-1.03774	-0.962134	-1.22814	-1.27221
HSD17B8	(3R)-3-hydroxyacyl-CoA dehydrogenase	Q92506		0.377515	-0.307343	-0.879751	+	Matrix	Metabolism;Cholesterol, bile acid, steroid synthesis;Lipid metabolism;Metabolism;Type II fatty acid synthesis		6	6	6	6	6	6	6	1.21619e-20	1.24409e-22	26973.8	1.56298	1.61633	2.03255	2.1887	2.69363	1.36748	1.9287
MRPS27	Small ribosomal subunit protein mS27;Isoform 2 of Small ribosomal subunit protein mS27	Q92552;Q92552-2	+	2.46123	-0.219758	-5.20329	+	Matrix	Mitochondrial central dogma;Mitochondrial ribosome;SSU;Translation		25	23	25	24	24	23	24	2.33207e-30	4.93321e-32	NaN	0.324084	0.30477	0.220935	0.447663	0.471798	0.519037	0.573588
MRPS31	Small ribosomal subunit protein mS31	Q92665		1.10116	-0.128196	-2.19872	+	Matrix	Mitochondrial central dogma;Mitochondrial ribosome;SSU;Translation		18	18	18	18	18	18	18	7.28491e-31	1.6315e-32	45318.5	0.0549365	-0.0586293	-0.098911	0.0633223	0.11448	0.0124972	0.185681
AKAP1	A-kinase anchor protein 1, mitochondrial	Q92667		1.15114	-0.256041	-2.29046	+	MOM	cAMP-PKA signaling;Signaling		23	22	22	24	22	24	24	1.20893e-38	1.0322e-39	97341.6	-2.20176	-1.97631	-1.8305	-1.79707	-1.75496	-1.84576	-1.58948
BAD	Bcl2-associated agonist of cell death	Q92934		0.187552	-0.122894	-0.483298	+	MOM	Apoptosis;Mitochondrial dynamics and surveillance		7	7	7	7	7	7	7	2.17494e-25	2.85778e-27	18391.9	-1.51293	-1.51053	-0.643204	-1.25797	-0.983229	-1.00133	-1.15478
GCDH	Glutaryl-CoA dehydrogenase, mitochondrial	Q92947		0.229105	0.0462338	0.575219	+	Matrix	Amino acid metabolism;Lysine metabolism;Metabolism		12	10	11	13	13	12	12	1.14262e-31	2.87743e-33	48127.2	1.23246	1.23456	1.43294	1.33129	1.23492	1.12251	1.32631
TOMM40L	Mitochondrial import receptor subunit TOM40B	Q969M1		0.330131	0.272313	0.785757	+	MOM	Protein import, sorting and homeostasis;Protein import and sorting;TOM		9	9	9	8	9	8	9	5.65087e-27	8.38295e-29	33916.8	-1.49134	-1.71332	-1.84495	-2.11008	-2.52985	-2.00712	-1.17502
RAB24	Ras-related protein Rab-24	Q969Q5		0.240326	-0.0809877	-0.599436	+	MOM	Autophagy;Fission;Mitochondrial dynamics and surveillance		10	10	10	10	10	10	10	6.68275e-46	2.79153e-46	23124.1	-0.658951	-0.717031	-0.477392	-0.552429	-0.547435	-0.274171	-0.773179
GFM2	Ribosome-releasing factor 2, mitochondrial	Q969S9		0.264656	0.168765	0.651157	+	Matrix	Mitochondrial central dogma;Translation;Translation factors		18	18	19	18	16	17	18	2.59734e-27	3.9654e-29	86600.6	-0.863344	-0.815156	-1.3178	-1.31536	-1.22441	-0.631652	-1.4987
MUL1	Mitochondrial ubiquitin ligase activator of NFKB 1	Q969V5		0.0483684	-0.0207351	-0.139359	+	MOM	Protein import, sorting and homeostasis;Fission;Mitochondrial dynamics and surveillance;Protein homeostasis;Signaling		9	9	9	10	10	9	10	3.71017e-26	5.14652e-28	39800	-1.82917	-1.9714	-1.92719	-2.03106	-1.93613	-2.05659	-1.53029
GTPBP3	tRNA modification GTPase GTPBP3, mitochondrial;Isoform 2 of tRNA modification GTPase GTPBP3, mitochondrial;Isoform 3 of tRNA modification GTPase GTPBP3, mitochondrial;Isoform 4 of tRNA modification GTPase GTPBP3, mitochondrial	Q969Y2;Q969Y2-2;Q969Y2-3;Q969Y2-4		0.592882	-0.223257	-1.28425	+	Matrix	Folate and 1-C metabolism;Metabolism;Mitochondrial central dogma;mtRNA metabolism;mt-tRNA modifications;Vitamin metabolism		8	9	10	9	8	9	8	1.303e-36	7.48458e-38	NaN	-1.90684	-1.91102	-2.25439	-1.59339	-1.92424	-1.60027	-2.0854
TBRG4	FAST kinase domain-containing protein 4	Q969Z0		0.392515	-0.054866	-0.909013	+	Matrix	Mitochondrial central dogma;mtRNA metabolism;mtRNA stability and decay;Polycistronic mtRNA processing		22	22	23	23	23	23	21	1.85011e-19	1.81599e-21	70738	0.0942012	0.0515696	0.17342	0.179919	0.272152	0.0608265	0.132154
FAM162A	Protein FAM162A	Q96A26		0.77861	-0.1499	-1.61845	+	MIM	0		8	7	7	7	7	7	7	4.92277e-17	4.54537e-19	17342.4	2.49507	2.478	2.75291	2.78826	2.77042	2.58682	2.75539
MRPL24	Large ribosomal subunit protein uL24m	Q96A35		0.384443	-0.0846145	-0.893295	+	Matrix	LSU;Mitochondrial central dogma;Mitochondrial ribosome;Translation		12	12	12	12	12	12	12	1.03916e-30	2.29074e-32	24914.8	1.00625	1.04741	0.849582	0.892846	1.18359	1.14411	0.988901
ISOC2	Isochorismatase domain-containing protein 2;Isoform 2 of Isochorismatase domain-containing protein 2	Q96AB3;Q96AB3-2		0.509197	0.193031	1.13039	+	Matrix	0		7	6	7	7	8	8	7	1.5301e-25	2.02784e-27	NaN	-1.16767	-0.843552	-0.832756	-0.950349	-1.44031	-0.935601	-1.23784
SLC25A46	Mitochondrial outer membrane protein SLC25A46	Q96AG3		0.797748	-0.301967	-1.65264	+	MOM	Fission;Intramitochondrial membrane interactions;Mitochondrial dynamics and surveillance;SLC25A family;Small molecule transport		7	7	7	7	7	7	7	7.68552e-29	1.35229e-30	46174	-1.57966	-1.58403	-1.3445	-1.46722	-1.42742	-0.906011	-1.0024
MCUR1	Mitochondrial calcium uniporter regulator 1	Q96AQ8		0.498985	0.223454	1.11138	+	MIM	0		9	9	9	8	9	9	9	1.53163e-25	2.02906e-27	39694	-0.60628	-0.733399	-0.82179	-1.18234	-1.10202	-1.03085	-0.460564
TMEM186	Transmembrane protein 186	Q96B77		0.0883513	0.087512	0.245371	+	MIM	CI assembly factors;Complex I;OXPHOS;OXPHOS assembly factors		5	4	6	6	6	3	6	5.69263e-13	4.90359e-15	24893.2	-1.55377	-1.55677	-1.70975	-1.9439	-1.9149	-2.11214	-0.806146
CHCHD1	Small ribosomal subunit protein mS37	Q96BP2		0.20545	0.0575679	0.523348	+	MIM	Mitochondrial central dogma;Mitochondrial ribosome;SSU;Translation		2	3	2	2	2	2	2	4.86117e-20	4.87298e-22	13474.8	0.367126	0.328597	0.62952	0.401961	0.48276	0.454993	0.197005
CCDC127	Coiled-coil domain-containing protein 127	Q96BQ5		0.323492	-0.121304	-0.772379	+	Membrane	0		5	6	8	8	8	7	8	2.69819e-30	5.65336e-32	30834.3	-1.94649	-1.79969	-1.54106	-1.70777	-1.5698	-1.88593	-1.40094
COA7	Cytochrome c oxidase assembly factor 7	Q96BR5		0.342204	0.117692	0.809947	+	IMS	CIV assembly factors;Complex IV;OXPHOS;OXPHOS assembly factors		10	10	11	11	10	11	10	3.13542e-29	5.76428e-31	25709	-0.973871	-0.81132	-0.85445	-0.715546	-1.03946	-0.949302	-1.28598
TAMM41	Isoform 3 of Phosphatidate cytidylyltransferase, mitochondrial	Q96BW9-3		0.238937	0.0884188	0.59645	+	MIM	Cardiolipin synthesis;Lipid metabolism;Metabolism;Phospholipid metabolism		12	12	12	14	13	14	14	4.39171e-28	7.17814e-30	38078.9	-0.794632	-0.716723	-0.9356	-0.599412	-0.997095	-1.1511	-0.868677
FAM136A	Protein FAM136A	Q96C01		0.412948	0.545704	0.948538	+	IMS	0		8	8	8	7	8	8	8	7.29481e-24	8.67022e-26	15641.2	0.639762	0.955585	1.24913	0.651968	1.10082	0.837368	-0.980342
PYCR2	Pyrroline-5-carboxylate reductase 2	Q96C36	+	1.96678	0.172562	3.95515	+	Matrix	Amino acid metabolism;Metabolism;Proline metabolism		17	19	19	18	18	17	19	3.15227e-30	6.55894e-32	33637.2	1.22164	1.24573	1.10431	0.998641	0.996036	1.07838	0.998921
NSUN4	5-methylcytosine rRNA methyltransferase NSUN4	Q96CB9		0.947507	0.272163	1.92056	+	Matrix	Mitochondrial central dogma;Mitochondrial ribosome assembly;mtRNA metabolism;mt-rRNA modifications;Translation		12	12	12	12	12	12	12	2.13358e-38	1.72993e-39	43088.6	0.636028	0.643203	0.45708	0.212311	0.102781	0.289817	0.621523
RPUSD4	Pseudouridylate synthase RPUSD4, mitochondrial	Q96CM3		0.0876783	0.0868991	0.243644	+	Matrix	Mitochondrial central dogma;mtRNA granules;mtRNA metabolism;mt-rRNA modifications;mt-tRNA modifications		6	5	7	4	6	5	6	4.8671e-25	6.25689e-27	42205.1	-2.29379	-2.37604	-2.33233	-3.22366	-2.09187	-2.51745	-1.85083
ACSF2	Medium-chain acyl-CoA ligase ACSF2, mitochondrial;Isoform 2 of Medium-chain acyl-CoA ligase ACSF2, mitochondrial;Isoform 3 of Medium-chain acyl-CoA ligase ACSF2, mitochondrial	Q96CM8;Q96CM8-2;Q96CM8-3		0.699146	0.241963	1.4762	+	Matrix	Fatty acid oxidation;Lipid metabolism;Metabolism		16	15	15	16	15	14	16	3.4771e-24	4.21312e-26	NaN	-1.47924	-1.27015	-1.33419	-1.35491	-1.56419	-1.51988	-1.97363
SLC25A36	Solute carrier family 25 member 36	Q96CQ1		0.57225	-0.249621	-1.24659	+	MIM	Metabolism;Nucleotide import;Nucleotide metabolism;SLC25A family;Small molecule transport		4	4	5	5	4	5	5	1.73723e-24	2.14875e-26	34282.6	-1.65388	-1.6591	-1.63048	-1.1598	-1.73054	-1.64408	-1.05837
FOXRED1	FAD-dependent oxidoreductase domain-containing protein 1	Q96CU9		1.18683	0.276578	2.35643	+	MIM	CI assembly factors;Complex I;OXPHOS;OXPHOS assembly factors		13	13	12	13	13	13	13	3.10596e-33	9.93184e-35	53811.5	0.236424	0.309521	0.152326	0.00318073	-0.120819	0.191537	-0.249183
COQ8B	Atypical kinase COQ8B, mitochondrial	Q96D53		0.916915	-0.245912	-1.86568	+	MIM	Coenzyme Q metabolism;Metabolism;Metals and cofactors		11	12	10	11	11	12	12	3.50644e-30	7.22752e-32	60069.5	-1.88309	-1.78797	-1.68962	-1.7335	-1.70604	-1.39354	-1.33086
DNAJC19	Mitochondrial import inner membrane translocase subunit TIM14	Q96DA6		0.468368	0.0958182	1.05402	+	MIM	Protein import, sorting and homeostasis;Import motor;Protein import and sorting		7	7	7	7	7	7	7	3.1707e-26	4.42143e-28	12498.6	0.500519	0.391001	0.33663	0.345699	0.267599	0.156687	0.484277
RMDN1	Regulator of microtubule dynamics protein 1	Q96DB5	+	1.4201	-0.259073	-2.79963	+	MOM	0		16	14	15	15	16	15	15	1.0091e-31	2.56452e-33	35808	1.09135	1.0013	0.846364	1.27446	1.23313	1.36675	1.08064
ECHDC3	Enoyl-CoA hydratase domain-containing protein 3, mitochondrial	Q96DC8		1.04364	0.93316	2.09399	+	Matrix	0		5	6	6	4	3	5	6	4.5862e-28	7.47565e-30	32633.7	-1.35089	-1.66815	-0.750373	-2.54448	-2.74461	-2.19291	-1.27652
MTFMT	Methionyl-tRNA formyltransferase, mitochondrial	Q96DP5		0.780396	0.23465	1.62164	+	Matrix	fMet processing;Folate and 1-C metabolism;Metabolism;Mitochondrial central dogma;Translation;Vitamin metabolism		6	6	6	7	6	6	7	7.71891e-32	1.98848e-33	43832	-2.2688	-2.14462	-2.6723	-2.67894	-2.67136	-2.48256	-2.55337
MRPL38	Large ribosomal subunit protein mL38	Q96DV4		0.470761	-0.0909746	-1.05853	+	Matrix	LSU;Mitochondrial central dogma;Mitochondrial ribosome;Translation		19	18	19	19	19	19	18	1.56053e-32	4.44902e-34	44596.5	0.200415	0.205991	0.0105078	0.100516	0.173371	0.297544	0.348354
SLC25A38	Mitochondrial glycine transporter	Q96DW6		0.0973363	0.117422	0.26826	+	MIM	Amino acid metabolism;Folate and 1-C metabolism;Glycine metabolism;Heme synthesis and processing;Metabolism;Metals and cofactors;SLC25A family;Small molecule transport;Vitamin metabolism		7	6	7	6	4	2	7	5.05024e-11	4.24282e-13	33565.5	-3.4055	-3.27061	-3.11585	-3.49737	-3.93488	-3.77347	-2.31992
MRRF	Ribosome-recycling factor, mitochondrial;Isoform 3 of Ribosome-recycling factor, mitochondrial	Q96E11;Q96E11-3	+	1.48095	0.123384	2.9193	+	Matrix	Mitochondrial central dogma;Translation;Translation factors		9	9	9	9	10	9	10	2.56949e-32	7.11649e-34	NaN	1.25048	1.25314	1.13802	1.13177	1.07609	1.03013	1.12399
MTERF3	Transcription termination factor 3, mitochondrial;Isoform 2 of Transcription termination factor 3, mitochondrial;Isoform 3 of Transcription termination factor 3, mitochondrial	Q96E29;Q96E29-2;Q96E29-3		0.385687	0.100382	0.895721	+	Matrix	Mitochondrial central dogma;Mitochondrial ribosome assembly;Translation		14	12	14	13	14	13	15	1.11679e-29	2.15711e-31	NaN	-1.36378	-1.52626	-1.30125	-1.54545	-1.5272	-1.6516	-1.26567
OMA1	Metalloendopeptidase OMA1, mitochondrial	Q96E52		1.22122	-0.421399	-2.42041	+	MIM	Protein import, sorting and homeostasis;Fission;Fusion;Mitochondrial dynamics and surveillance;Proteases;Protein homeostasis		8	8	8	8	8	8	8	8.51244e-27	1.24628e-28	60120.2	-0.956293	-0.960779	-0.675962	-0.431037	-0.458552	-0.762172	-0.12002
MALSU1	Mitochondrial assembly of ribosomal large subunit protein 1	Q96EH3		0.916877	-0.314394	-1.86561	+	Matrix	Mitochondrial central dogma;Mitochondrial ribosome assembly;Translation		4	4	4	6	6	6	5	8.14851e-25	1.03126e-26	26170	-1.38198	-1.64892	-1.70971	-1.51883	-1.08042	-1.02956	-1.43443
MRPS24	Small ribosomal subunit protein uS3m	Q96EL2	+	1.45346	-0.281626	-2.86501	+	Matrix	Mitochondrial central dogma;Mitochondrial ribosome;SSU;Translation		6	7	7	6	6	6	7	9.01766e-36	4.44154e-37	19015.1	0.0295469	-0.218734	-0.17358	0.258855	0.133828	-0.00711798	0.257249
MRPL53	Large ribosomal subunit protein mL53	Q96EL3		0.573784	-0.261492	-1.2494	+	Matrix	LSU;Mitochondrial central dogma;Mitochondrial ribosome;Translation		6	7	7	7	6	6	7	7.19704e-31	1.61413e-32	12106.8	-0.361865	0.0920626	-0.346843	0.241472	0.115083	0.229111	-0.361892
CCDC51	Mitochondrial potassium channel	Q96ER9		0.612792	-0.130937	-1.32044	+	MIM	Small molecule transport		16	15	15	15	16	15	16	1.48359e-29	2.82426e-31	45811.3	-0.123465	-0.135199	-0.392844	-0.130307	-0.169707	-0.124626	0.0797103
DNAJA3	DnaJ homolog subfamily A member 3, mitochondrial	Q96EY1		0.18767	-0.0310095	-0.483565	+	Matrix	Protein import, sorting and homeostasis;Chaperones;Protein homeostasis		16	16	16	17	16	17	16	2.30229e-34	8.91209e-36	52488.7	0.788497	0.686675	0.555407	0.704798	0.752244	0.636688	0.737746
PTCD3	Small ribosomal subunit protein mS39	Q96EY7	+	2.04568	-0.165196	-4.13949	+	Matrix	Mitochondrial central dogma;Mitochondrial ribosome;Mitochondrial ribosome assembly;SSU;Translation		25	24	24	26	26	26	25	9.46627e-28	1.50258e-29	78549.7	0.433678	0.412407	0.297597	0.550593	0.561966	0.501351	0.571783
MMAB	Corrinoid adenosyltransferase MMAB	Q96EY8		0.976911	-0.276142	-1.97343	+	Matrix	Metabolism;Vitamin B12 metabolism;Vitamin metabolism		8	9	8	9	9	9	9	1.62628e-27	2.52909e-29	27388.2	-0.293293	-0.257909	-0.482667	0.0646536	0.130146	-0.349276	-0.119448
SDSL	Serine dehydratase-like	Q96GA7		0.826156	0.532915	1.70338	+	unknown	Amino acid metabolism;Metabolism;Serine metabolism		3	3	3	3	3	3	3	4.75803e-26	6.54638e-28	34674.2	-0.734338	-0.745438	-1.57273	-2.01911	-1.39917	-1.18729	-1.59609
MRPL48	Large ribosomal subunit protein mL48;Isoform 2 of Large ribosomal subunit protein mL48	Q96GC5;Q96GC5-3		0.0468718	0.0114846	0.135246	+	Matrix	LSU;Mitochondrial central dogma;Mitochondrial ribosome;Translation		4	4	4	4	4	4	4	2.65495e-22	2.89918e-24	NaN	1.01355	1.02518	0.879781	0.779513	0.98594	1.00314	1.07682
FAHD2A	Fumarylacetoacetate hydrolase domain-containing protein 2A	Q96GK7		0.164138	0.0552731	0.429746	+	Matrix	0		13	13	13	13	13	13	13	2.10783e-24	2.59015e-26	34596.2	-0.0910872	0.00175734	0.167862	0.157465	-0.0741429	0.0741084	-0.273813
MARS2	Methionine--tRNA ligase, mitochondrial	Q96GW9		0.335209	0.124567	0.795954	+	Matrix	Mitochondrial central dogma;mt-tRNA synthetases;Translation		19	20	19	20	21	21	20	1.16781e-36	6.77887e-38	66590.9	-0.33856	-0.279767	-0.78803	-0.577011	-0.777626	-0.568578	-0.450197
MYO19	Unconventional myosin-XIX	Q96H55		0.73439	0.202374	1.53937	+	MOM	Mitochondrial dynamics and surveillance;Trafficking		3	4	4	4	4	3	3	2.12125e-16	1.93294e-18	109135	-2.53552	-2.5106	-2.66667	-2.81614	-2.60748	-2.61435	-3.05523
SLC25A44	Solute carrier family 25 member 44	Q96H78		0.740641	0.477689	1.55056	+	MIM	Amino acid metabolism;Branched-chain amino acid metabolism;Metabolism;SLC25A family;Small molecule transport		7	7	5	6	4	6	7	1.25624e-20	1.28406e-22	35392.3	-1.87011	-2.09646	-2.04797	-2.72518	-2.73999	-2.74965	-1.71533
COQ2	4-hydroxybenzoate polyprenyltransferase, mitochondrial;Isoform 3 of 4-hydroxybenzoate polyprenyltransferase, mitochondrial;Isoform 4 of 4-hydroxybenzoate polyprenyltransferase, mitochondrial;Isoform 5 of 4-hydroxybenzoate polyprenyltransferase, mitochondrial;Isoform 6 of 4-hydroxybenzoate polyprenyltransferase, mitochondrial	Q96H96;Q96H96-3;Q96H96-4;Q96H96-5;Q96H96-6		0.889492	-0.43861	-1.81658	+	MIM	Coenzyme Q metabolism;Metabolism;Metals and cofactors		1	1	1	1	1	1	2	0.00210058	1.64732e-05	NaN	-1.34001	-1.38447	-1.59482	-0.829944	-0.802567	-1.58949	-0.782621
OXNAD1	Oxidoreductase NAD-binding domain-containing protein 1	Q96HP4		0.363339	0.102595	0.85189	+	Matrix	0		4	5	6	6	6	6	6	1.18644e-31	2.9785e-33	34854.5	-2.21135	-1.77677	-2.06668	-2.06609	-2.01936	-2.17824	-2.21975
PGAM5	Serine/threonine-protein phosphatase PGAM5, mitochondrial	Q96HS1	+	2.122	-0.345207	-4.32276	+	MOM	Autophagy;Mitochondrial dynamics and surveillance;Mitophagy		18	16	17	18	18	18	18	2.88778e-36	1.55586e-37	32004.5	1.59204	1.46108	1.39455	1.82151	1.72894	1.78248	1.97814
DHTKD1	2-oxoadipate dehydrogenase complex component E1	Q96HY7		0.665134	0.255037	1.41505	+	Matrix	Amino acid metabolism;Lysine metabolism;Metabolism		20	22	23	23	22	22	23	1.62486e-27	2.52807e-29	103077	-0.707602	-0.823332	-0.446525	-0.91025	-0.577215	-0.95769	-1.21161
COX14	Cytochrome c oxidase assembly protein COX14	Q96I36	+	2.24238	-2.27463	-4.62241	+	MIM	CIV assembly factors;Complex IV;Mitochondrial central dogma;OXPHOS;OXPHOS assembly factors;Translation;Translation factors		2	2	2	2	2	2	2	4.03092e-10	3.35233e-12	6599.64	-1.72125	-2.65188	-3.05096	-0.427149	-0.37288	-0.70121	0.700961
RCC1L	RCC1-like G exchanging factor-like protein	Q96I51		0.160468	0.0320672	0.421223	+	Matrix	Mitochondrial central dogma;mtRNA metabolism;mt-rRNA modifications		18	18	18	18	18	18	18	1.90728e-30	4.0738e-32	49897.7	-0.261339	-0.18053	-0.263629	-0.210573	-0.448305	-0.178011	-0.232044
NARS2	Probable asparagine--tRNA ligase, mitochondrial	Q96I59		0.217283	0.0258266	0.54944	+	Matrix	Mitochondrial central dogma;mt-tRNA synthetases;Translation		18	19	19	17	17	16	18	6.22583e-27	9.20898e-29	54090.1	-0.51133	-0.438371	-0.459156	-0.504809	-0.583253	-0.48925	-0.40447
SUCLG2	Succinate--CoA ligase [GDP-forming] subunit beta, mitochondrial	Q96I99		0.250769	-0.0704518	-0.621763	+	Matrix	Carbohydrate metabolism;Itaconate metabolism;Metabolism;Nucleotide metabolism;Nucleotide synthesis and processing;TCA cycle		26	26	27	27	25	24	25	1.5126e-19	1.4898e-21	46510.6	1.82831	1.85547	1.97708	2.12409	2.10221	1.81243	1.7909
COA8	Cytochrome c oxidase assembly factor 8	Q96IL0		0.657423	-0.378083	-1.40116	+	MIM	CIV assembly factors;Complex IV;OXPHOS;OXPHOS assembly factors		2	2	2	3	2	2	2	3.19785e-20	3.22916e-22	24152.8	-2.48499	-3.07069	-2.36767	-2.10846	-2.55742	-2.52485	-1.86139
HPDL	4-hydroxyphenylpyruvate dioxygenase-like protein	Q96IR7		0.646266	-0.4278	-1.38103	+	unknown	0		11	11	11	12	11	11	11	1.15311e-32	3.36154e-34	39385.9	-2.28922	-2.08629	-2.20971	-1.17395	-1.55804	-1.96396	-2.37315
SMIM8	Small integral membrane protein 8	Q96KF7	+	2.48902	-0.318485	-5.28064	+	MOM	0		2	2	2	2	2	2	2	1.48249e-22	1.64169e-24	11058.8	-0.814361	-0.976591	-0.964875	-0.502018	-0.652937	-0.648932	-0.596608
DHRS1	Dehydrogenase/reductase SDR family member 1	Q96LJ7		1.18547	-0.690045	-2.35391	+	MIM	Metabolism;Cholesterol, bile acid, steroid synthesis;Lipid metabolism		12	10	11	12	12	12	12	3.40586e-43	7.80509e-44	33909	-1.34277	-1.03091	-1.57084	-1.17583	-0.39422	-0.765823	-0.163314
DNAJC30	DnaJ homolog subfamily C member 30, mitochondrial	Q96LL9		0.125544	0.0644076	0.338193	+	MIM	0		6	4	6	6	6	5	5	4.58384e-21	4.77107e-23	25961.4	-1.54803	-1.41008	-1.50385	-1.92299	-1.59314	-1.54066	-1.15012
PRIMPOL	DNA-directed primase/polymerase protein;Isoform 2 of DNA-directed primase/polymerase protein	Q96LW4;Q96LW4-2		0.334084	0.247086	0.838381	+	Matrix	Mitochondrial central dogma;mtDNA maintenance;mtDNA repair		1	0	1	2	1	2	0	8.51545e-12	7.22576e-14	NaN	-3.72134	NaN	-4.30957	-4.18484	-4.55695	-4.04582	NaN
COQ10A	Coenzyme Q-binding protein COQ10 homolog A, mitochondrial;Isoform 2 of Coenzyme Q-binding protein COQ10 homolog A, mitochondrial;Isoform 3 of Coenzyme Q-binding protein COQ10 homolog A, mitochondrial	Q96MF6;Q96MF6-2;Q96MF6-3		0.0769743	0.0375086	0.218714	+	MIM	Coenzyme Q metabolism;Metabolism;Metals and cofactors		2	0	2	1	2	1	1	1.03701e-08	8.50639e-11	NaN	-2.90392	NaN	-2.65395	-2.54757	-3.04527	-2.84547	-2.82745
SFXN2	Sideroflexin-2	Q96NB2	+	1.70766	-0.388943	-3.38328	+	MIM	Sideroflexins;Small molecule transport		11	10	11	12	12	12	12	3.0525e-39	2.93253e-40	36231.7	-0.82179	-0.76422	-0.658284	-0.263213	-0.477378	-0.152961	-0.543068
FAM210A	Protein FAM210A	Q96ND0		1.02596	0.390418	2.06197	+	MIM	0		6	7	6	6	6	6	7	3.39385e-32	9.22545e-34	30776.6	0.882055	0.827338	1.11783	0.474471	0.381217	0.364983	0.987292
MCEE	Methylmalonyl-CoA epimerase, mitochondrial	Q96PE7	+	1.44948	0.282508	2.85717	+	Matrix	Carbohydrate metabolism;Fatty acid oxidation;Lipid metabolism;Metabolism;Propanoate metabolism		4	4	4	4	4	4	4	5.84402e-26	7.97901e-28	18748.9	-0.352925	-0.475491	-0.541149	-0.53574	-0.7362	-0.803564	-0.880615
TRNT1	CCA tRNA nucleotidyltransferase 1, mitochondrial	Q96Q11		0.246926	0.0474335	0.613569	+	Matrix	Mitochondrial central dogma;mtRNA metabolism;mt-tRNA modifications		20	20	20	21	20	20	20	2.2706e-33	7.38588e-35	50127.6	0.420001	0.367737	0.477519	0.464672	0.486755	0.316679	0.22917
TEFM	Transcription elongation factor, mitochondrial	Q96QE5		0.782019	-0.0989032	-1.62454	+	Matrix	Mitochondrial central dogma;mtRNA metabolism;Transcription		12	12	13	13	13	13	13	3.3965e-32	9.22885e-34	41676.2	-1.41601	-1.31974	-1.51578	-1.35588	-1.38935	-1.27339	-1.25447
GFM1	Elongation factor G, mitochondrial	Q96RP9		0.868701	0.123675	1.77939	+	Matrix	Mitochondrial central dogma;Translation;Translation factors		35	36	37	38	39	36	38	8.67175e-27	1.26819e-28	83471.5	1.09768	1.1369	1.16613	1.09238	0.852078	1.00013	1.095
MCCC1	Methylcrotonoyl-CoA carboxylase subunit alpha, mitochondrial	Q96RQ3		0.432899	0.20866	0.986782	+	Matrix	Amino acid metabolism;Biotin utilizing proteins;Branched-chain amino acid metabolism;Metabolism;Vitamin metabolism		27	26	27	27	27	28	27	6.28731e-31	1.42501e-32	80473	0.167585	0.138814	0.563955	-0.0309856	0.224114	0.410526	-0.277823
TWNK	Twinkle mtDNA helicase	Q96RR1		0.0640771	0.0584604	0.181874	+	Matrix	Mitochondrial central dogma;mtDNA maintenance;mtDNA nucleoid;mtDNA replication		7	6	7	6	9	5	6	2.29602e-26	3.24074e-28	77154.2	-3.11137	-2.37171	-2.76467	-3.20554	-2.77751	-3.06261	-2.18518
CDK5RAP1	Mitochondrial tRNA methylthiotransferase CDK5RAP1;Isoform 3 of Mitochondrial tRNA methylthiotransferase CDK5RAP1	Q96SZ6;Q96SZ6-3	+	1.76797	-0.32793	-3.51211	+	Matrix	Mitochondrial central dogma;mtRNA metabolism;mt-tRNA modifications		14	14	13	15	13	15	14	4.13591e-27	6.20528e-29	NaN	-1.94739	-1.99427	-1.82202	-1.44921	-1.49878	-1.69381	-1.73138
IMMP2L	Mitochondrial inner membrane protease subunit 2	Q96T52		0.177989	0.141003	0.461592	+	MIM	Protein import, sorting and homeostasis;Preprotein cleavage;Proteases;Protein homeostasis;Protein import and sorting;Protein import, sorting and homeostasis		4	2	4	4	3	3	4	2.25345e-15	2.01256e-17	19717.7	-2.56686	-2.90406	-2.29891	-2.99782	-2.24218	-3.21686	-2.46693
YME1L1	ATP-dependent zinc metalloprotease YME1L1;Isoform 2 of ATP-dependent zinc metalloprotease YME1L1;Isoform 3 of ATP-dependent zinc metalloprotease YME1L1	Q96TA2;Q96TA2-2;Q96TA2-3		0.491811	-0.150506	-1.09799	+	MIM	Protein import, sorting and homeostasis;Proteases;Protein homeostasis		28	26	27	28	27	27	29	4.96935e-33	1.53476e-34	NaN	-0.420601	-0.587192	-0.533923	-0.458995	-0.47112	-0.491046	-0.0324342
RMDN3	Regulator of microtubule dynamics protein 3	Q96TC7		0.18672	0.0431252	0.481418	+	MOM	Mitochondrial dynamics and surveillance;Organelle contact sites		12	11	13	14	14	14	12	4.65486e-36	2.41526e-37	52118.3	-0.888116	-0.689884	-0.883793	-1.0023	-0.882176	-0.860264	-0.710147
PARK7	Parkinson disease protein 7	Q99497		0.782041	0.214406	1.62458	+	MOM	Protein import, sorting and homeostasis;Autophagy;Mitochondrial dynamics and surveillance;Mitophagy;Protein homeostasis		18	18	17	17	18	17	18	5.37685e-34	1.96279e-35	19891	3.33591	3.38944	3.44623	3.40075	3.12426	3.28356	2.89591
PHB2	Prohibitin-2	Q99623		0.0669662	0.0207702	0.189566	+	MIM	Protein import, sorting and homeostasis;Chaperones;Protein homeostasis		18	19	19	20	20	20	21	7.1154e-41	9.39232e-42	33296.4	3.9664	3.94064	3.81114	3.77818	3.75669	3.87418	4.13211
HSD17B10	3-hydroxyacyl-CoA dehydrogenase type-2	Q99714		0.646259	0.0702918	1.38102	+	Matrix	Mitochondrial central dogma;Amino acid metabolism;Branched-chain amino acid metabolism;Cholesterol, bile acid, steroid synthesis;Fatty acid oxidation;Lipid metabolism;Metabolism;Mitochondrial central dogma;mtRNA granules;mtRNA metabolism;mt-tRNA modifications;Polycistronic mtRNA processing		18	19	17	18	18	19	18	8.80821e-34	3.08896e-35	26923.1	2.45539	2.54335	2.49469	2.39691	2.42481	2.35246	2.5359
TXN2	Thioredoxin, mitochondrial	Q99757		1.00493	0.576519	2.02395	+	Matrix	Detoxification;Metabolism;ROS and glutathione metabolism;Vitamin C metabolism;Vitamin metabolism		5	5	5	5	5	5	5	4.92181e-20	4.933e-22	18383.3	0.521451	0.521814	0.246018	0.201012	0.0732131	-0.0341823	-0.827074
MIPEP	Mitochondrial intermediate peptidase	Q99797		0.765643	-0.146432	-1.59527	+	Matrix	Protein import, sorting and homeostasis;Preprotein cleavage;Proteases;Protein homeostasis;Protein import and sorting;Protein import, sorting and homeostasis		32	33	33	34	32	33	35	1.65945e-32	4.70663e-34	80640.7	-0.656236	-0.620346	-0.717057	-0.389454	-0.526689	-0.430505	-0.72581
ACO2	Aconitate hydratase, mitochondrial	Q99798		0.137685	0.0291945	0.367472	+	Matrix	Carbohydrate metabolism;Fe-S-containing proteins;Metabolism;Metals and cofactors;TCA cycle		44	43	44	44	43	43	44	1.38821e-33	4.71307e-35	85425.4	2.16774	2.22168	1.96216	2.16242	2.14152	2.02546	2.02259
COQ7	5-demethoxyubiquinone hydroxylase, mitochondrial	Q99807		0.0229759	-0.0126791	-0.067934	+	MIM	Coenzyme Q metabolism;Metabolism;Metals and cofactors		8	8	7	7	8	7	8	2.44038e-21	2.56637e-23	24277	-0.92586	-1.01609	-1.10138	-1.30487	-0.580132	-1.11804	-1.00401
NIPSNAP1	Protein NipSnap homolog 1	Q9BPW8		0.0691438	0.0154093	0.195339	+	Matrix	Autophagy;Mitochondrial dynamics and surveillance;Mitophagy		11	10	10	14	14	14	12	7.92021e-32	2.03874e-33	33310	1.06114	0.998556	1.2623	1.17174	1.11391	1.08176	1.00027
MICU1	Calcium uptake protein 1, mitochondrial;Isoform 3 of Calcium uptake protein 1, mitochondrial	Q9BPX6;Q9BPX6-3		0.168489	0.0400631	0.439804	+	MIM	Calcium cycle;Calcium homeostasis;Calcium uniporter;EF hand proteins;Signaling;Small molecule transport		11	11	10	10	10	10	11	3.15005e-21	3.29901e-23	NaN	-1.45772	-1.34454	-1.6142	-1.55684	-1.39273	-1.63736	-1.46194
MRPL34	Large ribosomal subunit protein bL34m	Q9BQ48		0.556028	-0.134944	-1.21687	+	Matrix	LSU;Mitochondrial central dogma;Mitochondrial ribosome;Translation		3	3	3	3	3	3	3	9.0725e-12	7.69647e-14	10164.9	1.54701	1.7359	1.36736	1.66397	1.81923	1.70794	1.54899
ELAC2	Zinc phosphodiesterase ELAC protein 2	Q9BQ52	+	1.36892	-0.132228	-2.7004	+	Matrix	Mitochondrial central dogma;mtRNA metabolism;Polycistronic mtRNA processing		36	34	35	37	37	37	37	1.82576e-34	7.18224e-36	92219	0.179491	0.165814	0.279206	0.420449	0.333913	0.346816	0.260413
MACROD1	ADP-ribose glycohydrolase MACROD1	Q9BQ69		0.243181	0.221572	0.605559	+	Matrix	Signaling		4	4	4	4	4	4	4	3.96321e-21	4.13618e-23	35505.1	-1.82993	-1.61626	-0.796219	-1.05061	-2.06469	-1.6318	-1.79573
ECSIT	Evolutionarily conserved signaling intermediate in Toll pathway, mitochondrial	Q9BQ95		0.917936	0.258814	1.86751	+	MIM	CI assembly factors;Complex I;OXPHOS;OXPHOS assembly factors		12	11	12	15	15	14	11	8.58886e-26	1.15971e-27	49148.1	-0.632833	-0.553469	-0.762347	-0.945234	-0.904657	-1.1568	-0.626763
MRPL57	Large ribosomal subunit protein mL63	Q9BQC6		0.291364	-0.0849794	-0.706811	+	Matrix	LSU;Mitochondrial central dogma;Mitochondrial ribosome;Translation		3	2	3	3	3	3	3	4.2566e-26	5.87977e-28	12266.3	0.267902	0.234025	-0.164917	0.139824	0.251763	0.228404	0.169274
MGME1	Mitochondrial genome maintenance exonuclease 1	Q9BQP7		0.574237	-0.15451	-1.25023	+	Matrix	Mitochondrial central dogma;mtDNA maintenance;mtDNA replication;mtDNA stability and decay		17	16	16	16	17	16	16	1.65936e-30	3.57434e-32	39420.9	-0.911882	-0.858554	-1.18339	-0.782067	-0.726381	-0.754904	-1.05704
MRPL45	Large ribosomal subunit protein mL45	Q9BRJ2		0.239715	-0.0409425	-0.598122	+	Matrix	LSU;Mitochondrial central dogma;Mitochondrial ribosome;Translation		18	15	16	18	17	18	18	4.82478e-40	5.38808e-41	35350.9	0.671419	0.787718	0.574014	0.618286	0.76341	0.703784	0.789157
CHCHD6	MICOS complex subunit MIC25	Q9BRQ6		0.35503	0.120386	0.83546	+	MIM	Cristae formation;MICOS complex;Mitochondrial dynamics and surveillance		5	5	5	6	5	5	6	1.14933e-27	1.81126e-29	26457.7	-2.49433	-2.43716	-2.21877	-2.57145	-2.59751	-2.65691	-2.18936
AIFM2	Ferroptosis suppressor protein 1	Q9BRQ8		0.473942	0.443942	1.06451	+	Membrane	Apoptosis;Detoxification;Metabolism;Mitochondrial dynamics and surveillance;ROS and glutathione metabolism		11	11	11	11	11	10	11	1.0359e-26	1.50926e-28	40526.7	-0.522442	-0.40509	-1.10647	-0.798231	-1.25818	-1.94629	-0.485073
UQCC2	Ubiquinol-cytochrome c reductase complex assembly factor 2	Q9BRT2	+	2.33828	-0.629155	-4.87097	+	MIM	CIII assembly factors;Complex III;OXPHOS;OXPHOS assembly factors		7	7	7	7	7	7	7	1.06858e-32	3.12755e-34	14874.8	-0.890929	-0.4665	-0.697822	-0.00513531	0.00409744	-0.253401	0.0307238
PRXL2A	Peroxiredoxin-like 2A;Isoform 2 of Peroxiredoxin-like 2A	Q9BRX8;Q9BRX8-2		0.0610581	0.0417207	0.173794	+	Membrane	Detoxification;Metabolism;ROS and glutathione metabolism		7	6	7	7	7	7	8	3.04542e-53	9.13627e-53	NaN	-1.99733	-2.0662	-1.23049	-1.92491	-1.76163	-1.61987	-1.91916
NIPSNAP3B	Protein NipSnap homolog 3B	Q9BS92		0.39677	0.472793	0.975921	+	Matrix	0		2	0	2	1	1	0	1	9.10942e-23	1.01902e-24	28313.4	-1.9433	NaN	-1.97262	-3.13368	-1.85199	NaN	-2.30659
AGMAT	Guanidino acid hydrolase, mitochondrial	Q9BSE5		0.325034	0.181429	0.775489	+	Matrix	Amino acid metabolism;Metabolism		6	5	7	7	7	7	7	5.04516e-18	4.75958e-20	37660.4	-0.93321	-0.915216	-0.587681	-0.862431	-1.45312	-1.06477	-0.593532
TIMM29	Mitochondrial import inner membrane translocase subunit Tim29	Q9BSF4		0.167965	0.0696717	0.438596	+	MIM	Protein import, sorting and homeostasis;Protein import and sorting;TIM22 carrier pathway		8	8	8	9	9	9	8	4.27635e-36	2.23467e-37	29233.3	-0.271012	-0.197851	-0.303515	-0.456004	-0.55038	-0.35354	0.0514004
TACO1	Translational activator of cytochrome c oxidase 1	Q9BSH4		0.426889	-0.0605187	-0.975296	+	Matrix	CIV assembly factors;Complex IV;Mitochondrial central dogma;OXPHOS;OXPHOS assembly factors;Translation;Translation factors		13	13	13	14	13	14	13	1.66686e-30	3.58698e-32	32477.1	-0.063114	-0.0738223	-0.129153	0.0834391	-0.00824406	-0.0269353	-0.16097
HDHD3	Haloacid dehalogenase-like hydrolase domain-containing protein 3	Q9BSH5		0.266655	0.225764	0.655363	+	Matrix	0		7	9	9	9	9	8	9	7.07211e-25	8.99863e-27	28000	-1.37399	-1.46934	-0.677336	-2.03516	-0.93104	-1.36876	-1.26231
SLC25A33	Solute carrier family 25 member 33	Q9BSK2		0.0693083	-0.0620889	-0.195774	+	MIM	Metabolism;Nucleotide import;Nucleotide metabolism;SLC25A family;Small molecule transport		4	5	6	8	6	8	7	1.51328e-12	1.29575e-14	35375.1	-2.64109	-2.65825	-2.70152	-2.07519	-3.16282	-2.95673	-2.22473
CHCHD5	Coiled-coil-helix-coiled-coil-helix domain-containing protein 5	Q9BSY4	+	2.56453	0.681033	5.49514	+	IMS	0		5	5	5	5	5	4	3	3.49923e-27	5.27643e-29	12395.1	-0.526749	-0.664155	-0.728911	-1.35454	-1.08444	-1.29464	-1.55026
MTG1	Mitochondrial ribosome-associated GTPase 1	Q9BT17	+	1.35808	-0.368976	-2.67952	+	Matrix	Mitochondrial central dogma;Mitochondrial ribosome assembly;Translation		12	12	11	12	13	13	12	1.87364e-20	1.90569e-22	37236.7	-1.53641	-1.49503	-1.8439	-1.44971	-1.08345	-1.13994	-1.35145
ALKBH7	Alpha-ketoglutarate-dependent dioxygenase alkB homolog 7, mitochondrial	Q9BT30		0.0175671	-0.00753389	-0.0522439	+	Matrix	0		8	7	6	8	8	6	7	4.97067e-19	4.81951e-21	24515.9	-1.50909	-1.50305	-1.3279	-1.43318	-1.13813	-1.69087	-1.4944
DHRS4	Dehydrogenase/reductase SDR family member 4	Q9BTZ2		0.0512665	0.0566449	0.147293	+	Matrix	Metabolism;Vitamin A metabolism;Vitamin metabolism		13	13	13	13	13	13	13	3.39997e-27	5.13027e-29	29537.2	0.0214368	0.163223	-0.844065	-0.439547	-0.863729	0.198808	-0.00131868
NDUFAF3	NADH dehydrogenase [ubiquinone] 1 alpha subcomplex assembly factor 3	Q9BU61		0.120055	0.0131782	0.3248	+	MIM	CI assembly factors;Complex I;OXPHOS;OXPHOS assembly factors		6	7	7	7	7	7	6	1.33103e-22	1.47843e-24	20350.2	1.33399	1.27499	1.21016	1.26639	1.30253	1.2763	1.19426
TMEM70	Transmembrane protein 70, mitochondrial	Q9BUB7		0.263829	0.195994	0.649417	+	MIM	CI assembly factors;Complex I;Complex V;CV assembly factors;OXPHOS;OXPHOS assembly factors		5	5	5	5	5	5	5	3.89511e-21	4.06768e-23	28969.3	1.09478	0.914043	1.02492	0.672818	0.597592	0.433342	1.55727
ISCA1	Iron-sulfur cluster assembly 1 homolog, mitochondrial;Isoform 2 of Iron-sulfur cluster assembly 1 homolog, mitochondrial	Q9BUE6;Q9BUE6-2		0.86829	0.311878	1.77866	+	Matrix	Fe-S cluster biosynthesis;Fe-S-containing proteins;Metabolism;Metals and cofactors		3	2	2	3	3	2	3	1.94833e-15	1.74264e-17	NaN	-3.76217	-3.52178	-3.2914	-4.04115	-3.90795	-3.51485	-3.88404
CHCHD7	Coiled-coil-helix-coiled-coil-helix domain-containing protein 7;Isoform 2 of Coiled-coil-helix-coiled-coil-helix domain-containing protein 7;Isoform 4 of Coiled-coil-helix-coiled-coil-helix domain-containing protein 7	Q9BUK0;Q9BUK0-2;Q9BUK0-4		0.792172	1.13983	1.64268	+	IMS	Copper metabolism;Metabolism;Metals and cofactors		5	5	5	5	4	4	3	9.88526e-16	8.89835e-18	NaN	-1.54075	-1.12634	-1.47274	-1.69198	-2.15525	-1.99806	-4.2338
HTATIP2	Oxidoreductase HTATIP2	Q9BUP3		0.611647	0.253284	1.31837	+	Membrane	0		19	19	19	19	19	19	19	1.56605e-19	1.54153e-21	27049	0.21749	0.256531	0.130843	0.219581	-0.515372	0.0666401	0.0225012
HTATIP2	Isoform 3 of Oxidoreductase HTATIP2	Q9BUP3-3	+	1.59544	0.60478	3.14983	+	Membrane	0		2	2	2	2	2	2	2	2.40098e-24	2.94106e-26	30130.5	0.13746	0.202017	0.0640214	-0.204976	-0.934144	-0.395363	-0.346639
APOO	MICOS complex subunit MIC26	Q9BUR5		0.258569	-0.0549001	-0.638315	+	MIM	Cristae formation;MICOS complex;Mitochondrial dynamics and surveillance		8	8	8	9	8	9	8	4.19043e-18	3.96003e-20	22284.6	0.990545	0.88838	0.840222	0.852823	1.03959	0.847379	1.10534
MCRIP2	MAPK regulated corepressor interacting protein 2	Q9BUT9		0.154321	0.0828421	0.406867	+	unknown	Signaling		7	6	7	7	7	7	7	1.11979e-37	7.82079e-39	17828	-1.04137	-1.08491	-1.10986	-1.06179	-0.764898	-1.23309	-1.58645
MECR	Enoyl-[acyl-carrier-protein] reductase, mitochondrial	Q9BV79		0.888504	0.173043	1.81481	+	Matrix	Lipid metabolism;Metabolism;Type II fatty acid synthesis		6	6	6	6	6	6	6	3.00895e-26	4.20743e-28	40461.8	-0.616756	-0.548851	-0.53448	-0.844917	-0.712759	-0.872712	-0.528566
SELENOO	Protein adenylyltransferase SelO, mitochondrial	Q9BVL4		0.964857	-0.235418	-1.95174	+	Matrix	Detoxification;Metabolism;Selenoproteins		18	19	18	18	19	19	17	6.33072e-21	6.54389e-23	73489.3	-1.96357	-1.80519	-2.15468	-1.68911	-1.81785	-1.55981	-1.88947
TRMT61B	tRNA (adenine(58)-N(1))-methyltransferase, mitochondrial	Q9BVS5		0.16721	0.0703263	0.436853	+	Matrix	Mitochondrial central dogma;Mitochondrial ribosome assembly;mtRNA metabolism;mt-rRNA modifications;mt-tRNA modifications;Translation		9	8	8	7	7	7	8	3.03423e-26	4.24009e-28	52965.3	-2.0556	-2.13097	-2.36034	-2.40557	-1.94625	-2.4755	-2.18321
TIMM21	Mitochondrial import inner membrane translocase subunit Tim21	Q9BVV7		1.04084	-0.224726	-2.08892	+	MIM	Mitochondrial central dogma;CIV assembly factors;Complex IV;OXPHOS;OXPHOS assembly factors;Protein import and sorting;Protein import, sorting and homeostasis;TIM23 presequence pathway;Translation;Translation factors		8	8	8	8	9	9	9	4.867e-29	8.78616e-31	28202.4	0.0738498	-0.0703948	-0.0286023	0.136475	0.278584	0.0279572	0.422358
NUDT9	ADP-ribose pyrophosphatase, mitochondrial;Isoform 2 of ADP-ribose pyrophosphatase, mitochondrial	Q9BW91;Q9BW91-2		0.0353613	0.018264	0.103215	+	Matrix	Metabolism;Nucleotide metabolism;Nucleotide synthesis and processing		11	11	12	12	12	12	11	7.67428e-29	1.35067e-30	NaN	-0.905552	-0.918289	-0.721682	-0.739113	-0.65012	-0.792282	-1.28557
TARS2	Threonine--tRNA ligase, mitochondrial	Q9BW92		0.115993	-0.0357016	-0.314825	+	Matrix	Mitochondrial central dogma;mt-tRNA synthetases;Translation		28	27	28	29	29	28	28	9.10063e-33	2.68743e-34	81036.1	0.358978	0.37281	0.0294459	0.273182	0.210698	0.445781	0.228125
FUNDC2	FUN14 domain-containing protein 2	Q9BWH2		1.12964	0.714353	2.2509	+	MOM	Mitochondrial dynamics and surveillance;Organelle contact sites;Signaling		8	7	8	8	8	8	8	7.96855e-23	8.94429e-25	20675.7	0.424334	0.488365	1.12554	-0.307575	-0.181105	-0.261045	0.609962
SFXN3	Sideroflexin-3	Q9BWM7		0.252104	0.298258	0.624603	+	MIM	Amino acid metabolism;Folate and 1-C metabolism;Metabolism;Serine metabolism;Sideroflexins;Small molecule transport;Vitamin metabolism		7	5	7	5	4	4	7	2.84337e-07	2.30657e-09	35503.3	-2.75097	-3.04014	-3.36965	-3.48453	-3.82673	-3.8651	-2.23101
HINT2	Adenosine 5'-monophosphoramidase HINT2	Q9BX68		0.0350508	0.0192528	0.102341	+	Matrix	Metabolism;Cholesterol, bile acid, steroid synthesis;Lipid metabolism		6	5	6	6	6	6	6	3.50264e-32	9.47048e-34	17161.8	0.307538	0.439554	0.0358136	0.324126	0.309254	0.479788	-0.146306
BCL2L13	Bcl-2-like protein 13	Q9BXK5		0.092388	0.0366038	0.255693	+	MOM	Apoptosis;Autophagy;Mitochondrial dynamics and surveillance;Mitophagy		21	19	21	21	22	21	22	8.77696e-38	6.28285e-39	52723.2	-0.539714	-0.720012	-0.443372	-0.889346	-0.403429	-0.487803	-0.636634
QTRT1	Queuine tRNA-ribosyltransferase catalytic subunit 1	Q9BXR0		0.280223	-0.0717689	-0.68373	+	Matrix	Mitochondrial central dogma;mtRNA metabolism;mt-tRNA modifications		15	14	13	14	14	15	14	2.83781e-18	2.69257e-20	44047.7	0.131846	0.176798	0.191546	0.37675	0.346746	0.240337	-0.00983881
HDHD5	Haloacid dehalogenase-like hydrolase domain-containing 5;Isoform 1 of Haloacid dehalogenase-like hydrolase domain-containing 5	Q9BXW7;Q9BXW7-2		0.332245	-0.106312	-0.790006	+	Matrix	0		17	18	17	19	18	19	17	8.86291e-36	4.37184e-37	NaN	0.375394	0.438352	0.608704	0.772486	0.740259	0.434427	0.374674
MRPL32	Large ribosomal subunit protein bL32m	Q9BYC8	+	1.48976	-0.529883	-2.93679	+	Matrix	LSU;Mitochondrial central dogma;Mitochondrial ribosome;Translation		6	6	6	6	6	6	6	1.79511e-23	2.0855e-25	21404.8	-1.44027	-1.49301	-1.92664	-1.07467	-1.19436	-1.29217	-0.799169
MRPL20	Large ribosomal subunit protein bL20m	Q9BYC9		0.100079	-0.0198775	-0.275184	+	Matrix	LSU;Mitochondrial central dogma;Mitochondrial ribosome;Translation		9	9	10	9	10	9	10	2.90974e-28	4.8398e-30	17442.6	0.00365655	0.00856848	-0.138726	-0.164199	-0.0034156	0.00274301	0.0757134
MRPL13	Large ribosomal subunit protein uL13m	Q9BYD1		0.577767	-0.113274	-1.25668	+	Matrix	LSU;Mitochondrial central dogma;Mitochondrial ribosome;Translation		14	14	15	14	14	14	15	4.70183e-34	1.73364e-35	20692	0.472684	0.496681	0.323756	0.35972	0.557365	0.590527	0.669645
MRPL9	Large ribosomal subunit protein bL9m	Q9BYD2		0.243563	-0.0826527	-0.606378	+	Matrix	LSU;Mitochondrial central dogma;Mitochondrial ribosome;Translation		11	11	10	10	10	10	11	3.36857e-22	3.65728e-24	30243.3	1.14802	1.13355	0.853234	0.876011	1.12916	1.18376	1.32142
MRPL4	Large ribosomal subunit protein uL4m	Q9BYD3		0.0881492	0.0182727	0.244853	+	Matrix	LSU;Mitochondrial central dogma;Mitochondrial ribosome;Translation		13	12	12	13	13	13	12	3.00861e-26	4.20743e-28	34919.2	0.542337	0.473794	0.393181	0.316222	0.411564	0.51317	0.565034
MRPL1	Large ribosomal subunit protein uL1m	Q9BYD6		0.047709	0.014827	0.137548	+	Matrix	LSU;Mitochondrial central dogma;Mitochondrial ribosome;Translation		14	15	15	16	16	16	14	3.01929e-22	3.28454e-24	36908.7	0.723876	0.739615	0.357341	0.544049	0.567956	0.612127	0.644337
MRPS26	Small ribosomal subunit protein mS26	Q9BYN8	+	2.02858	-0.292801	-4.0991	+	Matrix	Mitochondrial central dogma;Mitochondrial ribosome;SSU;Translation		12	12	12	12	12	12	12	2.99684e-38	2.34073e-39	24211.7	0.513835	0.481519	0.262064	0.696707	0.731056	0.657093	0.762906
NLN	Neurolysin, mitochondrial	Q9BYT8		0.135168	0.059586	0.36144	+	Matrix	Protein import, sorting and homeostasis;Proteases;Protein homeostasis		34	32	34	36	35	36	34	7.96392e-38	5.75075e-39	80651.8	0.0360843	-0.0352967	0.0858758	0.179619	0.0560307	0.0753968	-0.43384
PANK2	Pantothenate kinase 2, mitochondrial;Isoform 2 of Pantothenate kinase 2, mitochondrial;Isoform 4 of Pantothenate kinase 2, mitochondrial	Q9BZ23;Q9BZ23-3;Q9BZ23-4		0.254928	0.131343	0.630602	+	IMS	Coenzyme A metabolism;Metabolism;Metals and cofactors		15	13	14	15	14	13	12	3.43085e-28	5.66232e-30	NaN	-1.24892	-1.23172	-1.43085	-1.15895	-1.25085	-1.40934	-1.92154
MRPL37	Large ribosomal subunit protein mL37	Q9BZE1	+	1.45216	-0.188187	-2.86244	+	Matrix	LSU;Mitochondrial central dogma;Mitochondrial ribosome;Translation		25	23	25	26	26	26	26	2.12298e-23	2.4556e-25	48117.5	0.559539	0.640008	0.498601	0.645435	0.719369	0.86857	0.783573
SLIRP	SRA stem-loop-interacting RNA-binding protein, mitochondrial;Isoform 2 of SRA stem-loop-interacting RNA-binding protein, mitochondrial	Q9GZT3;Q9GZT3-2		0.47228	-0.0725867	-1.06138	+	Matrix	Mitochondrial central dogma;mtRNA metabolism;mtRNA stability and decay;Translation		9	9	9	9	9	9	9	2.36715e-26	3.33829e-28	NaN	2.87144	2.78926	2.84571	2.93325	2.96251	2.99026	2.7462
CCDC90B	Coiled-coil domain-containing protein 90B, mitochondrial;Isoform 2 of Coiled-coil domain-containing protein 90B, mitochondrial	Q9GZT6;Q9GZT6-2		0.403587	-0.194971	-0.930476	+	MIM	0		11	10	10	9	11	10	11	1.3331e-20	1.36114e-22	NaN	-1.29831	-1.80341	-1.86262	-1.82894	-1.35248	-1.35998	-1.29784
NIF3L1	NIF3-like protein 1;Isoform 2 of NIF3-like protein 1	Q9GZT8;Q9GZT8-2		0.122167	0.0532689	0.329965	+	Matrix	0		16	15	17	17	17	15	17	3.19855e-32	8.73415e-34	NaN	0.0157797	-0.179533	-0.0933864	-0.0133178	0.0764327	-0.104747	-0.514297
COA1	Cytochrome c oxidase assembly factor 1 homolog	Q9GZY4		0.228654	0.103871	0.574241	+	MIM	CI assembly factors;CIV assembly factors;Complex I;Complex IV;OXPHOS;OXPHOS assembly factors		4	4	4	5	5	5	5	3.77009e-20	3.79481e-22	16694.2	-1.76332	-1.81658	-1.4548	-1.98724	-1.55122	-2.02782	-1.56214
MFF	Isoform 2 of Mitochondrial fission factor	Q9GZY8-2		0.0322322	0.0160986	0.0943839	+	MOM	Fission;Mitochondrial dynamics and surveillance		14	13	13	13	13	13	13	1.2152e-44	3.8192e-45	32973.5	-0.86321	-1.03455	-0.86171	-1.29742	-0.947959	-0.869649	-0.62867
MTFR1L	Mitochondrial fission regulator 1-like;Isoform 3 of Mitochondrial fission regulator 1-like	Q9H019;Q9H019-3		0.209196	-0.0716189	-0.531641	+	unknown	0		10	9	10	8	8	9	9	3.30364e-33	1.05232e-34	NaN	-2.39128	-2.39559	-2.60342	-2.22656	-2.3759	-2.27969	-2.68509
TMEM126A	Transmembrane protein 126A	Q9H061		0.0497845	-0.0178369	-0.143241	+	MIM	CI assembly factors;Complex I;OXPHOS;OXPHOS assembly factors		9	9	9	9	9	9	9	2.42088e-22	2.64972e-24	21527.2	0.305738	0.25349	0.322295	0.205738	0.214272	0.202467	0.624234
CLPB	Isoform 2 of Mitochondrial disaggregase	Q9H078-2		0.910487	-0.216222	-1.85416	+	IMS	Protein import, sorting and homeostasis;Proteases;Protein homeostasis		23	22	21	21	22	22	22	4.04015e-42	7.04195e-43	75449.2	0.119699	-0.030967	-0.140163	0.24581	0.090898	0.0471327	0.412472
PCBD2	Pterin-4-alpha-carbinolamine dehydratase 2	Q9H0N5		0.456186	-0.15692	-1.03103	+	unknown	Metabolism;Metals and cofactors;Tetrahydobiopterin synthesis		4	4	4	4	4	4	4	3.13638e-22	3.41135e-24	14365.5	-1.10397	-1.54692	-1.09855	-0.873855	-1.13607	-1.16065	-1.201
QRSL1	Glutamyl-tRNA(Gln) amidotransferase subunit A, mitochondrial	Q9H0R6		0.239824	0.0241629	0.598358	+	Matrix	Mitochondrial central dogma;mt-tRNA synthetases;Translation		19	18	19	19	17	17	19	4.3703e-29	7.9307e-31	57460.4	-1.19548	-1.12681	-1.06801	-1.1496	-1.10939	-1.21491	-1.14316
MRPL18	Large ribosomal subunit protein uL18m	Q9H0U6		0.730889	-0.122632	-1.5331	+	Matrix	LSU;Mitochondrial central dogma;Mitochondrial ribosome;Translation		6	6	6	6	6	6	6	2.11655e-44	6.26424e-45	20576.5	0.913695	0.714766	0.648438	0.864433	0.810862	0.987073	0.864026
ISCU	Iron-sulfur cluster assembly enzyme ISCU	Q9H1K1		0.144906	-0.0658792	-0.384673	+	Matrix	Fe-S cluster biosynthesis;Fe-S-containing proteins;Metabolism;Metals and cofactors		8	7	7	8	7	7	8	2.24913e-30	4.76848e-32	17999	-0.26728	0.0472323	-0.0163791	0.124665	0.248983	-0.0927637	-0.332604
SLC25A51	Mitochondrial nicotinamide adenine dinucleotide transporter SLC25A51	Q9H1U9		0.506418	0.283728	1.12522	+	MIM	Metabolism;Metals and cofactors;NAD biosynthesis and metabolism;SLC25A family;Small molecule transport		2	2	2	2	2	1	2	1.7762e-26	2.52486e-28	33672.4	-2.15716	-2.79795	-2.70096	-3.08722	-3.0454	-2.82072	-2.38967
SLC25A32	Solute carrier family 25 member 32	Q9H2D1		0.211561	0.131258	0.536862	+	MIM	Folate and 1-C metabolism;Metabolism;SLC25A family;Small molecule transport;Vitamin B2 metabolism;Vitamin metabolism		10	10	10	9	10	9	10	8.18848e-25	1.03612e-26	35407.1	-0.754719	-0.882747	-0.731197	-0.920321	-1.33081	-1.06757	-0.364548
MTIF3	Translation initiation factor IF-3, mitochondrial	Q9H2K0		1.26458	-0.34336	-2.50169	+	Matrix	Mitochondrial central dogma;Translation;Translation factors		8	8	8	8	8	7	8	3.30995e-22	3.59422e-24	31725.4	-1.60052	-1.5053	-1.85791	-1.07857	-1.42336	-1.26909	-1.47383
PPA2	Inorganic pyrophosphatase 2, mitochondrial	Q9H2U2	+	1.59884	-0.458157	-3.15679	+	Matrix	Metabolism;Mitochondrial central dogma;mtDNA maintenance;mtRNA metabolism;Nucleotide metabolism;Translation		20	20	20	20	20	20	20	3.09288e-23	3.5427e-25	37920.2	0.637272	0.658902	0.820738	1.28297	1.40828	1.0828	0.881125
MRPL46	Large ribosomal subunit protein mL46	Q9H2W6	+	1.45526	-0.132224	-2.86854	+	Matrix	LSU;Mitochondrial central dogma;Mitochondrial ribosome;Translation		11	11	11	11	11	11	11	5.49538e-27	8.15962e-29	31705.1	0.300465	0.322744	0.155313	0.421885	0.398533	0.368744	0.377764
PARL	Presenilin-associated rhomboid-like protein, mitochondrial	Q9H300		0.0187689	-0.0118705	-0.0557454	+	MIM	Protein import, sorting and homeostasis;Autophagy;Mitochondrial dynamics and surveillance;Mitophagy;Proteases;Protein homeostasis		6	6	6	7	6	6	7	1.79732e-37	1.20552e-38	42190	-1.16786	-0.91612	-1.08463	-1.09784	-1.30536	-1.23006	-0.544061
TRIT1	tRNA dimethylallyltransferase	Q9H3H1		0.535811	-0.260943	-1.17967	+	Matrix	Mitochondrial central dogma;mtRNA metabolism;mt-rRNA modifications;mt-tRNA modifications		13	14	13	15	15	15	14	7.47e-34	2.6535e-35	52725.2	-2.32803	-2.02249	-1.80972	-1.62264	-1.52872	-1.79568	-2.22285
MTRFR	Mitochondrial translation release factor in rescue	Q9H3J6		0.252171	0.281945	0.624747	+	Matrix	Mitochondrial central dogma;Translation;Translation factors		2	2	2	2	2	2	2	1.05668e-10	8.83807e-13	18828	-1.46147	-1.86008	-1.64348	-1.65961	-1.8201	-1.26867	-2.99945
GHITM	Growth hormone-inducible transmembrane protein	Q9H3K2		0.63701	-0.277937	-1.36431	+	MIM	Apoptosis;Mitochondrial dynamics and surveillance		7	8	8	8	7	7	8	7.93717e-26	1.07347e-27	37205.2	1.38045	1.43988	1.69729	1.83867	1.51436	1.5746	2.20762
MMADHC	Cobalamin trafficking protein CblD	Q9H3L0		0.298339	-0.194196	-0.721167	+	Matrix	Metabolism;Vitamin B12 metabolism;Vitamin metabolism		4	5	5	5	4	4	4	2.30678e-32	6.42124e-34	32940.2	-2.22992	-2.31834	-2.14347	-1.58259	-1.95231	-1.95275	-2.65788
GOLPH3	Golgi phosphoprotein 3	Q9H4A6		0.266049	-0.066983	-0.65409	+	IMS	0		10	8	9	9	8	10	8	3.50692e-20	3.53477e-22	33810.5	-0.314882	-0.112967	-0.396735	-0.0213249	-0.287925	-0.248034	-0.274229
OSGEPL1	tRNA N6-adenosine threonylcarbamoyltransferase, mitochondrial	Q9H4B0	+	2.01501	-0.278595	-4.06723	+	Matrix	Mitochondrial central dogma;mtRNA metabolism;mt-tRNA modifications		4	4	4	5	5	5	5	6.74263e-24	8.02983e-26	45122.8	-1.57077	-1.71477	-1.47769	-1.22942	-1.30206	-1.37998	-1.32512
SMDT1	Essential MCU regulator, mitochondrial	Q9H4I9		0.058189	0.0227888	0.166077	+	MIM	Calcium cycle;Calcium homeostasis;Calcium uniporter;Signaling;Small molecule transport		4	4	4	4	4	4	4	6.2299e-16	5.62635e-18	11441.2	-0.740921	-0.496031	-1.04016	-0.687756	-0.81599	-0.788837	-0.834715
MTG2	Mitochondrial ribosome-associated GTPase 2	Q9H4K7		0.328208	0.237765	0.781887	+	Matrix	Mitochondrial central dogma;Mitochondrial ribosome assembly;Translation		8	8	8	8	8	6	6	5.35165e-30	1.07391e-31	43955.4	-1.80052	-1.73419	-1.91423	-2.2164	-1.50747	-2.68042	-1.81201
TFB2M	Dimethyladenosine transferase 2, mitochondrial	Q9H5Q4		0.151258	-0.0362587	-0.399675	+	Matrix	Mitochondrial central dogma;mtDNA maintenance;mtDNA replication;mtRNA metabolism;Transcription		19	16	19	19	20	19	19	1.07216e-36	6.27885e-38	45348.9	-0.564571	-0.645602	-0.518606	-0.589141	-0.669804	-0.566723	-0.334336
NSUN3	tRNA (cytosine(34)-C(5))-methyltransferase, mitochondrial	Q9H649		0.152657	-0.171947	-0.402963	+	Matrix	Mitochondrial central dogma;mtRNA metabolism;mt-tRNA modifications		3	2	5	3	4	3	5	1.64744e-25	2.17941e-27	38244.4	-4.65713	-3.51851	-3.20659	-3.64969	-3.19464	-4.07828	-3.56591
OPA3	Optic atrophy 3 protein;Isoform 2 of Optic atrophy 3 protein	Q9H6K4;Q9H6K4-2		0.92639	-0.175075	-1.88267	+	MOM	0		2	2	2	2	2	2	2	6.48377e-12	5.50674e-14	NaN	0.1759	0.234696	0.33951	0.215935	0.487499	0.467148	0.529858
METTL17	Methyltransferase-like protein 17, mitochondrial;Isoform 2 of Methyltransferase-like protein 17, mitochondrial;Isoform 3 of Methyltransferase-like protein 17, mitochondrial	Q9H7H0;Q9H7H0-2;Q9H7H0-3	+	1.44516	-0.345715	-2.84869	+	Matrix	Mitochondrial central dogma;Mitochondrial ribosome assembly;mtRNA metabolism;mt-rRNA modifications;Translation		14	12	13	14	14	14	12	2.99e-24	3.63894e-26	NaN	-0.533622	-0.426489	-0.644362	-0.365089	-0.0206638	-0.0384881	-0.332197
PTGES2	Prostaglandin E synthase 2	Q9H7Z7		0.141414	-0.0323622	-0.376374	+	MIM	Eicosanoid metabolism;Lipid metabolism;Metabolism		20	18	20	19	19	19	20	4.59918e-40	5.15358e-41	41943.1	0.00754945	-0.187052	-0.0361097	-0.151574	0.0413794	-0.130995	0.0831559
METTL8	tRNA N(3)-methylcytidine methyltransferase METTL8, mitochondrial;Isoform 2 of tRNA N(3)-methylcytidine methyltransferase METTL8, mitochondrial	Q9H825;Q9H825-2	+	1.50285	-0.615293	-2.96283	+	Matrix	Mitochondrial central dogma;mtRNA metabolism		3	3	3	3	3	3	3	9.31631e-18	8.74149e-20	NaN	-2.27562	-1.58634	-2.12479	-1.38039	-1.24654	-1.64742	-1.2468
ACAD9	Complex I assembly factor ACAD9, mitochondrial	Q9H845		0.251666	0.0610891	0.623672	+	MIM	CI assembly factors;Complex I;OXPHOS;OXPHOS assembly factors		33	34	34	34	35	34	33	6.84489e-30	1.35665e-31	68760.3	0.69149	0.670286	0.432184	0.623889	0.482408	0.398762	0.642531
NT5DC2	Isoform 2 of 5'-nucleotidase domain-containing protein 2	Q9H857-2		0.510953	-0.265288	-1.13365	+	Matrix	Metabolism;Nucleotide metabolism;Nucleotide synthesis and processing		20	20	24	22	22	24	21	1.97713e-36	1.09841e-37	64144.6	-0.390207	-0.332307	-0.559951	0.407408	-0.361423	-0.281609	-0.413175
SLC25A22	Mitochondrial glutamate carrier 1	Q9H936		0.407406	0.207239	0.937854	+	MIM	SLC25A family;Small molecule transport		13	13	13	13	11	13	12	5.22432e-23	5.91636e-25	34470.2	0.339632	0.345907	-0.00667164	-0.252402	-0.16402	-0.00529265	0.497914
SFXN1	Sideroflexin-1	Q9H9B4		0.543964	0.124905	1.19469	+	MIM	Amino acid metabolism;Folate and 1-C metabolism;Metabolism;Serine metabolism;Sideroflexins;Small molecule transport;Vitamin metabolism		14	14	13	13	13	14	14	1.69274e-18	1.61727e-20	35619.4	3.14723	3.12365	3.01705	2.8516	2.88176	2.934	3.21693
MRPL44	Large ribosomal subunit protein mL44	Q9H9J2		0.897207	-0.126329	-1.83039	+	Matrix	LSU;Mitochondrial central dogma;Mitochondrial ribosome;Translation		16	16	16	17	16	17	17	1.35904e-27	2.12804e-29	37535.4	0.1428	0.27023	0.126758	0.163593	0.352928	0.380046	0.328467
L2HGDH	L-2-hydroxyglutarate dehydrogenase, mitochondrial	Q9H9P8		0.0411731	0.0113338	0.119475	+	MIM	Carbohydrate metabolism;Metabolism;TCA-associated		18	17	17	18	18	18	16	1.71819e-24	2.12559e-26	50316.1	-0.540446	-0.500497	-0.763965	-0.465346	-0.717543	-0.594773	-0.674218
CARS2	Probable cysteine--tRNA ligase, mitochondrial	Q9HA77		0.3705	0.180654	0.86599	+	Matrix	Mitochondrial central dogma;mt-tRNA synthetases;Translation		19	20	19	20	20	19	20	5.41217e-29	9.69082e-31	62223.9	0.470872	0.489603	0.43974	0.460553	0.443741	-0.241429	0.481473
RSAD1	Radical S-adenosyl methionine domain-containing protein 1, mitochondrial	Q9HA92		0.0750952	-0.0357616	-0.211009	+	MIM	Fe-S-containing proteins;Metabolism;Metals and cofactors		6	6	6	6	6	6	5	7.72411e-23	8.6773e-25	48713.5	-2.32062	-2.36684	-2.51126	-2.33513	-2.75806	-2.22192	-2.14014
GRPEL1	GrpE protein homolog 1, mitochondrial	Q9HAV7	+	1.94848	0.479496	3.91312	+	Matrix	Protein import, sorting and homeostasis;Fe-S cluster biosynthesis;Import motor;Metabolism;Metals and cofactors;Protein import and sorting		15	14	15	15	15	14	14	1.83224e-23	2.12714e-25	24279.1	1.61028	1.40909	1.40058	1.20781	1.02175	0.983972	0.761747
PDF	Peptide deformylase, mitochondrial	Q9HBH1		0.432459	-0.102891	-0.985942	+	Matrix	Mitochondrial central dogma;fMet processing;Protein homeostasis;Protein import, sorting and homeostasis;Translation		5	7	7	7	8	7	8	4.52414e-20	4.54203e-22	27013.5	-1.23366	-1.11773	-1.39915	-0.947814	-1.20327	-1.22679	-1.2113
RDH14	Retinol dehydrogenase 14	Q9HBH5		1.13109	-0.146194	-2.25356	+	Membrane	Metabolism;Vitamin A metabolism;Vitamin metabolism		14	13	14	14	14	14	14	2.23128e-27	3.42795e-29	36864.7	-0.428611	-0.474788	-0.347872	-0.333175	-0.369511	-0.165227	-0.215673
PLGRKT	Plasminogen receptor (KT)	Q9HBL7		0.56841	0.270618	1.23957	+	Membrane	0		6	6	6	6	6	6	6	8.64931e-19	8.33121e-21	17201.3	0.848236	0.750967	0.868838	0.382548	0.378035	0.347951	1.09972
SLC25A19	Mitochondrial thiamine pyrophosphate carrier	Q9HC21		0.101682	-0.0614096	-0.279218	+	MIM	Metabolism;SLC25A family;Small molecule transport;Vitamin B1 metabolism;Vitamin metabolism		16	15	15	16	15	16	16	1.19816e-27	1.88551e-29	35511.1	-0.767033	-0.742281	-0.938443	-0.935067	-1.04799	-0.80095	-0.234033
MRM3	rRNA methyltransferase 3, mitochondrial	Q9HC36		0.0440227	-0.00942884	-0.127382	+	Matrix	Mitochondrial central dogma;Mitochondrial ribosome assembly;mtRNA metabolism;mt-rRNA modifications;Translation		12	13	13	14	12	13	13	6.36413e-41	8.45136e-42	47020	-0.121843	-0.0884831	-0.326431	-0.227445	-0.221307	-0.08547	-0.143738
GLOD4	Glyoxalase domain-containing protein 4;Isoform 2 of Glyoxalase domain-containing protein 4	Q9HC38;Q9HC38-2		0.476771	0.149578	1.06982	+	Matrix	0		18	18	19	18	18	18	19	5.53757e-31	1.26376e-32	NaN	2.15263	2.16126	2.35433	2.22867	2.1986	2.10899	1.75639
MCCC2	Methylcrotonoyl-CoA carboxylase beta chain, mitochondrial	Q9HCC0		0.869577	0.128094	1.78096	+	Matrix	Amino acid metabolism;Branched-chain amino acid metabolism;Metabolism		29	27	28	29	28	29	27	6.21833e-30	1.23991e-31	61333.2	0.971253	1.04829	1.20389	0.898501	0.99688	1.02059	0.869557
GPAM	Glycerol-3-phosphate acyltransferase 1, mitochondrial	Q9HCL2		0.516472	-0.47174	-1.17698	+	Membrane	Cardiolipin synthesis;Lipid metabolism;Metabolism;Phospholipid metabolism		4	3	5	1	3	0	4	1.71954e-15	1.54072e-17	93794.8	-3.74204	-4.58476	-3.83681	-3.85073	-3.91251	NaN	-2.98515
MRS2	Magnesium transporter MRS2 homolog, mitochondrial	Q9HD23		0.832317	-0.24812	-1.71438	+	MIM	Signaling;Small molecule transport		11	10	12	11	11	10	12	4.56044e-22	4.92295e-24	50317.6	-1.18275	-1.28453	-1.48121	-1.02879	-1.27686	-1.1756	-0.790933
MRPL47	Large ribosomal subunit protein uL29m;Isoform 2 of Large ribosomal subunit protein uL29m	Q9HD33;Q9HD33-2	+	1.94378	-0.359468	-3.90237	+	Matrix	LSU;Mitochondrial central dogma;Mitochondrial ribosome;mtRNA granules;mtRNA metabolism;Translation		10	10	10	10	10	10	10	3.99882e-32	1.07127e-33	NaN	1.09217	1.05673	1.14706	1.44465	1.63554	1.48452	1.26777
LYRM4	LYR motif-containing protein 4	Q9HD34		0.730214	-0.131	-1.53189	+	Matrix	Fe-S cluster biosynthesis;Metabolism;Metals and cofactors		5	4	5	5	5	4	5	8.77262e-25	1.10643e-26	10758.4	0.0884859	0.0399634	-0.110929	0.20521	0.248148	-0.0156305	0.109632
BCL2L10	Bcl-2-like protein 10	Q9HD36		0.846954	-1.11187	-1.74053	+	MOM	Apoptosis;Mitochondrial dynamics and surveillance		1	1	1	2	1	2	2	2.53327e-17	2.35123e-19	23203.9	-4.97989	-5.34385	-3.61802	-3.32005	-3.96347	-4.32073	-2.53728
TXNRD2	Thioredoxin reductase 2, mitochondrial;Isoform 2 of Thioredoxin reductase 2, mitochondrial	Q9NNW7;Q9NNW7-2	+	1.84795	-0.471456	-3.68684	+	Matrix	Detoxification;Metabolism;ROS and glutathione metabolism;Selenoproteins		16	15	17	18	18	18	17	6.22175e-37	3.81277e-38	NaN	-1.01134	-1.00807	-1.25784	-0.639899	-0.387543	-0.625094	-0.831313
ABCB6	ATP-binding cassette sub-family B member 6;Isoform 2 of ATP-binding cassette sub-family B member 6	Q9NP58;Q9NP58-4		0.481657	-0.233691	-1.07899	+	MOM	ABC transporters;Heme synthesis and processing;Metabolism;Metals and cofactors;Small molecule transport		14	15	14	15	13	15	16	6.08613e-25	7.77856e-27	NaN	0.0647508	0.166765	-0.459371	0.314677	-0.141709	0.0679057	0.390083
PNPLA8	Calcium-independent phospholipase A2-gamma;Isoform 3 of Calcium-independent phospholipase A2-gamma	Q9NP80;Q9NP80-3		0.762817	-0.119579	-1.59022	+	MIM	Cardiolipin synthesis;Lipid metabolism;Metabolism;Phospholipid metabolism		9	8	8	8	7	10	10	3.20668e-29	5.89036e-31	NaN	-2.33858	-2.32633	-2.57236	-2.22832	-2.35071	-2.33145	-2.26091
SARS2	Serine--tRNA ligase, mitochondrial	Q9NP81		0.228605	0.0670466	0.574134	+	Matrix	Mitochondrial central dogma;mt-tRNA synthetases;Translation		22	24	23	23	23	23	24	1.75817e-24	2.17383e-26	58282.5	-0.573404	-0.579638	-0.64359	-0.841392	-0.42345	-0.804414	-0.594439
MRPS30	Large ribosomal subunit protein mL65	Q9NP92	+	2.41375	-0.316777	-5.07307	+	Matrix	LSU;Mitochondrial central dogma;Mitochondrial ribosome;Translation		16	17	16	17	17	17	17	7.53535e-28	1.20712e-29	50364.7	-0.953516	-0.778477	-0.927169	-0.655824	-0.531761	-0.492646	-0.59821
NGRN	Neugrin	Q9NPE2		0.287582	0.645283	0.712118	+	Matrix	Mitochondrial central dogma;Mitochondrial ribosome assembly;mtRNA metabolism;mt-rRNA modifications;Translation		4	3	2	0	3	4	1	1.45392e-07	1.18204e-09	32407.6	-2.69719	-4.67498	-2.28998	NaN	-4.27971	-4.50016	-2.81812
ACP6	Lysophosphatidic acid phosphatase type 6	Q9NPH0		0.0343513	-0.0347145	-0.100371	+	IMS	Lipid metabolism;Metabolism;Phospholipid metabolism		4	4	3	4	6	6	6	6.289e-24	7.50178e-26	48886.4	-1.81255	-2.26248	-1.98186	-1.8932	-1.85399	-1.43449	-2.75532
ACOT13	Acyl-coenzyme A thioesterase 13	Q9NPJ3		0.600357	0.117262	1.29785	+	Matrix	Lipid metabolism;Metabolism		6	6	6	6	6	6	6	7.04457e-32	1.82688e-33	14960.5	1.83624	1.74341	1.79131	1.76483	1.58114	1.82932	1.51695
TIMMDC1	Complex I assembly factor TIMMDC1, mitochondrial	Q9NPL8		0.861923	-0.297987	-1.76728	+	MIM	CI assembly factors;Complex I;OXPHOS;OXPHOS assembly factors		15	13	15	15	15	13	15	2.89078e-28	4.81069e-30	32177.8	-0.87412	-0.935269	-1.12094	-0.666687	-0.93195	-0.800495	-0.316028
MRPL40	Large ribosomal subunit protein mL40	Q9NQ50		0.841053	0.130323	1.72999	+	Matrix	LSU;Mitochondrial central dogma;Mitochondrial ribosome;Translation		8	8	8	8	8	8	8	1.57962e-26	2.25953e-28	24490.4	0.362211	0.339781	0.217017	0.107315	0.121559	0.13474	0.340438
HINT3	Adenosine 5'-monophosphoramidase HINT3	Q9NQE9		0.0852672	0.0566026	0.237441	+	unknown	0		6	7	7	8	8	7	7	3.70229e-42	6.55096e-43	20361.3	-2.20583	-2.41115	-2.3961	-2.29399	-2.1925	-2.11845	-2.97224
MIEF1	Mitochondrial dynamics protein MIEF1	Q9NQG6	+	2.31531	0.259669	4.81059	+	MOM|Matrix	Fission;Mitochondrial central dogma;Mitochondrial dynamics and surveillance;Mitochondrial ribosome assembly;Translation		9	10	9	10	10	10	10	1.12746e-10	9.42767e-13	51293.1	-0.77902	-0.845078	-0.876056	-1.09502	-1.18607	-1.10428	-0.986848
XPNPEP3	Xaa-Pro aminopeptidase 3;Isoform 4 of Xaa-Pro aminopeptidase 3	Q9NQH7;Q9NQH7-4		0.0130601	-0.00427201	-0.0390316	+	Matrix	Protein import, sorting and homeostasis;Preprotein cleavage;Proteases;Protein homeostasis;Protein import and sorting;Protein import, sorting and homeostasis		12	10	11	13	13	12	13	7.69261e-29	1.35318e-30	NaN	0.20463	0.276285	0.0375512	0.23377	0.197388	-0.0431583	0.320377
NIT2	Omega-amidase NIT2	Q9NQR4		0.304211	0.16596	0.733198	+	unknown	Detoxification;Metabolism		20	20	20	20	20	19	21	1.29487e-32	3.74174e-34	30608	1.39869	1.35636	1.87949	1.43071	1.25079	1.76936	1.06469
STARD7	StAR-related lipid transfer protein 7, mitochondrial	Q9NQZ5	+	2.07741	0.299863	4.21507	+	IMS	Lipid metabolism;Metabolism;Phospholipid metabolism;Small molecule transport		10	10	10	10	10	11	11	5.86026e-20	5.85493e-22	43113.2	-1.55043	-1.5738	-1.39041	-1.90092	-1.80602	-1.82475	-1.68727
DIABLO	Diablo IAP-binding mitochondrial protein;Isoform 2 of Diablo IAP-binding mitochondrial protein	Q9NR28;Q9NR28-2		0.164877	-0.124314	-0.431458	+	IMS	Apoptosis;Mitochondrial dynamics and surveillance		10	10	10	10	10	10	10	1.1699e-25	1.5646e-27	NaN	0.671222	0.373342	0.595566	0.884112	1.00715	0.817378	-0.0245445
PXMP2	Peroxisomal membrane protein 2	Q9NR77	+	1.41766	-0.419058	-2.79486	+	MIM	0		6	5	6	6	6	6	6	7.41296e-20	7.37496e-22	22252.6	-0.405875	-0.437358	-0.877995	-0.195927	-0.310737	-0.118622	0.00654818
SPHK2	Sphingosine kinase 2;Isoform 2 of Sphingosine kinase 2;Isoform 5 of Sphingosine kinase 2	Q9NRA0;Q9NRA0-2;Q9NRA0-5		0.447033	-0.208792	-1.01369	+	MIM	Apoptosis;Lipid metabolism;Metabolism;Mitochondrial dynamics and surveillance;Phospholipid metabolism		7	6	7	5	7	5	7	1.07996e-22	1.20422e-24	NaN	-2.75593	-2.31481	-3.06186	-2.43329	-2.63179	-2.6421	-2.30112
SDR39U1	Epimerase family protein SDR39U1	Q9NRG7		0.702615	-0.136738	-1.48243	+	unknown	0		6	5	5	6	6	6	6	2.38995e-27	3.66488e-29	31076.7	-0.979413	-1.03549	-1.11399	-0.826995	-0.857133	-1.12347	-0.817317
ABCB10	ATP-binding cassette sub-family B member 10, mitochondrial	Q9NRK6	+	1.44258	-0.330909	-2.84362	+	MIM	ABC transporters;Heme synthesis and processing;Metabolism;Metals and cofactors;Small molecule transport		21	21	21	21	21	21	21	1.16833e-28	2.02335e-30	79147.8	-0.760837	-0.879043	-0.821934	-0.518819	-0.704278	-0.495306	-0.240381
METTL5	rRNA N6-adenosine-methyltransferase METTL5	Q9NRN9		0.105044	-0.0292465	-0.287651	+	Matrix	Mitochondrial central dogma;mtRNA metabolism;mt-rRNA modifications		8	9	9	9	9	9	9	6.38075e-37	3.89214e-38	23719.5	-0.330699	-0.325443	-0.0315501	-0.0836027	-0.222622	-0.17094	-0.322771
CMC2	COX assembly mitochondrial protein 2 homolog	Q9NRP2		0.711202	-0.665377	-1.49783	+	IMS	CIV assembly factors;Complex IV;OXPHOS;OXPHOS assembly factors		3	3	3	4	4	4	2	3.76796e-25	4.87237e-27	9459.84	-1.60294	-2.05311	-2.46685	-0.811416	-0.956556	-1.45436	-2.28002
SDHAF3	Succinate dehydrogenase assembly factor 3, mitochondrial	Q9NRP4		0.248944	0.227143	0.617875	+	Matrix	CII assembly factors;Complex II;OXPHOS;OXPHOS assembly factors		2	3	3	3	3	3	3	2.61915e-17	2.43026e-19	14651.6	-3.21558	-3.14852	-2.48768	-2.76253	-3.00172	-2.99556	-3.95113
HEBP1	Heme-binding protein 1	Q9NRV9	+	1.4121	1.38415	3.03168	+	IMS	0		2	1	2	2	0	1	2	3.17055e-35	1.41008e-36	21097	-1.45084	-2.23991	-1.48576	-2.35554	NaN	-3.47838	-3.49502
MRPL17	Large ribosomal subunit protein bL17m	Q9NRX2	+	2.56445	-0.231679	-5.4949	+	Matrix	LSU;Mitochondrial central dogma;Mitochondrial ribosome;Translation		11	10	11	11	11	11	11	4.02634e-29	7.32063e-31	20050.2	1.19359	1.21725	1.11438	1.34673	1.48228	1.4005	1.39749
PLSCR3	Phospholipid scramblase 3	Q9NRY6		0.477344	-0.156197	-1.0709	+	MIM	Cardiolipin synthesis;Lipid metabolism;Metabolism		3	3	3	3	3	3	3	9.0092e-26	1.21324e-27	31648.4	-0.0593975	-0.499766	-0.220662	-0.177767	-0.293708	0.0859654	-0.0294692
TOMM22	Mitochondrial import receptor subunit TOM22 homolog	Q9NS69	+	2.70229	-1.02642	-5.90355	+	MOM	Protein import, sorting and homeostasis;Protein import and sorting;TOM		7	7	7	7	7	7	7	2.39767e-30	5.0655e-32	15521.6	1.37206	0.855428	1.09084	2.18091	2.33527	2.16561	1.84834
IARS2	Isoleucine--tRNA ligase, mitochondrial	Q9NSE4		0.496431	0.100216	1.10662	+	Matrix	Mitochondrial central dogma;mt-tRNA synthetases;Translation		38	37	38	39	39	39	39	4.63616e-42	7.92711e-43	113792	0.81445	0.84071	0.911089	0.715142	0.601993	0.955633	0.748035
SIRT3	NAD-dependent protein deacetylase sirtuin-3, mitochondrial	Q9NTG7		0.638267	-0.107379	-1.36658	+	Matrix	Metabolism;Metals and cofactors;NAD biosynthesis and metabolism;Signaling		7	7	7	7	7	7	7	6.81256e-24	8.11165e-26	43573.1	-1.94785	-1.87526	-1.97892	-1.76143	-1.68193	-1.92721	-1.93597
ECHDC1	Ethylmalonyl-CoA decarboxylase;Isoform 2 of Ethylmalonyl-CoA decarboxylase;Isoform 6 of Ethylmalonyl-CoA decarboxylase	Q9NTX5;Q9NTX5-2;Q9NTX5-6		0.421328	0.0762896	0.96464	+	unknown	Lipid metabolism;Metabolism		15	15	15	15	15	15	15	3.02181e-23	3.4631e-25	NaN	1.58599	1.53617	1.36382	1.54276	1.364	1.43824	1.33115
LYRM2	LYR motif-containing protein 2	Q9NU23		0.190381	-0.128905	-0.489679	+	Matrix	CI assembly factors;Complex I;OXPHOS;OXPHOS assembly factors		3	3	3	3	3	3	3	4.78154e-17	4.41744e-19	10449.2	-0.777218	-0.762789	-1.13273	-1.37506	-0.610103	-0.552854	-0.510012
ACSS1	Acetyl-coenzyme A synthetase 2-like, mitochondrial;Isoform 2 of Acetyl-coenzyme A synthetase 2-like, mitochondrial	Q9NUB1;Q9NUB1-2		0.262441	-0.190405	-0.646491	+	MIM	Fatty acid oxidation;Lipid metabolism;Metabolism		25	27	26	27	26	27	27	1.36493e-30	2.97409e-32	NaN	0.766155	0.768932	-0.210521	0.753847	0.386531	0.801022	0.586306
ABHD10	Palmitoyl-protein thioesterase ABHD10, mitochondrial	Q9NUJ1		0.753815	0.131169	1.57413	+	Matrix	Detoxification;Metabolism;Xenobiotic metabolism		14	13	14	14	13	14	14	7.14976e-30	1.41325e-31	33932.5	0.558302	0.52476	0.275895	0.282063	0.271481	0.410107	0.323616
DDX28	Probable ATP-dependent RNA helicase DDX28	Q9NUL7		0.0603562	0.0560436	0.17191	+	Matrix	Mitochondrial central dogma;Mitochondrial ribosome assembly;mtRNA granules;mtRNA metabolism;Translation		22	21	23	17	19	19	23	1.28137e-29	2.45987e-31	59581.2	-1.12492	-1.11931	-1.23918	-1.91077	-1.29962	-1.0667	-0.591634
AGPAT5	1-acyl-sn-glycerol-3-phosphate acyltransferase epsilon	Q9NUQ2	+	1.39226	-0.287984	-2.74549	+	MOM	Cardiolipin synthesis;Lipid metabolism;Metabolism;Phospholipid metabolism		13	13	16	15	14	15	16	2.83042e-26	3.96619e-28	42072.2	0.785249	0.626877	0.9351	0.975806	0.995914	1.06003	1.24982
ABCB8	Mitochondrial potassium channel ATP-binding subunit;Isoform 2 of Mitochondrial potassium channel ATP-binding subunit;Isoform 4 of Mitochondrial potassium channel ATP-binding subunit;Isoform 5 of Mitochondrial potassium channel ATP-binding subunit	Q9NUT2;Q9NUT2-2;Q9NUT2-4;Q9NUT2-5		0.0598127	0.0356835	0.170449	+	MIM	ABC transporters;Small molecule transport		14	14	13	14	13	13	14	3.77414e-30	7.74784e-32	NaN	1.32941	1.42293	0.930828	1.14452	1.36401	0.813989	1.44565
UQCC1	Ubiquinol-cytochrome c reductase complex assembly factor 1	Q9NVA1		0.741717	-0.2471	-1.55248	+	MIM	CIII assembly factors;Complex III;OXPHOS;OXPHOS assembly factors		8	7	8	8	7	8	8	1.03249e-22	1.15265e-24	34600.2	-0.270044	-0.0946401	-0.174238	0.312021	0.0031638	-0.269172	0.223824
EXD2	Exonuclease 3'-5' domain-containing protein 2	Q9NVH0		0.286709	0.0585854	0.697189	+	Matrix	Mitochondrial central dogma;Translation		11	13	13	13	12	13	14	9.03104e-35	3.72327e-36	70352.6	-2.00655	-1.74964	-1.85223	-1.90859	-1.80148	-1.99879	-2.00339
DNAJC11	DnaJ homolog subfamily C member 11	Q9NVH1		0.446305	0.108224	1.0123	+	MOM	Protein import, sorting and homeostasis;Intramitochondrial membrane interactions;Mitochondrial dynamics and surveillance;Protein import and sorting		23	23	24	24	24	24	23	1.16345e-28	2.01542e-30	63278.1	0.448394	0.385492	0.490185	0.265442	0.284329	0.19306	0.589702
TMLHE	Trimethyllysine dioxygenase, mitochondrial;Isoform 8 of Trimethyllysine dioxygenase, mitochondrial	Q9NVH6;Q9NVH6-8		0.665167	-0.339475	-1.41511	+	Matrix	Carnitine synthesis and transport;Metabolism;Metals and cofactors		14	14	13	14	13	14	13	1.18989e-33	4.07964e-35	NaN	-1.51614	-1.67063	-1.21639	-1.17863	-1.59468	-0.741504	-0.998164
ATAD3A	Isoform 2 of ATPase family AAA domain-containing protein 3A	Q9NVI7-2		0.283337	-0.134952	-0.6902	+	MIM	Intramitochondrial membrane interactions;Mitochondrial central dogma;Mitochondrial dynamics and surveillance;mtDNA maintenance;mtDNA nucleoid;Organelle contact sites		32	30	30	30	31	31	33	5.20765e-32	1.3688e-33	66218.2	1.65956	1.64984	1.51386	1.61326	1.50604	1.63027	2.22126
MRPS18A	Large ribosomal subunit protein mL66	Q9NVS2	+	1.55716	-0.339225	-3.07193	+	Matrix	LSU;Mitochondrial central dogma;Mitochondrial ribosome;Translation		10	10	10	9	9	9	10	7.00473e-20	6.97619e-22	22184	0.30008	0.56168	0.397332	0.793343	0.598774	0.689842	0.953731
PNPO	Pyridoxine-5'-phosphate oxidase	Q9NVS9		0.363704	0.147319	0.852609	+	Matrix	Metabolism;Vitamin B6 metabolism;Vitamin metabolism		14	14	14	16	15	14	13	1.46733e-23	1.71375e-25	29988	0.69262	0.661922	0.688773	0.662039	0.556984	0.794873	0.121248
MTPAP	Poly(A) RNA polymerase, mitochondrial	Q9NVV4		0.842331	0.243512	1.73227	+	Matrix	Mitochondrial central dogma;mt-mRNA modifications;mtRNA granules;mtRNA metabolism;mtRNA stability and decay;mt-rRNA modifications		19	19	19	19	19	19	20	4.52616e-37	2.84231e-38	66171.7	-0.567073	-0.526756	-0.736922	-0.897642	-0.897554	-1.07147	-0.548381
DMAC2	Distal membrane-arm assembly complex protein 2;Isoform 4 of Distal membrane-arm assembly complex protein 2	Q9NW81;Q9NW81-4		0.651766	-0.184309	-1.39096	+	MIM	CI assembly factors;Complex I;OXPHOS;OXPHOS assembly factors		6	6	7	7	7	7	7	4.27522e-19	4.15192e-21	NaN	-0.563937	-0.513881	-0.275061	-0.070091	-0.492174	-0.171811	-0.332528
MCUB	Calcium uniporter regulatory subunit MCUb, mitochondrial	Q9NWR8		0.886971	-0.254341	-1.81207	+	MIM	Calcium cycle;Calcium homeostasis;Calcium uniporter;Signaling;Small molecule transport		5	5	5	5	5	5	5	6.46952e-22	6.93726e-24	39082.4	-2.06729	-2.2076	-2.25774	-2.00923	-1.74278	-2.19949	-1.74131
RMND1	Required for meiotic nuclear division protein 1 homolog	Q9NWS8	+	1.38974	-0.24505	-2.74062	+	MIM	Mitochondrial central dogma;mtRNA granules;mtRNA metabolism;Translation		11	11	12	12	12	12	12	9.64941e-40	1.02061e-40	51603.9	-1.29348	-1.17433	-1.37675	-1.14045	-1.02979	-0.86086	-1.11478
OXSM	3-oxoacyl-[acyl-carrier-protein] synthase, mitochondrial	Q9NWU1		1.0096	0.095993	2.03238	+	Matrix	Lipid metabolism;Metabolism;Type II fatty acid synthesis		11	9	11	12	12	12	12	4.8819e-26	6.71122e-28	48842.9	-0.839041	-0.80284	-0.837125	-0.823881	-0.939719	-0.912795	-1.01292
MRPL22	Large ribosomal subunit protein uL22m	Q9NWU5		0.164318	-0.0550121	-0.430163	+	Matrix	LSU;Mitochondrial central dogma;Mitochondrial ribosome;Translation		8	8	8	8	8	8	8	2.81561e-24	3.4305e-26	23640.6	1.76683	1.9188	1.51721	1.81523	1.64085	1.73276	1.96833
THG1L	Probable tRNA(His) guanylyltransferase	Q9NWX6		0.25924	-0.0643886	-0.639733	+	Matrix	Mitochondrial central dogma;mtRNA metabolism;mt-tRNA modifications		6	7	7	8	8	7	7	3.99714e-24	4.822e-26	34830.8	-0.310854	-0.342053	-0.435708	-0.279964	-0.520454	-0.260301	-0.133212
SDHAF2	Succinate dehydrogenase assembly factor 2, mitochondrial	Q9NX18		0.63879	-0.575177	-1.36753	+	Matrix	CII assembly factors;Complex II;OXPHOS;OXPHOS assembly factors		3	4	3	5	5	5	3	1.49144e-30	3.22739e-32	19599.4	-3.07683	-3.02584	-3.74568	-1.97918	-2.58064	-2.76046	-3.51015
MRPL16	Large ribosomal subunit protein uL16m	Q9NX20		0.483078	-0.0674204	-1.08165	+	Matrix	LSU;Mitochondrial central dogma;Mitochondrial ribosome;Translation		10	10	10	10	10	10	10	8.69545e-17	7.99081e-19	28449.2	0.707962	0.715316	0.559131	0.615107	0.744207	0.776881	0.7767
OCIAD1	OCIA domain-containing protein 1	Q9NX40		0.340894	-0.0647516	-0.80733	+	MOM	0		13	14	15	15	15	15	15	9.32523e-55	4.22691e-54	27626.1	0.938634	0.773392	0.710222	0.884494	0.785785	0.81711	1.00128
MARCHF5	E3 ubiquitin-protein ligase MARCHF5	Q9NX47		0.300872	-0.166709	-0.726362	+	MOM	Autophagy;Mitochondrial dynamics and surveillance;Mitophagy		10	10	10	10	10	10	10	2.014e-35	9.31495e-37	31231.7	-1.70611	-1.73977	-1.79518	-1.93496	-1.67713	-1.67892	-1.03023
CHCHD3	MICOS complex subunit MIC19	Q9NX63		0.505906	0.0650057	1.12427	+	MIM	Cristae formation;Intramitochondrial membrane interactions;MICOS complex;Mitochondrial dynamics and surveillance		12	13	12	12	12	11	14	8.28263e-36	4.10709e-37	26152.4	1.39057	1.4339	1.41337	1.30059	1.4833	1.34302	1.26352
DUS2	tRNA-dihydrouridine(20) synthase [NAD(P)+]-like	Q9NX74	+	1.40136	-0.246118	-2.76315	+	Matrix	Mitochondrial central dogma;mtRNA metabolism;mt-tRNA modifications		21	22	21	23	22	22	23	3.07915e-27	4.67289e-29	55050.3	-0.897227	-0.829394	-0.839133	-0.532294	-0.570733	-0.506605	-0.8269
SIRT5	NAD-dependent protein deacylase sirtuin-5, mitochondrial	Q9NXA8		0.0134947	0.0116027	0.0403114	+	Matrix	Metabolism;Metals and cofactors;NAD biosynthesis and metabolism		12	12	11	12	12	12	12	1.77428e-22	1.95399e-24	33880.9	-1.22656	-1.3422	-1.36544	-1.13074	-1.08382	-1.03287	-2.04459
TRMT1	tRNA (guanine(26)-N(2))-dimethyltransferase;Isoform 2 of tRNA (guanine(26)-N(2))-dimethyltransferase	Q9NXH9;Q9NXH9-2		0.0675604	-0.030349	-0.191143	+	Matrix	Mitochondrial central dogma;mtRNA metabolism;mt-tRNA modifications		17	17	15	19	18	17	19	1.61828e-26	2.31283e-28	NaN	-0.889886	-0.9102	-1.38717	-0.928773	-1.22554	-0.934466	-1.0395
COA4	Cytochrome c oxidase assembly factor 4 homolog, mitochondrial	Q9NYJ1		0.106846	0.37636	0.292152	+	IMS	CIV assembly factors;Complex IV;OXPHOS;OXPHOS assembly factors		3	3	2	4	4	3	3	2.55356e-15	2.27935e-17	10134.1	-0.165369	-1.58526	-1.04266	0.418756	-0.369145	-0.93855	-4.34088
MRPL39	Large ribosomal subunit protein mL39;Isoform 2 of Large ribosomal subunit protein mL39	Q9NYK5;Q9NYK5-2		0.258764	-0.0547336	-0.638727	+	Matrix	LSU;Mitochondrial central dogma;Mitochondrial ribosome;Translation		19	20	20	20	20	18	19	8.40649e-30	1.64833e-31	NaN	0.350872	0.383753	0.133668	0.299432	0.419714	0.234355	0.423158
FASTKD2	FAST kinase domain-containing protein 2, mitochondrial;Isoform 2 of FAST kinase domain-containing protein 2, mitochondrial	Q9NYY8;Q9NYY8-2		0.127666	0.0529797	0.343345	+	Matrix	Mitochondrial central dogma;Mitochondrial ribosome assembly;mtRNA granules;mtRNA metabolism;mtRNA stability and decay;Polycistronic mtRNA processing;Translation		23	19	20	20	21	22	24	3.34524e-20	3.37438e-22	NaN	-1.61772	-1.62124	-1.4787	-1.79656	-1.65818	-1.78808	-1.2593
CISD1	CDGSH iron-sulfur domain-containing protein 1	Q9NZ45		0.221832	-0.04403	-0.559394	+	MOM	Fe-S cluster biosynthesis;Fe-S-containing proteins;Metabolism;Metals and cofactors		6	6	6	6	6	6	6	5.02649e-24	6.02413e-26	12199	0.700554	0.572648	0.860686	0.782809	0.827026	0.687967	0.723502
MRPL35	Large ribosomal subunit protein bL35m	Q9NZE8	+	2.19596	-0.40683	-4.50528	+	Matrix	LSU;Mitochondrial central dogma;Mitochondrial ribosome;Translation		5	5	5	5	5	5	5	5.71629e-18	5.38734e-20	21514.4	-0.406688	-0.385522	-0.444616	0.0398781	-0.0674071	0.179039	-0.173292
COQ3	Ubiquinone biosynthesis O-methyltransferase, mitochondrial	Q9NZJ6		0.488275	0.140649	1.09138	+	MIM	Coenzyme Q metabolism;Metabolism;Metals and cofactors		7	8	6	8	7	7	8	1.91666e-24	2.36139e-26	41054.1	-1.24802	-1.2134	-1.4488	-1.44927	-1.205	-1.67395	-1.44801
MTCH1	Mitochondrial carrier homolog 1;Isoform 2 of Mitochondrial carrier homolog 1	Q9NZJ7;Q9NZJ7-2		0.0203204	-0.0110706	-0.060253	+	MOM	SLC25A family;Small molecule transport		9	10	10	13	11	10	12	1.77098e-38	1.46106e-39	NaN	-0.180166	-0.234522	-0.161846	-0.368628	-0.242032	-0.386099	0.272329
MRPL15	Large ribosomal subunit protein uL15m	Q9P015		0.683927	-0.132769	-1.44887	+	Matrix	LSU;Mitochondrial central dogma;Mitochondrial ribosome;Translation		21	22	22	22	22	22	21	9.31542e-30	1.81523e-31	33419.8	-0.00017436	-0.0608714	-0.261677	-0.108379	0.0465245	0.0109017	0.151732
NDUFAF4	NADH dehydrogenase [ubiquinone] 1 alpha subcomplex assembly factor 4	Q9P032		0.0704663	-0.0141053	-0.198834	+	MIM	CI assembly factors;Complex I;OXPHOS;OXPHOS assembly factors		11	11	12	13	13	13	11	5.55717e-30	1.11312e-31	20266.5	0.720276	0.791093	0.614865	0.600094	0.780604	0.696654	0.814047
PDP1	[Pyruvate dehydrogenase [acetyl-transferring]]-phosphatase 1, mitochondrial;Isoform 2 of [Pyruvate dehydrogenase [acetyl-transferring]]-phosphatase 1, mitochondrial	Q9P0J1;Q9P0J1-2		0.446631	0.12544	1.01292	+	MIM	Carbohydrate metabolism;Metabolism;Pyruvate metabolism		17	18	18	18	19	18	19	8.1166e-33	2.42836e-34	NaN	-1.25896	-1.37052	-1.69653	-1.59545	-1.61284	-1.42464	-1.63684
MRPL27	Large ribosomal subunit protein bL27m	Q9P0M9		0.305726	-0.0804371	-0.736295	+	Matrix	LSU;Mitochondrial central dogma;Mitochondrial ribosome;Translation		7	7	7	7	7	7	7	4.39003e-30	8.92613e-32	16072.8	0.152692	0.149534	-0.111088	-0.0412919	0.13032	0.275602	0.21197
MTRES1	Mitochondrial transcription rescue factor 1	Q9P0P8		0.478777	0.127966	1.07359	+	Matrix	Mitochondrial central dogma;mtRNA metabolism;Transcription;Translation		4	3	4	4	4	4	4	4.33254e-24	5.21516e-26	27941.3	-0.843101	-1.00254	-1.24777	-1.19471	-1.27959	-1.15422	-1.00789
COX16	Cytochrome c oxidase assembly protein COX16 homolog, mitochondrial	Q9P0S2		0.743249	-0.162458	-1.55522	+	MIM	CIV assembly factors;Complex IV;OXPHOS;OXPHOS assembly factors		4	3	4	4	4	4	4	4.31923e-15	3.8419e-17	12293.2	-0.803754	-0.879406	-0.710236	-0.450404	-0.663786	-0.839904	-0.587268
TMEM14C	Transmembrane protein 14C	Q9P0S9	+	1.32817	1.71628	2.62223	+	MIM	0		2	2	3	2	3	2	3	2.85502e-20	2.8905e-22	11564.6	-0.618563	-0.618037	-0.898483	-3.09659	-2.45079	-3.29325	-0.871285
TOMM7	Mitochondrial import receptor subunit TOM7 homolog	Q9P0U1		1.10154	2.20324	2.19943	+	MOM	Protein import, sorting and homeostasis;Autophagy;Mitochondrial dynamics and surveillance;Mitophagy;Protein import and sorting;TOM		2	2	2	2	3	2	2	0.000416822	3.30057e-06	6248.49	2.54782	3.05715	2.94624	1.61089	-1.86339	1.29889	1.54228
PDP2	[Pyruvate dehydrogenase [acetyl-transferring]]-phosphatase 2, mitochondrial	Q9P2J9		0.112982	-0.176773	-0.318581	+	Matrix	Carbohydrate metabolism;Metabolism;Pyruvate metabolism		2	2	2	1	0	0	2	2.80788e-12	2.39711e-14	59978	-3.50375	-4.19747	-4.45221	-3.31469	NaN	NaN	-4.43405
SUCLA2	Succinate--CoA ligase [ADP-forming] subunit beta, mitochondrial;Isoform 2 of Succinate--CoA ligase [ADP-forming] subunit beta, mitochondrial	Q9P2R7;Q9P2R7-2	+	1.40835	0.14031	2.77674	+	Matrix	Carbohydrate metabolism;Itaconate metabolism;Metabolism;Nucleotide metabolism;Nucleotide synthesis and processing;TCA cycle		21	22	24	24	24	24	21	5.14467e-31	1.17858e-32	NaN	0.907918	0.943553	0.806719	0.666167	0.725052	0.79877	0.793022
GRHPR	Glyoxylate reductase/hydroxypyruvate reductase	Q9UBQ7		0.273428	0.240752	0.66956	+	Matrix	Amino acid metabolism;Glyoxylate metabolism;Metabolism		18	18	19	19	19	19	19	2.4784e-24	3.0314e-26	35668.3	1.94944	1.99278	3.01576	1.90982	2.25692	2.47339	1.67417
SLC25A10	Mitochondrial dicarboxylate carrier;Isoform 2 of Mitochondrial dicarboxylate carrier	Q9UBX3;Q9UBX3-2		0.392391	-0.170383	-0.908772	+	MIM	Carbohydrate metabolism;Gluconeogenesis;Malate-aspartate shuttle;Metabolism;SLC25A family;Small molecule transport		12	11	12	12	12	12	12	4.91426e-28	7.98869e-30	NaN	0.211081	0.311355	0.338357	0.472124	0.206117	0.258455	0.892561
MTFP1	Mitochondrial fission process protein 1	Q9UDX5		0.225162	-0.0670224	-0.566652	+	Membrane	Fission;Mitochondrial dynamics and surveillance		11	10	11	11	11	11	10	6.01555e-24	7.1834e-26	18009.8	0.413398	0.355297	0.570928	0.513643	0.497814	0.303862	0.738935
NIPSNAP3A	Protein NipSnap homolog 3A	Q9UFN0		0.921678	0.481435	1.87422	+	Matrix	0		14	15	14	15	15	15	14	2.47888e-28	4.14507e-30	28466.6	0.20807	0.104423	0.294653	-0.0636537	-0.549782	0.210244	-0.713018
PISD	Phosphatidylserine decarboxylase proenzyme, mitochondrial	Q9UG56	+	2.17833	-0.31502	-4.46132	+	MIM	Lipid metabolism;Metabolism;Phospholipid metabolism		9	8	9	8	9	9	9	1.56762e-31	3.87647e-33	46671.7	-1.34741	-1.30324	-1.09563	-0.976294	-0.970423	-0.906189	-0.882045
MTRF1L	Peptide chain release factor 1-like, mitochondrial	Q9UGC7		0.577518	0.787633	1.25622	+	Matrix	Mitochondrial central dogma;Translation;Translation factors		5	3	4	5	5	2	2	3.78543e-06	3.04236e-08	43599.8	-2.91552	-3.20806	-3.05056	-3.35687	-2.7431	-4.09103	-5.19172
WARS2	Tryptophan--tRNA ligase, mitochondrial	Q9UGM6		0.0183308	0.00561827	0.05447	+	Matrix	Mitochondrial central dogma;mt-tRNA synthetases;Translation		13	12	15	14	16	15	16	3.96221e-24	4.7816e-26	40146.6	-1.13458	-1.29751	-1.04465	-1.2585	-0.960331	-1.19026	-1.24904
ARMCX3	Armadillo repeat-containing X-linked protein 3	Q9UH62		0.10206	-0.0510153	-0.280169	+	MOM	Mitochondrial dynamics and surveillance;Trafficking		16	16	16	17	16	17	17	3.18627e-30	6.61508e-32	42500.6	-0.537791	-0.535442	-0.834182	-0.774596	-0.793856	-0.566841	-0.203865
AMACR	Alpha-methylacyl-CoA racemase;Isoform 4 of Alpha-methylacyl-CoA racemase	Q9UHK6;Q9UHK6-5		0.860092	0.430337	1.76401	+	Matrix	Fatty acid oxidation;Lipid metabolism;Metabolism		4	3	5	5	5	5	5	0.000384134	3.04283e-06	NaN	-2.5682	-2.55535	-2.89491	-3.07006	-2.62532	-3.55369	-3.16357
POLG2	DNA polymerase subunit gamma-2, mitochondrial	Q9UHN1		0.0341333	0.0128598	0.0997558	+	Matrix	Mitochondrial central dogma;mtDNA maintenance;mtDNA nucleoid;mtDNA replication		11	8	11	10	11	9	11	9.23851e-32	2.35695e-33	54911.1	-1.97507	-1.67052	-1.87362	-1.939	-2.0554	-1.75232	-1.66366
MRM2	rRNA methyltransferase 2, mitochondrial	Q9UI43	+	1.83652	-0.553259	-3.66159	+	Matrix	Mitochondrial central dogma;Mitochondrial ribosome assembly;mtRNA granules;mtRNA metabolism;mt-rRNA modifications;Translation		6	6	7	7	7	7	7	3.18143e-24	3.86479e-26	27423.6	-1.61705	-1.71225	-1.31943	-1.03786	-0.732906	-1.19665	-1.01785
MUTYH	Adenine DNA glycosylase;Isoform Alpha-2 of Adenine DNA glycosylase;Isoform Alpha-3 of Adenine DNA glycosylase;Isoform Beta-1 of Adenine DNA glycosylase;Isoform Gamma-2 of Adenine DNA glycosylase;Isoform Gamma-3 of Adenine DNA glycosylase	Q9UIF7;Q9UIF7-2;Q9UIF7-3;Q9UIF7-4;Q9UIF7-5;Q9UIF7-6	+	1.38666	-0.390828	-2.73465	+	Matrix	Mitochondrial central dogma;mtDNA maintenance		7	6	7	7	7	6	7	1.5482e-31	3.83131e-33	NaN	-1.72894	-1.64434	-1.80574	-1.02229	-1.36837	-1.3672	-1.58419
AK3	GTP:AMP phosphotransferase AK3, mitochondrial	Q9UIJ7		0.220919	0.0728998	0.5574	+	Matrix	Metabolism;Nucleotide metabolism;Nucleotide synthesis and processing		20	20	20	20	20	20	19	3.43999e-37	2.1915e-38	25565.4	1.1657	1.04207	1.11828	1.00241	1.34463	0.944892	0.851196
MSRA	Mitochondrial peptide methionine sulfoxide reductase;Isoform 2 of Mitochondrial peptide methionine sulfoxide reductase;Isoform 3 of Mitochondrial peptide methionine sulfoxide reductase;Isoform 5 of Mitochondrial peptide methionine sulfoxide reductase	Q9UJ68;Q9UJ68-2;Q9UJ68-3;Q9UJ68-5		0.780651	0.279605	1.62209	+	Matrix	Detoxification;Metabolism;ROS and glutathione metabolism;Sulfur metabolism		7	7	7	7	7	7	7	1.48279e-37	1.0058e-38	NaN	-0.859114	-1.06983	-1.20057	-0.97685	-1.31339	-1.42156	-1.5793
SLC25A13	Electrogenic aspartate/glutamate antiporter SLC25A13, mitochondrial;Isoform 2 of Electrogenic aspartate/glutamate antiporter SLC25A13, mitochondrial	Q9UJS0;Q9UJS0-2		0.0668364	-0.0367003	-0.189221	+	MIM	Amino acid metabolism;Calcium homeostasis;Carbohydrate metabolism;EF hand proteins;Malate-aspartate shuttle;Metabolism;Signaling;SLC25A family;Small molecule transport;Urea cycle		28	27	29	27	28	26	29	6.28871e-32	1.63794e-33	NaN	0.592452	0.561656	0.831542	0.447325	0.955547	0.422221	0.969241
STOML2	Stomatin-like protein 2, mitochondrial	Q9UJZ1		1.07948	0.244003	2.15915	+	MIM	Protein import, sorting and homeostasis;Protein homeostasis		20	21	21	20	21	21	21	1.9853e-32	5.56862e-34	38534.1	2.07008	2.06467	1.99096	1.71384	1.67151	1.72938	2.07687
NOCT	Nocturnin	Q9UK39		0.242165	-0.254823	-0.603382	+	Matrix	Metabolism;Metals and cofactors;NAD biosynthesis and metabolism		4	4	5	6	6	6	5	1.5759e-29	2.98878e-31	48195.9	-3.66584	-3.10666	-3.49178	-2.65929	-3.18833	-2.70609	-4.11271
CROT	Peroxisomal carnitine O-octanoyltransferase	Q9UKG9		0.0190226	0.0139193	0.0564836	+	unknown	Fatty acid oxidation;Lipid metabolism;Metabolism		10	11	13	13	13	12	12	8.16452e-29	1.43199e-30	70178.4	-2.60141	-2.25255	-1.79878	-2.3595	-2.22479	-2.46479	-1.87691
NUDT5	ADP-sugar pyrophosphatase	Q9UKK9		0.429208	0.13518	0.979732	+	unknown	Metabolism;Nucleotide metabolism;Nucleotide synthesis and processing		15	15	15	14	15	15	15	1.37402e-43	3.34631e-44	24327.6	2.21704	2.19824	2.13992	2.22322	2.06586	2.1916	1.71888
ACAD8	Isobutyryl-CoA dehydrogenase, mitochondrial	Q9UKU7		0.0884248	0.0321849	0.24556	+	Matrix	Amino acid metabolism;Branched-chain amino acid metabolism;Metabolism		12	12	12	12	11	12	12	3.0252e-34	1.15346e-35	45069.8	-1.10682	-0.990349	-0.626153	-1.06547	-0.907704	-0.906644	-0.880013
OGDHL	2-oxoglutarate dehydrogenase-like, mitochondrial	Q9ULD0		0.207771	-0.678732	-0.536966	+	Matrix	Carbohydrate metabolism;Metabolism;TCA cycle		2	2	2	2	3	0	2	1.93245e-31	4.7046e-33	114481	-3.09862	-4.78982	-5.26392	-2.97423	-2.31123	NaN	-5.8307
NFU1	NFU1 iron-sulfur cluster scaffold homolog, mitochondrial;Isoform 3 of NFU1 iron-sulfur cluster scaffold homolog, mitochondrial	Q9UMS0;Q9UMS0-3		0.180618	0.126007	0.467583	+	Matrix	Fe-S cluster biosynthesis;Fe-S-containing proteins;Metabolism;Metals and cofactors		6	6	6	6	6	6	6	1.76053e-20	1.79175e-22	NaN	0.980065	1.11111	0.885195	1.12025	1.14415	0.995787	0.204271
SPG7	Paraplegin	Q9UQ90		1.1256	-0.23357	-2.24349	+	MIM	Protein import, sorting and homeostasis;Proteases;Protein homeostasis		20	22	23	24	24	21	24	2.6824e-34	1.0287e-35	88234.7	-1.82205	-1.7598	-1.78909	-1.53907	-1.55275	-1.78018	-1.35496
LIPT1	Lipoyltransferase 1, mitochondrial	Q9Y234		0.404244	0.573416	0.931747	+	Matrix	Lipid metabolism;Lipoate insertion;Metabolism		2	1	2	1	1	2	1	2.17543e-20	2.20856e-22	42479.2	-4.0651	-3.08716	-2.62872	-4.82999	-3.88111	-3.87338	-2.75048
HIGD1A	HIG1 domain family member 1A, mitochondrial	Q9Y241		0.445174	-0.232127	-1.01016	+	MIM	CIV assembly factors;Complex IV;OXPHOS;OXPHOS assembly factors;Respirasome assembly		2	2	2	2	2	2	2	7.47179e-15	6.62286e-17	10142.9	2.03543	1.97236	2.2203	1.92532	2.28184	2.20579	2.81969
BCS1L	Mitochondrial chaperone BCS1	Q9Y276		0.395017	0.163485	0.913874	+	MIM	CIII assembly factors;Complex III;OXPHOS;OXPHOS assembly factors		23	23	20	24	24	24	24	1.29022e-28	2.2222e-30	47534.2	-0.231011	-0.368036	-0.628458	-0.707931	-0.661435	-0.726619	-0.19463
VDAC3	Voltage-dependent anion-selective channel protein 3	Q9Y277		0.933627	0.258901	1.89564	+	MOM	Calcium homeostasis;Mitochondrial permeability transition pore;Signaling;Small molecule transport		14	14	15	14	15	15	16	6.68631e-24	7.9642e-26	30658.7	3.18361	3.17192	3.20456	2.85905	2.71652	2.8797	3.25591
MRPS33	Small ribosomal subunit protein mS33	Q9Y291		0.184484	-0.0559501	-0.476359	+	Matrix	Mitochondrial central dogma;Mitochondrial ribosome;SSU;Translation		7	6	6	7	7	6	6	1.63519e-52	4.15087e-52	12628.7	-0.0106934	0.144603	-0.154031	-0.0458324	0.0442729	-0.0733058	0.271838
EXOG	Nuclease EXOG, mitochondrial	Q9Y2C4	+	1.88373	-0.379587	-3.7665	+	MIM	Mitochondrial central dogma;mtDNA maintenance;mtDNA repair;mtDNA replication;mtDNA stability and decay		9	8	9	9	9	9	8	6.51806e-30	1.2981e-31	41084.7	-1.9078	-1.65123	-1.72832	-1.54022	-1.23622	-1.43259	-1.3224
GSTK1	Glutathione S-transferase kappa 1	Q9Y2Q3	+	1.55805	0.370083	3.07373	+	Matrix	Detoxification;Metabolism;Xenobiotic metabolism		14	14	14	14	14	14	13	2.76757e-24	3.37446e-26	25496.8	1.55807	1.49598	1.11671	0.94277	1.01638	1.0806	1.04093
MRPS28	Small ribosomal subunit protein bS1m	Q9Y2Q9		0.879387	-0.115694	-1.7985	+	Matrix	Mitochondrial central dogma;Mitochondrial ribosome;SSU;Translation		7	7	7	8	8	8	6	7.07943e-18	6.65967e-20	20842.8	1.35304	1.32476	1.23192	1.43882	1.54597	1.33792	1.35302
COA3	Cytochrome c oxidase assembly factor 3 homolog, mitochondrial	Q9Y2R0		1.26059	0.224683	2.49418	+	MIM	CIV assembly factors;Complex IV;Mitochondrial central dogma;OXPHOS;OXPHOS assembly factors;Translation;Translation factors		5	5	5	5	5	5	5	3.14778e-33	1.0051e-34	11731.3	0.672082	0.543062	0.370558	0.206402	0.39689	0.253111	0.359134
MRPS17	Small ribosomal subunit protein uS17m	Q9Y2R5		0.113041	0.0285004	0.307538	+	Matrix	Mitochondrial central dogma;Mitochondrial ribosome;SSU;Translation		4	4	4	4	4	4	4	1.05571e-19	1.04463e-21	14502.1	0.633683	0.588914	0.594351	0.70844	0.6692	0.361152	0.569803
MRPS7	Small ribosomal subunit protein uS7m	Q9Y2R9		0.435605	-0.0857584	-0.991945	+	Matrix	Mitochondrial central dogma;Mitochondrial ribosome;mtRNA granules;mtRNA metabolism;SSU;Translation		15	13	15	14	14	15	15	4.39763e-26	6.06696e-28	28134	0.922388	0.901158	0.844553	0.816499	0.924658	1.00464	1.1547
POLDIP2	Polymerase delta-interacting protein 2	Q9Y2S7		0.04403	0.0117702	0.127402	+	Matrix	Mitochondrial central dogma;mtDNA maintenance;mtDNA nucleoid		17	16	17	17	17	16	17	2.21306e-40	2.64127e-41	42033.3	0.685323	0.604418	0.475417	0.643187	0.417541	0.531415	0.714321
MTO1	Protein MTO1 homolog, mitochondrial;Isoform 5 of Protein MTO1 homolog, mitochondrial;Isoform 7 of Protein MTO1 homolog, mitochondrial	Q9Y2Z2;Q9Y2Z2-4;Q9Y2Z2-6		0.0187724	0.0071306	0.0557556	+	Matrix	Folate and 1-C metabolism;Metabolism;Mitochondrial central dogma;mtRNA metabolism;mt-tRNA modifications;Vitamin metabolism		13	15	15	16	16	15	14	1.01687e-34	4.16077e-36	NaN	-1.90492	-1.76002	-1.71131	-1.93164	-1.53401	-1.97336	-1.75785
YARS2	Tyrosine--tRNA ligase, mitochondrial	Q9Y2Z4		1.22102	-0.163549	-2.42003	+	Matrix	Mitochondrial central dogma;mt-tRNA synthetases;Translation		18	17	17	18	19	18	19	4.81126e-34	1.77102e-35	53199	0.259839	0.316203	0.139111	0.361708	0.445479	0.498397	0.302149
COQ6	Ubiquinone biosynthesis monooxygenase COQ6, mitochondrial;Isoform 3 of Ubiquinone biosynthesis monooxygenase COQ6, mitochondrial	Q9Y2Z9;Q9Y2Z9-3		0.0250187	0.0102868	0.0738141	+	MIM	Coenzyme Q metabolism;Metabolism;Metals and cofactors		12	12	13	13	12	13	12	7.60561e-26	1.0301e-27	NaN	0.362864	0.433659	0.21789	0.183974	0.532948	0.100219	0.494262
ACOT9	Isoform 4 of Acyl-coenzyme A thioesterase 9, mitochondrial	Q9Y305-4		0.277391	0.0605055	0.677834	+	MIM	Lipid metabolism;Metabolism		23	22	22	24	24	24	23	5.45961e-30	1.09491e-31	50850.7	0.39631	0.49056	0.516132	0.217462	0.457135	0.399287	0.554763
NDUFAF1	Complex I intermediate-associated protein 30, mitochondrial	Q9Y375		0.409416	0.263921	0.941731	+	MIM	CI assembly factors;Complex I;OXPHOS;OXPHOS assembly factors		15	15	16	15	15	13	16	4.39422e-30	8.93188e-32	37763.7	-0.638446	-0.6774	-0.970615	-0.888142	-0.952068	-1.66134	-0.602751
MRPS2	Small ribosomal subunit protein uS2m	Q9Y399	+	2.01026	-0.18095	-4.0561	+	Matrix	Mitochondrial central dogma;Mitochondrial ribosome;SSU;Translation		12	12	12	12	12	12	12	9.75518e-26	1.31102e-27	33249.2	0.93983	1.00501	0.892146	1.13683	1.14458	1.04247	1.18258
COQ4	Ubiquinone biosynthesis protein COQ4 homolog, mitochondrial;Isoform 2 of Ubiquinone biosynthesis protein COQ4 homolog, mitochondrial	Q9Y3A0;Q9Y3A0-2		0.761023	-0.573866	-1.58701	+	MIM	Coenzyme Q metabolism;Metabolism;Metals and cofactors		5	5	5	7	7	6	6	2.98102e-20	3.01483e-22	NaN	-2.30899	-2.32035	-1.26868	-1.63503	-0.855625	-1.56498	-1.51291
PRELID3B	PRELI domain containing protein 3B;Isoform 2 of PRELI domain containing protein 3B	Q9Y3B1;Q9Y3B1-2		0.670603	0.515259	1.47792	+	IMS	Lipid metabolism;Metabolism;Phospholipid metabolism		0	2	2	1	2	2	2	1.83683e-07	1.4928e-09	NaN	NaN	-2.54587	-1.82172	-3.18961	-2.6114	-2.66577	-2.32943
MRPL11	Large ribosomal subunit protein uL11m	Q9Y3B7		1.06102	-0.0943848	-2.12554	+	Matrix	LSU;Mitochondrial central dogma;Mitochondrial ribosome;Translation		13	13	13	13	13	13	13	1.40147e-33	4.75564e-35	20683.2	0.985777	1.0589	0.887792	1.04718	1.05058	1.09926	1.09047
REXO2	Oligoribonuclease, mitochondrial	Q9Y3B8		0.471956	0.136621	1.06077	+	Matrix	Mitochondrial central dogma;mtRNA metabolism;mtRNA stability and decay		3	2	3	3	3	4	3	2.56725e-21	2.69677e-23	26832.8	-1.83936	-1.58387	-1.4994	-1.73418	-1.91003	-1.56541	-1.90036
MSRB2	Methionine-R-sulfoxide reductase B2, mitochondrial	Q9Y3D2		1.02164	0.573458	2.05415	+	Matrix	Detoxification;Metabolism;ROS and glutathione metabolism;Sulfur metabolism		4	4	4	4	4	4	3	4.25967e-25	5.49743e-27	19536.2	-0.74234	-0.717954	-1.51791	-1.49177	-1.18754	-1.82774	-1.75773
MRPS16	Small ribosomal subunit protein bS16m	Q9Y3D3	+	2.56627	-0.504569	-5.50014	+	Matrix	Mitochondrial central dogma;Mitochondrial ribosome;SSU;Translation		8	7	7	9	9	9	9	1.04036e-24	1.3059e-26	15344.8	0.134317	0.240511	0.165221	0.755315	0.679559	0.823463	0.480004
MRPS18C	Small ribosomal subunit protein bS18m	Q9Y3D5		0.410279	1.32296	0.943396	+	Matrix	Mitochondrial central dogma;Mitochondrial ribosome;SSU;Translation		2	2	3	3	3	3	2	1.95093e-15	1.74473e-17	15849.7	-0.556236	-0.354614	-0.873201	-0.650693	-0.705392	-0.858164	-5.45631
FIS1	Mitochondrial fission 1 protein	Q9Y3D6		0.677935	-0.0802109	-1.43809	+	MOM	Fission;Mitochondrial dynamics and surveillance		5	5	5	6	6	6	5	4.58952e-20	4.60697e-22	16937.7	0.982699	0.885636	1.04002	1.13345	1.00466	0.981852	1.07868
MRPS23	Small ribosomal subunit protein mS23	Q9Y3D9	+	1.88168	-0.31448	-3.76192	+	Matrix	Mitochondrial central dogma;Mitochondrial ribosome;SSU;Translation		12	13	14	14	14	14	15	4.75932e-32	1.25898e-33	21770.6	0.761606	0.708719	0.610621	0.963006	1.0456	0.86247	1.16144
BOLA1	BolA-like protein 1	Q9Y3E2		0.102929	-0.129397	-0.282351	+	Matrix	Fe-S cluster biosynthesis;Fe-S-containing proteins;Metabolism;Metals and cofactors		5	6	7	6	6	6	6	7.23521e-15	6.41488e-17	14289.4	-2.48285	-2.38925	-2.07724	-1.77855	-1.64176	-2.03508	-3.29281
PTRH2	Peptidyl-tRNA hydrolase 2, mitochondrial	Q9Y3E5		0.00911889	-0.00688478	-0.0273721	+	MOM	0		7	7	7	7	7	7	7	7.21451e-25	9.17276e-27	19193.5	0.755959	0.990751	1.04517	0.81054	0.620297	0.78569	1.53352
AFG3L2	AFG3-like protein 2	Q9Y4W6		0.574409	-0.081408	-1.25054	+	MIM	Protein import, sorting and homeostasis;Proteases;Protein homeostasis		41	42	43	43	42	42	43	2.80653e-27	4.27194e-29	88583.7	0.638063	0.602449	0.609621	0.617376	0.673297	0.643881	0.857922
SAMM50	Sorting and assembly machinery component 50 homolog	Q9Y512		0.0208793	-0.00895728	-0.0618732	+	MOM	Protein import, sorting and homeostasis;Intramitochondrial membrane interactions;Mitochondrial dynamics and surveillance;Protein import and sorting;SAM		23	23	23	23	23	23	23	1.50662e-26	2.15979e-28	51976.2	1.36871	1.43604	1.43868	1.1963	1.43039	1.30923	1.75781
TIMM22	Mitochondrial import inner membrane translocase subunit Tim22	Q9Y584		0.139122	0.131129	0.370908	+	MIM	Protein import, sorting and homeostasis;Protein import and sorting;TIM22 carrier pathway		3	3	3	3	3	2	3	7.30191e-24	8.6771e-26	20031	-0.487923	0.263909	0.500111	-0.083555	-0.408075	-0.229443	0.564686
TIMM9	Mitochondrial import inner membrane translocase subunit Tim9	Q9Y5J7	+	1.70395	-0.933739	-3.37546	+	MIM	Protein import, sorting and homeostasis;Chaperones;Protein homeostasis;Protein import and sorting;Protein import, sorting and homeostasis		5	5	5	5	5	5	4	5.57822e-28	9.02359e-30	10377.9	0.929186	0.228861	1.00842	1.30757	2.04805	1.71037	1.55758
TIMM8B	Mitochondrial import inner membrane translocase subunit Tim8 B	Q9Y5J9		0.363326	-0.651255	-0.851864	+	MIM	Protein import, sorting and homeostasis;Chaperones;Protein homeostasis;Protein import and sorting;Protein import, sorting and homeostasis		5	5	5	6	5	5	3	9.46912e-16	8.52725e-18	9343.54	-1.46844	-2.18087	-1.37361	-0.450205	-0.0727534	-0.72889	-2.84035
TIMM13	Mitochondrial import inner membrane translocase subunit Tim13	Q9Y5L4		1.02762	0.751482	2.06496	+	MIM	Protein import, sorting and homeostasis;Chaperones;Protein homeostasis;Protein import and sorting;Protein import, sorting and homeostasis		7	7	7	7	7	6	6	2.52608e-24	3.08743e-26	10500	1.00112	1.42076	1.66826	0.747596	1.04522	0.846838	-0.192049
HEMK1	MTRF1L release factor glutamine methyltransferase	Q9Y5R4		0.817926	0.81725	1.76638	+	Matrix	Mitochondrial central dogma;Translation;Translation factors		2	2	0	2	3	3	3	4.311e-07	3.49111e-09	38230.9	-3.2612	-2.34073	NaN	-3.03541	-4.05837	-3.39419	-3.9849
DNAJC15	DnaJ homolog subfamily C member 15	Q9Y5T4	+	1.38627	-0.681926	-2.7339	+	MIM	Protein import, sorting and homeostasis;Import motor;Protein import and sorting		6	5	5	6	6	6	6	6.08429e-12	5.17212e-14	16383	-2.80168	-3.12168	-2.28013	-2.15772	-2.08107	-2.26108	-1.71041
MPC1	Mitochondrial pyruvate carrier 1	Q9Y5U8		0.683648	0.457182	1.44836	+	MIM	Carbohydrate metabolism;Gluconeogenesis;Metabolism;Pyruvate metabolism;Small molecule transport;TCA-associated		3	2	3	3	3	3	3	7.49019e-20	7.44844e-22	12347.5	1.21034	1.33233	1.44817	0.83198	0.370812	0.684297	1.6053
PUS1	Isoform 2 of Pseudouridylate synthase 1 homolog	Q9Y606-2		0.305094	0.0774687	0.735003	+	Matrix	Mitochondrial central dogma;mtRNA granules;mtRNA metabolism;mt-tRNA modifications		24	23	24	24	24	24	23	1.63167e-32	4.63184e-34	44377.3	0.227157	0.186745	-0.0735252	0.0894997	-0.139989	0.0795195	0.114931
SLC25A15	Mitochondrial ornithine transporter 1	Q9Y619		1.04421	0.263217	2.09502	+	MIM	Amino acid metabolism;Metabolism;SLC25A family;Small molecule transport;Urea cycle		10	10	10	10	9	10	9	2.58671e-28	4.321e-30	32736.3	-0.273457	-0.197274	0.00982025	-0.374984	-0.575437	-0.529685	-0.187311
MRPS18B	Small ribosomal subunit protein mS40	Q9Y676	+	2.03874	-0.217654	-4.12307	+	Matrix	Mitochondrial central dogma;Mitochondrial ribosome;SSU;Translation		10	10	10	9	10	10	10	1.14523e-39	1.19977e-40	29395.6	0.133909	0.0230529	0.0256102	0.271503	0.225526	0.233603	0.383415
NFS1	Cysteine desulfurase;Isoform Cytoplasmic of Cysteine desulfurase	Q9Y697;Q9Y697-2		0.0256534	0.00393802	0.0756361	+	Matrix	Fe-S cluster biosynthesis;Fe-S-containing proteins;Metabolism;Metals and cofactors		22	22	22	22	22	22	22	4.5511e-33	1.41086e-34	NaN	-0.0444182	-0.0671828	-0.0968606	-0.0554044	0.039042	-0.125156	-0.152182
MTCH2	Mitochondrial carrier homolog 2	Q9Y6C9		0.00143	-0.000748605	-0.00432986	+	MOM	Fusion;Mitochondrial dynamics and surveillance;SLC25A family;Small molecule transport		12	13	13	13	13	13	13	8.97921e-22	9.5755e-24	33330.9	1.32358	1.34214	1.34349	1.14857	1.16812	1.26307	1.76883
MRPL42	Large ribosomal subunit protein mL42	Q9Y6G3		0.212612	-0.0955534	-0.539176	+	Matrix	LSU;Mitochondrial central dogma;Mitochondrial ribosome;Translation		5	6	6	6	6	6	6	6.70652e-27	9.88455e-29	16661.1	-1.67114	-1.20313	-1.67195	-1.49836	-1.24886	-1.26207	-1.67012
CHCHD2	Coiled-coil-helix-coiled-coil-helix domain-containing protein 2	Q9Y6H1		0.219963	-0.133699	-0.555309	+	IMS	Apoptosis;Mitochondrial dynamics and surveillance		4	4	4	4	4	4	3	4.8301e-15	4.29458e-17	15512.6	2.22591	2.22039	2.7339	3.00226	2.27888	2.48362	2.34363
PXMP4	Peroxisomal membrane protein 4	Q9Y6I8		0.113795	-0.118225	-0.313605	+	unknown	0		2	2	0	2	3	2	2	0.00102508	8.07631e-06	24264.3	-1.54385	-1.88727	NaN	-2.05595	-1.90815	-1.43178	-0.993462
COX11	Cytochrome c oxidase assembly protein COX11, mitochondrial	Q9Y6N1	+	1.53999	-0.442264	-3.03727	+	MIM	CIV assembly factors;Complex IV;Copper metabolism;Metabolism;Metals and cofactors;OXPHOS;OXPHOS assembly factors		9	10	10	9	8	9	10	2.89616e-23	3.32545e-25	31430	-1.02948	-0.958285	-1.23085	-0.806673	-0.626516	-0.763671	-0.325567
SQOR	Sulfide:quinone oxidoreductase, mitochondrial	Q9Y6N5		0.343792	0.146925	0.813117	+	MIM	Metabolism;Electron carriers;Metabolism;Q-linked reactions, other;Sulfur metabolism		33	32	34	34	32	34	33	8.11381e-38	5.8462e-39	49960.7	1.50947	1.48629	1.14947	1.24791	1.05321	1.04403	1.59413
