# Supplementary material for: Dominant negative ATP5F1A variants disrupt oxidative phosphorylation causing neurological disorders
Source: EMBO Mol Med. 2025 Aug 26;17(10):2562–85. doi: 10.1038/s44321-025-00290-8 (PMC12514044; doi:10.1038/s44321-025-00290-8)
Supplement: Supplementary file 9 — Appendix Figure Source Data [file 44321_2025_290_MOESM9_ESM.zip]

Archive with 6 entries (6 files):
- Appendix_Figure_S3.zip
- __MACOSX/._Appendix_Figure_S3.zip
- Appendix_Figure_S4.zip
- __MACOSX/._Appendix_Figure_S4.zip
- Appendix_Figure_S5.zip
- __MACOSX/._Appendix_Figure_S5.zip
